# Supplementary material for: Diacylglycerols and Lysophosphatidic Acid, Enriched on Lipoprotein(a), Contribute to Monocyte Inflammation
Source: Arterioscler Thromb Vasc Biol. 2024 Jan 25;44(3):720–40. doi: 10.1161/ATVBAHA.123.319937 (PMC10880937; doi:10.1161/ATVBAHA.123.319937)
Supplement: Supplementary file 1 [file atv-44-720-s001.xlsx]

## Sheet: enrichGO_sig_genes_DMSO_406
	ONTOLOGY	ID	Description	GeneRatio	BgRatio	pvalue	p.adjust	qvalue	geneID	Count
GO:0071219	BP	GO:0071219	cellular response to molecule of bacterial origin	44/540	237/18614	3.79961e-23	1.82761e-19	1.33026e-19	CXCL8/NFKBIA/SPI1/TNFAIP3/SRC/NFKB1/TNIP1/SIRPA/IL1B/HCK/NFKBIZ/TLR2/MAP2K3/RELA/ZC3H12A/CARD8/IRAK2/CXCL2/PDE4B/TICAM1/PTAFR/CXCL3/XBP1/SLC7A5/HMGB2/TNIP2/TLR1/NFKBIB/CCL3/TNF/MEF2C/RIPK2/KMO/CXCL1/IL1A/CCL5/TLR6/CD274/CCL2/TNIP3/ACOD1/CD80/IL6/ADAMTS13	44
GO:0002237	BP	GO:0002237	response to molecule of bacterial origin	53/540	366/18614	2.21345e-22	4.13213e-19	3.00765e-19	CXCL8/NFKBIA/SPI1/TNFAIP3/SRC/NFKB1/TNIP1/SIRPA/IL1B/HCK/NFKBIZ/TLR2/MAP2K3/ADM/RELA/ZC3H12A/CARD8/IRAK2/CXCL2/PDE4B/TICAM1/GCH1/PTAFR/CXCL3/PTGER2/XBP1/SLC7A5/HMGB2/TNIP2/TLR1/NR4A1/CASP8/PTGIR/NFKBIB/NQO1/CCL3/TNF/CCR7/MEF2C/RIPK2/KMO/CXCL1/IL1A/CCL5/TLR6/CD274/CCL2/TNIP3/GJB2/ACOD1/CD80/IL6/ADAMTS13	53
GO:0071222	BP	GO:0071222	cellular response to lipopolysaccharide	42/540	224/18614	2.57721e-22	4.13213e-19	3.00765e-19	CXCL8/NFKBIA/SPI1/TNFAIP3/SRC/NFKB1/TNIP1/SIRPA/IL1B/HCK/NFKBIZ/TLR2/MAP2K3/RELA/ZC3H12A/CARD8/IRAK2/CXCL2/PDE4B/TICAM1/PTAFR/CXCL3/XBP1/SLC7A5/HMGB2/TNIP2/NFKBIB/CCL3/TNF/MEF2C/RIPK2/KMO/CXCL1/IL1A/CCL5/CD274/CCL2/TNIP3/ACOD1/CD80/IL6/ADAMTS13	42
GO:0032496	BP	GO:0032496	response to lipopolysaccharide	51/540	345/18614	5.57794e-22	6.70747e-19	4.88217e-19	CXCL8/NFKBIA/SPI1/TNFAIP3/SRC/NFKB1/TNIP1/SIRPA/IL1B/HCK/NFKBIZ/TLR2/MAP2K3/ADM/RELA/ZC3H12A/CARD8/IRAK2/CXCL2/PDE4B/TICAM1/GCH1/PTAFR/CXCL3/PTGER2/XBP1/SLC7A5/HMGB2/TNIP2/NR4A1/CASP8/PTGIR/NFKBIB/NQO1/CCL3/TNF/CCR7/MEF2C/RIPK2/KMO/CXCL1/IL1A/CCL5/CD274/CCL2/TNIP3/GJB2/ACOD1/CD80/IL6/ADAMTS13	51
GO:0071216	BP	GO:0071216	cellular response to biotic stimulus	44/540	264/18614	3.38561e-21	3.25696e-18	2.37064e-18	CXCL8/NFKBIA/SPI1/TNFAIP3/SRC/NFKB1/TNIP1/SIRPA/IL1B/HCK/NFKBIZ/TLR2/MAP2K3/RELA/ZC3H12A/CARD8/IRAK2/CXCL2/PDE4B/TICAM1/PTAFR/CXCL3/XBP1/SLC7A5/HMGB2/TNIP2/TLR1/NFKBIB/CCL3/TNF/MEF2C/RIPK2/KMO/CXCL1/IL1A/CCL5/TLR6/CD274/CCL2/TNIP3/ACOD1/CD80/IL6/ADAMTS13	44
GO:0007249	BP	GO:0007249	I-kappaB kinase/NF-kappaB signaling	44/540	293/18614	2.27645e-19	1.82495e-16	1.32833e-16	FLNA/SQSTM1/NFKBIA/HMOX1/NFKB2/TNFAIP3/NFKB1/TNIP1/SIRPA/IL1B/BCL3/TLR2/RELA/ZC3H12A/TRAF1/TANK/RELB/CARD8/SLC39A8/IRAK2/TICAM1/SLC35B2/APOL3/STAT1/NUP62/TNIP2/CASP8/NLRP12/NFKBIB/TLR8/TNF/CCR7/RIPK2/TRADD/CASP10/IL1A/IKBKE/TLR6/TRAF2/CD40/LPAR1/IFIT5/TLE1/TNIP3	44
GO:0001819	BP	GO:0001819	positive regulation of cytokine production	56/540	489/18614	1.13325e-18	7.78702e-16	5.66794e-16	THBS1/HMOX1/CYBB/SRC/SORL1/EREG/CYBA/IL1B/BCL3/TLR2/SPHK1/C3AR1/RELA/HLA-F/CARD8/MBP/PDE4B/TICAM1/CD83/PTAFR/STAT1/CD244/XBP1/SLC7A5/HMGB2/TLR1/CASP8/NLRP12/IFIH1/CD84/IL1R1/OAS3/CLEC4E/CCL3/TLR8/C3/MNDA/TNF/CCR7/RIPK2/NLRC4/TRIM16/IL1A/PDE4D/TLR6/RSAD2/TRAF2/NAIP/CD40/FFAR2/CD274/F3/MCOLN2/CD80/IL6/EBI3	56
GO:0002831	BP	GO:0002831	regulation of response to biotic stimulus	54/540	463/18614	2.15578e-18	1.29617e-15	9.43439e-16	NFKBIA/SPI1/NINJ1/TNFAIP3/SRC/EREG/TNIP1/CYBA/IL1B/HCK/NFKBIZ/NFE2L2/TLR2/AHR/RELA/ZC3H12A/HLA-F/CARD8/SLC15A3/IRAK2/NPLOC4/FGL2/TICAM1/PTPN1/STAT1/NECTIN2/N4BP1/NCF1/HMGB2/TNIP2/IL4I1/TLR1/CASP8/GPR108/IFIH1/OAS3/CLEC4E/TLR8/MNDA/TNF/RIPK2/NLRC4/CCL5/IKBKE/TLR6/RSAD2/NAIP/CD40/FFAR2/CD274/TREML4/SLC46A2/TNIP3/ACOD1	54
GO:0031349	BP	GO:0031349	positive regulation of defense response	51/540	441/18614	2.88557e-17	1.39439e-14	1.01493e-14	NFKBIA/SPI1/NINJ1/TNFAIP3/SRC/EREG/TNIP1/CYBA/IL1B/HCK/NFKBIZ/TLR2/RELA/HLA-F/SLC15A3/IRAK2/NPLOC4/TICAM1/PLA2G7/NECTIN2/HMGB2/TNIP2/TLR1/NLRP12/GPR108/IFIH1/OAS3/CLEC4E/CCL3/TLR8/C3/MNDA/TNF/CCR7/MEF2C/RIPK2/TRADD/NLRC4/CCL5/IKBKE/TLR6/RSAD2/NAIP/CD40/FFAR2/TREML4/SLC46A2/TNIP3/TNFSF18/ACOD1/IL6	51
GO:0050900	BP	GO:0050900	leukocyte migration	48/540	393/18614	2.89894e-17	1.39439e-14	1.01493e-14	THBS1/CXCL8/SPI1/HMOX1/NINJ1/DUSP1/SRC/CXCR4/SIRPA/IL1B/PECAM1/HCK/C3AR1/ADA/ICAM1/CXCL2/PDE4B/B4GALT1/PTAFR/CXCL3/PLA2G7/CHST2/MMP14/TNFAIP6/NLRP12/C5AR2/P2RX4/ABL2/IL1R1/CCL3/CCL4/TNF/CCR7/ITGA4/CXCL1/IL1A/CCL5/FUT4/CXCR2/CREB3/PDGFB/GCNT1/FFAR2/CCL2/MCOLN2/CCL20/TNFSF18/IL6	48
GO:0019221	BP	GO:0019221	cytokine-mediated signaling pathway	54/540	492/18614	3.23532e-17	1.41472e-14	1.02973e-14	CXCL8/NFKBIA/SPI1/TNFAIP3/SRC/CXCR4/EREG/ACSL1/IL1B/HCK/NFKBIZ/SPHK1/RELA/TRAF1/TANK/CARD8/IRAK2/CXCL2/IFNGR2/GPR35/PTPN1/CXCL3/STAT1/STAT5A/TNIP2/IL1RN/CASP8/RFFL/CCRL2/IL1R1/OAS3/MX1/CCL3/CCL4/IL2RG/TNF/CCR7/RIPK2/TRADD/CXCL1/IL1A/CCL5/IKBKE/CXCR2/PDGFB/TRAF2/NAIP/SOCS1/CCL2/TNFRSF4/CCL20/TNFSF18/IL6/EBI3	54
GO:0045088	BP	GO:0045088	regulation of innate immune response	46/540	373/18614	9.42941e-17	3.77962e-14	2.75107e-14	NFKBIA/SPI1/NINJ1/TNFAIP3/SRC/EREG/TNIP1/CYBA/HCK/NFKBIZ/NFE2L2/TLR2/RELA/HLA-F/SLC15A3/IRAK2/NPLOC4/TICAM1/PTPN1/NECTIN2/N4BP1/NCF1/HMGB2/TNIP2/TLR1/CASP8/GPR108/IFIH1/OAS3/CLEC4E/TLR8/MNDA/TNF/RIPK2/NLRC4/CCL5/IKBKE/TLR6/RSAD2/NAIP/CD40/FFAR2/TREML4/SLC46A2/TNIP3/ACOD1	46
GO:0002757	BP	GO:0002757	immune response-activating signaling pathway	49/540	423/18614	1.1724e-16	4.29564e-14	3.12666e-14	NFKBIA/NINJ1/TNFAIP3/SRC/NFKB1/TNIP1/CYBA/HCK/NFKBIZ/LPXN/TLR2/C3AR1/ADA/RELA/FPR3/ZC3H12A/PRKCD/SLC15A3/IRAK2/NPLOC4/NFKBID/PDE4B/TICAM1/FYB1/NECTIN2/TNIP2/TLR1/C5AR2/GPR108/IFIH1/OAS3/CLEC4E/TLR8/MNDA/TNF/CCR7/MEF2C/RIPK2/NLRC4/PDE4D/TLR6/RSAD2/NAIP/CD40/FFAR2/TREML4/SLC46A2/TNIP3/ACOD1	49
GO:0045089	BP	GO:0045089	positive regulation of innate immune response	41/540	300/18614	1.25029e-16	4.29564e-14	3.12666e-14	NFKBIA/SPI1/NINJ1/TNFAIP3/SRC/EREG/TNIP1/CYBA/HCK/NFKBIZ/TLR2/RELA/HLA-F/SLC15A3/IRAK2/NPLOC4/TICAM1/NECTIN2/HMGB2/TNIP2/TLR1/GPR108/IFIH1/OAS3/CLEC4E/TLR8/MNDA/TNF/RIPK2/NLRC4/CCL5/IKBKE/TLR6/RSAD2/NAIP/CD40/FFAR2/TREML4/SLC46A2/TNIP3/ACOD1	41
GO:0002833	BP	GO:0002833	positive regulation of response to biotic stimulus	42/540	327/18614	5.04067e-16	1.61637e-13	1.17651e-13	NFKBIA/SPI1/NINJ1/TNFAIP3/SRC/EREG/TNIP1/CYBA/HCK/NFKBIZ/TLR2/RELA/HLA-F/SLC15A3/IRAK2/NPLOC4/TICAM1/NECTIN2/HMGB2/TNIP2/TLR1/GPR108/IFIH1/OAS3/CLEC4E/TLR8/MNDA/TNF/RIPK2/NLRC4/CCL5/IKBKE/TLR6/RSAD2/NAIP/CD40/FFAR2/CD274/TREML4/SLC46A2/TNIP3/ACOD1	42
GO:0002253	BP	GO:0002253	activation of immune response	52/540	495/18614	8.19186e-16	2.46268e-13	1.79251e-13	NFKBIA/NINJ1/TNFAIP3/SRC/CFP/NFKB1/TNIP1/CYBA/IL1B/HCK/NFKBIZ/LPXN/TLR2/C3AR1/ADA/RELA/FPR3/ZC3H12A/PRKCD/SLC15A3/IRAK2/NPLOC4/NFKBID/PDE4B/TICAM1/FYB1/NECTIN2/TNIP2/TLR1/C5AR2/GPR108/IFIH1/OAS3/CLEC4E/TLR8/C3/MNDA/TNF/CCR7/MEF2C/RIPK2/NLRC4/PDE4D/TLR6/RSAD2/NAIP/CD40/FFAR2/TREML4/SLC46A2/TNIP3/ACOD1	52
GO:0002764	BP	GO:0002764	immune response-regulating signaling pathway	49/540	450/18614	1.41703e-15	4.00938e-13	2.9183e-13	NFKBIA/NINJ1/TNFAIP3/SRC/NFKB1/TNIP1/CYBA/HCK/NFKBIZ/LPXN/TLR2/C3AR1/ADA/RELA/FPR3/ZC3H12A/PRKCD/SLC15A3/IRAK2/NPLOC4/NFKBID/PDE4B/TICAM1/FYB1/NECTIN2/TNIP2/TLR1/C5AR2/GPR108/IFIH1/OAS3/CLEC4E/TLR8/MNDA/TNF/CCR7/MEF2C/RIPK2/NLRC4/PDE4D/TLR6/RSAD2/NAIP/CD40/FFAR2/TREML4/SLC46A2/TNIP3/ACOD1	49
GO:0002758	BP	GO:0002758	innate immune response-activating signaling pathway	33/540	209/18614	1.79493e-15	4.79646e-13	3.4912e-13	NFKBIA/NINJ1/TNFAIP3/SRC/TNIP1/CYBA/HCK/NFKBIZ/TLR2/RELA/SLC15A3/IRAK2/NPLOC4/TICAM1/TNIP2/TLR1/GPR108/IFIH1/OAS3/CLEC4E/TLR8/TNF/RIPK2/NLRC4/TLR6/RSAD2/NAIP/CD40/FFAR2/TREML4/SLC46A2/TNIP3/ACOD1	33
GO:0002221	BP	GO:0002221	pattern recognition receptor signaling pathway	31/540	189/18614	4.40811e-15	1.11595e-12	8.12264e-13	NFKBIA/NINJ1/TNFAIP3/TNIP1/CYBA/NFKBIZ/TLR2/RELA/SLC15A3/IRAK2/NPLOC4/TICAM1/TNIP2/TLR1/GPR108/IFIH1/OAS3/CLEC4E/TLR8/TNF/RIPK2/NLRC4/TLR6/RSAD2/NAIP/CD40/FFAR2/TREML4/SLC46A2/TNIP3/ACOD1	31
GO:0002218	BP	GO:0002218	activation of innate immune response	34/540	233/18614	7.51143e-15	1.8065e-12	1.3149e-12	NFKBIA/NINJ1/TNFAIP3/SRC/TNIP1/CYBA/HCK/NFKBIZ/TLR2/RELA/SLC15A3/IRAK2/NPLOC4/TICAM1/TNIP2/TLR1/GPR108/IFIH1/OAS3/CLEC4E/TLR8/MNDA/TNF/RIPK2/NLRC4/TLR6/RSAD2/NAIP/CD40/FFAR2/TREML4/SLC46A2/TNIP3/ACOD1	34
GO:0043122	BP	GO:0043122	regulation of I-kappaB kinase/NF-kappaB signaling	35/540	258/18614	2.85152e-14	6.53133e-12	4.75396e-12	FLNA/SQSTM1/HMOX1/TNFAIP3/TNIP1/IL1B/RELA/ZC3H12A/TRAF1/TANK/CARD8/SLC39A8/TICAM1/SLC35B2/APOL3/STAT1/NUP62/TNIP2/CASP8/NLRP12/NFKBIB/TNF/CCR7/RIPK2/TRADD/CASP10/IL1A/IKBKE/TLR6/TRAF2/CD40/LPAR1/IFIT5/TLE1/TNIP3	35
GO:0050727	BP	GO:0050727	regulation of inflammatory response	44/540	414/18614	1.0108e-13	2.20998e-11	1.60858e-11	NFKBIA/NINJ1/TNFAIP3/SRC/IER3/NFKB1/TNIP1/SIRPA/IL1B/HCK/NFKBIZ/TLR2/GPX4/SPHK1/ADA/RELA/PRKCD/SLC39A8/SOCS3/RHBDF2/BCL6/PLA2G7/NCF1/TNFAIP6/NLRP12/ATM/IL1R1/CCL3/C3/GGT1/TNF/CCR7/MMP9/TRADD/NLRC4/CCL5/MGLL/NAIP/FFAR2/TNFSF18/ADORA2A/ACOD1/IL6/FNDC4	44
GO:0097529	BP	GO:0097529	myeloid leukocyte migration	33/540	241/18614	1.20925e-13	2.5289e-11	1.84071e-11	THBS1/CXCL8/SPI1/DUSP1/SIRPA/IL1B/PECAM1/C3AR1/CXCL2/PDE4B/B4GALT1/CXCL3/PLA2G7/MMP14/TNFAIP6/C5AR2/P2RX4/IL1R1/CCL3/CCL4/CCR7/CXCL1/IL1A/CCL5/FUT4/CXCR2/CREB3/PDGFB/CCL2/MCOLN2/CCL20/TNFSF18/IL6	33
GO:0002685	BP	GO:0002685	regulation of leukocyte migration	32/540	227/18614	1.26514e-13	2.53556e-11	1.84555e-11	THBS1/CXCL8/SPI1/HMOX1/DUSP1/C3AR1/ADA/ICAM1/PTAFR/PLA2G7/CHST2/MMP14/TNFAIP6/C5AR2/P2RX4/ABL2/IL1R1/CCL3/CCL4/TNF/CCR7/ITGA4/IL1A/CCL5/FUT4/CXCR2/CREB3/GCNT1/CCL2/CCL20/TNFSF18/IL6	32
GO:0034612	BP	GO:0034612	response to tumor necrosis factor	33/540	257/18614	7.6072e-13	1.46363e-10	1.06533e-10	THBS1/CXCL8/NFKBIA/TNFAIP3/NFKB1/CYBA/NFE2L2/SPHK1/RELA/ZC3H12A/TRAF1/TANK/CARD8/MBP/GCH1/STAT1/CASP8/RFFL/CCL3/CCL4/TNF/TRADD/CCL5/TRAF2/NAIP/CD40/CCL2/TNFRSF4/DCSTAMP/CCL20/TNFSF18/ACOD1/ADAMTS13	33
GO:0071356	BP	GO:0071356	cellular response to tumor necrosis factor	31/540	235/18614	1.86086e-12	3.4426e-10	2.50576e-10	THBS1/CXCL8/NFKBIA/TNFAIP3/NFKB1/CYBA/NFE2L2/SPHK1/RELA/ZC3H12A/TRAF1/TANK/CARD8/STAT1/CASP8/RFFL/CCL3/CCL4/TNF/TRADD/CCL5/TRAF2/NAIP/CD40/CCL2/TNFRSF4/DCSTAMP/CCL20/TNFSF18/ACOD1/ADAMTS13	31
GO:0002687	BP	GO:0002687	positive regulation of leukocyte migration	24/540	147/18614	6.30421e-12	1.12308e-09	8.17458e-10	THBS1/CXCL8/SPI1/C3AR1/ICAM1/PTAFR/PLA2G7/MMP14/P2RX4/ABL2/IL1R1/CCL3/CCL4/TNF/CCR7/ITGA4/IL1A/CCL5/FUT4/CXCR2/CREB3/CCL20/TNFSF18/IL6	24
GO:0007159	BP	GO:0007159	leukocyte cell-cell adhesion	41/540	415/18614	7.7676e-12	1.33436e-09	9.71242e-10	FERMT3/SRC/TNIP1/SIRPA/IL1B/PECAM1/NFKBIZ/ADA/RELA/ZC3H12A/ICAM1/HLX/SLC39A8/NFKBID/FGL2/CD83/PTAFR/BCL6/XBP1/CHST2/IL4I1/SDC4/ABL2/IL2RG/TNF/CCR7/ITGA4/RIPK2/IL1A/CCL5/FUT4/SOCS1/GCNT1/CD274/CCL2/TNFSF18/ADORA2A/LRRC32/CD80/IL6/EBI3	41
GO:0070555	BP	GO:0070555	response to interleukin-1	23/540	141/18614	1.77508e-11	2.94419e-09	2.14299e-09	CXCL8/SRC/NFKB1/SIRPA/CYBA/IL1B/RELA/ZC3H12A/TANK/IRAK2/TNIP2/IL1RN/IL1R1/CCL3/CCL4/RIPK2/KMO/CCL5/CD40/CCL2/CCL20/ACOD1/IL6	23
GO:0050867	BP	GO:0050867	positive regulation of cell activation	39/540	394/18614	2.41914e-11	3.87869e-09	2.82318e-09	THBS1/FLNA/SPI1/SRC/SIRPA/IL1B/NFKBIZ/PLEK/ADA/HLA-F/HLX/NFKBID/TICAM1/CD83/PTAFR/BCL6/NECTIN2/XBP1/TNIP2/MMP14/IL4I1/ABL2/CCL3/IL2RG/TNF/CCR7/MEF2C/RIPK2/IL1A/CCL5/TLR6/CD40/SOCS1/CD274/CCL2/TNFRSF4/CD80/IL6/EBI3	39
GO:0002460	BP	GO:0002460	adaptive immune response based on somatic recombination of immune receptors built from immunoglobulin superfamily domains	34/540	311/18614	3.25304e-11	5.04746e-09	3.67389e-09	NFKB2/TNFAIP3/IL1B/NFKBIZ/BCL3/AHR/ADA/ZC3H12A/PRKCD/HLA-F/HLX/RELB/NFKBID/BCL6/NECTIN2/STX7/IL4I1/RNF168/IL1R1/TLR8/C3/TNF/NBN/MEF2C/RIPK2/RSAD2/TRAF2/CD40/ENTPD7/CD274/TNFSF18/CD80/IL6/EBI3	34
GO:0031663	BP	GO:0031663	lipopolysaccharide-mediated signaling pathway	16/540	65/18614	3.52024e-11	5.29136e-09	3.85142e-09	NFKBIA/SPI1/TNFAIP3/IL1B/HCK/TLR2/CARD8/IRAK2/TICAM1/PTAFR/CCL3/TNF/RIPK2/CCL5/CCL2/ACOD1	16
GO:0071347	BP	GO:0071347	cellular response to interleukin-1	20/540	111/18614	5.80583e-11	8.46244e-09	6.15955e-09	CXCL8/NFKB1/SIRPA/IL1B/RELA/ZC3H12A/TANK/IRAK2/TNIP2/IL1RN/IL1R1/CCL3/CCL4/KMO/CCL5/CD40/CCL2/CCL20/ACOD1/IL6	20
GO:0032611	BP	GO:0032611	interleukin-1 beta production	20/540	112/18614	6.88003e-11	9.45513e-09	6.8821e-09	TNFAIP3/SIRPA/SPHK1/ZC3H12A/CARD8/CASP8/NLRP12/PML/CCL3/TLR8/MNDA/TNF/CCR7/RIPK2/NLRC4/TRIM16/TLR6/ERRFI1/NAIP/IL6	20
GO:0032651	BP	GO:0032651	regulation of interleukin-1 beta production	20/540	112/18614	6.88003e-11	9.45513e-09	6.8821e-09	TNFAIP3/SIRPA/SPHK1/ZC3H12A/CARD8/CASP8/NLRP12/PML/CCL3/TLR8/MNDA/TNF/CCR7/RIPK2/NLRC4/TRIM16/TLR6/ERRFI1/NAIP/IL6	20
GO:0002696	BP	GO:0002696	positive regulation of leukocyte activation	37/540	377/18614	1.02099e-10	1.36416e-08	9.92929e-09	THBS1/SPI1/SRC/SIRPA/IL1B/NFKBIZ/ADA/HLA-F/HLX/NFKBID/TICAM1/CD83/PTAFR/BCL6/NECTIN2/XBP1/TNIP2/MMP14/IL4I1/ABL2/CCL3/IL2RG/TNF/CCR7/MEF2C/RIPK2/IL1A/CCL5/TLR6/CD40/SOCS1/CD274/CCL2/TNFRSF4/CD80/IL6/EBI3	37
GO:0097191	BP	GO:0097191	extrinsic apoptotic signaling pathway	28/540	227/18614	1.11691e-10	1.45198e-08	1.05686e-08	THBS1/SPI1/HMOX1/TNFAIP3/SRC/IL1B/PEA15/NFKBIZ/ATF3/BID/RELA/TRAF1/ICAM1/STK4/GCLM/HMGB2/CASP8/RFFL/PML/BCL2A1/PMAIP1/TNF/G0S2/TRADD/CASP10/IL1A/TRAF2/INHBA	28
GO:0022407	BP	GO:0022407	regulation of cell-cell adhesion	43/540	491/18614	1.20009e-10	1.4908e-08	1.08511e-08	SPI1/FERMT3/PLAUR/SRC/SIRPA/IL1B/NFKBIZ/ADA/RELA/ZC3H12A/PRKCD/HLX/MBP/NFKBID/FGL2/CD83/PTAFR/BCL6/XBP1/CHST2/IL1RN/IL4I1/SDC4/ABL2/IL2RG/TNF/CCR7/ITGA4/RIPK2/IL1A/CCL5/FUT4/SOCS1/GCNT1/CD274/CCL2/TNFSF18/ADORA2A/LRRC32/CD80/IL6/EBI3/C1QTNF1	43
GO:1990266	BP	GO:1990266	neutrophil migration	21/540	128/18614	1.20876e-10	1.4908e-08	1.08511e-08	CXCL8/IL1B/PECAM1/C3AR1/CXCL2/PDE4B/CXCL3/TNFAIP6/C5AR2/IL1R1/CCL3/CCL4/CCR7/CXCL1/IL1A/CCL5/FUT4/CXCR2/CCL2/MCOLN2/CCL20	21
GO:0097530	BP	GO:0097530	granulocyte migration	23/540	156/18614	1.46777e-10	1.76499e-08	1.28468e-08	THBS1/CXCL8/IL1B/PECAM1/C3AR1/CXCL2/PDE4B/CXCL3/TNFAIP6/C5AR2/IL1R1/CCL3/CCL4/CCR7/CXCL1/IL1A/CCL5/FUT4/CXCR2/CCL2/MCOLN2/CCL20/TNFSF18	23
GO:0002819	BP	GO:0002819	regulation of adaptive immune response	26/540	205/18614	2.81548e-10	3.23514e-08	2.35476e-08	TNFAIP3/IL1B/NFKBIZ/AHR/ADA/ZC3H12A/HLA-F/HLX/NFKBID/BCL6/ADCY7/NECTIN2/STX7/IL4I1/IL1R1/C3/TNF/MEF2C/RIPK2/RSAD2/TRAF2/CD40/CD274/TNFSF18/CD80/IL6	26
GO:0002822	BP	GO:0002822	regulation of adaptive immune response based on somatic recombination of immune receptors built from immunoglobulin superfamily domains	25/540	190/18614	2.82487e-10	3.23514e-08	2.35476e-08	TNFAIP3/IL1B/NFKBIZ/AHR/ADA/ZC3H12A/HLA-F/HLX/NFKBID/BCL6/NECTIN2/STX7/IL4I1/IL1R1/C3/TNF/MEF2C/RIPK2/RSAD2/TRAF2/CD40/CD274/TNFSF18/CD80/IL6	25
GO:1903039	BP	GO:1903039	positive regulation of leukocyte cell-cell adhesion	30/540	273/18614	4.22648e-10	4.63336e-08	3.37248e-08	SRC/SIRPA/IL1B/NFKBIZ/ADA/RELA/HLX/NFKBID/CD83/PTAFR/BCL6/XBP1/CHST2/IL4I1/ABL2/IL2RG/TNF/CCR7/ITGA4/RIPK2/IL1A/CCL5/FUT4/SOCS1/GCNT1/CD274/CCL2/CD80/IL6/EBI3	30
GO:1903037	BP	GO:1903037	regulation of leukocyte cell-cell adhesion	36/540	378/18614	4.23841e-10	4.63336e-08	3.37248e-08	SRC/SIRPA/IL1B/NFKBIZ/ADA/RELA/ZC3H12A/HLX/NFKBID/FGL2/CD83/PTAFR/BCL6/XBP1/CHST2/IL4I1/SDC4/ABL2/IL2RG/TNF/CCR7/ITGA4/RIPK2/IL1A/CCL5/FUT4/SOCS1/GCNT1/CD274/CCL2/TNFSF18/ADORA2A/LRRC32/CD80/IL6/EBI3	36
GO:0002768	BP	GO:0002768	immune response-regulating cell surface receptor signaling pathway	33/540	329/18614	6.13632e-10	6.55904e-08	4.77413e-08	NFKBIA/NINJ1/TNFAIP3/SRC/NFKB1/CYBA/HCK/NFKBIZ/LPXN/C3AR1/ADA/RELA/FPR3/ZC3H12A/PRKCD/NFKBID/PDE4B/FYB1/NECTIN2/TNIP2/TLR1/C5AR2/CLEC4E/MNDA/CCR7/MEF2C/RIPK2/PDE4D/TLR6/CD40/FFAR2/TNIP3/ACOD1	33
GO:0060326	BP	GO:0060326	cell chemotaxis	32/540	312/18614	6.40697e-10	6.69946e-08	4.87634e-08	THBS1/CXCL8/SPI1/NINJ1/DUSP1/CXCR4/IL1B/C3AR1/PRKCD/CXCL2/PDE4B/CXCL3/PLA2G7/HMGB2/NR4A1/TNFAIP6/C5AR2/P2RX4/CCL3/CCL4/CCR7/CXCL1/CCL5/CXCR2/CREB3/PDGFB/FFAR2/CCL2/LPAR1/CCL20/TNFSF18/IL6	32
GO:2001236	BP	GO:2001236	regulation of extrinsic apoptotic signaling pathway	22/540	156/18614	8.81264e-10	9.01889e-08	6.56458e-08	THBS1/HMOX1/TNFAIP3/SRC/IL1B/PEA15/ATF3/BID/RELA/TRAF1/ICAM1/STK4/GCLM/HMGB2/RFFL/PML/PMAIP1/TNF/G0S2/IL1A/TRAF2/INHBA	22
GO:0002683	BP	GO:0002683	negative regulation of immune system process	41/540	487/18614	1.07633e-09	1.07857e-07	7.85061e-08	THBS1/SPI1/HMOX1/DUSP1/TNFAIP3/SRC/MAFB/HCK/LPXN/TSC22D3/AHR/ADA/ZC3H12A/HLA-F/HLX/NPLOC4/FGL2/RHBDF2/BCL6/IL4I1/SDC4/TNFAIP6/C5AR2/ATM/GPR108/MERTK/CD84/OAS3/CCL3/MNDA/TNF/TLR6/SOCS1/CD274/CCL2/TNFSF18/ADORA2A/ACOD1/LRRC32/CD80/INHBA	41
GO:0002429	BP	GO:0002429	immune response-activating cell surface receptor signaling pathway	31/540	302/18614	1.16806e-09	1.1466e-07	8.34578e-08	NFKBIA/NINJ1/TNFAIP3/SRC/NFKB1/CYBA/HCK/NFKBIZ/LPXN/C3AR1/ADA/RELA/FPR3/ZC3H12A/PRKCD/NFKBID/PDE4B/FYB1/NECTIN2/TNIP2/TLR1/C5AR2/MNDA/CCR7/MEF2C/RIPK2/PDE4D/TLR6/FFAR2/TNIP3/ACOD1	31
GO:0032612	BP	GO:0032612	interleukin-1 production	20/540	131/18614	1.24828e-09	1.1773e-07	8.5692e-08	TNFAIP3/SIRPA/SPHK1/ZC3H12A/CARD8/CASP8/NLRP12/PML/CCL3/TLR8/MNDA/TNF/CCR7/RIPK2/NLRC4/TRIM16/TLR6/ERRFI1/NAIP/IL6	20
GO:0032652	BP	GO:0032652	regulation of interleukin-1 production	20/540	131/18614	1.24828e-09	1.1773e-07	8.5692e-08	TNFAIP3/SIRPA/SPHK1/ZC3H12A/CARD8/CASP8/NLRP12/PML/CCL3/TLR8/MNDA/TNF/CCR7/RIPK2/NLRC4/TRIM16/TLR6/ERRFI1/NAIP/IL6	20
GO:2001233	BP	GO:2001233	regulation of apoptotic signaling pathway	35/540	381/18614	1.94678e-09	1.80077e-07	1.31073e-07	THBS1/HMOX1/PLAUR/TNFAIP3/SRC/IER3/IL1B/PEA15/GRINA/NFE2L2/ATF3/BID/RELA/TRAF1/PRKCD/ICAM1/STK4/GCLM/PTPN1/RRM2B/XBP1/HMGB2/NACC2/RFFL/PML/PMAIP1/TNF/G0S2/MMP9/IL1A/CREB3/TRAF2/NANOS3/ADORA2A/INHBA	35
GO:0030595	BP	GO:0030595	leukocyte chemotaxis	27/540	241/18614	2.09133e-09	1.89798e-07	1.38148e-07	THBS1/CXCL8/SPI1/NINJ1/DUSP1/CXCR4/IL1B/C3AR1/CXCL2/PDE4B/CXCL3/PLA2G7/TNFAIP6/C5AR2/CCL3/CCL4/CCR7/CXCL1/CCL5/CXCR2/CREB3/PDGFB/FFAR2/CCL2/CCL20/TNFSF18/IL6	27
GO:0002697	BP	GO:0002697	regulation of immune effector process	35/540	384/18614	2.39324e-09	2.13176e-07	1.55164e-07	SPI1/HMOX1/CFP/IL1B/NFKBIZ/AHR/ZC3H12A/HLA-F/ICAM1/HLX/NFKBID/FGL2/TICAM1/PTAFR/BCL6/CD244/NECTIN2/NCF1/XBP1/SLC7A5/STX7/IL4I1/CD84/IL1R1/C3/TNF/RIPK2/RSAD2/TRAF2/CD40/FFAR2/TNFRSF4/TNFSF18/CD80/IL6	35
GO:0002366	BP	GO:0002366	leukocyte activation involved in immune response	30/540	296/18614	2.93564e-09	2.56735e-07	1.8687e-07	SPI1/HMOX1/NFKBIZ/BCL3/ST3GAL1/ADA/ZC3H12A/HLA-F/ICAM1/HLX/RELB/NFKBID/FGL2/TICAM1/PTAFR/BCL6/CD244/XBP1/RNF168/CD84/CLEC4E/CCL3/TNF/NBN/RIPK2/CD40/ENTPD7/TNFSF18/CD80/IL6	30
GO:0008625	BP	GO:0008625	extrinsic apoptotic signaling pathway via death domain receptors	16/540	86/18614	2.9916e-09	2.56957e-07	1.87031e-07	THBS1/SPI1/HMOX1/TNFAIP3/PEA15/ATF3/BID/ICAM1/STK4/HMGB2/CASP8/RFFL/PMAIP1/TNF/TRADD/CASP10	16
GO:0002263	BP	GO:0002263	cell activation involved in immune response	30/540	300/18614	4.02489e-09	3.39644e-07	2.47217e-07	SPI1/HMOX1/NFKBIZ/BCL3/ST3GAL1/ADA/ZC3H12A/HLA-F/ICAM1/HLX/RELB/NFKBID/FGL2/TICAM1/PTAFR/BCL6/CD244/XBP1/RNF168/CD84/CLEC4E/CCL3/TNF/NBN/RIPK2/CD40/ENTPD7/TNFSF18/CD80/IL6	30
GO:0043367	BP	GO:0043367	CD4-positive, alpha-beta T cell differentiation	16/540	89/18614	5.04085e-09	4.06491e-07	2.95872e-07	NFKBIZ/BCL3/ZC3H12A/HLX/RELB/NFKBID/CD83/BCL6/IL2RG/RIPK2/RSAD2/SOCS1/ENTPD7/TNFSF18/CD80/IL6	16
GO:0022409	BP	GO:0022409	positive regulation of cell-cell adhesion	31/540	321/18614	5.1082e-09	4.06491e-07	2.95872e-07	PLAUR/SRC/SIRPA/IL1B/NFKBIZ/ADA/RELA/HLX/NFKBID/CD83/PTAFR/BCL6/XBP1/CHST2/IL4I1/ABL2/IL2RG/TNF/CCR7/ITGA4/RIPK2/IL1A/CCL5/FUT4/SOCS1/GCNT1/CD274/CCL2/CD80/IL6/EBI3	31
GO:0006979	BP	GO:0006979	response to oxidative stress	37/540	434/18614	5.1368e-09	4.06491e-07	2.95872e-07	HMOX1/TNFAIP3/SRC/KDM6B/SIRPA/NFE2L2/GPX4/SPHK1/RELA/ZC3H12A/PRKCD/PRDX1/AGAP3/GSR/SLC23A2/GCH1/GCLM/PLK3/TXN/STAT1/KEAP1/RRM2B/MTF1/NCF1/MMP14/FOSL1/PML/NQO1/SESN2/TNF/MMP9/RGS14/IL1A/AIFM2/TLR6/GJB2/IL6	37
GO:0071674	BP	GO:0071674	mononuclear cell migration	24/540	202/18614	5.15508e-09	4.06491e-07	2.95872e-07	THBS1/SPI1/DUSP1/CXCR4/SIRPA/PECAM1/C3AR1/PLA2G7/NLRP12/ABL2/CCL3/CCL4/TNF/CCR7/ITGA4/CCL5/FUT4/CXCR2/CREB3/PDGFB/CCL2/CCL20/TNFSF18/IL6	24
GO:0043281	BP	GO:0043281	regulation of cysteine-type endopeptidase activity involved in apoptotic process	24/540	204/18614	6.2775e-09	4.87012e-07	3.54481e-07	THBS1/PLAUR/SRC/DNAJB6/BID/CARD8/POR/TNFAIP8/NR4A1/CASP8/RFFL/NLRP12/PML/HIP1/PMAIP1/TNF/MMP9/CASP10/NLRC4/PRR7/NAIP/F3/ADORA2A/LAMP3	24
GO:0051251	BP	GO:0051251	positive regulation of lymphocyte activation	31/540	327/18614	7.93388e-09	6.05745e-07	4.40904e-07	SPI1/SRC/SIRPA/IL1B/NFKBIZ/ADA/HLA-F/HLX/NFKBID/TICAM1/CD83/BCL6/XBP1/TNIP2/MMP14/IL4I1/ABL2/IL2RG/CCR7/MEF2C/RIPK2/IL1A/CCL5/CD40/SOCS1/CD274/CCL2/TNFRSF4/CD80/IL6/EBI3	31
GO:0002285	BP	GO:0002285	lymphocyte activation involved in immune response	24/540	208/18614	9.23688e-09	6.94209e-07	5.05294e-07	SPI1/NFKBIZ/BCL3/ST3GAL1/ADA/ZC3H12A/HLA-F/ICAM1/HLX/RELB/NFKBID/FGL2/BCL6/CD244/XBP1/RNF168/CLEC4E/NBN/RIPK2/CD40/ENTPD7/TNFSF18/CD80/IL6	24
GO:0046632	BP	GO:0046632	alpha-beta T cell differentiation	18/540	119/18614	9.78033e-09	7.23745e-07	5.26792e-07	NFKBIZ/BCL3/ADA/ZC3H12A/HLX/RELB/NFKBID/CD83/BCL6/IL2RG/RIPK2/PRR7/RSAD2/SOCS1/ENTPD7/TNFSF18/CD80/IL6	18
GO:0032635	BP	GO:0032635	interleukin-6 production	22/540	178/18614	1.08391e-08	7.78148e-07	5.6639e-07	TNFAIP3/EREG/SIRPA/CYBA/IL1B/TLR2/ZC3H12A/MBP/TICAM1/PTAFR/XBP1/TLR1/NLRP12/C5AR2/IFIH1/CD84/TLR8/TNF/RIPK2/IL1A/TLR6/IL6	22
GO:0032675	BP	GO:0032675	regulation of interleukin-6 production	22/540	178/18614	1.08391e-08	7.78148e-07	5.6639e-07	TNFAIP3/EREG/SIRPA/CYBA/IL1B/TLR2/ZC3H12A/MBP/TICAM1/PTAFR/XBP1/TLR1/NLRP12/C5AR2/IFIH1/CD84/TLR8/TNF/RIPK2/IL1A/TLR6/IL6	22
GO:0030217	BP	GO:0030217	T cell differentiation	29/540	300/18614	1.57211e-08	1.11204e-06	8.09417e-07	SPI1/MAFB/IL1B/NFKBIZ/BCL3/ADA/ZC3H12A/HLX/RELB/NFKBID/FGL2/CD83/BCL6/XBP1/IL4I1/CLEC4E/IL2RG/CCR7/RIPK2/PRR7/IL1A/TNFRSF9/RSAD2/SOCS1/ENTPD7/SLC46A2/TNFSF18/CD80/IL6	29
GO:0002699	BP	GO:0002699	positive regulation of immune effector process	27/540	267/18614	1.91825e-08	1.33722e-06	9.7332e-07	SPI1/HMOX1/CFP/IL1B/NFKBIZ/HLA-F/HLX/NFKBID/TICAM1/PTAFR/CD244/NECTIN2/XBP1/SLC7A5/STX7/CD84/IL1R1/C3/TNF/RIPK2/RSAD2/TRAF2/CD40/FFAR2/TNFRSF4/CD80/IL6	27
GO:1990776	BP	GO:1990776	response to angiotensin	10/540	33/18614	1.97256e-08	1.35543e-06	9.86578e-07	CYBB/SRC/NFKB1/CYBA/NFE2L2/RELA/PRKCD/AGTRAP/CA2/INHBA	10
GO:2000116	BP	GO:2000116	regulation of cysteine-type endopeptidase activity	25/540	234/18614	2.16965e-08	1.46986e-06	1.06987e-06	THBS1/PLAUR/SRC/DNAJB6/BID/CARD8/POR/TNFAIP8/NR4A1/CASP8/RFFL/NLRP12/PML/HIP1/PMAIP1/TNF/MMP9/RIPK2/CASP10/NLRC4/PRR7/NAIP/F3/ADORA2A/LAMP3	25
GO:1990868	BP	GO:1990868	response to chemokine	16/540	99/18614	2.47069e-08	1.61086e-06	1.1725e-06	CXCL8/DUSP1/CXCR4/ZC3H12A/CXCL2/GPR35/CXCL3/CCRL2/CCL3/CCL4/CCR7/CXCL1/CCL5/CXCR2/CCL2/CCL20	16
GO:1990869	BP	GO:1990869	cellular response to chemokine	16/540	99/18614	2.47069e-08	1.61086e-06	1.1725e-06	CXCL8/DUSP1/CXCR4/ZC3H12A/CXCL2/GPR35/CXCL3/CCRL2/CCL3/CCL4/CCR7/CXCL1/CCL5/CXCR2/CCL2/CCL20	16
GO:0032731	BP	GO:0032731	positive regulation of interleukin-1 beta production	13/540	63/18614	2.47825e-08	1.61086e-06	1.1725e-06	CARD8/CASP8/NLRP12/CCL3/TLR8/MNDA/TNF/RIPK2/NLRC4/TRIM16/TLR6/NAIP/IL6	13
GO:0045785	BP	GO:0045785	positive regulation of cell adhesion	38/540	482/18614	2.63686e-08	1.69111e-06	1.2309e-06	FLNA/PLAUR/SRC/SIRPA/IL1B/NFKBIZ/ADA/RELA/HLX/STK4/NFKBID/CD83/PTAFR/BCL6/XBP1/CHST2/IL4I1/SDC4/ATM/ABL2/IL2RG/TNF/CCR7/ITGA4/RIPK2/IL1A/CASS4/CCL5/FUT4/PDGFB/SOCS1/GCNT1/CD274/CCL2/TNFSF18/CD80/IL6/EBI3	38
GO:0030098	BP	GO:0030098	lymphocyte differentiation	35/540	422/18614	2.70247e-08	1.71038e-06	1.24493e-06	SPI1/MAFB/IL1B/NFKBIZ/BCL3/ST3GAL1/ADA/ZC3H12A/HLX/RELB/NFKBID/FGL2/CD83/BCL6/XBP1/MMP14/IL4I1/ATM/MERTK/CLEC4E/IL2RG/CCR7/ITGA4/RIPK2/PRR7/IL1A/TNFRSF9/RSAD2/SOCS1/ENTPD7/SLC46A2/TNFSF18/CD80/INHBA/IL6	35
GO:0032755	BP	GO:0032755	positive regulation of interleukin-6 production	16/540	100/18614	2.86366e-08	1.78886e-06	1.30206e-06	EREG/CYBA/IL1B/TLR2/MBP/TICAM1/PTAFR/XBP1/TLR1/IFIH1/TLR8/TNF/RIPK2/IL1A/TLR6/IL6	16
GO:0035710	BP	GO:0035710	CD4-positive, alpha-beta T cell activation	17/540	115/18614	3.57624e-08	2.20535e-06	1.60521e-06	NFKBIZ/BCL3/ZC3H12A/HLX/RELB/NFKBID/CD83/BCL6/IL2RG/RIPK2/RSAD2/SOCS1/ENTPD7/CD274/TNFSF18/CD80/IL6	17
GO:0043434	BP	GO:0043434	response to peptide hormone	35/540	427/18614	3.62829e-08	2.20913e-06	1.60796e-06	PKM/CYBB/SRC/SORL1/EREG/NFKB1/CYBA/IL1B/NFE2L2/RAB10/TLR2/ADM/RELA/PRKCD/EGR2/SOCS3/POR/PTPN1/STAT1/LPIN2/STAT5A/XBP1/AGTRAP/NR4A1/SESN2/SRD5A1/TRIM16/CA2/KANK1/ERRFI1/SOCS1/GCNT1/PDK4/GJB2/INHBA	35
GO:0046631	BP	GO:0046631	alpha-beta T cell activation	21/540	175/18614	3.94226e-08	2.37028e-06	1.72526e-06	NFKBIZ/BCL3/ADA/ZC3H12A/HLX/RELB/NFKBID/CD83/BCL6/IL2RG/RIPK2/PRR7/RSAD2/SOCS1/ENTPD7/CD274/TNFSF18/ADORA2A/CD80/IL6/EBI3	21
GO:0050864	BP	GO:0050864	regulation of B cell activation	18/540	130/18614	4.03136e-08	2.39393e-06	1.74247e-06	SPI1/TNFAIP3/AHR/ADA/TICAM1/BCL6/XBP1/TNIP2/MMP14/IL4I1/ATM/IL2RG/MNDA/MEF2C/CD40/TNFRSF4/INHBA/IL6	18
GO:0050866	BP	GO:0050866	negative regulation of cell activation	24/540	225/18614	4.28633e-08	2.49415e-06	1.81542e-06	SPI1/HMOX1/TNFAIP3/ZC3H12A/PRKCD/HLA-F/HLX/FGL2/BCL6/IL4I1/SDC4/ATM/MERTK/CD84/MNDA/PDGFB/SOCS1/CD274/TNFSF18/ADORA2A/LRRC32/CD80/INHBA/C1QTNF1	24
GO:0001818	BP	GO:0001818	negative regulation of cytokine production	32/540	371/18614	4.34789e-08	2.49415e-06	1.81542e-06	THBS1/HMOX1/TNFAIP3/NFKB1/SIRPA/BCL3/ZC3H12A/HLA-F/RELB/CARD8/NPLOC4/CD83/BCL6/ADCY7/N4BP1/NLRP12/C5AR2/MERTK/CD84/PML/OAS3/TLR8/TNF/CCR7/TLR6/ERRFI1/CD274/TRIB2/ACOD1/LRRC32/INHBA/IL6	32
GO:0043123	BP	GO:0043123	positive regulation of I-kappaB kinase/NF-kappaB signaling	22/540	192/18614	4.3557e-08	2.49415e-06	1.81542e-06	FLNA/HMOX1/IL1B/RELA/TICAM1/SLC35B2/APOL3/NUP62/TNIP2/CASP8/TNF/CCR7/RIPK2/TRADD/CASP10/IL1A/IKBKE/TLR6/TRAF2/CD40/LPAR1/IFIT5	22
GO:0071621	BP	GO:0071621	granulocyte chemotaxis	18/540	131/18614	4.54976e-08	2.57463e-06	1.874e-06	THBS1/CXCL8/IL1B/C3AR1/CXCL2/PDE4B/CXCL3/TNFAIP6/C5AR2/CCL3/CCL4/CCR7/CXCL1/CCL5/CXCR2/CCL2/CCL20/TNFSF18	18
GO:1901653	BP	GO:1901653	cellular response to peptide	32/540	375/18614	5.58367e-08	3.12296e-06	2.27311e-06	PKM/SRC/SORL1/NFKB1/CYBA/IL1B/NFE2L2/RAB10/RELA/PRKCD/ICAM1/SOCS3/POR/PTPN1/STAT1/LPIN2/STAT5A/XBP1/AGTRAP/NR4A1/TNF/ITGA4/SRD5A1/RIPK2/CA2/TLR6/KANK1/ERRFI1/SOCS1/PDK4/GJB2/INHBA	32
GO:0050863	BP	GO:0050863	regulation of T cell activation	32/540	377/18614	6.31817e-08	3.49315e-06	2.54256e-06	SRC/SIRPA/IL1B/NFKBIZ/BID/ADA/ZC3H12A/HLX/NFKBID/FGL2/CD83/BCL6/XBP1/IL4I1/SDC4/ABL2/IL2RG/CCR7/RIPK2/IL1A/CCL5/TNFRSF9/SOCS1/CD274/CCL2/SLC46A2/TNFSF18/ADORA2A/LRRC32/CD80/IL6/EBI3	32
GO:0002292	BP	GO:0002292	T cell differentiation involved in immune response	14/540	80/18614	6.57379e-08	3.59318e-06	2.61536e-06	NFKBIZ/BCL3/ZC3H12A/HLX/RELB/NFKBID/FGL2/BCL6/CLEC4E/RIPK2/ENTPD7/TNFSF18/CD80/IL6	14
GO:0030593	BP	GO:0030593	neutrophil chemotaxis	16/540	107/18614	7.65082e-08	4.13488e-06	3.00965e-06	CXCL8/IL1B/C3AR1/CXCL2/PDE4B/CXCL3/TNFAIP6/C5AR2/CCL3/CCL4/CCR7/CXCL1/CCL5/CXCR2/CCL2/CCL20	16
GO:1904385	BP	GO:1904385	cellular response to angiotensin	9/540	29/18614	8.12518e-08	4.34245e-06	3.16074e-06	SRC/NFKB1/CYBA/NFE2L2/RELA/PRKCD/AGTRAP/CA2/INHBA	9
GO:2001234	BP	GO:2001234	negative regulation of apoptotic signaling pathway	24/540	233/18614	8.35867e-08	4.41816e-06	3.21584e-06	THBS1/HMOX1/PLAUR/TNFAIP3/SRC/IER3/IL1B/PEA15/GRINA/NFE2L2/BID/RELA/ICAM1/GCLM/PTPN1/RRM2B/XBP1/HMGB2/RFFL/TNF/MMP9/IL1A/CREB3/NANOS3	24
GO:0046209	BP	GO:0046209	nitric oxide metabolic process	14/540	83/18614	1.06441e-07	5.56503e-06	4.05061e-06	SIRPA/IL1B/TLR2/ZC3H12A/POR/CYB5R3/TICAM1/GCH1/GLA/P2RX4/NQO1/TNF/PTX3/TLR6	14
GO:0034341	BP	GO:0034341	response to type II interferon	18/540	139/18614	1.14854e-07	5.94027e-06	4.32374e-06	SIRPA/HCK/KYNU/TLR2/IFNGR2/GCH1/STAT1/CCL3/CCL4/TNF/CIITA/CCL5/RAB20/CD40/CCL2/CCL20/ACOD1/ADAMTS13	18
GO:0009615	BP	GO:0009615	response to virus	33/540	408/18614	1.22622e-07	6.2746e-06	4.56709e-06	TNFAIP3/SRC/CXCR4/NFKB1/IL1B/BCL3/TLR2/RELA/ZC3H12A/TANK/CARD8/NPLOC4/IFNGR2/FGL2/TICAM1/STAT1/APOBEC3A/FOSL1/IFIH1/PML/OAS3/MX1/TLR8/CCL4/PMAIP1/TNF/CCL5/IKBKE/RSAD2/CD40/IFIT5/ACOD1/IL6	33
GO:2001057	BP	GO:2001057	reactive nitrogen species metabolic process	14/540	84/18614	1.24378e-07	6.29746e-06	4.58373e-06	SIRPA/IL1B/TLR2/ZC3H12A/POR/CYB5R3/TICAM1/GCH1/GLA/P2RX4/NQO1/TNF/PTX3/TLR6	14
GO:0000302	BP	GO:0000302	response to reactive oxygen species	22/540	205/18614	1.40802e-07	6.99334e-06	5.09024e-06	HMOX1/TNFAIP3/SRC/KDM6B/SIRPA/NFE2L2/SPHK1/RELA/PRKCD/PRDX1/AGAP3/GCH1/PLK3/TXN/STAT1/NCF1/FOSL1/NQO1/SESN2/MMP9/IL1A/IL6	22
GO:0002688	BP	GO:0002688	regulation of leukocyte chemotaxis	17/540	126/18614	1.4103e-07	6.99334e-06	5.09024e-06	THBS1/CXCL8/SPI1/DUSP1/C3AR1/PLA2G7/TNFAIP6/C5AR2/CCL3/CCL4/CCR7/CCL5/CXCR2/CREB3/CCL2/TNFSF18/IL6	17
GO:0002274	BP	GO:0002274	myeloid leukocyte activation	24/540	240/18614	1.46123e-07	7.11524e-06	5.17896e-06	THBS1/CXCL8/SPI1/HMOX1/TLR2/SPHK1/ZC3H12A/PRKCD/RELB/IFNGR2/TICAM1/PTAFR/NECTIN2/TNIP2/TLR1/ATM/CD84/CCL3/TNF/CCL5/CXCR2/TLR6/DCSTAMP/IL6	24
GO:0042113	BP	GO:0042113	B cell activation	26/540	276/18614	1.46447e-07	7.11524e-06	5.17896e-06	SPI1/TNFAIP3/NFKBIZ/BCL3/AHR/ST3GAL1/ADA/PRKCD/TICAM1/BCL6/XBP1/TNIP2/MMP14/IL4I1/CASP8/RNF168/ATM/IL2RG/MNDA/ITGA4/NBN/MEF2C/CD40/TNFRSF4/INHBA/IL6	26
GO:0034134	BP	GO:0034134	toll-like receptor 2 signaling pathway	7/540	16/18614	1.51624e-07	7.29309e-06	5.30842e-06	TNFAIP3/CYBA/TNIP2/TLR1/RIPK2/TLR6/ACOD1	7
GO:1903131	BP	GO:1903131	mononuclear cell differentiation	36/540	474/18614	1.56569e-07	7.45642e-06	5.4273e-06	SPI1/MAFB/IL1B/NFKBIZ/BCL3/ST3GAL1/ADA/ZC3H12A/HLX/RELB/NFKBID/FGL2/CD83/BCL6/XBP1/MMP14/IL4I1/ATM/MERTK/CLEC4E/IL2RG/CCR7/ITGA4/RIPK2/PRR7/IL1A/TNFRSF9/RSAD2/SOCS1/ENTPD7/SLC46A2/DCSTAMP/TNFSF18/CD80/INHBA/IL6	36
GO:0038061	BP	GO:0038061	NIK/NF-kappaB signaling	18/540	142/18614	1.59642e-07	7.5282e-06	5.47955e-06	NFKBIA/SPI1/NFKB2/NFKB1/IL1B/BCL3/TLR2/SPHK1/RELA/ZC3H12A/PRDX1/RELB/NLRP12/TNF/TRADD/IKBKE/TLR6/TRAF2	18
GO:0071706	BP	GO:0071706	tumor necrosis factor superfamily cytokine production	21/540	190/18614	1.64014e-07	7.58565e-06	5.52137e-06	THBS1/CYBB/TNFAIP3/SIRPA/CYBA/BCL3/TLR2/ZC3H12A/TICAM1/PTAFR/TLR1/C5AR2/IFIH1/CD84/OAS3/CCL3/RIPK2/IL1A/ERRFI1/CD274/IL6	21
GO:1903555	BP	GO:1903555	regulation of tumor necrosis factor superfamily cytokine production	21/540	190/18614	1.64014e-07	7.58565e-06	5.52137e-06	THBS1/CYBB/TNFAIP3/SIRPA/CYBA/BCL3/TLR2/ZC3H12A/TICAM1/PTAFR/TLR1/C5AR2/IFIH1/CD84/OAS3/CCL3/RIPK2/IL1A/ERRFI1/CD274/IL6	21
GO:0050921	BP	GO:0050921	positive regulation of chemotaxis	18/540	143/18614	1.77797e-07	8.1448e-06	5.92835e-06	THBS1/CXCL8/SPI1/CXCR4/C3AR1/PLA2G7/P2RX4/CCL3/CCL4/CCR7/CCL5/CXCR2/CREB3/PDGFB/LPAR1/F3/TNFSF18/IL6	18
GO:0043124	BP	GO:0043124	negative regulation of I-kappaB kinase/NF-kappaB signaling	11/540	51/18614	1.84162e-07	8.24352e-06	6.0002e-06	TNFAIP3/TNIP1/ZC3H12A/TANK/CARD8/SLC39A8/STAT1/CASP8/NLRP12/TLE1/TNIP3	11
GO:2001238	BP	GO:2001238	positive regulation of extrinsic apoptotic signaling pathway	11/540	51/18614	1.84162e-07	8.24352e-06	6.0002e-06	THBS1/PEA15/ATF3/BID/STK4/PML/PMAIP1/TNF/G0S2/TRAF2/INHBA	11
GO:0032732	BP	GO:0032732	positive regulation of interleukin-1 production	13/540	74/18614	1.85093e-07	8.24352e-06	6.0002e-06	CARD8/CASP8/NLRP12/CCL3/TLR8/MNDA/TNF/RIPK2/NLRC4/TRIM16/TLR6/NAIP/IL6	13
GO:0050920	BP	GO:0050920	regulation of chemotaxis	23/540	230/18614	2.65594e-07	1.17202e-05	8.5308e-06	THBS1/CXCL8/SPI1/DUSP1/CXCR4/C3AR1/PLA2G7/TNFAIP6/C5AR2/P2RX4/CCL3/CCL4/CCR7/CCL5/CXCR2/CREB3/PLXNA3/PDGFB/CCL2/LPAR1/F3/TNFSF18/IL6	23
GO:0071887	BP	GO:0071887	leukocyte apoptotic process	16/540	117/18614	2.71902e-07	1.18895e-05	8.65403e-06	NFKBIZ/BCL3/TSC22D3/ST3GAL1/ADA/BCL6/MERTK/HCAR2/CCR7/MEF2C/CCL5/CXCR2/GIMAP8/CD274/SLC46A2/IL6	16
GO:0051090	BP	GO:0051090	regulation of DNA-binding transcription factor activity	35/540	465/18614	2.8951e-07	1.25455e-05	9.13145e-06	FLNA/NFKBIA/SPI1/HMOX1/TNFAIP3/IL1B/HCK/BCL3/TLR2/SPHK1/RELA/ZC3H12A/TRAF1/CARD8/IRAK2/TICAM1/KEAP1/NLRP12/NFKBIB/FOSL1/TNF/RIPK2/TRADD/PARP10/NLRC4/IKBKE/TLR6/TRAF2/CD40/SAV1/TMIGD3/TNFRSF4/TNFSF18/ACOD1/IL6	35
GO:0048525	BP	GO:0048525	negative regulation of viral process	14/540	90/18614	3.02005e-07	1.28098e-05	9.32383e-06	TNIP1/RESF1/STAT1/N4BP1/APOBEC3A/IFIH1/OAS3/MX1/TNF/PTX3/CIITA/CCL5/RSAD2/IFIT5	14
GO:2000106	BP	GO:2000106	regulation of leukocyte apoptotic process	14/540	90/18614	3.02005e-07	1.28098e-05	9.32383e-06	BCL3/TSC22D3/ST3GAL1/ADA/BCL6/MERTK/HCAR2/CCR7/MEF2C/CCL5/CXCR2/GIMAP8/CD274/SLC46A2	14
GO:0032609	BP	GO:0032609	type II interferon production	16/540	118/18614	3.06262e-07	1.28098e-05	9.32383e-06	SIRPA/IL1B/BCL3/ZC3H12A/PDE4B/CD244/SLC7A5/IL1R1/TLR8/TNF/CCR7/RIPK2/PDE4D/CD274/INHBA/EBI3	16
GO:0032649	BP	GO:0032649	regulation of type II interferon production	16/540	118/18614	3.06262e-07	1.28098e-05	9.32383e-06	SIRPA/IL1B/BCL3/ZC3H12A/PDE4B/CD244/SLC7A5/IL1R1/TLR8/TNF/CCR7/RIPK2/PDE4D/CD274/INHBA/EBI3	16
GO:1904996	BP	GO:1904996	positive regulation of leukocyte adhesion to vascular endothelial cell	8/540	25/18614	3.33339e-07	1.37827e-05	1.0032e-05	RELA/PTAFR/CHST2/TNF/ITGA4/FUT4/GCNT1/IL6	8
GO:0050792	BP	GO:0050792	regulation of viral process	19/540	165/18614	3.35255e-07	1.37827e-05	1.0032e-05	CXCL8/CXCR4/TNIP1/RESF1/STAT1/NECTIN2/N4BP1/APOBEC3A/IFIH1/OAS3/MX1/PKN2/TNF/PTX3/CIITA/CCL5/RSAD2/IFIT5/LAMP3	19
GO:0070098	BP	GO:0070098	chemokine-mediated signaling pathway	14/540	91/18614	3.47557e-07	1.40483e-05	1.02253e-05	CXCL8/CXCR4/CXCL2/GPR35/CXCL3/CCRL2/CCL3/CCL4/CCR7/CXCL1/CCL5/CXCR2/CCL2/CCL20	14
GO:2000117	BP	GO:2000117	negative regulation of cysteine-type endopeptidase activity	14/540	91/18614	3.47557e-07	1.40483e-05	1.02253e-05	THBS1/PLAUR/SRC/DNAJB6/CARD8/POR/TNFAIP8/NR4A1/RFFL/TNF/MMP9/NAIP/ADORA2A/LAMP3	14
GO:0043154	BP	GO:0043154	negative regulation of cysteine-type endopeptidase activity involved in apoptotic process	13/540	78/18614	3.50766e-07	1.40599e-05	1.02337e-05	THBS1/PLAUR/SRC/DNAJB6/POR/TNFAIP8/NR4A1/RFFL/TNF/MMP9/NAIP/ADORA2A/LAMP3	13
GO:0071375	BP	GO:0071375	cellular response to peptide hormone stimulus	27/540	308/18614	3.61395e-07	1.43662e-05	1.04567e-05	PKM/SRC/SORL1/NFKB1/CYBA/IL1B/NFE2L2/RAB10/RELA/PRKCD/SOCS3/POR/PTPN1/STAT1/LPIN2/STAT5A/XBP1/AGTRAP/NR4A1/SRD5A1/CA2/KANK1/ERRFI1/SOCS1/PDK4/GJB2/INHBA	27
GO:0034599	BP	GO:0034599	cellular response to oxidative stress	26/540	290/18614	3.85919e-07	1.52153e-05	1.10748e-05	HMOX1/TNFAIP3/SRC/KDM6B/SIRPA/NFE2L2/SPHK1/RELA/ZC3H12A/PRKCD/PRDX1/AGAP3/GSR/GCH1/TXN/KEAP1/NCF1/PML/NQO1/SESN2/TNF/MMP9/AIFM2/TLR6/GJB2/IL6	26
GO:0062197	BP	GO:0062197	cellular response to chemical stress	29/540	349/18614	4.11612e-07	1.60964e-05	1.1716e-05	HMOX1/TNFAIP3/SRC/KDM6B/SIRPA/NFE2L2/SPHK1/RELA/ZC3H12A/PRKCD/PRDX1/RELB/AGAP3/GSR/GCH1/TXN/KEAP1/NCF1/ATM/PML/NQO1/SESN2/TNF/MMP9/AIFM2/TLR6/ERRFI1/GJB2/IL6	29
GO:0043370	BP	GO:0043370	regulation of CD4-positive, alpha-beta T cell differentiation	11/540	55/18614	4.16576e-07	1.61591e-05	1.17617e-05	NFKBIZ/ZC3H12A/HLX/NFKBID/CD83/BCL6/IL2RG/RIPK2/SOCS1/TNFSF18/CD80	11
GO:0051403	BP	GO:0051403	stress-activated MAPK cascade	23/540	237/18614	4.53765e-07	1.73519e-05	1.26299e-05	SPI1/DUSP1/NFKB1/SIRPA/IL1B/MAP3K11/MAP2K3/SPHK1/ZC3H12A/TRAF1/PRDX1/NCF1/GADD45B/TNF/CCR7/RIPK2/ARHGEF6/IL1A/GADD45A/DUSP16/TRAF2/NAIP/GADD45G	23
GO:0002695	BP	GO:0002695	negative regulation of leukocyte activation	21/540	202/18614	4.61162e-07	1.73519e-05	1.26299e-05	SPI1/HMOX1/TNFAIP3/ZC3H12A/HLA-F/HLX/FGL2/BCL6/IL4I1/SDC4/ATM/MERTK/CD84/MNDA/SOCS1/CD274/TNFSF18/ADORA2A/LRRC32/CD80/INHBA	21
GO:0032640	BP	GO:0032640	tumor necrosis factor production	20/540	185/18614	4.61756e-07	1.73519e-05	1.26299e-05	THBS1/CYBB/TNFAIP3/SIRPA/CYBA/BCL3/TLR2/ZC3H12A/TICAM1/PTAFR/TLR1/C5AR2/IFIH1/CD84/OAS3/CCL3/RIPK2/IL1A/ERRFI1/IL6	20
GO:0032680	BP	GO:0032680	regulation of tumor necrosis factor production	20/540	185/18614	4.61756e-07	1.73519e-05	1.26299e-05	THBS1/CYBB/TNFAIP3/SIRPA/CYBA/BCL3/TLR2/ZC3H12A/TICAM1/PTAFR/TLR1/C5AR2/IFIH1/CD84/OAS3/CCL3/RIPK2/IL1A/ERRFI1/IL6	20
GO:0007162	BP	GO:0007162	negative regulation of cell adhesion	27/540	312/18614	4.66766e-07	1.74042e-05	1.2668e-05	THBS1/SPI1/DUSP1/SRC/LPXN/ZC3H12A/PRKCD/HLX/MBP/FGL2/BCL6/MMP14/IL1RN/IL4I1/SDC4/ADAMDEC1/PLXNA1/PLXNA3/KANK1/SOCS1/CD274/RND1/TNFSF18/ADORA2A/LRRC32/CD80/C1QTNF1	27
GO:0071675	BP	GO:0071675	regulation of mononuclear cell migration	16/540	122/18614	4.8664e-07	1.80057e-05	1.31058e-05	THBS1/SPI1/DUSP1/C3AR1/PLA2G7/ABL2/CCL3/CCL4/TNF/CCR7/ITGA4/CCL5/CREB3/CCL2/CCL20/TNFSF18	16
GO:0002752	BP	GO:0002752	cell surface pattern recognition receptor signaling pathway	11/540	56/18614	5.04984e-07	1.84013e-05	1.33937e-05	NFKBIA/NINJ1/TNFAIP3/CYBA/TNIP2/TLR1/RIPK2/TLR6/FFAR2/TNIP3/ACOD1	11
GO:0045071	BP	GO:0045071	negative regulation of viral genome replication	11/540	56/18614	5.04984e-07	1.84013e-05	1.33937e-05	TNIP1/RESF1/N4BP1/APOBEC3A/IFIH1/OAS3/MX1/TNF/CCL5/RSAD2/IFIT5	11
GO:0050670	BP	GO:0050670	regulation of lymphocyte proliferation	23/540	239/18614	5.26628e-07	1.90457e-05	1.38628e-05	IL1B/AHR/BID/ADA/TICAM1/BCL6/IL4I1/SDC4/ATM/MNDA/MEF2C/RIPK2/IL1A/CCL5/TNFRSF9/CD40/CD274/TNFRSF4/TNFSF18/LRRC32/CD80/IL6/EBI3	23
GO:0002824	BP	GO:0002824	positive regulation of adaptive immune response based on somatic recombination of immune receptors built from immunoglobulin superfamily domains	16/540	123/18614	5.44669e-07	1.94553e-05	1.4161e-05	IL1B/NFKBIZ/ADA/HLA-F/NFKBID/NECTIN2/STX7/IL1R1/C3/TNF/RIPK2/RSAD2/TRAF2/CD40/CD274/IL6	16
GO:0050729	BP	GO:0050729	positive regulation of inflammatory response	18/540	154/18614	5.46044e-07	1.94553e-05	1.4161e-05	NFKBIA/NINJ1/TNIP1/IL1B/NFKBIZ/TLR2/PLA2G7/NLRP12/CCL3/C3/TNF/CCR7/TRADD/NLRC4/NAIP/FFAR2/TNFSF18/IL6	18
GO:1903706	BP	GO:1903706	regulation of hemopoiesis	32/540	415/18614	5.5505e-07	1.96308e-05	1.42887e-05	NFKBIA/SPI1/MAFB/NFKBIZ/ADA/ZC3H12A/HLX/NFKBID/FGL2/CD83/STAT1/BCL6/XBP1/HMGB2/MMP14/IL4I1/CASP8/CD101/TNFAIP6/CCL3/IL2RG/TNF/MEF2C/RIPK2/ACVR2A/SOCS1/MITF/SLC46A2/DCSTAMP/TNFSF18/CD80/INHBA	32
GO:0033209	BP	GO:0033209	tumor necrosis factor-mediated signaling pathway	15/540	109/18614	5.89908e-07	2.07114e-05	1.50752e-05	NFKBIA/TNFAIP3/SPHK1/RELA/TRAF1/CARD8/STAT1/CASP8/RFFL/TNF/TRADD/TRAF2/NAIP/TNFRSF4/TNFSF18	15
GO:0002753	BP	GO:0002753	cytosolic pattern recognition receptor signaling pathway	14/540	95/18614	5.98008e-07	2.08436e-05	1.51714e-05	NFKBIA/TNFAIP3/RELA/SLC15A3/NPLOC4/TNIP2/IFIH1/OAS3/TLR8/TNF/RIPK2/RSAD2/TREML4/SLC46A2	14
GO:0042093	BP	GO:0042093	T-helper cell differentiation	12/540	69/18614	6.15144e-07	2.11539e-05	1.53973e-05	NFKBIZ/BCL3/ZC3H12A/HLX/RELB/NFKBID/BCL6/RIPK2/ENTPD7/TNFSF18/CD80/IL6	12
GO:0052548	BP	GO:0052548	regulation of endopeptidase activity	28/540	336/18614	6.15705e-07	2.11539e-05	1.53973e-05	THBS1/PLAUR/SRC/SORL1/DNAJB6/BID/CARD8/MBP/POR/TNFAIP8/RHBDF2/NR4A1/CASP8/RFFL/NLRP12/PML/HIP1/PMAIP1/TNF/MMP9/RIPK2/CASP10/NLRC4/PRR7/NAIP/F3/ADORA2A/LAMP3	28
GO:0032944	BP	GO:0032944	regulation of mononuclear cell proliferation	23/540	243/18614	7.05593e-07	2.40702e-05	1.752e-05	IL1B/AHR/BID/ADA/TICAM1/BCL6/IL4I1/SDC4/ATM/MNDA/MEF2C/RIPK2/IL1A/CCL5/TNFRSF9/CD40/CD274/TNFRSF4/TNFSF18/LRRC32/CD80/IL6/EBI3	23
GO:1902105	BP	GO:1902105	regulation of leukocyte differentiation	27/540	319/18614	7.21992e-07	2.43226e-05	1.77037e-05	SPI1/MAFB/NFKBIZ/ADA/ZC3H12A/HLX/NFKBID/FGL2/CD83/BCL6/XBP1/MMP14/IL4I1/CASP8/CD101/TNFAIP6/CCL3/IL2RG/TNF/RIPK2/SOCS1/MITF/SLC46A2/DCSTAMP/TNFSF18/CD80/INHBA	27
GO:0032722	BP	GO:0032722	positive regulation of chemokine production	12/540	70/18614	7.23105e-07	2.43226e-05	1.77037e-05	HMOX1/IL1B/TLR2/MBP/TICAM1/CD84/OAS3/TNF/RIPK2/FFAR2/MCOLN2/IL6	12
GO:0031098	BP	GO:0031098	stress-activated protein kinase signaling cascade	23/540	245/18614	8.14628e-07	2.72108e-05	1.98059e-05	SPI1/DUSP1/NFKB1/SIRPA/IL1B/MAP3K11/MAP2K3/SPHK1/ZC3H12A/TRAF1/PRDX1/NCF1/GADD45B/TNF/CCR7/RIPK2/ARHGEF6/IL1A/GADD45A/DUSP16/TRAF2/NAIP/GADD45G	23
GO:0050878	BP	GO:0050878	regulation of body fluid levels	29/540	361/18614	8.26379e-07	2.7413e-05	1.99531e-05	THBS1/FLNA/ANXA5/FERMT3/PLAUR/SRC/CYBA/PLEK/NFE2L2/ADM/ADA/PRKCD/MLLT6/GPAT4/STAT5A/XBP1/MERTK/FLI1/AKAP11/DGKE/PDGFB/CD40/PLAU/F3/ADORA2A/IL6/CYP4F11/ADAMTS13/C1QTNF1	29
GO:0002294	BP	GO:0002294	CD4-positive, alpha-beta T cell differentiation involved in immune response	12/540	71/18614	8.47548e-07	2.79226e-05	2.0324e-05	NFKBIZ/BCL3/ZC3H12A/HLX/RELB/NFKBID/BCL6/RIPK2/ENTPD7/TNFSF18/CD80/IL6	12
GO:1903900	BP	GO:1903900	regulation of viral life cycle	17/540	143/18614	8.84946e-07	2.89564e-05	2.10765e-05	CXCL8/TNIP1/RESF1/NECTIN2/N4BP1/APOBEC3A/IFIH1/OAS3/MX1/PKN2/TNF/PTX3/CIITA/CCL5/RSAD2/IFIT5/LAMP3	17
GO:0032872	BP	GO:0032872	regulation of stress-activated MAPK cascade	20/540	193/18614	9.09131e-07	2.95468e-05	2.15062e-05	SPI1/DUSP1/SIRPA/IL1B/MAP3K11/SPHK1/ZC3H12A/TRAF1/PRDX1/NCF1/GADD45B/TNF/CCR7/RIPK2/IL1A/GADD45A/DUSP16/TRAF2/NAIP/GADD45G	20
GO:0016032	BP	GO:0016032	viral process	32/540	426/18614	9.8369e-07	3.12725e-05	2.27623e-05	CXCL8/CXCR4/TNIP1/ST3GAL1/PDCD6IP/ZC3H12A/ICAM1/RESF1/STAT1/NECTIN2/N4BP1/APOBEC3A/IFIH1/OAS3/MX1/CCL3/PKN2/MGAT4A/CCL4/VPS37C/TNF/PTX3/PARP10/CIITA/CCL5/RSAD2/CCL2/IFIT5/TNFRSF4/CD80/LAMP3/HPN	32
GO:0002287	BP	GO:0002287	alpha-beta T cell activation involved in immune response	12/540	72/18614	9.90611e-07	3.12725e-05	2.27623e-05	NFKBIZ/BCL3/ZC3H12A/HLX/RELB/NFKBID/BCL6/RIPK2/ENTPD7/TNFSF18/CD80/IL6	12
GO:0002293	BP	GO:0002293	alpha-beta T cell differentiation involved in immune response	12/540	72/18614	9.90611e-07	3.12725e-05	2.27623e-05	NFKBIZ/BCL3/ZC3H12A/HLX/RELB/NFKBID/BCL6/RIPK2/ENTPD7/TNFSF18/CD80/IL6	12
GO:0071677	BP	GO:0071677	positive regulation of mononuclear cell migration	12/540	72/18614	9.90611e-07	3.12725e-05	2.27623e-05	SPI1/PLA2G7/ABL2/CCL3/CCL4/TNF/CCR7/ITGA4/CCL5/CREB3/CCL20/TNFSF18	12
GO:0060759	BP	GO:0060759	regulation of response to cytokine stimulus	19/540	177/18614	9.9474e-07	3.12725e-05	2.27623e-05	TNFAIP3/CXCR4/TLR2/SPHK1/CARD8/IRAK2/PTPN1/IL1RN/CASP8/RFFL/IFIH1/IL1R1/OAS3/RIPK2/CCL5/IKBKE/TRAF2/NAIP/IL6	19
GO:0002821	BP	GO:0002821	positive regulation of adaptive immune response	16/540	129/18614	1.04477e-06	3.23057e-05	2.35144e-05	IL1B/NFKBIZ/ADA/HLA-F/NFKBID/NECTIN2/STX7/IL1R1/C3/TNF/RIPK2/RSAD2/TRAF2/CD40/CD274/IL6	16
GO:0032874	BP	GO:0032874	positive regulation of stress-activated MAPK cascade	16/540	129/18614	1.04477e-06	3.23057e-05	2.35144e-05	SPI1/IL1B/MAP3K11/SPHK1/ZC3H12A/TRAF1/NCF1/GADD45B/TNF/CCR7/RIPK2/IL1A/GADD45A/TRAF2/NAIP/GADD45G	16
GO:0002335	BP	GO:0002335	mature B cell differentiation	9/540	38/18614	1.04775e-06	3.23057e-05	2.35144e-05	SPI1/NFKBIZ/BCL3/ST3GAL1/ADA/BCL6/XBP1/IL2RG/IL6	9
GO:0046634	BP	GO:0046634	regulation of alpha-beta T cell activation	15/540	114/18614	1.05987e-06	3.24712e-05	2.36348e-05	NFKBIZ/ADA/ZC3H12A/HLX/NFKBID/CD83/BCL6/IL2RG/RIPK2/SOCS1/CD274/TNFSF18/ADORA2A/CD80/EBI3	15
GO:0050870	BP	GO:0050870	positive regulation of T cell activation	23/540	249/18614	1.08042e-06	3.28911e-05	2.39404e-05	SRC/SIRPA/IL1B/NFKBIZ/ADA/HLX/NFKBID/CD83/BCL6/XBP1/IL4I1/ABL2/IL2RG/CCR7/RIPK2/IL1A/CCL5/SOCS1/CD274/CCL2/CD80/IL6/EBI3	23
GO:0070663	BP	GO:0070663	regulation of leukocyte proliferation	24/540	268/18614	1.10296e-06	3.33663e-05	2.42863e-05	TNFAIP3/IL1B/AHR/BID/ADA/TICAM1/BCL6/IL4I1/SDC4/ATM/MNDA/MEF2C/RIPK2/IL1A/CCL5/TNFRSF9/CD40/CD274/TNFRSF4/TNFSF18/LRRC32/CD80/IL6/EBI3	24
GO:0019915	BP	GO:0019915	lipid storage	13/540	86/18614	1.1204e-06	3.34727e-05	2.43638e-05	NFKBIA/NFKB1/IL1B/EHD1/ZC3H12A/DGAT2/C3/ABHD5/TNF/MSR1/IKBKE/FFAR2/IL6	13
GO:0045069	BP	GO:0045069	regulation of viral genome replication	13/540	86/18614	1.1204e-06	3.34727e-05	2.43638e-05	CXCL8/TNIP1/RESF1/N4BP1/APOBEC3A/IFIH1/OAS3/MX1/PKN2/TNF/CCL5/RSAD2/IFIT5	13
GO:0140895	BP	GO:0140895	cell surface toll-like receptor signaling pathway	10/540	49/18614	1.15365e-06	3.40343e-05	2.47726e-05	NFKBIA/NINJ1/TNFAIP3/CYBA/TNIP2/TLR1/RIPK2/TLR6/TNIP3/ACOD1	10
GO:0046637	BP	GO:0046637	regulation of alpha-beta T cell differentiation	12/540	73/18614	1.15466e-06	3.40343e-05	2.47726e-05	NFKBIZ/ADA/ZC3H12A/HLX/NFKBID/CD83/BCL6/IL2RG/RIPK2/SOCS1/TNFSF18/CD80	12
GO:0070302	BP	GO:0070302	regulation of stress-activated protein kinase signaling cascade	20/540	196/18614	1.16042e-06	3.40343e-05	2.47726e-05	SPI1/DUSP1/SIRPA/IL1B/MAP3K11/SPHK1/ZC3H12A/TRAF1/PRDX1/NCF1/GADD45B/TNF/CCR7/RIPK2/IL1A/GADD45A/DUSP16/TRAF2/NAIP/GADD45G	20
GO:0043410	BP	GO:0043410	positive regulation of MAPK cascade	35/540	495/18614	1.24485e-06	3.62891e-05	2.64138e-05	THBS1/SPI1/SRC/IL1B/MAP3K11/MAP2K3/SPHK1/ZC3H12A/TRAF1/ICAM1/PTPN1/NCF1/GADD45B/NDST1/CCL3/CCL4/TNF/CCR7/MEF2C/RIPK2/IL1A/CCL5/GADD45A/TLR6/PDGFB/TRAF2/NAIP/CD40/CCL2/LPAR1/GADD45G/CCL20/INHBA/IL6/C1QTNF1	35
GO:0070304	BP	GO:0070304	positive regulation of stress-activated protein kinase signaling cascade	16/540	131/18614	1.28663e-06	3.72813e-05	2.71359e-05	SPI1/IL1B/MAP3K11/SPHK1/ZC3H12A/TRAF1/NCF1/GADD45B/TNF/CCR7/RIPK2/IL1A/GADD45A/TRAF2/NAIP/GADD45G	16
GO:1902041	BP	GO:1902041	regulation of extrinsic apoptotic signaling pathway via death domain receptors	10/540	50/18614	1.40499e-06	4.04672e-05	2.94548e-05	THBS1/HMOX1/TNFAIP3/PEA15/ATF3/ICAM1/STK4/HMGB2/RFFL/PMAIP1	10
GO:0002467	BP	GO:0002467	germinal center formation	6/540	14/18614	1.42805e-06	4.08864e-05	2.976e-05	NFKB2/TNFAIP3/BCL3/ADA/BCL6/MEF2C	6
GO:0072593	BP	GO:0072593	reactive oxygen species metabolic process	22/540	237/18614	1.70201e-06	4.84419e-05	3.52594e-05	THBS1/CYBB/IER3/CYBA/NFE2L2/ZC3H12A/PRKCD/PRDX1/GCH1/NCF1/STK17A/NQO1/SESN2/PMAIP1/NCF1C/TNF/GADD45A/TLR6/AKR1C1/PDGFB/PDK4/ACOD1	22
GO:0070542	BP	GO:0070542	response to fatty acid	11/540	63/18614	1.73828e-06	4.91832e-05	3.57989e-05	SRC/ACSL1/TLR2/ZC3H12A/MBP/PTAFR/DGAT2/AKR1C1/FFAR2/PDK4/AKR1C2	11
GO:0002286	BP	GO:0002286	T cell activation involved in immune response	15/540	119/18614	1.84263e-06	5.18307e-05	3.7726e-05	NFKBIZ/BCL3/ZC3H12A/ICAM1/HLX/RELB/NFKBID/FGL2/BCL6/CLEC4E/RIPK2/ENTPD7/TNFSF18/CD80/IL6	15
GO:0045766	BP	GO:0045766	positive regulation of angiogenesis	19/540	185/18614	1.9443e-06	5.40583e-05	3.93474e-05	THBS1/CXCL8/PKM/HMOX1/NINJ1/CYBB/CXCR4/IL1B/NFE2L2/ADM/SPHK1/C3AR1/ZC3H12A/XBP1/C3/IL1A/CXCR2/CD40/F3	19
GO:1904018	BP	GO:1904018	positive regulation of vasculature development	19/540	185/18614	1.9443e-06	5.40583e-05	3.93474e-05	THBS1/CXCL8/PKM/HMOX1/NINJ1/CYBB/CXCR4/IL1B/NFE2L2/ADM/SPHK1/C3AR1/ZC3H12A/XBP1/C3/IL1A/CXCR2/CD40/F3	19
GO:0051250	BP	GO:0051250	negative regulation of lymphocyte activation	18/540	168/18614	1.96489e-06	5.43169e-05	3.95356e-05	TNFAIP3/ZC3H12A/HLA-F/HLX/FGL2/BCL6/IL4I1/SDC4/ATM/MERTK/MNDA/SOCS1/CD274/TNFSF18/ADORA2A/LRRC32/CD80/INHBA	18
GO:0032760	BP	GO:0032760	positive regulation of tumor necrosis factor production	14/540	105/18614	2.05853e-06	5.6346e-05	4.10125e-05	THBS1/CYBB/CYBA/TLR2/TICAM1/PTAFR/TLR1/IFIH1/CD84/OAS3/CCL3/RIPK2/IL1A/IL6	14
GO:0006809	BP	GO:0006809	nitric oxide biosynthetic process	12/540	77/18614	2.07722e-06	5.6346e-05	4.10125e-05	SIRPA/IL1B/ZC3H12A/CYB5R3/TICAM1/GCH1/GLA/P2RX4/NQO1/TNF/PTX3/TLR6	12
GO:2000514	BP	GO:2000514	regulation of CD4-positive, alpha-beta T cell activation	12/540	77/18614	2.07722e-06	5.6346e-05	4.10125e-05	NFKBIZ/ZC3H12A/HLX/NFKBID/CD83/BCL6/IL2RG/RIPK2/SOCS1/CD274/TNFSF18/CD80	12
GO:1900745	BP	GO:1900745	positive regulation of p38MAPK cascade	8/540	31/18614	2.08515e-06	5.6346e-05	4.10125e-05	SPI1/IL1B/SPHK1/ZC3H12A/NCF1/GADD45B/GADD45A/GADD45G	8
GO:0043405	BP	GO:0043405	regulation of MAP kinase activity	19/540	186/18614	2.10821e-06	5.66507e-05	4.12343e-05	THBS1/DUSP1/SRC/SORL1/IL1B/MAP3K11/RGS2/PRKCD/PTPN1/NUP62/TNF/MEF2C/RGS14/DUSP16/TLR6/PDGFB/TRAF2/CD40/TRIB2	19
GO:0002220	BP	GO:0002220	innate immune response activating cell surface receptor signaling pathway	12/540	78/18614	2.39113e-06	6.38962e-05	4.65081e-05	NFKBIA/NINJ1/TNFAIP3/SRC/CYBA/TNIP2/TLR1/RIPK2/TLR6/FFAR2/TNIP3/ACOD1	12
GO:0010883	BP	GO:0010883	regulation of lipid storage	10/540	53/18614	2.46664e-06	6.55499e-05	4.77118e-05	NFKBIA/NFKB1/EHD1/ZC3H12A/C3/ABHD5/TNF/MSR1/IKBKE/IL6	10
GO:0002313	BP	GO:0002313	mature B cell differentiation involved in immune response	8/540	32/18614	2.71002e-06	7.1622e-05	5.21315e-05	SPI1/NFKBIZ/BCL3/ST3GAL1/ADA/BCL6/XBP1/IL6	8
GO:0051607	BP	GO:0051607	defense response to virus	25/540	303/18614	2.94156e-06	7.73165e-05	5.62763e-05	TNFAIP3/IL1B/TLR2/RELA/ZC3H12A/TANK/CARD8/NPLOC4/IFNGR2/FGL2/TICAM1/STAT1/APOBEC3A/IFIH1/PML/OAS3/MX1/TLR8/PMAIP1/IKBKE/RSAD2/CD40/IFIT5/ACOD1/IL6	25
GO:0140546	BP	GO:0140546	defense response to symbiont	25/540	304/18614	3.11987e-06	8.15573e-05	5.93631e-05	TNFAIP3/IL1B/TLR2/RELA/ZC3H12A/TANK/CARD8/NPLOC4/IFNGR2/FGL2/TICAM1/STAT1/APOBEC3A/IFIH1/PML/OAS3/MX1/TLR8/PMAIP1/IKBKE/RSAD2/CD40/IFIT5/ACOD1/IL6	25
GO:0045862	BP	GO:0045862	positive regulation of proteolysis	28/540	365/18614	3.13951e-06	8.16272e-05	5.9414e-05	SRC/TNIP1/IL1B/NFE2L2/BID/ZC3H12A/TANK/CARD8/MBP/PLK3/KEAP1/MMP14/RNF144B/CASP8/NLRP12/PML/HIP1/PMAIP1/ZFAND2A/TNF/RIPK2/CASP10/NLRC4/PRR7/ZYG11B/TRIB2/F3/HPN	28
GO:0042116	BP	GO:0042116	macrophage activation	14/540	109/18614	3.23521e-06	8.32159e-05	6.05703e-05	THBS1/TLR2/SPHK1/ZC3H12A/IFNGR2/TICAM1/TNIP2/TLR1/ATM/CD84/CCL3/TNF/TLR6/IL6	14
GO:1903557	BP	GO:1903557	positive regulation of tumor necrosis factor superfamily cytokine production	14/540	109/18614	3.23521e-06	8.32159e-05	6.05703e-05	THBS1/CYBB/CYBA/TLR2/TICAM1/PTAFR/TLR1/IFIH1/CD84/OAS3/CCL3/RIPK2/IL1A/IL6	14
GO:0046651	BP	GO:0046651	lymphocyte proliferation	25/540	306/18614	3.50647e-06	8.97134e-05	6.52997e-05	IL1B/NFKBIZ/AHR/BID/ADA/PRKCD/TICAM1/BCL6/IL4I1/SDC4/ATM/MNDA/MEF2C/RIPK2/IL1A/CCL5/TNFRSF9/CD40/CD274/TNFRSF4/TNFSF18/LRRC32/CD80/IL6/EBI3	25
GO:0046330	BP	GO:0046330	positive regulation of JNK cascade	13/540	95/18614	3.54108e-06	9.01197e-05	6.55954e-05	IL1B/MAP3K11/TRAF1/NCF1/GADD45B/TNF/CCR7/RIPK2/IL1A/GADD45A/TRAF2/NAIP/GADD45G	13
GO:0071496	BP	GO:0071496	cellular response to external stimulus	26/540	327/18614	3.68981e-06	9.34105e-05	6.79907e-05	HMOX1/NFKB1/GLUL/CYBA/IL1B/NFE2L2/MAP3K2/ATF3/ZC3H12A/RIPOR1/XBP1/SLC7A5/CASP8/FOSL1/SESN2/TLR8/PMAIP1/ITGA4/SRD5A1/CDKN2B/GADD45A/NUAK2/BMT2/MFSD2A/CD40/PDK4	26
GO:0007599	BP	GO:0007599	hemostasis	21/540	230/18614	3.79739e-06	9.56307e-05	6.96067e-05	THBS1/FLNA/ANXA5/FERMT3/PLAUR/SRC/PLEK/NFE2L2/PRKCD/MERTK/FLI1/DGKE/PDGFB/CD40/PLAU/F3/ADORA2A/IL6/CYP4F11/ADAMTS13/C1QTNF1	21
GO:0002690	BP	GO:0002690	positive regulation of leukocyte chemotaxis	13/540	96/18614	3.98893e-06	9.9931e-05	7.27367e-05	THBS1/CXCL8/SPI1/C3AR1/PLA2G7/CCL3/CCL4/CCR7/CCL5/CXCR2/CREB3/TNFSF18/IL6	13
GO:0038066	BP	GO:0038066	p38MAPK cascade	10/540	56/18614	4.16613e-06	0.000103294	7.51848e-05	SPI1/DUSP1/IL1B/MAP2K3/SPHK1/ZC3H12A/NCF1/GADD45B/GADD45A/GADD45G	10
GO:2000107	BP	GO:2000107	negative regulation of leukocyte apoptotic process	10/540	56/18614	4.16613e-06	0.000103294	7.51848e-05	BCL3/TSC22D3/ST3GAL1/ADA/BCL6/MERTK/CCR7/CCL5/CXCR2/SLC46A2	10
GO:0032743	BP	GO:0032743	positive regulation of interleukin-2 production	8/540	34/18614	4.44482e-06	0.00010908	7.93957e-05	IL1B/PDE4B/CD83/RIPK2/IL1A/PDE4D/TRAF2/CD80	8
GO:0043372	BP	GO:0043372	positive regulation of CD4-positive, alpha-beta T cell differentiation	8/540	34/18614	4.44482e-06	0.00010908	7.93957e-05	NFKBIZ/HLX/NFKBID/CD83/IL2RG/RIPK2/SOCS1/CD80	8
GO:1905954	BP	GO:1905954	positive regulation of lipid localization	14/540	112/18614	4.47742e-06	0.000109322	7.95719e-05	NFKBIA/NFKB1/ACSL1/IL1B/EHD1/ZC3H12A/PRKCD/ACSL5/P2RX4/C3/MSR1/IL1A/IKBKE/C1QTNF1	14
GO:0050871	BP	GO:0050871	positive regulation of B cell activation	12/540	83/18614	4.67494e-06	0.000113568	8.26627e-05	SPI1/ADA/TICAM1/BCL6/XBP1/TNIP2/MMP14/IL2RG/MEF2C/CD40/TNFRSF4/IL6	12
GO:1900744	BP	GO:1900744	regulation of p38MAPK cascade	9/540	45/18614	4.75389e-06	0.000114331	8.32181e-05	SPI1/DUSP1/IL1B/SPHK1/ZC3H12A/NCF1/GADD45B/GADD45A/GADD45G	9
GO:1902622	BP	GO:1902622	regulation of neutrophil migration	9/540	45/18614	4.75389e-06	0.000114331	8.32181e-05	CXCL8/C3AR1/TNFAIP6/C5AR2/IL1R1/CCR7/IL1A/FUT4/CXCR2	9
GO:0032642	BP	GO:0032642	regulation of chemokine production	13/540	98/18614	5.0375e-06	0.000120549	8.7744e-05	HMOX1/SIRPA/IL1B/TLR2/MBP/TICAM1/CD84/OAS3/TNF/RIPK2/FFAR2/MCOLN2/IL6	13
GO:0002224	BP	GO:0002224	toll-like receptor signaling pathway	11/540	70/18614	5.0854e-06	0.000120915	8.80104e-05	TNIP1/NFKBIZ/TLR2/IRAK2/TICAM1/TLR1/GPR108/TLR8/TLR6/CD40/TNIP3	11
GO:0019079	BP	GO:0019079	viral genome replication	15/540	129/18614	5.10307e-06	0.000120915	8.80104e-05	CXCL8/TNIP1/ZC3H12A/RESF1/N4BP1/APOBEC3A/IFIH1/OAS3/MX1/PKN2/TNF/CCL5/RSAD2/CCL2/IFIT5	15
GO:0070482	BP	GO:0070482	response to oxygen levels	26/540	333/18614	5.13116e-06	0.000120985	8.80611e-05	THBS1/HMOX1/CYBB/SRC/CXCR4/CYBA/NFE2L2/TLR2/ADM/ADA/PLK3/AGTRAP/SLC7A5/MMP14/ATM/SLC11A2/PML/PMAIP1/TNF/LIMD1/IL1A/ADO/PLAU/LPAR1/ATP1B1/AK4	26
GO:0045936	BP	GO:0045936	negative regulation of phosphate metabolic process	31/540	439/18614	5.20893e-06	0.000121936	8.87538e-05	PPP1R15A/DUSP1/TNFAIP3/SORL1/IER3/SIRPA/IL1B/PLEK/RGS2/ZC3H12A/PRKCD/SOCS3/PTPN1/NUP62/GADD45B/NLRP12/CDK5RAP2/AKT1S1/TNF/RGS14/CDKN2B/GADD45A/PDE4D/DUSP16/PDGFB/ERRFI1/SOCS1/TRIB2/ADORA2A/INHBA/GCKR	31
GO:0032943	BP	GO:0032943	mononuclear cell proliferation	25/540	313/18614	5.23034e-06	0.000121936	8.87538e-05	IL1B/NFKBIZ/AHR/BID/ADA/PRKCD/TICAM1/BCL6/IL4I1/SDC4/ATM/MNDA/MEF2C/RIPK2/IL1A/CCL5/TNFRSF9/CD40/CD274/TNFRSF4/TNFSF18/LRRC32/CD80/IL6/EBI3	25
GO:0001666	BP	GO:0001666	response to hypoxia	24/540	293/18614	5.24758e-06	0.000121936	8.87538e-05	THBS1/HMOX1/CYBB/SRC/CXCR4/CYBA/NFE2L2/TLR2/ADM/ADA/PLK3/AGTRAP/MMP14/ATM/SLC11A2/PML/PMAIP1/TNF/LIMD1/IL1A/ADO/PLAU/ATP1B1/AK4	24
GO:0010563	BP	GO:0010563	negative regulation of phosphorus metabolic process	31/540	440/18614	5.45432e-06	0.000125138	9.10843e-05	PPP1R15A/DUSP1/TNFAIP3/SORL1/IER3/SIRPA/IL1B/PLEK/RGS2/ZC3H12A/PRKCD/SOCS3/PTPN1/NUP62/GADD45B/NLRP12/CDK5RAP2/AKT1S1/TNF/RGS14/CDKN2B/GADD45A/PDE4D/DUSP16/PDGFB/ERRFI1/SOCS1/TRIB2/ADORA2A/INHBA/GCKR	31
GO:0097396	BP	GO:0097396	response to interleukin-17	6/540	17/18614	5.46341e-06	0.000125138	9.10843e-05	NFKB1/IL1B/NFKBIZ/SOCS3/IKBKE/TRAF2	6
GO:0097398	BP	GO:0097398	cellular response to interleukin-17	6/540	17/18614	5.46341e-06	0.000125138	9.10843e-05	NFKB1/IL1B/NFKBIZ/SOCS3/IKBKE/TRAF2	6
GO:0071398	BP	GO:0071398	cellular response to fatty acid	8/540	35/18614	5.61649e-06	0.000127541	9.2833e-05	SRC/ZC3H12A/PTAFR/DGAT2/AKR1C1/FFAR2/PDK4/AKR1C2	8
GO:0032602	BP	GO:0032602	chemokine production	13/540	99/18614	5.64785e-06	0.000127541	9.2833e-05	HMOX1/SIRPA/IL1B/TLR2/MBP/TICAM1/CD84/OAS3/TNF/RIPK2/FFAR2/MCOLN2/IL6	13
GO:2001237	BP	GO:2001237	negative regulation of extrinsic apoptotic signaling pathway	13/540	99/18614	5.64785e-06	0.000127541	9.2833e-05	THBS1/HMOX1/TNFAIP3/SRC/IL1B/PEA15/RELA/ICAM1/GCLM/HMGB2/RFFL/TNF/IL1A	13
GO:0006909	BP	GO:0006909	phagocytosis	21/540	236/18614	5.68918e-06	0.000127874	9.30753e-05	THBS1/SRC/CFP/SIRPA/CYBA/IL1B/PECAM1/HCK/TLR2/SPHK1/PRKCD/MERTK/C3/IL2RG/TNF/PTX3/MSR1/RAB20/CCL2/ICAM5/ADORA2A	21
GO:0042088	BP	GO:0042088	T-helper 1 type immune response	9/540	46/18614	5.75973e-06	0.000128857	9.37912e-05	IL1B/NFKBIZ/BCL3/HLX/RELB/IL1R1/RIPK2/CD80/EBI3	9
GO:0002548	BP	GO:0002548	monocyte chemotaxis	11/540	71/18614	5.86234e-06	0.000130546	9.50202e-05	DUSP1/PLA2G7/CCL3/CCL4/CCL5/CREB3/PDGFB/CCL2/CCL20/TNFSF18/IL6	11
GO:1905952	BP	GO:1905952	regulation of lipid localization	18/540	182/18614	6.15102e-06	0.000136343	9.92398e-05	THBS1/NFKBIA/NFKB1/ACSL1/IL1B/EHD1/ZC3H12A/PRKCD/ACSL5/P2RX4/C3/ABHD5/TNF/MSR1/IL1A/IKBKE/IL6/C1QTNF1	18
GO:0030099	BP	GO:0030099	myeloid cell differentiation	30/540	421/18614	6.18197e-06	0.0001364	9.92816e-05	FLNA/NFKBIA/SPI1/SRC/MAFB/TLR2/RELB/STAT1/BCL6/ALAS1/HMGB2/CASP8/LBR/CD101/TNFAIP6/SLC11A2/PML/CCL3/TNF/CCR7/MMP9/MEF2C/CASP10/FLI1/ACVR2A/CDKN2B/SOCS1/MITF/DCSTAMP/INHBA	30
GO:0001959	BP	GO:0001959	regulation of cytokine-mediated signaling pathway	17/540	165/18614	6.41918e-06	0.000140988	0.000102621	TNFAIP3/CXCR4/SPHK1/CARD8/IRAK2/PTPN1/IL1RN/CASP8/RFFL/IL1R1/OAS3/RIPK2/CCL5/IKBKE/TRAF2/NAIP/IL6	17
GO:0002443	BP	GO:0002443	leukocyte mediated immunity	29/540	401/18614	6.64722e-06	0.000145332	0.000105783	SPI1/HMOX1/IL1B/NFKBIZ/BCL3/AHR/PRKCD/HLA-F/ICAM1/PRDX1/TICAM1/PTAFR/SLAMF7/BCL6/NECTIN2/STX7/IL4I1/RNF168/CD84/IL1R1/CCL3/TLR8/C3/TNF/NBN/RSAD2/TRAF2/CD40/IL6	29
GO:1905523	BP	GO:1905523	positive regulation of macrophage migration	7/540	26/18614	6.77261e-06	0.000147017	0.000107009	THBS1/C3AR1/MMP14/P2RX4/CCL3/CCL5/TNFSF18	7
GO:0071346	BP	GO:0071346	cellular response to type II interferon	14/540	116/18614	6.78541e-06	0.000147017	0.000107009	SIRPA/HCK/TLR2/IFNGR2/STAT1/CCL3/CCL4/TNF/CCL5/RAB20/CCL2/CCL20/ACOD1/ADAMTS13	14
GO:0050764	BP	GO:0050764	regulation of phagocytosis	13/540	101/18614	7.06759e-06	0.000152444	0.00011096	CFP/SIRPA/CYBA/IL1B/HCK/TLR2/SPHK1/MERTK/C3/IL2RG/TNF/PTX3/CCL2	13
GO:0032102	BP	GO:0032102	negative regulation of response to external stimulus	31/540	446/18614	7.16372e-06	0.000152555	0.00011104	THBS1/DUSP1/PLAUR/TNFAIP3/SRC/IER3/NFKB1/SIRPA/HCK/ADA/PRKCD/HLA-F/CARD8/SLC39A8/SOCS3/NPLOC4/FGL2/RHBDF2/TNFAIP6/NLRP12/C5AR2/OAS3/TNF/PLXNA3/PDGFB/CCL2/PLAU/ADORA2A/ACOD1/FNDC4/C1QTNF1	31
GO:1902107	BP	GO:1902107	positive regulation of leukocyte differentiation	18/540	184/18614	7.16786e-06	0.000152555	0.00011104	SPI1/NFKBIZ/ADA/HLX/NFKBID/CD83/BCL6/XBP1/MMP14/IL4I1/CASP8/CD101/IL2RG/TNF/RIPK2/SOCS1/DCSTAMP/CD80	18
GO:1903708	BP	GO:1903708	positive regulation of hemopoiesis	18/540	184/18614	7.16786e-06	0.000152555	0.00011104	SPI1/NFKBIZ/ADA/HLX/NFKBID/CD83/BCL6/XBP1/MMP14/IL4I1/CASP8/CD101/IL2RG/TNF/RIPK2/SOCS1/DCSTAMP/CD80	18
GO:0052547	BP	GO:0052547	regulation of peptidase activity	30/540	425/18614	7.44435e-06	0.000157742	0.000114815	THBS1/PLAUR/SRC/SORL1/DNAJB6/BID/TANK/CSTB/CARD8/MBP/POR/TNFAIP8/RHBDF2/NR4A1/CASP8/RFFL/NLRP12/PML/HIP1/PMAIP1/TNF/MMP9/RIPK2/CASP10/NLRC4/PRR7/NAIP/F3/ADORA2A/LAMP3	30
GO:0019058	BP	GO:0019058	viral life cycle	25/540	320/18614	7.697e-06	0.00016238	0.000118191	CXCL8/CXCR4/TNIP1/PDCD6IP/ZC3H12A/ICAM1/RESF1/NECTIN2/N4BP1/APOBEC3A/IFIH1/OAS3/MX1/PKN2/VPS37C/TNF/PTX3/CIITA/CCL5/RSAD2/CCL2/IFIT5/TNFRSF4/CD80/LAMP3	25
GO:0097193	BP	GO:0097193	intrinsic apoptotic signaling pathway	24/540	301/18614	8.29125e-06	0.000174153	0.00012676	HMOX1/PPP1R15A/PLAUR/SRC/IER3/GRINA/NFE2L2/BCL3/BID/PRKCD/PTPN1/RRM2B/XBP1/NACC2/ATM/PML/BCL2A1/PMAIP1/TNF/MMP9/NBN/IKBKE/CREB3/TRAF2	24
GO:0032677	BP	GO:0032677	regulation of interleukin-8 production	13/540	103/18614	8.79328e-06	0.000183894	0.000133851	IL1B/BCL3/TLR2/RELA/CD244/TLR1/C5AR2/TLR8/TNF/TLR6/FFAR2/F3/IL6	13
GO:0045123	BP	GO:0045123	cellular extravasation	11/540	74/18614	8.8476e-06	0.000184229	0.000134095	SIRPA/PECAM1/ICAM1/PTAFR/CHST2/IL1R1/TNF/ITGA4/FUT4/GCNT1/CCL2	11
GO:0007596	BP	GO:0007596	blood coagulation	20/540	224/18614	8.9984e-06	0.000186562	0.000135793	THBS1/FLNA/ANXA5/FERMT3/PLAUR/SRC/PLEK/NFE2L2/PRKCD/MERTK/DGKE/PDGFB/CD40/PLAU/F3/ADORA2A/IL6/CYP4F11/ADAMTS13/C1QTNF1	20
GO:0034614	BP	GO:0034614	cellular response to reactive oxygen species	16/540	152/18614	9.09611e-06	0.000187778	0.000136678	TNFAIP3/SRC/KDM6B/SIRPA/NFE2L2/SPHK1/RELA/PRKCD/PRDX1/AGAP3/GCH1/TXN/NCF1/NQO1/MMP9/IL6	16
GO:1905517	BP	GO:1905517	macrophage migration	10/540	61/18614	9.26516e-06	0.000190451	0.000138623	THBS1/C3AR1/B4GALT1/MMP14/P2RX4/CCL3/CCL5/CCL2/MCOLN2/TNFSF18	10
GO:0007254	BP	GO:0007254	JNK cascade	17/540	170/18614	9.5762e-06	0.000196006	0.000142667	NFKB1/SIRPA/IL1B/MAP3K11/TRAF1/NCF1/GADD45B/TNF/CCR7/RIPK2/ARHGEF6/IL1A/GADD45A/DUSP16/TRAF2/NAIP/GADD45G	17
GO:0032637	BP	GO:0032637	interleukin-8 production	13/540	104/18614	9.78774e-06	0.000198811	0.000144709	IL1B/BCL3/TLR2/RELA/CD244/TLR1/C5AR2/TLR8/TNF/TLR6/FFAR2/F3/IL6	13
GO:0048872	BP	GO:0048872	homeostasis of number of cells	24/540	304/18614	9.79591e-06	0.000198811	0.000144709	SPI1/HMOX1/TNFAIP3/MAFB/NFKBIZ/TSC22D3/ADA/PRDX1/PDE4B/STAT1/BCL6/ALAS1/HMGB2/MERTK/HCAR2/SLC11A2/PMAIP1/CCR7/MEF2C/ACVR2A/CXCR2/SLC46A2/INHBA/IL6	24
GO:0051235	BP	GO:0051235	maintenance of location	26/540	347/18614	1.06966e-05	0.000216179	0.00015735	FTH1/FLNA/NFKBIA/SORL1/NFKB1/CYBA/IL1B/EHD1/ZC3H12A/TXN/KEAP1/DGAT2/NFKBIB/PML/CCL3/C3/ABHD5/TNF/CCR7/MSR1/AKAP9/IKBKE/PDE4D/FFAR2/MCOLN2/IL6	26
GO:1901654	BP	GO:1901654	response to ketone	19/540	208/18614	1.08492e-05	0.000218346	0.000158928	THBS1/CYBB/SRC/CYBA/TLR2/AHR/MBP/POR/PTAFR/PTGER2/NCF1/FOSL1/NQO1/CCR7/SRD5A1/ERRFI1/GJB2/ACOD1/AKR1C2	19
GO:0036293	BP	GO:0036293	response to decreased oxygen levels	24/540	306/18614	1.09325e-05	0.000219105	0.00015948	THBS1/HMOX1/CYBB/SRC/CXCR4/CYBA/NFE2L2/TLR2/ADM/ADA/PLK3/AGTRAP/MMP14/ATM/SLC11A2/PML/PMAIP1/TNF/LIMD1/IL1A/ADO/PLAU/ATP1B1/AK4	24
GO:0070661	BP	GO:0070661	leukocyte proliferation	26/540	348/18614	1.12527e-05	0.000224587	0.00016347	TNFAIP3/IL1B/NFKBIZ/AHR/BID/ADA/PRKCD/TICAM1/BCL6/IL4I1/SDC4/ATM/MNDA/MEF2C/RIPK2/IL1A/CCL5/TNFRSF9/CD40/CD274/TNFRSF4/TNFSF18/LRRC32/CD80/IL6/EBI3	26
GO:0006919	BP	GO:0006919	activation of cysteine-type endopeptidase activity involved in apoptotic process	11/540	76/18614	1.15055e-05	0.000228683	0.000166451	BID/CARD8/CASP8/NLRP12/PML/HIP1/PMAIP1/TNF/CASP10/NLRC4/F3	11
GO:0045765	BP	GO:0045765	regulation of angiogenesis	26/540	349/18614	1.1835e-05	0.000234265	0.000170514	THBS1/CXCL8/PKM/HMOX1/NINJ1/CYBB/TNFAIP3/CXCR4/GLUL/IL1B/NFE2L2/ADM/SPHK1/C3AR1/ZC3H12A/STAT1/XBP1/PML/C3/TNF/IL1A/GADD45A/CXCR2/CD40/F3/IL6	26
GO:0032757	BP	GO:0032757	positive regulation of interleukin-8 production	10/540	63/18614	1.24666e-05	0.000245014	0.000178338	IL1B/TLR2/RELA/CD244/TLR1/TLR8/TNF/FFAR2/F3/IL6	10
GO:0050817	BP	GO:0050817	coagulation	20/540	229/18614	1.24799e-05	0.000245014	0.000178338	THBS1/FLNA/ANXA5/FERMT3/PLAUR/SRC/PLEK/NFE2L2/PRKCD/MERTK/DGKE/PDGFB/CD40/PLAU/F3/ADORA2A/IL6/CYP4F11/ADAMTS13/C1QTNF1	20
GO:0046328	BP	GO:0046328	regulation of JNK cascade	15/540	139/18614	1.27721e-05	0.000249731	0.000181772	SIRPA/IL1B/MAP3K11/TRAF1/NCF1/GADD45B/TNF/CCR7/RIPK2/IL1A/GADD45A/DUSP16/TRAF2/NAIP/GADD45G	15
GO:0032729	BP	GO:0032729	positive regulation of type II interferon production	11/540	77/18614	1.30768e-05	0.000254654	0.000185355	IL1B/BCL3/PDE4B/CD244/SLC7A5/IL1R1/TLR8/TNF/RIPK2/PDE4D/EBI3	11
GO:0070232	BP	GO:0070232	regulation of T cell apoptotic process	8/540	39/18614	1.32569e-05	0.000257119	0.000187149	BCL3/TSC22D3/ST3GAL1/ADA/CCL5/GIMAP8/CD274/SLC46A2	8
GO:0062207	BP	GO:0062207	regulation of pattern recognition receptor signaling pathway	13/540	107/18614	1.33904e-05	0.000258561	0.000188199	NINJ1/TNFAIP3/CYBA/TLR2/SLC15A3/NPLOC4/TLR1/GPR108/TLR6/RSAD2/TREML4/SLC46A2/ACOD1	13
GO:0034135	BP	GO:0034135	regulation of toll-like receptor 2 signaling pathway	5/540	12/18614	1.34925e-05	0.000258561	0.000188199	TNFAIP3/CYBA/TLR1/TLR6/ACOD1	5
GO:1903238	BP	GO:1903238	positive regulation of leukocyte tethering or rolling	5/540	12/18614	1.34925e-05	0.000258561	0.000188199	PTAFR/CHST2/ITGA4/FUT4/GCNT1	5
GO:1904019	BP	GO:1904019	epithelial cell apoptotic process	15/540	140/18614	1.393e-05	0.000265289	0.000193096	THBS1/HMOX1/TNFAIP3/NFKBIZ/NFE2L2/BID/ICAM1/STK4/TNIP2/TNF/ITGA4/CD40/SAV1/CCL2/IL6	15
GO:0042060	BP	GO:0042060	wound healing	30/540	439/18614	1.39539e-05	0.000265289	0.000193096	THBS1/FLNA/HMOX1/ANXA5/FERMT3/PLAUR/TNFAIP3/SRC/CXCR4/EREG/PLEK/NFE2L2/PRKCD/B4GALT1/XBP1/SDC4/MERTK/TNF/IL1A/DGKE/KANK1/PDGFB/CD40/PLAU/F3/ADORA2A/IL6/CYP4F11/ADAMTS13/C1QTNF1	30
GO:0045619	BP	GO:0045619	regulation of lymphocyte differentiation	19/540	212/18614	1.42305e-05	0.000269483	0.000196148	SPI1/NFKBIZ/ADA/ZC3H12A/HLX/NFKBID/FGL2/CD83/BCL6/XBP1/MMP14/IL4I1/IL2RG/RIPK2/SOCS1/SLC46A2/TNFSF18/CD80/INHBA	19
GO:1901342	BP	GO:1901342	regulation of vasculature development	26/540	355/18614	1.59429e-05	0.000300727	0.00021889	THBS1/CXCL8/PKM/HMOX1/NINJ1/CYBB/TNFAIP3/CXCR4/GLUL/IL1B/NFE2L2/ADM/SPHK1/C3AR1/ZC3H12A/STAT1/XBP1/PML/C3/TNF/IL1A/GADD45A/CXCR2/CD40/F3/IL6	26
GO:0032570	BP	GO:0032570	response to progesterone	8/540	40/18614	1.61538e-05	0.000302335	0.00022006	THBS1/SRC/TLR2/MBP/PTGER2/FOSL1/GJB2/ACOD1	8
GO:1904994	BP	GO:1904994	regulation of leukocyte adhesion to vascular endothelial cell	8/540	40/18614	1.61538e-05	0.000302335	0.00022006	RELA/PTAFR/CHST2/TNF/ITGA4/FUT4/GCNT1/IL6	8
GO:1904035	BP	GO:1904035	regulation of epithelial cell apoptotic process	13/540	109/18614	1.63962e-05	0.00030568	0.000222495	THBS1/HMOX1/TNFAIP3/NFE2L2/ICAM1/STK4/TNIP2/TNF/ITGA4/CD40/SAV1/CCL2/IL6	13
GO:0046638	BP	GO:0046638	positive regulation of alpha-beta T cell differentiation	9/540	52/18614	1.64784e-05	0.000306027	0.000222748	NFKBIZ/ADA/HLX/NFKBID/CD83/IL2RG/RIPK2/SOCS1/CD80	9
GO:0009612	BP	GO:0009612	response to mechanical stimulus	19/540	215/18614	1.73572e-05	0.000319878	0.000232829	THBS1/NFKBIA/SRC/CXCR4/NFKB1/CYBA/IL1B/MAP3K2/RELA/STAT1/MMP14/CASP8/FOSL1/TLR8/TNF/GADD45A/CD40/SLC1A3/HPN	19
GO:0043491	BP	GO:0043491	protein kinase B signaling	19/540	215/18614	1.73572e-05	0.000319878	0.000232829	THBS1/SRC/IL1B/PLK3/TXN/P2RX4/MERTK/CCL3/SESN2/HIP1/TNF/CCR7/CASS4/CCL5/CD40/CCL2/F3/AKR1C2/C1QTNF1	19
GO:0070498	BP	GO:0070498	interleukin-1-mediated signaling pathway	7/540	30/18614	1.89517e-05	0.000346768	0.000252402	IL1B/RELA/IRAK2/TNIP2/IL1RN/IL1R1/IL6	7
GO:0032890	BP	GO:0032890	regulation of organic acid transport	11/540	80/18614	1.89605e-05	0.000346768	0.000252402	THBS1/ACSL1/IL1B/RGS2/SLC7A5/ACSL5/P2RX4/TNF/KMO/IL1A/ADORA2A	11
GO:0071622	BP	GO:0071622	regulation of granulocyte chemotaxis	9/540	53/18614	1.93444e-05	0.000352449	0.000256537	THBS1/CXCL8/C3AR1/TNFAIP6/C5AR2/CCR7/CCL5/CXCR2/TNFSF18	9
GO:0032088	BP	GO:0032088	negative regulation of NF-kappaB transcription factor activity	12/540	96/18614	2.14288e-05	0.000388952	0.000283106	NFKBIA/SPI1/TNFAIP3/BCL3/ZC3H12A/CARD8/IRAK2/NLRP12/NFKBIB/PARP10/TMIGD3/ACOD1	12
GO:0042326	BP	GO:0042326	negative regulation of phosphorylation	27/540	383/18614	2.17017e-05	0.000392426	0.000285635	DUSP1/TNFAIP3/SORL1/IER3/SIRPA/IL1B/RGS2/ZC3H12A/PRKCD/SOCS3/PTPN1/NUP62/GADD45B/NLRP12/CDK5RAP2/AKT1S1/RGS14/CDKN2B/GADD45A/PDE4D/DUSP16/ERRFI1/SOCS1/TRIB2/ADORA2A/INHBA/GCKR	27
GO:0042542	BP	GO:0042542	response to hydrogen peroxide	14/540	129/18614	2.31772e-05	0.000417537	0.000303913	HMOX1/TNFAIP3/SRC/KDM6B/SIRPA/NFE2L2/SPHK1/RELA/PRKCD/TXN/STAT1/FOSL1/NQO1/IL6	14
GO:0045622	BP	GO:0045622	regulation of T-helper cell differentiation	8/540	42/18614	2.35601e-05	0.000421279	0.000306636	NFKBIZ/ZC3H12A/HLX/NFKBID/BCL6/RIPK2/TNFSF18/CD80	8
GO:1904037	BP	GO:1904037	positive regulation of epithelial cell apoptotic process	8/540	42/18614	2.35601e-05	0.000421279	0.000306636	THBS1/HMOX1/STK4/ITGA4/CD40/SAV1/CCL2/IL6	8
GO:0045621	BP	GO:0045621	positive regulation of lymphocyte differentiation	14/540	130/18614	2.52965e-05	0.000450653	0.000328017	SPI1/NFKBIZ/ADA/HLX/NFKBID/CD83/BCL6/XBP1/MMP14/IL4I1/IL2RG/RIPK2/SOCS1/CD80	14
GO:0061900	BP	GO:0061900	glial cell activation	9/540	55/18614	2.63625e-05	0.00046791	0.000340578	IL1B/TLR2/SPHK1/IFNGR2/ATM/CCL3/TNF/ADORA2A/IL6	9
GO:0031667	BP	GO:0031667	response to nutrient levels	31/540	477/18614	2.67199e-05	0.000472511	0.000343926	HMOX1/CYBB/SRC/SORL1/GLUL/ACSL1/CYBA/KYNU/NFKBIZ/NFE2L2/ATF3/ADM/ZC3H12A/RIPOR1/POR/GCLM/STAT1/XBP1/SLC7A5/NQO1/SESN2/PMAIP1/TNF/SRD5A1/CDKN2B/IL1A/SLC25A25/NUAK2/BMT2/MFSD2A/PDK4	31
GO:0009636	BP	GO:0009636	response to toxic substance	20/540	242/18614	2.7859e-05	0.00049085	0.000357275	NFE2L2/TLR2/AHR/GPX4/PRDX1/MBP/GSR/SLC39A8/GCH1/TXN/NQO1/CCL3/SESN2/CCL4/TNF/SRD5A1/CCL5/ABTB2/GSTM3/ADAMTS13	20
GO:0045840	BP	GO:0045840	positive regulation of mitotic nuclear division	8/540	43/18614	2.82171e-05	0.000495345	0.000360546	EREG/IL1B/SPHK1/NUP62/TNF/IL1A/PDGFB/ESPL1	8
GO:0048661	BP	GO:0048661	positive regulation of smooth muscle cell proliferation	12/540	99/18614	2.93096e-05	0.000512652	0.000373144	THBS1/HMOX1/SRC/EREG/CYBA/PTAFR/STAT1/TNF/MMP9/CCL5/PDGFB/IL6	12
GO:0032608	BP	GO:0032608	interferon-beta production	9/540	56/18614	3.06129e-05	0.000531581	0.000386922	SIRPA/TLR2/RELB/TICAM1/HMGB2/IFIH1/OAS3/TLR8/RIPK2	9
GO:0032648	BP	GO:0032648	regulation of interferon-beta production	9/540	56/18614	3.06129e-05	0.000531581	0.000386922	SIRPA/TLR2/RELB/TICAM1/HMGB2/IFIH1/OAS3/TLR8/RIPK2	9
GO:0071900	BP	GO:0071900	regulation of protein serine/threonine kinase activity	26/540	369/18614	3.09922e-05	0.000536233	0.000390307	THBS1/DUSP1/TNFAIP3/SRC/SORL1/ACSL1/IL1B/MAP3K11/RGS2/PRKCD/PTPN1/NUP62/CDK5RAP2/SESN2/TNF/MEF2C/RGS14/CDKN2B/GADD45A/DUSP16/TLR6/PDGFB/TRAF2/CD40/TRIB2/CDKN3	26
GO:2000379	BP	GO:2000379	positive regulation of reactive oxygen species metabolic process	10/540	70/18614	3.22695e-05	0.000556331	0.000404936	THBS1/CYBA/NFE2L2/ZC3H12A/PRKCD/GADD45A/TLR6/AKR1C1/PDGFB/ACOD1	10
GO:1902043	BP	GO:1902043	positive regulation of extrinsic apoptotic signaling pathway via death domain receptors	5/540	14/18614	3.24993e-05	0.000558292	0.000406364	THBS1/PEA15/ATF3/STK4/PMAIP1	5
GO:2000516	BP	GO:2000516	positive regulation of CD4-positive, alpha-beta T cell activation	8/540	44/18614	3.36204e-05	0.000575495	0.000418885	NFKBIZ/HLX/NFKBID/CD83/IL2RG/RIPK2/SOCS1/CD80	8
GO:0002703	BP	GO:0002703	regulation of leukocyte mediated immunity	20/540	246/18614	3.52109e-05	0.000600584	0.000437147	SPI1/HMOX1/IL1B/AHR/HLA-F/ICAM1/TICAM1/PTAFR/BCL6/NECTIN2/STX7/IL4I1/CD84/IL1R1/C3/TNF/RSAD2/TRAF2/CD40/IL6	20
GO:0061756	BP	GO:0061756	leukocyte adhesion to vascular endothelial cell	9/540	57/18614	3.54298e-05	0.000602181	0.000438309	RELA/SLC39A8/PTAFR/CHST2/TNF/ITGA4/FUT4/GCNT1/IL6	9
GO:0002702	BP	GO:0002702	positive regulation of production of molecular mediator of immune response	14/540	134/18614	3.55744e-05	0.00060251	0.000438548	IL1B/HLA-F/TICAM1/CD244/XBP1/SLC7A5/IL1R1/RIPK2/RSAD2/TRAF2/CD40/FFAR2/TNFRSF4/IL6	14
GO:0036336	BP	GO:0036336	dendritic cell migration	7/540	33/18614	3.68795e-05	0.000622422	0.000453042	SPI1/CXCR4/NLRP12/CCR7/CCL5/CXCR2/TNFSF18	7
GO:0009410	BP	GO:0009410	response to xenobiotic stimulus	29/540	440/18614	3.75908e-05	0.000632209	0.000460166	THBS1/HMOX1/CYBB/SRC/CXCR4/ACSL1/CYBA/IL1B/NFKBIZ/NFE2L2/AHR/ADA/POR/PDE4B/GCLM/STAT1/PARP4/APOBEC3A/FOSL1/NQO1/TNF/MEF2C/SRD5A1/ABCC3/AKR1C1/GSTM3/ADORA2A/SLC1A3/INHBA	29
GO:0002700	BP	GO:0002700	regulation of production of molecular mediator of immune response	17/540	189/18614	3.80714e-05	0.000638061	0.000464425	HMOX1/IL1B/HLA-F/TICAM1/BCL6/CD244/XBP1/SLC7A5/IL1R1/TNF/RIPK2/RSAD2/TRAF2/CD40/FFAR2/TNFRSF4/IL6	17
GO:0002262	BP	GO:0002262	myeloid cell homeostasis	16/540	171/18614	3.96716e-05	0.000662571	0.000482265	SPI1/HMOX1/MAFB/PRDX1/PDE4B/STAT1/BCL6/ALAS1/HMGB2/MERTK/HCAR2/SLC11A2/ACVR2A/CXCR2/INHBA/IL6	16
GO:0062208	BP	GO:0062208	positive regulation of pattern recognition receptor signaling pathway	8/540	45/18614	3.98618e-05	0.000663443	0.0004829	NINJ1/CYBA/TLR2/SLC15A3/TLR1/RSAD2/TREML4/SLC46A2	8
GO:0050673	BP	GO:0050673	epithelial cell proliferation	31/540	488/18614	4.11808e-05	0.000683033	0.000497159	THBS1/HMOX1/TNFAIP3/EREG/GLUL/CYBA/NFKBIZ/BID/HLX/STK4/B4GALT1/STAT1/STAT5A/XBP1/HMGB2/MMP14/NR4A1/TNF/ITGA4/MEF2C/ACVR2A/CDKN2B/PDGFB/NRP2/ERRFI1/SAV1/CCL2/SGPP2/F3/IL6/HPN	31
GO:0046635	BP	GO:0046635	positive regulation of alpha-beta T cell activation	10/540	72/18614	4.14143e-05	0.000684546	0.00049826	NFKBIZ/ADA/HLX/NFKBID/CD83/IL2RG/RIPK2/SOCS1/CD80/EBI3	10
GO:0002718	BP	GO:0002718	regulation of cytokine production involved in immune response	13/540	119/18614	4.20808e-05	0.00069318	0.000504545	HMOX1/IL1B/HLA-F/TICAM1/BCL6/SLC7A5/IL1R1/TNF/RIPK2/RSAD2/TRAF2/FFAR2/IL6	13
GO:0050777	BP	GO:0050777	negative regulation of immune response	17/540	191/18614	4.3516e-05	0.000714376	0.000519972	SPI1/HMOX1/TNFAIP3/SRC/HCK/AHR/ZC3H12A/HLA-F/HLX/FGL2/RHBDF2/BCL6/IL4I1/CD84/OAS3/TNFSF18/ACOD1	17
GO:0045577	BP	GO:0045577	regulation of B cell differentiation	7/540	34/18614	4.52884e-05	0.000738432	0.000537482	SPI1/BCL6/XBP1/MMP14/IL4I1/IL2RG/INHBA	7
GO:1902624	BP	GO:1902624	positive regulation of neutrophil migration	7/540	34/18614	4.52884e-05	0.000738432	0.000537482	CXCL8/C3AR1/IL1R1/CCR7/IL1A/FUT4/CXCR2	7
GO:0050766	BP	GO:0050766	positive regulation of phagocytosis	10/540	73/18614	4.67607e-05	0.00075872	0.000552249	CFP/SIRPA/CYBA/IL1B/MERTK/C3/IL2RG/TNF/PTX3/CCL2	10
GO:0070228	BP	GO:0070228	regulation of lymphocyte apoptotic process	9/540	59/18614	4.70059e-05	0.00075872	0.000552249	BCL3/TSC22D3/ST3GAL1/ADA/BCL6/CCL5/GIMAP8/CD274/SLC46A2	9
GO:2000351	BP	GO:2000351	regulation of endothelial cell apoptotic process	9/540	59/18614	4.70059e-05	0.00075872	0.000552249	THBS1/TNFAIP3/NFE2L2/ICAM1/TNIP2/TNF/ITGA4/CD40/CCL2	9
GO:0032479	BP	GO:0032479	regulation of type I interferon production	12/540	104/18614	4.80758e-05	0.000770816	0.000561053	SIRPA/TLR2/RELB/NPLOC4/TICAM1/STAT1/HMGB2/IFIH1/OAS3/TLR8/RIPK2/ACOD1	12
GO:0032606	BP	GO:0032606	type I interferon production	12/540	104/18614	4.80758e-05	0.000770816	0.000561053	SIRPA/TLR2/RELB/NPLOC4/TICAM1/STAT1/HMGB2/IFIH1/OAS3/TLR8/RIPK2/ACOD1	12
GO:0032868	BP	GO:0032868	response to insulin	21/540	272/18614	4.83369e-05	0.000772427	0.000562226	PKM/SRC/SORL1/IL1B/RAB10/TLR2/ADM/PRKCD/EGR2/SOCS3/PTPN1/STAT1/LPIN2/XBP1/SESN2/SRD5A1/KANK1/ERRFI1/SOCS1/GCNT1/PDK4	21
GO:0070233	BP	GO:0070233	negative regulation of T cell apoptotic process	6/540	24/18614	4.99729e-05	0.000795926	0.00057933	BCL3/TSC22D3/ST3GAL1/ADA/CCL5/SLC46A2	6
GO:0002367	BP	GO:0002367	cytokine production involved in immune response	13/540	121/18614	5.01624e-05	0.000796308	0.000579608	HMOX1/IL1B/HLA-F/TICAM1/BCL6/SLC7A5/IL1R1/TNF/RIPK2/RSAD2/TRAF2/FFAR2/IL6	13
GO:0002312	BP	GO:0002312	B cell activation involved in immune response	11/540	89/18614	5.22565e-05	0.000826821	0.000601818	SPI1/NFKBIZ/BCL3/ST3GAL1/ADA/BCL6/XBP1/RNF168/NBN/CD40/IL6	11
GO:0043407	BP	GO:0043407	negative regulation of MAP kinase activity	9/540	60/18614	5.38981e-05	0.00085	0.000618689	DUSP1/SORL1/IL1B/RGS2/PRKCD/PTPN1/NUP62/RGS14/DUSP16	9
GO:2001235	BP	GO:2001235	positive regulation of apoptotic signaling pathway	14/540	140/18614	5.78299e-05	0.000909025	0.000661652	THBS1/PEA15/ATF3/BID/PRKCD/STK4/NACC2/PML/PMAIP1/TNF/G0S2/TRAF2/ADORA2A/INHBA	14
GO:0071901	BP	GO:0071901	negative regulation of protein serine/threonine kinase activity	13/540	123/18614	5.95617e-05	0.000933198	0.000679246	DUSP1/TNFAIP3/SORL1/IL1B/RGS2/PRKCD/PTPN1/NUP62/CDK5RAP2/RGS14/CDKN2B/GADD45A/DUSP16	13
GO:0051092	BP	GO:0051092	positive regulation of NF-kappaB transcription factor activity	15/540	159/18614	6.24884e-05	0.000975874	0.000710309	IL1B/TLR2/SPHK1/RELA/TRAF1/IRAK2/TICAM1/TNF/RIPK2/TRADD/NLRC4/TLR6/TRAF2/CD40/TNFSF18	15
GO:0001933	BP	GO:0001933	negative regulation of protein phosphorylation	24/540	341/18614	6.31971e-05	0.000983747	0.00071604	DUSP1/TNFAIP3/SORL1/SIRPA/IL1B/RGS2/ZC3H12A/PRKCD/SOCS3/PTPN1/NUP62/GADD45B/NLRP12/CDK5RAP2/AKT1S1/RGS14/CDKN2B/GADD45A/PDE4D/DUSP16/ERRFI1/SOCS1/TRIB2/ADORA2A	24
GO:0070423	BP	GO:0070423	nucleotide-binding oligomerization domain containing signaling pathway	6/540	25/18614	6.4151e-05	0.000995375	0.000724503	NFKBIA/TNFAIP3/RELA/SLC15A3/RIPK2/SLC46A2	6
GO:0036230	BP	GO:0036230	granulocyte activation	8/540	48/18614	6.46544e-05	0.00099996	0.000727841	CXCL8/SPI1/PRKCD/PTAFR/CCL3/TNF/CCL5/CXCR2	8
GO:0006469	BP	GO:0006469	negative regulation of protein kinase activity	18/540	217/18614	6.61382e-05	0.00101963	0.000742158	DUSP1/TNFAIP3/SORL1/IL1B/RGS2/PRKCD/PTPN1/NUP62/GADD45B/CDK5RAP2/AKT1S1/RGS14/CDKN2B/GADD45A/DUSP16/ERRFI1/TRIB2/ADORA2A	18
GO:0150076	BP	GO:0150076	neuroinflammatory response	10/540	76/18614	6.64679e-05	0.00102144	0.000743475	IL1B/TLR2/SPHK1/IFNGR2/ATM/CCL3/TNF/MMP9/ADORA2A/IL6	10
GO:0010951	BP	GO:0010951	negative regulation of endopeptidase activity	15/540	160/18614	6.71502e-05	0.0010253	0.000746286	THBS1/PLAUR/SRC/SORL1/DNAJB6/CARD8/POR/TNFAIP8/NR4A1/RFFL/TNF/MMP9/NAIP/ADORA2A/LAMP3	15
GO:0016045	BP	GO:0016045	detection of bacterium	5/540	16/18614	6.75718e-05	0.0010253	0.000746286	TLR2/TLR1/NLRC4/TLR6/NAIP	5
GO:0042448	BP	GO:0042448	progesterone metabolic process	5/540	16/18614	6.75718e-05	0.0010253	0.000746286	ADM/DHRS9/SRD5A1/AKR1C1/AKR1C2	5
GO:0070431	BP	GO:0070431	nucleotide-binding oligomerization domain containing 2 signaling pathway	5/540	16/18614	6.75718e-05	0.0010253	0.000746286	NFKBIA/TNFAIP3/RELA/SLC15A3/RIPK2	5
GO:0002449	BP	GO:0002449	lymphocyte mediated immunity	22/540	300/18614	6.94687e-05	0.00105077	0.000764823	IL1B/NFKBIZ/BCL3/AHR/PRKCD/HLA-F/PRDX1/SLAMF7/BCL6/NECTIN2/STX7/IL4I1/RNF168/IL1R1/TLR8/C3/TNF/NBN/RSAD2/TRAF2/CD40/IL6	22
GO:0043030	BP	GO:0043030	regulation of macrophage activation	9/540	62/18614	7.02595e-05	0.00105609	0.000768695	THBS1/SPHK1/ZC3H12A/TNIP2/ATM/CD84/CCL3/TLR6/IL6	9
GO:0045428	BP	GO:0045428	regulation of nitric oxide biosynthetic process	9/540	62/18614	7.02595e-05	0.00105609	0.000768695	SIRPA/IL1B/ZC3H12A/TICAM1/GLA/P2RX4/TNF/PTX3/TLR6	9
GO:0045860	BP	GO:0045860	positive regulation of protein kinase activity	25/540	366/18614	7.24864e-05	0.00108617	0.000790588	THBS1/SRC/EREG/ACSL1/IL1B/MAP3K11/MAP2K3/PRKCD/MRNIP/PTPN1/TXN/NCF1/SDC4/UNC119/SESN2/TNF/CCR7/MEF2C/CASS4/CCL5/TLR6/PDGFB/TRAF2/CD40/SOCS1	25
GO:0045580	BP	GO:0045580	regulation of T cell differentiation	16/540	180/18614	7.36638e-05	0.00110038	0.000800934	NFKBIZ/ADA/ZC3H12A/HLX/NFKBID/FGL2/CD83/BCL6/XBP1/IL4I1/IL2RG/RIPK2/SOCS1/SLC46A2/TNFSF18/CD80	16
GO:0033673	BP	GO:0033673	negative regulation of kinase activity	19/540	239/18614	7.42399e-05	0.00110555	0.000804699	DUSP1/TNFAIP3/SORL1/IL1B/RGS2/PRKCD/PTPN1/NUP62/GADD45B/CDK5RAP2/AKT1S1/RGS14/CDKN2B/GADD45A/DUSP16/ERRFI1/TRIB2/ADORA2A/GCKR	19
GO:0032892	BP	GO:0032892	positive regulation of organic acid transport	8/540	49/18614	7.53302e-05	0.00111833	0.000813997	ACSL1/IL1B/SLC7A5/ACSL5/P2RX4/KMO/IL1A/ADORA2A	8
GO:0070301	BP	GO:0070301	cellular response to hydrogen peroxide	11/540	93/18614	7.85992e-05	0.00116327	0.000846708	TNFAIP3/SRC/KDM6B/SIRPA/NFE2L2/SPHK1/RELA/PRKCD/TXN/NQO1/IL6	11
GO:0031638	BP	GO:0031638	zymogen activation	9/540	63/18614	7.98917e-05	0.00117158	0.000852759	THBS1/PLAUR/MMP14/CASP8/GGT1/RIPK2/NLRC4/PLAU/HPN	9
GO:0032623	BP	GO:0032623	interleukin-2 production	9/540	63/18614	7.98917e-05	0.00117158	0.000852759	TNFAIP3/IL1B/PDE4B/CD83/RIPK2/IL1A/PDE4D/TRAF2/CD80	9
GO:0032663	BP	GO:0032663	regulation of interleukin-2 production	9/540	63/18614	7.98917e-05	0.00117158	0.000852759	TNFAIP3/IL1B/PDE4B/CD83/RIPK2/IL1A/PDE4D/TRAF2/CD80	9
GO:0002407	BP	GO:0002407	dendritic cell chemotaxis	6/540	26/18614	8.13645e-05	0.00118595	0.000863217	SPI1/CXCR4/CCR7/CCL5/CXCR2/TNFSF18	6
GO:0035872	BP	GO:0035872	nucleotide-binding domain, leucine rich repeat containing receptor signaling pathway	6/540	26/18614	8.13645e-05	0.00118595	0.000863217	NFKBIA/TNFAIP3/RELA/SLC15A3/RIPK2/SLC46A2	6
GO:1901222	BP	GO:1901222	regulation of NIK/NF-kappaB signaling	12/540	110/18614	8.35977e-05	0.00121482	0.000884229	NFKBIA/SPI1/IL1B/BCL3/TLR2/SPHK1/RELA/ZC3H12A/PRDX1/NLRP12/TNF/TRADD	12
GO:0050671	BP	GO:0050671	positive regulation of lymphocyte proliferation	14/540	145/18614	8.48356e-05	0.00122909	0.00089462	IL1B/ADA/TICAM1/BCL6/MEF2C/RIPK2/IL1A/CCL5/CD40/CD274/TNFRSF4/CD80/IL6/EBI3	14
GO:0043409	BP	GO:0043409	negative regulation of MAPK cascade	16/540	183/18614	8.96505e-05	0.00129495	0.000942556	DUSP1/SORL1/TNIP1/SIRPA/IL1B/ATF3/RGS2/PRKCD/DUSP2/PTPN1/NUP62/DUSP5/NLRP12/RGS14/DUSP16/ERRFI1	16
GO:0055119	BP	GO:0055119	relaxation of cardiac muscle	5/540	17/18614	9.34504e-05	0.00134178	0.000976641	RGS2/PDE4B/P2RX4/PDE4D/ATP1B1	5
GO:1903236	BP	GO:1903236	regulation of leukocyte tethering or rolling	5/540	17/18614	9.34504e-05	0.00134178	0.000976641	PTAFR/CHST2/ITGA4/FUT4/GCNT1	5
GO:0032728	BP	GO:0032728	positive regulation of interferon-beta production	7/540	38/18614	9.60951e-05	0.00137157	0.00099832	TLR2/TICAM1/HMGB2/IFIH1/OAS3/TLR8/RIPK2	7
GO:0070229	BP	GO:0070229	negative regulation of lymphocyte apoptotic process	7/540	38/18614	9.60951e-05	0.00137157	0.00099832	BCL3/TSC22D3/ST3GAL1/ADA/BCL6/CCL5/SLC46A2	7
GO:0046683	BP	GO:0046683	response to organophosphorus	13/540	129/18614	9.75133e-05	0.00138769	0.00101006	IL1B/AHR/AQP9/PTAFR/STAT1/P2RX4/MMP19/FOSL1/AKAP9/SRD5A1/TRIM16/AKR1C1/LPAR1	13
GO:0050678	BP	GO:0050678	regulation of epithelial cell proliferation	27/540	419/18614	0.000100971	0.00143266	0.00104279	THBS1/HMOX1/TNFAIP3/EREG/GLUL/CYBA/BID/HLX/STK4/B4GALT1/STAT1/STAT5A/XBP1/HMGB2/NR4A1/TNF/ITGA4/MEF2C/CDKN2B/PDGFB/NRP2/ERRFI1/SAV1/CCL2/SGPP2/F3/HPN	27
GO:0010884	BP	GO:0010884	positive regulation of lipid storage	6/540	27/18614	0.000102064	0.00143749	0.0010463	NFKB1/EHD1/ZC3H12A/C3/MSR1/IKBKE	6
GO:0030888	BP	GO:0030888	regulation of B cell proliferation	9/540	65/18614	0.000102507	0.00143749	0.0010463	AHR/ADA/TICAM1/BCL6/ATM/MNDA/MEF2C/CD40/TNFRSF4	9
GO:0072577	BP	GO:0072577	endothelial cell apoptotic process	9/540	65/18614	0.000102507	0.00143749	0.0010463	THBS1/TNFAIP3/NFE2L2/ICAM1/TNIP2/TNF/ITGA4/CD40/CCL2	9
GO:0080164	BP	GO:0080164	regulation of nitric oxide metabolic process	9/540	65/18614	0.000102507	0.00143749	0.0010463	SIRPA/IL1B/ZC3H12A/TICAM1/GLA/P2RX4/TNF/PTX3/TLR6	9
GO:0002720	BP	GO:0002720	positive regulation of cytokine production involved in immune response	10/540	80/18614	0.00010338	0.00144133	0.0010491	IL1B/HLA-F/TICAM1/SLC7A5/IL1R1/RIPK2/RSAD2/TRAF2/FFAR2/IL6	10
GO:0070227	BP	GO:0070227	lymphocyte apoptotic process	10/540	80/18614	0.00010338	0.00144133	0.0010491	NFKBIZ/BCL3/TSC22D3/ST3GAL1/ADA/BCL6/CCL5/GIMAP8/CD274/SLC46A2	10
GO:0022408	BP	GO:0022408	negative regulation of cell-cell adhesion	17/540	205/18614	0.000105052	0.00146041	0.00106299	SPI1/ZC3H12A/PRKCD/HLX/MBP/FGL2/BCL6/IL1RN/IL4I1/SDC4/SOCS1/CD274/TNFSF18/ADORA2A/LRRC32/CD80/C1QTNF1	17
GO:0002705	BP	GO:0002705	positive regulation of leukocyte mediated immunity	14/540	148/18614	0.000105828	0.00146274	0.00106468	SPI1/IL1B/HLA-F/TICAM1/PTAFR/NECTIN2/STX7/IL1R1/C3/TNF/RSAD2/TRAF2/CD40/IL6	14
GO:0032946	BP	GO:0032946	positive regulation of mononuclear cell proliferation	14/540	148/18614	0.000105828	0.00146274	0.00106468	IL1B/ADA/TICAM1/BCL6/MEF2C/RIPK2/IL1A/CCL5/CD40/CD274/TNFRSF4/CD80/IL6/EBI3	14
GO:0045444	BP	GO:0045444	fat cell differentiation	19/540	246/18614	0.00010888	0.00150062	0.00109225	MAFB/RGS2/ZC3H12A/STK4/EGR2/SDF4/ATF5/XBP1/LAMB3/NR4A1/CCDC85B/TNF/STEAP4/SOCS1/SAV1/ARL4A/FFAR2/TRIB2/IL6	19
GO:0050728	BP	GO:0050728	negative regulation of inflammatory response	16/540	187/18614	0.000115651	0.00158937	0.00115686	TNFAIP3/SRC/IER3/NFKB1/SIRPA/HCK/ADA/PRKCD/SLC39A8/SOCS3/RHBDF2/TNFAIP6/NLRP12/ADORA2A/ACOD1/FNDC4	16
GO:0002573	BP	GO:0002573	myeloid leukocyte differentiation	18/540	227/18614	0.000117781	0.00161403	0.00117481	SPI1/SRC/MAFB/TLR2/RELB/CASP8/LBR/CD101/TNFAIP6/CCL3/TNF/CCR7/MMP9/CASP10/SOCS1/MITF/DCSTAMP/INHBA	18
GO:2000377	BP	GO:2000377	regulation of reactive oxygen species metabolic process	14/540	150/18614	0.000122207	0.00166993	0.00121549	THBS1/IER3/CYBA/NFE2L2/ZC3H12A/PRKCD/GCH1/STK17A/TNF/GADD45A/TLR6/AKR1C1/PDGFB/ACOD1	14
GO:0002675	BP	GO:0002675	positive regulation of acute inflammatory response	6/540	28/18614	0.000126739	0.00172695	0.00125699	IL1B/C3/TNF/CCR7/FFAR2/IL6	6
GO:0033212	BP	GO:0033212	iron import into cell	4/540	10/18614	0.00012798	0.00172917	0.00125861	SLC39A8/SLC11A2/STEAP4/CYBRD1	4
GO:0035747	BP	GO:0035747	natural killer cell chemotaxis	4/540	10/18614	0.00012798	0.00172917	0.00125861	CCL3/CCL4/CCL5/CCL2	4
GO:2000347	BP	GO:2000347	positive regulation of hepatocyte proliferation	4/540	10/18614	0.00012798	0.00172917	0.00125861	TNFAIP3/XBP1/TNF/HPN	4
GO:1903034	BP	GO:1903034	regulation of response to wounding	15/540	170/18614	0.000133302	0.00179603	0.00130728	THBS1/FLNA/PLAUR/TNFAIP3/CXCR4/NFE2L2/PRKCD/XBP1/TNF/SCARF1/KANK1/PDGFB/PLAU/F3/C1QTNF1	15
GO:0045744	BP	GO:0045744	negative regulation of G protein-coupled receptor signaling pathway	8/540	53/18614	0.000133745	0.00179697	0.00130796	CXCL8/PLEK/ADM/RGS2/ADA/PDE4B/RGS14/CCL5	8
GO:0045582	BP	GO:0045582	positive regulation of T cell differentiation	12/540	116/18614	0.000139724	0.00187207	0.00136262	NFKBIZ/ADA/HLX/NFKBID/CD83/BCL6/XBP1/IL4I1/IL2RG/RIPK2/SOCS1/CD80	12
GO:0030183	BP	GO:0030183	B cell differentiation	14/540	153/18614	0.000150882	0.00201596	0.00146735	SPI1/NFKBIZ/BCL3/ST3GAL1/ADA/BCL6/XBP1/MMP14/IL4I1/ATM/IL2RG/ITGA4/INHBA/IL6	14
GO:0007088	BP	GO:0007088	regulation of mitotic nuclear division	12/540	117/18614	0.000151674	0.00202093	0.00147097	DUSP1/EREG/IL1B/SPHK1/FBXW5/NUP62/CDK5RAP2/ATM/TNF/IL1A/PDGFB/ESPL1	12
GO:0033674	BP	GO:0033674	positive regulation of kinase activity	27/540	430/18614	0.000154555	0.00205362	0.00149476	THBS1/SRC/EREG/ACSL1/IL1B/MAP3K11/MAP2K3/PRKCD/MRNIP/PTPN1/TXN/NCF1/SDC4/UNC119/MERTK/SESN2/TNF/CCR7/NBN/MEF2C/CASS4/CCL5/TLR6/PDGFB/TRAF2/CD40/SOCS1	27
GO:0002691	BP	GO:0002691	regulation of cellular extravasation	7/540	41/18614	0.000158787	0.00209825	0.00152725	ICAM1/PTAFR/CHST2/IL1R1/ITGA4/FUT4/GCNT1	7
GO:0150077	BP	GO:0150077	regulation of neuroinflammatory response	7/540	41/18614	0.000158787	0.00209825	0.00152725	IL1B/SPHK1/ATM/CCL3/TNF/MMP9/IL6	7
GO:0051897	BP	GO:0051897	positive regulation of protein kinase B signaling	12/540	118/18614	0.000164488	0.00216764	0.00157776	THBS1/SRC/TXN/P2RX4/CCL3/HIP1/TNF/CCR7/CASS4/F3/AKR1C2/C1QTNF1	12
GO:0010720	BP	GO:0010720	positive regulation of cell development	27/540	432/18614	0.000166653	0.00219017	0.00159416	SPI1/CXCR4/IL1B/NFKBIZ/TLR2/ADA/HLX/EGR2/NFKBID/CD83/BCL6/XBP1/SLC7A5/MMP14/IL4I1/CASP8/CD101/IL2RG/TNF/RIPK2/RGS14/PLXNA1/PLXNA3/SOCS1/DCSTAMP/CD80/IL6	27
GO:0098543	BP	GO:0098543	detection of other organism	5/540	19/18614	0.000167361	0.00219347	0.00159656	TLR2/TLR1/NLRC4/TLR6/NAIP	5
GO:0050730	BP	GO:0050730	regulation of peptidyl-tyrosine phosphorylation	19/540	255/18614	0.000173903	0.00227302	0.00165446	SRC/EREG/PECAM1/PRKCD/SOCS3/PTPN1/NCF1/UNC119/TNF/RIPK2/CASS4/CCL5/PDGFB/ERRFI1/CD40/SOCS1/TNFSF18/CD80/IL6	19
GO:0043433	BP	GO:0043433	negative regulation of DNA-binding transcription factor activity	16/540	194/18614	0.00017722	0.0023101	0.00168145	FLNA/NFKBIA/SPI1/HMOX1/TNFAIP3/BCL3/ZC3H12A/CARD8/IRAK2/KEAP1/NLRP12/NFKBIB/PARP10/TMIGD3/TNFRSF4/ACOD1	16
GO:0061041	BP	GO:0061041	regulation of wound healing	13/540	137/18614	0.000179418	0.00233244	0.00169771	THBS1/PLAUR/TNFAIP3/CXCR4/NFE2L2/PRKCD/XBP1/TNF/KANK1/PDGFB/PLAU/F3/C1QTNF1	13
GO:0042119	BP	GO:0042119	neutrophil activation	7/540	42/18614	0.000185832	0.0024093	0.00175366	CXCL8/SPI1/PRKCD/PTAFR/TNF/CCL5/CXCR2	7
GO:0072539	BP	GO:0072539	T-helper 17 cell differentiation	6/540	30/18614	0.000190154	0.00245872	0.00178963	NFKBIZ/ZC3H12A/NFKBID/ENTPD7/TNFSF18/IL6	6
GO:0048660	BP	GO:0048660	regulation of smooth muscle cell proliferation	15/540	176/18614	0.000195693	0.00252355	0.00183682	THBS1/HMOX1/TNFAIP3/SRC/EREG/CYBA/PTAFR/STAT1/PTGIR/TNF/MMP9/MEF2C/CCL5/PDGFB/IL6	15
GO:0006568	BP	GO:0006568	tryptophan metabolic process	4/540	11/18614	0.000196504	0.00252723	0.00183949	KYNU/IL4I1/KMO/IDO2	4
GO:0001776	BP	GO:0001776	leukocyte homeostasis	11/540	103/18614	0.000198249	0.00252924	0.00184096	TNFAIP3/TSC22D3/ADA/PDE4B/MERTK/HCAR2/PMAIP1/MEF2C/CXCR2/SLC46A2/IL6	11
GO:0042100	BP	GO:0042100	B cell proliferation	11/540	103/18614	0.000198249	0.00252924	0.00184096	NFKBIZ/AHR/ADA/PRKCD/TICAM1/BCL6/ATM/MNDA/MEF2C/CD40/TNFRSF4	11
GO:0070231	BP	GO:0070231	T cell apoptotic process	8/540	56/18614	0.000198642	0.00252924	0.00184096	BCL3/TSC22D3/ST3GAL1/ADA/CCL5/GIMAP8/CD274/SLC46A2	8
GO:0051348	BP	GO:0051348	negative regulation of transferase activity	20/540	279/18614	0.000198763	0.00252924	0.00184096	DUSP1/TNFAIP3/SRC/SORL1/IL1B/RGS2/PRKCD/PTPN1/NUP62/GADD45B/CDK5RAP2/AKT1S1/RGS14/CDKN2B/GADD45A/DUSP16/ERRFI1/TRIB2/ADORA2A/GCKR	20
GO:0002520	BP	GO:0002520	immune system development	16/540	197/18614	0.000211313	0.00268183	0.00195202	NFKB2/TNFAIP3/MAFB/NFKBIZ/BCL3/ADA/BCL6/HMGB2/RNF168/ATM/NBN/CDKN2B/CD40/CD274/SLC46A2/ACOD1	16
GO:0003015	BP	GO:0003015	heart process	19/540	259/18614	0.000212379	0.00268827	0.00195671	FLNA/SRC/CXCR4/MAP2K3/ADM/RGS2/ADA/ZC3H12A/PDE4B/GCH1/CELF2/P2RX4/TNF/AKAP9/MYBPC3/PDE4D/TMIGD3/ATP1B1/SCN1B	19
GO:0001780	BP	GO:0001780	neutrophil homeostasis	5/540	20/18614	0.000217852	0.00274311	0.00199663	PDE4B/MERTK/HCAR2/CXCR2/IL6	5
GO:0002544	BP	GO:0002544	chronic inflammatory response	5/540	20/18614	0.000217852	0.00274311	0.00199663	THBS1/TNFAIP3/NFKBIZ/TNF/CCL5	5
GO:0018108	BP	GO:0018108	peptidyl-tyrosine phosphorylation	24/540	370/18614	0.000219672	0.00275881	0.00200805	PKM/SRC/EREG/PECAM1/HCK/MAP2K3/PRKCD/SOCS3/PTPN1/NCF1/UNC119/MERTK/ABL2/TNF/RIPK2/CASS4/CCL5/PDGFB/ERRFI1/CD40/SOCS1/TNFSF18/CD80/IL6	24
GO:0001541	BP	GO:0001541	ovarian follicle development	8/540	57/18614	0.000225289	0.00280173	0.00203929	SRC/EREG/MMP14/TNFAIP6/ATM/MMP19/PTX3/INHBA	8
GO:0001706	BP	GO:0001706	endoderm formation	8/540	57/18614	0.000225289	0.00280173	0.00203929	DUSP1/DUSP2/LAMB3/MMP14/DUSP5/ITGA4/MMP9/INHBA	8
GO:0032768	BP	GO:0032768	regulation of monooxygenase activity	8/540	57/18614	0.000225289	0.00280173	0.00203929	NFKB1/IL1B/POR/GCH1/GLA/TNF/ACVR2A/IL1A	8
GO:0002698	BP	GO:0002698	negative regulation of immune effector process	12/540	122/18614	0.00022542	0.00280173	0.00203929	SPI1/HMOX1/AHR/ZC3H12A/HLA-F/HLX/FGL2/BCL6/IL4I1/CD84/TNF/TNFSF18	12
GO:1902042	BP	GO:1902042	negative regulation of extrinsic apoptotic signaling pathway via death domain receptors	6/540	31/18614	0.000230062	0.00285206	0.00207593	HMOX1/TNFAIP3/PEA15/ICAM1/HMGB2/RFFL	6
GO:0018212	BP	GO:0018212	peptidyl-tyrosine modification	24/540	372/18614	0.000237934	0.00294206	0.00214144	PKM/SRC/EREG/PECAM1/HCK/MAP2K3/PRKCD/SOCS3/PTPN1/NCF1/UNC119/MERTK/ABL2/TNF/RIPK2/CASS4/CCL5/PDGFB/ERRFI1/CD40/SOCS1/TNFSF18/CD80/IL6	24
GO:0048659	BP	GO:0048659	smooth muscle cell proliferation	15/540	180/18614	0.000250125	0.00308259	0.00224372	THBS1/HMOX1/TNFAIP3/SRC/EREG/CYBA/PTAFR/STAT1/PTGIR/TNF/MMP9/MEF2C/CCL5/PDGFB/IL6	15
GO:1905521	BP	GO:1905521	regulation of macrophage migration	7/540	44/18614	0.000251074	0.00308259	0.00224372	THBS1/C3AR1/MMP14/P2RX4/CCL3/CCL5/TNFSF18	7
GO:0031348	BP	GO:0031348	negative regulation of defense response	20/540	284/18614	0.000251221	0.00308259	0.00224372	TNFAIP3/SRC/IER3/NFKB1/SIRPA/HCK/ADA/PRKCD/HLA-F/SLC39A8/SOCS3/NPLOC4/FGL2/RHBDF2/TNFAIP6/NLRP12/OAS3/ADORA2A/ACOD1/FNDC4	20
GO:0001889	BP	GO:0001889	liver development	13/540	142/18614	0.000256172	0.00312738	0.00227632	HMOX1/TNFAIP3/ADA/RELA/HLX/XBP1/SLC7A5/TNF/SRD5A1/CDKN2B/UPB1/IL6/HPN	13
GO:2001056	BP	GO:2001056	positive regulation of cysteine-type endopeptidase activity	13/540	142/18614	0.000256172	0.00312738	0.00227632	BID/CARD8/CASP8/NLRP12/PML/HIP1/PMAIP1/TNF/RIPK2/CASP10/NLRC4/PRR7/F3	13
GO:0043280	BP	GO:0043280	positive regulation of cysteine-type endopeptidase activity involved in apoptotic process	12/540	124/18614	0.00026248	0.00319627	0.00232647	BID/CARD8/CASP8/NLRP12/PML/HIP1/PMAIP1/TNF/CASP10/NLRC4/PRR7/F3	12
GO:0050851	BP	GO:0050851	antigen receptor-mediated signaling pathway	16/540	201/18614	0.000265538	0.00321817	0.00234241	NFKBIA/NFKB1/NFKBIZ/LPXN/ADA/RELA/ZC3H12A/NFKBID/PDE4B/FYB1/NECTIN2/MNDA/CCR7/MEF2C/RIPK2/PDE4D	16
GO:0050731	BP	GO:0050731	positive regulation of peptidyl-tyrosine phosphorylation	15/540	181/18614	0.000265616	0.00321817	0.00234241	SRC/EREG/PECAM1/PTPN1/NCF1/UNC119/TNF/RIPK2/CASS4/CCL5/PDGFB/CD40/TNFSF18/CD80/IL6	15
GO:0014074	BP	GO:0014074	response to purine-containing compound	13/540	143/18614	0.000274495	0.00331739	0.00241462	IL1B/AHR/ADA/AQP9/PTAFR/STAT1/ADSS2/P2RX4/MMP19/FOSL1/AKAP9/SRD5A1/ADORA2A	13
GO:0071353	BP	GO:0071353	cellular response to interleukin-4	6/540	32/18614	0.000276278	0.00333057	0.00242422	KEAP1/XBP1/PML/IL2RG/DCSTAMP/ADAMTS13	6
GO:0007252	BP	GO:0007252	I-kappaB phosphorylation	5/540	21/18614	0.00027915	0.00334008	0.00243115	SIRPA/TLR2/TNF/IKBKE/TRAF2	5
GO:0030728	BP	GO:0030728	ovulation	5/540	21/18614	0.00027915	0.00334008	0.00243115	EREG/RGS2/TNFAIP6/MMP19/INHBA	5
GO:0045063	BP	GO:0045063	T-helper 1 cell differentiation	5/540	21/18614	0.00027915	0.00334008	0.00243115	NFKBIZ/HLX/RELB/RIPK2/CD80	5
GO:0006801	BP	GO:0006801	superoxide metabolic process	9/540	74/18614	0.000281427	0.00335897	0.00244489	CYBB/CYBA/NFE2L2/PRKCD/PRDX1/GCH1/NCF1/NQO1/NCF1C	9
GO:0051785	BP	GO:0051785	positive regulation of nuclear division	8/540	59/18614	0.00028739	0.00341213	0.00248359	EREG/IL1B/SPHK1/NUP62/TNF/IL1A/PDGFB/ESPL1	8
GO:0033083	BP	GO:0033083	regulation of immature T cell proliferation	4/540	12/18614	0.00028801	0.00341213	0.00248359	IL1B/RIPK2/IL1A/TNFRSF9	4
GO:0033084	BP	GO:0033084	regulation of immature T cell proliferation in thymus	4/540	12/18614	0.00028801	0.00341213	0.00248359	IL1B/RIPK2/IL1A/TNFRSF9	4
GO:0046636	BP	GO:0046636	negative regulation of alpha-beta T cell activation	7/540	45/18614	0.000289982	0.00341866	0.00248834	ZC3H12A/HLX/BCL6/SOCS1/CD274/TNFSF18/ADORA2A	7
GO:0061098	BP	GO:0061098	positive regulation of protein tyrosine kinase activity	7/540	45/18614	0.000289982	0.00341866	0.00248834	SRC/EREG/PTPN1/NCF1/UNC119/CASS4/PDGFB	7
GO:0006109	BP	GO:0006109	regulation of carbohydrate metabolic process	15/540	183/18614	0.000299095	0.0035089	0.00255402	SRC/IER3/NFKB1/PLEK/SLC2A6/PTAFR/CD244/DGAT2/SESN2/PMAIP1/PHLDA2/PDGFB/PDK4/GCKR/C1QTNF1	15
GO:0042129	BP	GO:0042129	regulation of T cell proliferation	15/540	183/18614	0.000299095	0.0035089	0.00255402	IL1B/BID/BCL6/IL4I1/SDC4/RIPK2/IL1A/CCL5/TNFRSF9/CD274/TNFSF18/LRRC32/CD80/IL6/EBI3	15
GO:0010876	BP	GO:0010876	lipid localization	29/540	497/18614	0.000308678	0.00361251	0.00262943	THBS1/NFKBIA/NFKB1/ACSL1/IL1B/EHD1/ZC3H12A/AQP9/PRKCD/APOL3/GRAMD1A/DGAT2/ACSL5/ATP10D/P2RX4/C3/ABHD5/TNF/MSR1/IL1A/IKBKE/ABCC3/STARD10/AKR1C1/MFSD2A/FFAR2/INHBA/IL6/C1QTNF1	29
GO:0050818	BP	GO:0050818	regulation of coagulation	9/540	75/18614	0.000311726	0.00363933	0.00264895	THBS1/ANXA5/PLAUR/NFE2L2/PRKCD/PDGFB/PLAU/F3/C1QTNF1	9
GO:0061008	BP	GO:0061008	hepaticobiliary system development	13/540	145/18614	0.000314518	0.00366303	0.0026662	HMOX1/TNFAIP3/ADA/RELA/HLX/XBP1/SLC7A5/TNF/SRD5A1/CDKN2B/UPB1/IL6/HPN	13
GO:0050901	BP	GO:0050901	leukocyte tethering or rolling	6/540	33/18614	0.000329477	0.00380958	0.00277288	PTAFR/CHST2/TNF/ITGA4/FUT4/GCNT1	6
GO:1901889	BP	GO:1901889	negative regulation of cell junction assembly	6/540	33/18614	0.000329477	0.00380958	0.00277288	THBS1/SRC/IL1B/TLR2/MMP14/TNF	6
GO:2000191	BP	GO:2000191	regulation of fatty acid transport	6/540	33/18614	0.000329477	0.00380958	0.00277288	THBS1/ACSL1/IL1B/ACSL5/P2RX4/IL1A	6
GO:0060047	BP	GO:0060047	heart contraction	18/540	247/18614	0.000334804	0.00386189	0.00281095	FLNA/CXCR4/MAP2K3/ADM/RGS2/ADA/ZC3H12A/PDE4B/GCH1/CELF2/P2RX4/TNF/AKAP9/MYBPC3/PDE4D/TMIGD3/ATP1B1/SCN1B	18
GO:0010952	BP	GO:0010952	positive regulation of peptidase activity	15/540	185/18614	0.000336146	0.00386809	0.00281547	BID/TANK/CARD8/MBP/CASP8/NLRP12/PML/HIP1/PMAIP1/TNF/RIPK2/CASP10/NLRC4/PRR7/F3	15
GO:1903036	BP	GO:1903036	positive regulation of response to wounding	9/540	76/18614	0.000344671	0.00395673	0.00287998	THBS1/FLNA/CXCR4/NFE2L2/XBP1/SCARF1/KANK1/PLAU/F3	9
GO:0070665	BP	GO:0070665	positive regulation of leukocyte proliferation	14/540	166/18614	0.000352559	0.00402958	0.00293301	IL1B/ADA/TICAM1/BCL6/MEF2C/RIPK2/IL1A/CCL5/CD40/CD274/TNFRSF4/CD80/IL6/EBI3	14
GO:0045624	BP	GO:0045624	positive regulation of T-helper cell differentiation	5/540	22/18614	0.000352693	0.00402958	0.00293301	NFKBIZ/HLX/NFKBID/RIPK2/CD80	5
GO:0070372	BP	GO:0070372	regulation of ERK1 and ERK2 cascade	21/540	315/18614	0.000372236	0.00424279	0.0030882	SRC/TNIP1/SIRPA/IL1B/ATF3/ICAM1/PTPN1/NLRP12/CCL3/CCL4/TNF/CCR7/RIPK2/RGS14/IL1A/CCL5/PDGFB/ERRFI1/CCL2/CCL20/INHBA	21
GO:0051091	BP	GO:0051091	positive regulation of DNA-binding transcription factor activity	19/540	271/18614	0.000376004	0.0042756	0.00311208	IL1B/TLR2/SPHK1/RELA/TRAF1/IRAK2/TICAM1/FOSL1/TNF/RIPK2/TRADD/NLRC4/IKBKE/TLR6/TRAF2/CD40/SAV1/TNFSF18/IL6	19
GO:0051341	BP	GO:0051341	regulation of oxidoreductase activity	11/540	111/18614	0.00038216	0.00432665	0.00314924	NFKB1/CYBA/IL1B/POR/GCH1/GLA/ABL2/PDP1/TNF/ACVR2A/IL1A	11
GO:0001774	BP	GO:0001774	microglial cell activation	7/540	47/18614	0.000382292	0.00432665	0.00314924	TLR2/SPHK1/IFNGR2/ATM/CCL3/TNF/IL6	7
GO:0090022	BP	GO:0090022	regulation of neutrophil chemotaxis	6/540	34/18614	0.000390375	0.00440776	0.00320827	CXCL8/C3AR1/TNFAIP6/C5AR2/CCR7/CXCR2	6
GO:0051047	BP	GO:0051047	positive regulation of secretion	21/540	317/18614	0.000404789	0.00449488	0.00327169	GLUL/CYBA/IL1B/TLR2/PDCD6IP/HLA-F/PTAFR/XBP1/SDC4/P2RX4/HCAR2/ORAI1/KMO/IL1A/RAB3D/FFAR2/TMEM132A/ADORA2A/INHBA/ACHE/C1QTNF1	21
GO:0032481	BP	GO:0032481	positive regulation of type I interferon production	8/540	62/18614	0.000406154	0.00449488	0.00327169	TLR2/TICAM1/STAT1/HMGB2/IFIH1/OAS3/TLR8/RIPK2	8
GO:0002756	BP	GO:0002756	MyD88-independent toll-like receptor signaling pathway	4/540	13/18614	0.000406502	0.00449488	0.00327169	TICAM1/TLR6/CD40/TNIP3	4
GO:0006586	BP	GO:0006586	indolalkylamine metabolic process	4/540	13/18614	0.000406502	0.00449488	0.00327169	KYNU/IL4I1/KMO/IDO2	4
GO:0032621	BP	GO:0032621	interleukin-18 production	4/540	13/18614	0.000406502	0.00449488	0.00327169	TLR2/NLRP12/CD84/TNF	4
GO:0032661	BP	GO:0032661	regulation of interleukin-18 production	4/540	13/18614	0.000406502	0.00449488	0.00327169	TLR2/NLRP12/CD84/TNF	4
GO:0033079	BP	GO:0033079	immature T cell proliferation	4/540	13/18614	0.000406502	0.00449488	0.00327169	IL1B/RIPK2/IL1A/TNFRSF9	4
GO:0033080	BP	GO:0033080	immature T cell proliferation in thymus	4/540	13/18614	0.000406502	0.00449488	0.00327169	IL1B/RIPK2/IL1A/TNFRSF9	4
GO:0071801	BP	GO:0071801	regulation of podosome assembly	4/540	13/18614	0.000406502	0.00449488	0.00327169	SRC/HCK/FSCN1/TNF	4
GO:0002437	BP	GO:0002437	inflammatory response to antigenic stimulus	9/540	78/18614	0.000419207	0.00462474	0.00336621	SRC/HCK/RHBDF2/HMGB2/IL1RN/C3/TNF/CCR7/CXCR2	9
GO:0070371	BP	GO:0070371	ERK1 and ERK2 cascade	22/540	341/18614	0.000427127	0.00470132	0.00342195	SRC/TNIP1/SIRPA/IL1B/ATF3/ICAM1/PTPN1/DUSP5/NLRP12/CCL3/CCL4/TNF/CCR7/RIPK2/RGS14/IL1A/CCL5/PDGFB/ERRFI1/CCL2/CCL20/INHBA	22
GO:0050868	BP	GO:0050868	negative regulation of T cell activation	12/540	131/18614	0.000435636	0.00478404	0.00348216	ZC3H12A/HLX/FGL2/BCL6/IL4I1/SDC4/SOCS1/CD274/TNFSF18/ADORA2A/LRRC32/CD80	12
GO:0072574	BP	GO:0072574	hepatocyte proliferation	5/540	23/18614	0.000439992	0.00480992	0.00350099	TNFAIP3/XBP1/TNF/IL6/HPN	5
GO:0072575	BP	GO:0072575	epithelial cell proliferation involved in liver morphogenesis	5/540	23/18614	0.000439992	0.00480992	0.00350099	TNFAIP3/XBP1/TNF/IL6/HPN	5
GO:0009267	BP	GO:0009267	cellular response to starvation	14/540	170/18614	0.000448987	0.00489711	0.00356446	GLUL/NFE2L2/ATF3/ZC3H12A/RIPOR1/XBP1/SLC7A5/SESN2/PMAIP1/SRD5A1/NUAK2/BMT2/MFSD2A/PDK4	14
GO:0070059	BP	GO:0070059	intrinsic apoptotic signaling pathway in response to endoplasmic reticulum stress	8/540	63/18614	0.00045361	0.00493635	0.00359302	PPP1R15A/GRINA/PTPN1/XBP1/PML/PMAIP1/CREB3/TRAF2	8
GO:0032869	BP	GO:0032869	cellular response to insulin stimulus	16/540	211/18614	0.000456529	0.00495689	0.00360797	PKM/SRC/SORL1/IL1B/RAB10/PRKCD/SOCS3/PTPN1/STAT1/LPIN2/XBP1/SRD5A1/KANK1/ERRFI1/SOCS1/PDK4	16
GO:0070670	BP	GO:0070670	response to interleukin-4	6/540	35/18614	0.00045972	0.0049803	0.00362501	KEAP1/XBP1/PML/IL2RG/DCSTAMP/ADAMTS13	6
GO:0010950	BP	GO:0010950	positive regulation of endopeptidase activity	14/540	171/18614	0.000476334	0.00514869	0.00374757	BID/CARD8/MBP/CASP8/NLRP12/PML/HIP1/PMAIP1/TNF/RIPK2/CASP10/NLRC4/PRR7/F3	14
GO:0042149	BP	GO:0042149	cellular response to glucose starvation	7/540	49/18614	0.000496722	0.00535703	0.00389922	NFE2L2/ZC3H12A/XBP1/SLC7A5/SESN2/PMAIP1/NUAK2	7
GO:0030168	BP	GO:0030168	platelet activation	12/540	133/18614	0.000499967	0.00537996	0.00391591	FLNA/FERMT3/SRC/PLEK/PRKCD/MERTK/DGKE/PDGFB/CD40/IL6/ADAMTS13/C1QTNF1	12
GO:0032615	BP	GO:0032615	interleukin-12 production	8/540	64/18614	0.000505467	0.00540217	0.00393208	THBS1/NFKB1/TLR2/RELA/TLR8/CCR7/RIPK2/CD40	8
GO:0032655	BP	GO:0032655	regulation of interleukin-12 production	8/540	64/18614	0.000505467	0.00540217	0.00393208	THBS1/NFKB1/TLR2/RELA/TLR8/CCR7/RIPK2/CD40	8
GO:0042098	BP	GO:0042098	T cell proliferation	16/540	213/18614	0.000506387	0.00540217	0.00393208	IL1B/BID/BCL6/IL4I1/SDC4/RIPK2/IL1A/CCL5/TNFRSF9/CD274/TNFRSF4/TNFSF18/LRRC32/CD80/IL6/EBI3	16
GO:0071230	BP	GO:0071230	cellular response to amino acid stimulus	9/540	80/18614	0.000506524	0.00540217	0.00393208	CYBB/CYBA/GCLM/UBR2/XBP1/SLC7A5/SESN2/TNF/SOCS1	9
GO:0002709	BP	GO:0002709	regulation of T cell mediated immunity	10/540	97/18614	0.000509245	0.00541918	0.00394445	IL1B/AHR/HLA-F/NECTIN2/STX7/IL4I1/IL1R1/RSAD2/TRAF2/IL6	10
GO:0002922	BP	GO:0002922	positive regulation of humoral immune response	5/540	24/18614	0.000542629	0.00572378	0.00416617	IL1B/C3/TNF/CCR7/ACOD1	5
GO:0042430	BP	GO:0042430	indole-containing compound metabolic process	5/540	24/18614	0.000542629	0.00572378	0.00416617	KYNU/IL4I1/SRD5A1/KMO/IDO2	5
GO:0072576	BP	GO:0072576	liver morphogenesis	5/540	24/18614	0.000542629	0.00572378	0.00416617	TNFAIP3/XBP1/TNF/IL6/HPN	5
GO:0098581	BP	GO:0098581	detection of external biotic stimulus	5/540	24/18614	0.000542629	0.00572378	0.00416617	TLR2/TLR1/NLRC4/TLR6/NAIP	5
GO:0035791	BP	GO:0035791	platelet-derived growth factor receptor-beta signaling pathway	4/540	14/18614	0.000556102	0.00582757	0.00424171	SRC/PTPN1/HIP1/PDGFB	4
GO:0043301	BP	GO:0043301	negative regulation of leukocyte degranulation	4/540	14/18614	0.000556102	0.00582757	0.00424171	SPI1/HMOX1/HLA-F/CD84	4
GO:0061043	BP	GO:0061043	regulation of vascular wound healing	4/540	14/18614	0.000556102	0.00582757	0.00424171	TNFAIP3/CXCR4/XBP1/TNF	4
GO:0002269	BP	GO:0002269	leukocyte activation involved in inflammatory response	7/540	50/18614	0.000563351	0.0058907	0.00428766	TLR2/SPHK1/IFNGR2/ATM/CCL3/TNF/IL6	7
GO:0042180	BP	GO:0042180	cellular ketone metabolic process	16/540	216/18614	0.000589905	0.00615498	0.00448002	IL1B/KYNU/ADM/DGAT2/DHRS9/NQO1/SRD5A1/KMO/AIFM2/AKR1C1/MFSD2A/PDK4/PDSS1/AKR1C2/CYP4F11/IDO2	16
GO:2001243	BP	GO:2001243	negative regulation of intrinsic apoptotic signaling pathway	10/540	99/18614	0.000599182	0.00621703	0.00452518	PLAUR/SRC/GRINA/NFE2L2/BID/PTPN1/RRM2B/XBP1/MMP9/CREB3	10
GO:0070997	BP	GO:0070997	neuron death	23/540	373/18614	0.000599207	0.00621703	0.00452518	HMOX1/SORL1/MAP3K11/BID/ZNF746/HLA-F/SLC23A2/GCLM/CASP8/ATM/NQO1/AKT1S1/CCL3/TNF/MEF2C/KMO/CCL5/TLR6/TRAF2/NAIP/CCL2/TMTC4/ADORA2A	23
GO:0043406	BP	GO:0043406	positive regulation of MAP kinase activity	11/540	117/18614	0.00059973	0.00621703	0.00452518	THBS1/SRC/IL1B/MAP3K11/PTPN1/TNF/MEF2C/TLR6/PDGFB/TRAF2/CD40	11
GO:1901214	BP	GO:1901214	regulation of neuron death	21/540	327/18614	0.000607599	0.00628506	0.0045747	HMOX1/SORL1/MAP3K11/ZNF746/HLA-F/SLC23A2/GCLM/CASP8/ATM/NQO1/AKT1S1/CCL3/TNF/MEF2C/KMO/CCL5/TLR6/TRAF2/NAIP/CCL2/ADORA2A	21
GO:0031668	BP	GO:0031668	cellular response to extracellular stimulus	18/540	261/18614	0.000644561	0.00665309	0.00484258	HMOX1/GLUL/NFE2L2/ATF3/ZC3H12A/RIPOR1/XBP1/SLC7A5/FOSL1/SESN2/PMAIP1/ITGA4/SRD5A1/CDKN2B/NUAK2/BMT2/MFSD2A/PDK4	18
GO:0006641	BP	GO:0006641	triglyceride metabolic process	10/540	100/18614	0.000648848	0.00668299	0.00486435	SORL1/ACSL1/LPIN2/GPAT4/DGAT2/C3/ABHD5/MGLL/MFSD2A/PNPLA1	10
GO:0008277	BP	GO:0008277	regulation of G protein-coupled receptor signaling pathway	12/540	137/18614	0.000652812	0.00670946	0.00488361	CXCL8/PLEK/ADM/RGS2/ADA/PDE4B/KCTD12/C3/RGS14/CCL5/RGS18/MGLL	12
GO:2000193	BP	GO:2000193	positive regulation of fatty acid transport	5/540	25/18614	0.000662248	0.00679193	0.00494364	ACSL1/IL1B/ACSL5/P2RX4/IL1A	5
GO:0010469	BP	GO:0010469	regulation of signaling receptor activity	14/540	177/18614	0.000672026	0.00687754	0.00500595	SRC/EREG/PRKCD/IFNGR2/NCF1/KLHL24/PHLDA2/TNF/AKAP9/MEF2C/PDE4D/ERRFI1/CCL2/PLAU	14
GO:0070613	BP	GO:0070613	regulation of protein processing	8/540	67/18614	0.00069048	0.0070514	0.0051325	THBS1/PLAUR/SRC/CARD8/MMP14/NLRC4/PLAU/HPN	8
GO:0060048	BP	GO:0060048	cardiac muscle contraction	12/540	138/18614	0.000696609	0.00709892	0.00516709	FLNA/CXCR4/MAP2K3/RGS2/ZC3H12A/PDE4B/P2RX4/AKAP9/MYBPC3/PDE4D/ATP1B1/SCN1B	12
GO:0002369	BP	GO:0002369	T cell cytokine production	6/540	38/18614	0.000726457	0.00732549	0.005332	IL1B/HLA-F/IL1R1/RSAD2/TRAF2/IL6	6
GO:0002724	BP	GO:0002724	regulation of T cell cytokine production	6/540	38/18614	0.000726457	0.00732549	0.005332	IL1B/HLA-F/IL1R1/RSAD2/TRAF2/IL6	6
GO:0045742	BP	GO:0045742	positive regulation of epidermal growth factor receptor signaling pathway	6/540	38/18614	0.000726457	0.00732549	0.005332	PLAUR/EREG/NUP62/NCF1/HIP1/MMP9	6
GO:0140894	BP	GO:0140894	endolysosomal toll-like receptor signaling pathway	6/540	38/18614	0.000726457	0.00732549	0.005332	TNFAIP3/TNIP2/TLR8/TNF/RSAD2/TREML4	6
GO:1901661	BP	GO:1901661	quinone metabolic process	6/540	38/18614	0.000726457	0.00732549	0.005332	NQO1/AIFM2/AKR1C1/PDSS1/AKR1C2/CYP4F11	6
GO:0051222	BP	GO:0051222	positive regulation of protein transport	20/540	309/18614	0.000737377	0.00742005	0.00540083	FLNA/SRC/SORL1/GLUL/IL1B/TLR2/ZC3H12A/PRKCD/RIPOR1/PLK3/OAZ2/RHOU/HCAR2/TNF/ORAI1/IL1A/FFAR2/TMEM132A/ADORA2A/ACHE	20
GO:0071639	BP	GO:0071639	positive regulation of monocyte chemotactic protein-1 production	4/540	15/18614	0.000741017	0.00744111	0.00541616	IL1B/CD84/OAS3/MCOLN2	4
GO:0046513	BP	GO:0046513	ceramide biosynthetic process	8/540	68/18614	0.000763034	0.00764624	0.00556546	ST3GAL1/SPHK1/PRKCD/B4GALT5/ST8SIA4/SMPD2/CERS4/PNPLA1	8
GO:0002726	BP	GO:0002726	positive regulation of T cell cytokine production	5/540	26/18614	0.000800554	0.00798893	0.0058149	IL1B/IL1R1/RSAD2/TRAF2/IL6	5
GO:0050995	BP	GO:0050995	negative regulation of lipid catabolic process	5/540	26/18614	0.000800554	0.00798893	0.0058149	SORL1/IL1B/HCAR2/TNF/MFSD2A	5
GO:0001935	BP	GO:0001935	endothelial cell proliferation	15/540	201/18614	0.000802249	0.00798928	0.00581515	THBS1/HMOX1/CYBA/STAT1/STAT5A/HMGB2/MMP14/NR4A1/TNF/ITGA4/MEF2C/PDGFB/NRP2/CCL2/F3	15
GO:0008630	BP	GO:0008630	intrinsic apoptotic signaling pathway in response to DNA damage	10/540	103/18614	0.000818629	0.00813555	0.00592162	HMOX1/IER3/BCL3/BID/NACC2/ATM/PML/BCL2A1/TNF/IKBKE	10
GO:1903532	BP	GO:1903532	positive regulation of secretion by cell	19/540	289/18614	0.000823265	0.00816476	0.00594288	GLUL/IL1B/TLR2/PDCD6IP/HLA-F/PTAFR/SDC4/P2RX4/HCAR2/ORAI1/KMO/IL1A/RAB3D/FFAR2/TMEM132A/ADORA2A/INHBA/ACHE/C1QTNF1	19
GO:0002711	BP	GO:0002711	positive regulation of T cell mediated immunity	8/540	69/18614	0.000841594	0.00832935	0.00606268	IL1B/HLA-F/NECTIN2/STX7/IL1R1/RSAD2/TRAF2/IL6	8
GO:0033077	BP	GO:0033077	T cell differentiation in thymus	9/540	86/18614	0.000861863	0.00851244	0.00619595	MAFB/IL1B/ADA/IL2RG/CCR7/RIPK2/PRR7/IL1A/TNFRSF9	9
GO:0006941	BP	GO:0006941	striated muscle contraction	14/540	182/18614	0.000883511	0.00870838	0.00633856	FLNA/CXCR4/MAP2K3/RGS2/ZC3H12A/PDE4B/NR4A1/P2RX4/TNF/AKAP9/MYBPC3/PDE4D/ATP1B1/SCN1B	14
GO:0050819	BP	GO:0050819	negative regulation of coagulation	7/540	54/18614	0.000904084	0.00889294	0.0064729	THBS1/ANXA5/PLAUR/PRKCD/PDGFB/PLAU/C1QTNF1	7
GO:0050679	BP	GO:0050679	positive regulation of epithelial cell proliferation	16/540	225/18614	0.000914703	0.00897903	0.00653556	HMOX1/TNFAIP3/GLUL/CYBA/HLX/B4GALT1/STAT5A/XBP1/HMGB2/NR4A1/TNF/ITGA4/PDGFB/NRP2/F3/HPN	16
GO:0014823	BP	GO:0014823	response to activity	8/540	70/18614	0.000926515	0.00905801	0.00659305	CXCR4/CYBA/GCLM/SLC7A5/TNF/SRD5A1/SLC25A25/IL6	8
GO:0030193	BP	GO:0030193	regulation of blood coagulation	8/540	70/18614	0.000926515	0.00905801	0.00659305	THBS1/PLAUR/NFE2L2/PRKCD/PDGFB/PLAU/F3/C1QTNF1	8
GO:0046639	BP	GO:0046639	negative regulation of alpha-beta T cell differentiation	5/540	27/18614	0.000959302	0.00928809	0.00676052	ZC3H12A/HLX/BCL6/SOCS1/TNFSF18	5
GO:0046627	BP	GO:0046627	negative regulation of insulin receptor signaling pathway	6/540	40/18614	0.000961789	0.00928809	0.00676052	IL1B/PRKCD/SOCS3/PTPN1/KANK1/SOCS1	6
GO:1901186	BP	GO:1901186	positive regulation of ERBB signaling pathway	6/540	40/18614	0.000961789	0.00928809	0.00676052	PLAUR/EREG/NUP62/NCF1/HIP1/MMP9	6
GO:0006750	BP	GO:0006750	glutathione biosynthetic process	4/540	16/18614	0.000965498	0.00928809	0.00676052	NFE2L2/GCLM/GGT1/GGT5	4
GO:0009074	BP	GO:0009074	aromatic amino acid family catabolic process	4/540	16/18614	0.000965498	0.00928809	0.00676052	KYNU/IL4I1/KMO/IDO2	4
GO:0045579	BP	GO:0045579	positive regulation of B cell differentiation	4/540	16/18614	0.000965498	0.00928809	0.00676052	SPI1/XBP1/MMP14/IL2RG	4
GO:0050862	BP	GO:0050862	positive regulation of T cell receptor signaling pathway	4/540	16/18614	0.000965498	0.00928809	0.00676052	ADA/RELA/NECTIN2/CCR7	4
GO:2000345	BP	GO:2000345	regulation of hepatocyte proliferation	4/540	16/18614	0.000965498	0.00928809	0.00676052	TNFAIP3/XBP1/TNF/HPN	4
GO:0097237	BP	GO:0097237	cellular response to toxic substance	11/540	124/18614	0.000975238	0.00936306	0.00681509	NFE2L2/GPX4/PRDX1/GSR/GCH1/TXN/NQO1/SESN2/TNF/ABTB2/GSTM3	11
GO:0002706	BP	GO:0002706	regulation of lymphocyte mediated immunity	14/540	184/18614	0.000982552	0.0094145	0.00685253	IL1B/AHR/HLA-F/BCL6/NECTIN2/STX7/IL4I1/IL1R1/C3/TNF/RSAD2/TRAF2/CD40/IL6	14
GO:1903317	BP	GO:1903317	regulation of protein maturation	8/540	71/18614	0.00101817	0.00973634	0.00708678	THBS1/PLAUR/SRC/CARD8/MMP14/NLRC4/PLAU/HPN	8
GO:0001936	BP	GO:0001936	regulation of endothelial cell proliferation	14/540	185/18614	0.00103547	0.00988221	0.00719296	THBS1/HMOX1/CYBA/STAT1/STAT5A/HMGB2/NR4A1/TNF/ITGA4/MEF2C/PDGFB/NRP2/CCL2/F3	14
GO:0002456	BP	GO:0002456	T cell mediated immunity	11/540	125/18614	0.00104204	0.00990561	0.00720999	IL1B/NFKBIZ/AHR/HLA-F/NECTIN2/STX7/IL4I1/IL1R1/RSAD2/TRAF2/IL6	11
GO:0006690	BP	GO:0006690	icosanoid metabolic process	11/540	125/18614	0.00104204	0.00990561	0.00720999	IL1B/TLR2/GPX4/GGT1/NLRC4/AKR1C1/MGLL/NAIP/AKR1C2/GGT5/CYP4F11	11
GO:0051783	BP	GO:0051783	regulation of nuclear division	12/540	145/18614	0.0010774	0.0102215	0.00743988	DUSP1/EREG/IL1B/SPHK1/FBXW5/NUP62/CDK5RAP2/ATM/TNF/IL1A/PDGFB/ESPL1	12
GO:0042594	BP	GO:0042594	response to starvation	15/540	207/18614	0.00108199	0.0102448	0.00745688	GLUL/NFE2L2/ATF3/ADM/ZC3H12A/RIPOR1/XBP1/SLC7A5/SESN2/PMAIP1/SRD5A1/NUAK2/BMT2/MFSD2A/PDK4	15
GO:0019432	BP	GO:0019432	triglyceride biosynthetic process	6/540	41/18614	0.00109945	0.0103288	0.00751801	ACSL1/LPIN2/GPAT4/DGAT2/C3/MFSD2A	6
GO:0048246	BP	GO:0048246	macrophage chemotaxis	6/540	41/18614	0.00109945	0.0103288	0.00751801	THBS1/C3AR1/CCL3/CCL5/CCL2/TNFSF18	6
GO:0140467	BP	GO:0140467	integrated stress response signaling	6/540	41/18614	0.00109945	0.0103288	0.00751801	PPP1R15A/MAFB/NFE2L2/PTPN1/FOSL1/CREB3	6
GO:2000403	BP	GO:2000403	positive regulation of lymphocyte migration	6/540	41/18614	0.00109945	0.0103288	0.00751801	ABL2/CCL3/CCL4/ITGA4/CCL5/CCL20	6
GO:0071229	BP	GO:0071229	cellular response to acid chemical	9/540	89/18614	0.00110364	0.0103479	0.00753194	CYBB/CYBA/GCLM/UBR2/XBP1/SLC7A5/SESN2/TNF/SOCS1	9
GO:0002708	BP	GO:0002708	positive regulation of lymphocyte mediated immunity	11/540	126/18614	0.00111258	0.0104115	0.00757824	IL1B/HLA-F/NECTIN2/STX7/IL1R1/C3/TNF/RSAD2/TRAF2/CD40/IL6	11
GO:0046626	BP	GO:0046626	regulation of insulin receptor signaling pathway	8/540	72/18614	0.00111692	0.0104116	0.00757831	SRC/SORL1/IL1B/PRKCD/SOCS3/PTPN1/KANK1/SOCS1	8
GO:1900046	BP	GO:1900046	regulation of hemostasis	8/540	72/18614	0.00111692	0.0104116	0.00757831	THBS1/PLAUR/NFE2L2/PRKCD/PDGFB/PLAU/F3/C1QTNF1	8
GO:0010803	BP	GO:0010803	regulation of tumor necrosis factor-mediated signaling pathway	7/540	56/18614	0.00112644	0.01048	0.00762807	TNFAIP3/SPHK1/CARD8/CASP8/RFFL/TRAF2/NAIP	7
GO:0031960	BP	GO:0031960	response to corticosteroid	13/540	166/18614	0.00113208	0.0105122	0.00765149	CYBB/SRC/CYBA/ADM/POR/PTAFR/IL1RN/FOSL1/TNF/SRD5A1/ERRFI1/GJB2/IL6	13
GO:0097305	BP	GO:0097305	response to alcohol	17/540	252/18614	0.00114881	0.010647	0.00774962	CYBB/CYBA/AHR/RGS2/SLC23A2/SDF4/GRAMD1A/ADCY7/PTGER2/CASP8/FOSL1/NQO1/CCL3/TNF/CCR7/AKR1C2/INHBA	17
GO:0031669	BP	GO:0031669	cellular response to nutrient levels	16/540	230/18614	0.00115333	0.0106683	0.0077651	HMOX1/GLUL/NFE2L2/ATF3/ZC3H12A/RIPOR1/XBP1/SLC7A5/SESN2/PMAIP1/SRD5A1/CDKN2B/NUAK2/BMT2/MFSD2A/PDK4	16
GO:0014910	BP	GO:0014910	regulation of smooth muscle cell migration	9/540	90/18614	0.00119544	0.0110366	0.00803318	SRC/SORL1/NFE2L2/MEF2C/CCL5/PLXNA1/PDGFB/PLAU/LPAR1	9
GO:0071260	BP	GO:0071260	cellular response to mechanical stimulus	8/540	73/18614	0.00122318	0.0112495	0.00818816	NFKB1/CYBA/IL1B/MAP3K2/CASP8/TLR8/GADD45A/CD40	8
GO:1900076	BP	GO:1900076	regulation of cellular response to insulin stimulus	8/540	73/18614	0.00122318	0.0112495	0.00818816	SRC/SORL1/IL1B/PRKCD/SOCS3/PTPN1/KANK1/SOCS1	8
GO:0030522	BP	GO:0030522	intracellular receptor signaling pathway	19/540	299/18614	0.00122949	0.0112827	0.0082123	NFKBIA/TNFAIP3/SRC/AHR/RELA/SLC15A3/NPLOC4/TNIP2/NR4A1/IFIH1/PML/OAS3/TLR8/TNF/RIPK2/TRIM16/RSAD2/TREML4/SLC46A2	19
GO:0019184	BP	GO:0019184	nonribosomal peptide biosynthetic process	4/540	17/18614	0.00123382	0.0112827	0.0082123	NFE2L2/GCLM/GGT1/GGT5	4
GO:0033631	BP	GO:0033631	cell-cell adhesion mediated by integrin	4/540	17/18614	0.00123382	0.0112827	0.0082123	FERMT3/ADA/ITGA4/CCL5	4
GO:0045429	BP	GO:0045429	positive regulation of nitric oxide biosynthetic process	6/540	42/18614	0.00125172	0.0113679	0.00827435	IL1B/TICAM1/P2RX4/TNF/PTX3/TLR6	6
GO:0050999	BP	GO:0050999	regulation of nitric-oxide synthase activity	6/540	42/18614	0.00125172	0.0113679	0.00827435	IL1B/GCH1/GLA/TNF/ACVR2A/IL1A	6
GO:1900077	BP	GO:1900077	negative regulation of cellular response to insulin stimulus	6/540	42/18614	0.00125172	0.0113679	0.00827435	IL1B/PRKCD/SOCS3/PTPN1/KANK1/SOCS1	6
GO:0006749	BP	GO:0006749	glutathione metabolic process	7/540	57/18614	0.0012526	0.0113679	0.00827435	NFE2L2/GPX4/GSR/GCLM/GGT1/GSTM3/GGT5	7
GO:0006639	BP	GO:0006639	acylglycerol metabolic process	11/540	128/18614	0.00126549	0.0114444	0.00833002	SORL1/ACSL1/LPIN2/GPAT4/DGAT2/C3/ABHD5/DGKE/MGLL/MFSD2A/PNPLA1	11
GO:1903829	BP	GO:1903829	positive regulation of protein localization	26/540	468/18614	0.00126717	0.0114444	0.00833002	FLNA/SQSTM1/SRC/SORL1/GLUL/IL1B/PECAM1/TLR2/ZC3H12A/PRKCD/RIPOR1/PLK3/NUP62/OAZ2/RHOU/TNFAIP6/HCAR2/LIMK2/SESN2/TNF/ORAI1/IL1A/FFAR2/TMEM132A/ADORA2A/ACHE	26
GO:1902106	BP	GO:1902106	negative regulation of leukocyte differentiation	10/540	109/18614	0.00126816	0.0114444	0.00833002	MAFB/ZC3H12A/HLX/FGL2/BCL6/TNFAIP6/CCL3/SOCS1/TNFSF18/INHBA	10
GO:0071466	BP	GO:0071466	cellular response to xenobiotic stimulus	14/540	189/18614	0.00127176	0.0114553	0.00833799	CXCR4/ACSL1/IL1B/NFE2L2/AHR/ADA/POR/PDE4B/APOBEC3A/NQO1/MEF2C/ABCC3/AKR1C1/GSTM3	14
GO:0006023	BP	GO:0006023	aminoglycan biosynthetic process	8/540	74/18614	0.00133733	0.0120235	0.00875151	NFKB1/IL1B/ST3GAL1/B4GALT5/CHST2/NDST1/CHST7/PDGFB	8
GO:0010575	BP	GO:0010575	positive regulation of vascular endothelial growth factor production	5/540	29/18614	0.00134537	0.0120507	0.00877136	IL1B/C3AR1/C3/IL1A/IL6	5
GO:0090025	BP	GO:0090025	regulation of monocyte chemotaxis	5/540	29/18614	0.00134537	0.0120507	0.00877136	DUSP1/PLA2G7/CCL5/CREB3/TNFSF18	5
GO:0006638	BP	GO:0006638	neutral lipid metabolic process	11/540	129/18614	0.00134818	0.0120534	0.00877333	SORL1/ACSL1/LPIN2/GPAT4/DGAT2/C3/ABHD5/DGKE/MGLL/MFSD2A/PNPLA1	11
GO:0030148	BP	GO:0030148	sphingolipid biosynthetic process	10/540	110/18614	0.00135964	0.0121334	0.00883151	ST3GAL1/SPHK1/PRKCD/B4GALT5/ST8SIA4/SMPD2/CERS4/SGPP2/PNPLA1/ELOVL7	10
GO:1904951	BP	GO:1904951	positive regulation of establishment of protein localization	20/540	325/18614	0.00136391	0.0121489	0.00884282	FLNA/SRC/SORL1/GLUL/IL1B/TLR2/ZC3H12A/PRKCD/RIPOR1/PLK3/OAZ2/RHOU/HCAR2/TNF/ORAI1/IL1A/FFAR2/TMEM132A/ADORA2A/ACHE	20
GO:0030225	BP	GO:0030225	macrophage differentiation	7/540	58/18614	0.00138955	0.0123316	0.00897581	SPI1/TLR2/CASP8/MMP9/CASP10/SOCS1/INHBA	7
GO:0048008	BP	GO:0048008	platelet-derived growth factor receptor signaling pathway	7/540	58/18614	0.00138955	0.0123316	0.00897581	SRC/PTPN1/PTGIR/HIP1/RGS14/PDGFB/F3	7
GO:1901216	BP	GO:1901216	positive regulation of neuron death	9/540	92/18614	0.00139753	0.0123796	0.00901073	MAP3K11/ZNF746/CASP8/ATM/NQO1/CCL3/TNF/KMO/TLR6	9
GO:0034142	BP	GO:0034142	toll-like receptor 4 signaling pathway	6/540	43/18614	0.00141959	0.0125519	0.00913615	NFKBIA/NINJ1/TNFAIP3/RIPK2/TNIP3/ACOD1	6
GO:0008016	BP	GO:0008016	regulation of heart contraction	15/540	213/18614	0.00143987	0.0127079	0.00924967	FLNA/ADM/RGS2/ADA/ZC3H12A/PDE4B/GCH1/CELF2/P2RX4/TNF/AKAP9/PDE4D/TMIGD3/ATP1B1/SCN1B	15
GO:1903038	BP	GO:1903038	negative regulation of leukocyte cell-cell adhesion	12/540	150/18614	0.00144408	0.0127216	0.0092597	ZC3H12A/HLX/FGL2/BCL6/IL4I1/SDC4/SOCS1/CD274/TNFSF18/ADORA2A/LRRC32/CD80	12
GO:0042058	BP	GO:0042058	regulation of epidermal growth factor receptor signaling pathway	8/540	75/18614	0.00145979	0.0128131	0.00932628	PLAUR/EREG/RHBDF2/NUP62/NCF1/HIP1/MMP9/ERRFI1	8
GO:0043536	BP	GO:0043536	positive regulation of blood vessel endothelial cell migration	8/540	75/18614	0.00145979	0.0128131	0.00932628	THBS1/HMOX1/NFE2L2/MAP2K3/STAT5A/P2RX4/PDGFB/CD40	8
GO:0010466	BP	GO:0010466	negative regulation of peptidase activity	16/540	236/18614	0.00150725	0.0131901	0.0096007	THBS1/PLAUR/SRC/SORL1/DNAJB6/CSTB/CARD8/POR/TNFAIP8/NR4A1/RFFL/TNF/MMP9/NAIP/ADORA2A/LAMP3	16
GO:0045637	BP	GO:0045637	regulation of myeloid cell differentiation	15/540	214/18614	0.00150823	0.0131901	0.0096007	NFKBIA/SPI1/MAFB/STAT1/HMGB2/CASP8/CD101/TNFAIP6/CCL3/TNF/MEF2C/ACVR2A/MITF/DCSTAMP/INHBA	15
GO:0002440	BP	GO:0002440	production of molecular mediator of immune response	20/540	328/18614	0.00152173	0.013284	0.00966905	HMOX1/IL1B/NFKBIZ/HLA-F/TICAM1/BCL6/CD244/XBP1/SLC7A5/RNF168/IL1R1/TNF/NBN/RIPK2/RSAD2/TRAF2/CD40/FFAR2/TNFRSF4/IL6	20
GO:0045834	BP	GO:0045834	positive regulation of lipid metabolic process	12/540	151/18614	0.00152854	0.0132918	0.0096747	SRC/IL1B/ADM/PRKCD/POR/DGAT2/ABHD5/TNF/CCR7/IL1A/PDGFB/MFSD2A	12
GO:0034976	BP	GO:0034976	response to endoplasmic reticulum stress	17/540	259/18614	0.00154434	0.0132918	0.0096747	THBS1/CXCL8/PPP1R15A/MARCKS/GRINA/NFE2L2/ATF3/NPLOC4/PTPN1/XBP1/PML/SESN2/PMAIP1/CREB3/TRAF2/RNF175/TMTC4	17
GO:0010755	BP	GO:0010755	regulation of plasminogen activation	4/540	18/18614	0.00155025	0.0132918	0.0096747	THBS1/PLAUR/PLAU/HPN	4
GO:0032354	BP	GO:0032354	response to follicle-stimulating hormone	4/540	18/18614	0.00155025	0.0132918	0.0096747	POR/GCLM/SRD5A1/INHBA	4
GO:0045623	BP	GO:0045623	negative regulation of T-helper cell differentiation	4/540	18/18614	0.00155025	0.0132918	0.0096747	ZC3H12A/HLX/BCL6/TNFSF18	4
GO:0051770	BP	GO:0051770	positive regulation of nitric-oxide synthase biosynthetic process	4/540	18/18614	0.00155025	0.0132918	0.0096747	TLR2/MAP2K3/STAT1/CCL2	4
GO:0072567	BP	GO:0072567	chemokine (C-X-C motif) ligand 2 production	4/540	18/18614	0.00155025	0.0132918	0.0096747	MBP/OAS3/TNF/MCOLN2	4
GO:0086103	BP	GO:0086103	G protein-coupled receptor signaling pathway involved in heart process	4/540	18/18614	0.00155025	0.0132918	0.0096747	SRC/RGS2/PDE4B/PDE4D	4
GO:0150078	BP	GO:0150078	positive regulation of neuroinflammatory response	4/540	18/18614	0.00155025	0.0132918	0.0096747	IL1B/CCL3/TNF/IL6	4
GO:2000341	BP	GO:2000341	regulation of chemokine (C-X-C motif) ligand 2 production	4/540	18/18614	0.00155025	0.0132918	0.0096747	MBP/OAS3/TNF/MCOLN2	4
GO:0002825	BP	GO:0002825	regulation of T-helper 1 type immune response	5/540	30/18614	0.00157642	0.0134443	0.00978567	IL1B/HLX/IL1R1/RIPK2/CD80	5
GO:0021602	BP	GO:0021602	cranial nerve morphogenesis	5/540	30/18614	0.00157642	0.0134443	0.00978567	MAFB/EGR2/PLXNA1/PLXNA3/NRP2	5
GO:0034698	BP	GO:0034698	response to gonadotropin	5/540	30/18614	0.00157642	0.0134443	0.00978567	POR/GCLM/SRD5A1/GJB2/INHBA	5
GO:0002347	BP	GO:0002347	response to tumor cell	6/540	44/18614	0.00160409	0.013584	0.00988736	SPI1/AHR/RELA/NECTIN2/IL4I1/CD274	6
GO:0035329	BP	GO:0035329	hippo signaling	6/540	44/18614	0.00160409	0.013584	0.00988736	SRC/MAP2K3/STK4/LIMD1/NUAK2/SAV1	6
GO:0072538	BP	GO:0072538	T-helper 17 type immune response	6/540	44/18614	0.00160409	0.013584	0.00988736	NFKBIZ/ZC3H12A/NFKBID/ENTPD7/TNFSF18/IL6	6
GO:1904407	BP	GO:1904407	positive regulation of nitric oxide metabolic process	6/540	44/18614	0.00160409	0.013584	0.00988736	IL1B/TICAM1/P2RX4/TNF/PTX3/TLR6	6
GO:0010675	BP	GO:0010675	regulation of cellular carbohydrate metabolic process	12/540	152/18614	0.00161703	0.0136695	0.0099496	SRC/IER3/PLEK/PTAFR/CD244/DGAT2/SESN2/PMAIP1/PHLDA2/PDK4/GCKR/C1QTNF1	12
GO:0016042	BP	GO:0016042	lipid catabolic process	20/540	330/18614	0.00163536	0.0138002	0.0100447	SORL1/GPCPD1/IL1B/SPHK1/PRKCD/GLA/LPIN2/PLA2G7/ABHD4/HCAR2/SESN2/ABHD5/TNF/SRD5A1/SCARF1/MGLL/SMPD2/MFSD2A/PNPLA1/ACAT2	20
GO:0007259	BP	GO:0007259	receptor signaling pathway via JAK-STAT	13/540	173/18614	0.00164598	0.0138654	0.0100922	BCL3/SOCS3/STAT1/DOT1L/STAT5A/TNF/CCL5/GADD45A/CD40/SOCS1/CCL2/TNFSF18/IL6	13
GO:0021545	BP	GO:0021545	cranial nerve development	7/540	60/18614	0.00169834	0.0142317	0.0103588	MAFB/EGR2/PLXNA1/PLXNA3/NRP2/LPAR1/SLC1A3	7
GO:0045620	BP	GO:0045620	negative regulation of lymphocyte differentiation	7/540	60/18614	0.00169834	0.0142317	0.0103588	ZC3H12A/HLX/FGL2/BCL6/SOCS1/TNFSF18/INHBA	7
GO:2000630	BP	GO:2000630	positive regulation of miRNA metabolic process	7/540	60/18614	0.00169834	0.0142317	0.0103588	SPI1/NFKB1/RELA/ZC3H12A/FOSL1/TNF/PDGFB	7
GO:0002526	BP	GO:0002526	acute inflammatory response	10/540	114/18614	0.00178083	0.0148711	0.0108242	IL1B/B4GALT1/C3/TNF/CCR7/IL1A/CXCR2/FFAR2/F3/IL6	10
GO:0019882	BP	GO:0019882	antigen processing and presentation	10/540	114/18614	0.00178083	0.0148711	0.0108242	THBS1/RAB10/HLA-F/RELB/TAPBP/TAP1/FGL2/RAB32/CCR7/MARCHF1	10
GO:0007369	BP	GO:0007369	gastrulation	14/540	196/18614	0.00179361	0.0149519	0.0108831	DUSP1/KDM6B/MBP/ETS2/DUSP2/LAMB3/MMP14/IL1RN/DUSP5/PHLDB1/ITGA4/MMP9/ACVR2A/INHBA	14
GO:0030890	BP	GO:0030890	positive regulation of B cell proliferation	6/540	45/18614	0.00180627	0.0150314	0.0109409	ADA/TICAM1/BCL6/MEF2C/CD40/TNFRSF4	6
GO:0010721	BP	GO:0010721	negative regulation of cell development	18/540	286/18614	0.0018178	0.0151012	0.0109917	SORL1/MAFB/IL1B/ZC3H12A/HLX/MBP/FGL2/BCL6/TNFAIP6/CCL3/TNF/CDKN2B/IL1A/PLXNA3/SOCS1/TNFSF18/INHBA/IL6	18
GO:0034113	BP	GO:0034113	heterotypic cell-cell adhesion	7/540	61/18614	0.00187146	0.0154935	0.0112772	NINJ1/SIRPA/IL1B/MBP/IL1RN/TNF/ITGA4	7
GO:0050994	BP	GO:0050994	regulation of lipid catabolic process	7/540	61/18614	0.00187146	0.0154935	0.0112772	SORL1/IL1B/PRKCD/HCAR2/ABHD5/TNF/MFSD2A	7
GO:0070664	BP	GO:0070664	negative regulation of leukocyte proliferation	9/540	96/18614	0.00188404	0.0155709	0.0113336	TNFAIP3/BCL6/IL4I1/SDC4/ATM/MNDA/CD274/LRRC32/CD80	9
GO:1903707	BP	GO:1903707	negative regulation of hemopoiesis	10/540	115/18614	0.0019011	0.0156715	0.0114068	MAFB/ZC3H12A/HLX/FGL2/BCL6/TNFAIP6/CCL3/SOCS1/TNFSF18/INHBA	10
GO:0044272	BP	GO:0044272	sulfur compound biosynthetic process	12/540	155/18614	0.00190816	0.0156715	0.0114068	ACSL1/ST3GAL1/CHST2/ACSL5/NDST1/CHST7/GGT1/HS6ST1/MTHFD2L/PDK4/ELOVL7/GGT5	12
GO:0010759	BP	GO:0010759	positive regulation of macrophage chemotaxis	4/540	19/18614	0.00191902	0.0156715	0.0114068	THBS1/C3AR1/CCL5/TNFSF18	4
GO:0032695	BP	GO:0032695	negative regulation of interleukin-12 production	4/540	19/18614	0.00191902	0.0156715	0.0114068	THBS1/NFKB1/TLR8/CCR7	4
GO:0035743	BP	GO:0035743	CD4-positive, alpha-beta T cell cytokine production	4/540	19/18614	0.00191902	0.0156715	0.0114068	IL1B/IL1R1/RSAD2/IL6	4
GO:0071800	BP	GO:0071800	podosome assembly	4/540	19/18614	0.00191902	0.0156715	0.0114068	SRC/HCK/FSCN1/TNF	4
GO:1901522	BP	GO:1901522	positive regulation of transcription from RNA polymerase II promoter involved in cellular response to chemical stimulus	4/540	19/18614	0.00191902	0.0156715	0.0114068	NFE2L2/RELA/XBP1/CREB3	4
GO:0007584	BP	GO:0007584	response to nutrient	12/540	156/18614	0.00201425	0.0164213	0.0119525	HMOX1/CYBB/ACSL1/KYNU/NFKBIZ/POR/GCLM/STAT1/XBP1/NQO1/CDKN2B/IL1A	12
GO:0006942	BP	GO:0006942	regulation of striated muscle contraction	9/540	97/18614	0.00202465	0.0164225	0.0119535	RGS2/ZC3H12A/PDE4B/NR4A1/P2RX4/AKAP9/MYBPC3/PDE4D/ATP1B1	9
GO:0010586	BP	GO:0010586	miRNA metabolic process	9/540	97/18614	0.00202465	0.0164225	0.0119535	SPI1/NFKB1/RELA/ZC3H12A/TUT7/AGO4/FOSL1/TNF/PDGFB	9
GO:0014909	BP	GO:0014909	smooth muscle cell migration	9/540	97/18614	0.00202465	0.0164225	0.0119535	SRC/SORL1/NFE2L2/MEF2C/CCL5/PLXNA1/PDGFB/PLAU/LPAR1	9
GO:0045930	BP	GO:0045930	negative regulation of mitotic cell cycle	16/540	243/18614	0.00203151	0.0164504	0.0119738	DUSP1/IER3/TPRA1/MRNIP/PLK3/BCL6/NACC2/CDK5RAP2/ATM/PML/TNF/NBN/BTG3/CDKN2B/CCL2/INHBA	16
GO:0051924	BP	GO:0051924	regulation of calcium ion transport	17/540	266/18614	0.00204908	0.0165648	0.012057	CXCR4/CYBA/GPR35/PDE4B/P2RX4/CD84/PML/CCL3/CCL4/ORAI1/CCL5/PDE4D/PDGFB/CCL2/RRAD/ATP1B1/ADORA2A	17
GO:0090303	BP	GO:0090303	positive regulation of wound healing	7/540	62/18614	0.00205795	0.0166087	0.0120889	THBS1/CXCR4/NFE2L2/XBP1/KANK1/PLAU/F3	7
GO:0042176	BP	GO:0042176	regulation of protein catabolic process	21/540	361/18614	0.00208565	0.016804	0.0122311	FLNA/TNFAIP3/SORL1/IER3/IL1B/NFE2L2/RELA/AZIN1/SEC22B/PLK3/KEAP1/N4BP1/OAZ2/RNF144B/NQO1/ZFAND2A/TNF/ZYG11B/TRIB2/TMEM132A/LAMP3	21
GO:0009895	BP	GO:0009895	negative regulation of catabolic process	20/540	337/18614	0.00209161	0.0168238	0.0122455	FLNA/HMOX1/SORL1/IER3/IL1B/RELA/AZIN1/SEC22B/N4BP1/SLC7A5/HCAR2/PML/NQO1/TNF/IKBKE/TRAF2/MFSD2A/TMEM132A/FEZ1/LAMP3	20
GO:0060055	BP	GO:0060055	angiogenesis involved in wound healing	5/540	32/18614	0.00212404	0.0170278	0.012394	TNFAIP3/CXCR4/B4GALT1/XBP1/TNF	5
GO:1902235	BP	GO:1902235	regulation of endoplasmic reticulum stress-induced intrinsic apoptotic signaling pathway	5/540	32/18614	0.00212404	0.0170278	0.012394	GRINA/PTPN1/XBP1/PMAIP1/CREB3	5
GO:0001885	BP	GO:0001885	endothelial cell development	7/540	63/18614	0.0022585	0.0180306	0.0131239	IL1B/PECAM1/ICAM1/CLIC4/TNF/PDE4D/GSTM3	7
GO:0051353	BP	GO:0051353	positive regulation of oxidoreductase activity	7/540	63/18614	0.0022585	0.0180306	0.0131239	CYBA/IL1B/POR/GCH1/ABL2/PDP1/TNF	7
GO:0002861	BP	GO:0002861	regulation of inflammatory response to antigenic stimulus	6/540	47/18614	0.00226788	0.0180306	0.0131239	SRC/HCK/RHBDF2/C3/TNF/CCR7	6
GO:0045646	BP	GO:0045646	regulation of erythrocyte differentiation	6/540	47/18614	0.00226788	0.0180306	0.0131239	SPI1/MAFB/STAT1/HMGB2/ACVR2A/INHBA	6
GO:0046677	BP	GO:0046677	response to antibiotic	6/540	47/18614	0.00226788	0.0180306	0.0131239	CASP8/MEF2C/SRD5A1/CIITA/GJB2/SLC1A3	6
GO:0032495	BP	GO:0032495	response to muramyl dipeptide	4/540	20/18614	0.00234431	0.0185158	0.0134771	NFKBIA/TNFAIP3/RELA/RIPK2	4
GO:0071243	BP	GO:0071243	cellular response to arsenic-containing substance	4/540	20/18614	0.00234431	0.0185158	0.0134771	HMOX1/ATF3/ZC3H12A/ZFAND2A	4
GO:1902236	BP	GO:1902236	negative regulation of endoplasmic reticulum stress-induced intrinsic apoptotic signaling pathway	4/540	20/18614	0.00234431	0.0185158	0.0134771	GRINA/PTPN1/XBP1/CREB3	4
GO:1903978	BP	GO:1903978	regulation of microglial cell activation	4/540	20/18614	0.00234431	0.0185158	0.0134771	SPHK1/ATM/CCL3/IL6	4
GO:0034101	BP	GO:0034101	erythrocyte homeostasis	11/540	139/18614	0.00244604	0.019255	0.0140151	SPI1/HMOX1/MAFB/PRDX1/STAT1/BCL6/ALAS1/HMGB2/SLC11A2/ACVR2A/INHBA	11
GO:0002676	BP	GO:0002676	regulation of chronic inflammatory response	3/540	10/18614	0.00250195	0.019255	0.0140151	TNFAIP3/TNF/CCL5	3
GO:0006828	BP	GO:0006828	manganese ion transport	3/540	10/18614	0.00250195	0.019255	0.0140151	SLC39A8/TMEM165/SLC11A2	3
GO:0015911	BP	GO:0015911	long-chain fatty acid import across plasma membrane	3/540	10/18614	0.00250195	0.019255	0.0140151	THBS1/ACSL1/ACSL5	3
GO:0021561	BP	GO:0021561	facial nerve development	3/540	10/18614	0.00250195	0.019255	0.0140151	EGR2/PLXNA3/NRP2	3
GO:0021604	BP	GO:0021604	cranial nerve structural organization	3/540	10/18614	0.00250195	0.019255	0.0140151	EGR2/PLXNA3/NRP2	3
GO:0021610	BP	GO:0021610	facial nerve morphogenesis	3/540	10/18614	0.00250195	0.019255	0.0140151	EGR2/PLXNA3/NRP2	3
GO:0045625	BP	GO:0045625	regulation of T-helper 1 cell differentiation	3/540	10/18614	0.00250195	0.019255	0.0140151	HLX/RIPK2/CD80	3
GO:0070339	BP	GO:0070339	response to bacterial lipopeptide	3/540	10/18614	0.00250195	0.019255	0.0140151	TLR2/TLR1/TLR6	3
GO:0070391	BP	GO:0070391	response to lipoteichoic acid	3/540	10/18614	0.00250195	0.019255	0.0140151	TLR2/RELA/RIPK2	3
GO:0071220	BP	GO:0071220	cellular response to bacterial lipoprotein	3/540	10/18614	0.00250195	0.019255	0.0140151	TLR2/TLR1/TLR6	3
GO:0071221	BP	GO:0071221	cellular response to bacterial lipopeptide	3/540	10/18614	0.00250195	0.019255	0.0140151	TLR2/TLR1/TLR6	3
GO:0071223	BP	GO:0071223	cellular response to lipoteichoic acid	3/540	10/18614	0.00250195	0.019255	0.0140151	TLR2/RELA/RIPK2	3
GO:0071421	BP	GO:0071421	manganese ion transmembrane transport	3/540	10/18614	0.00250195	0.019255	0.0140151	SLC39A8/TMEM165/SLC11A2	3
GO:0071803	BP	GO:0071803	positive regulation of podosome assembly	3/540	10/18614	0.00250195	0.019255	0.0140151	SRC/FSCN1/TNF	3
GO:2000659	BP	GO:2000659	regulation of interleukin-1-mediated signaling pathway	3/540	10/18614	0.00250195	0.019255	0.0140151	IL1RN/IL1R1/IL6	3
GO:0002673	BP	GO:0002673	regulation of acute inflammatory response	6/540	48/18614	0.0025295	0.019405	0.0141243	IL1B/C3/TNF/CCR7/FFAR2/IL6	6
GO:0014075	BP	GO:0014075	response to amine	6/540	48/18614	0.0025295	0.019405	0.0141243	RGS2/RRM2B/NR4A1/NQO1/ADORA2A/ADAMTS13	6
GO:0046890	BP	GO:0046890	regulation of lipid biosynthetic process	13/540	182/18614	0.00257678	0.0197211	0.0143544	NFKB1/IL1B/ADM/SPHK1/PRKCD/POR/DGAT2/C3/TNF/IL1A/PDGFB/MFSD2A/PDK4	13
GO:0061097	BP	GO:0061097	regulation of protein tyrosine kinase activity	8/540	82/18614	0.00258634	0.0197211	0.0143544	SRC/EREG/PTPN1/NCF1/UNC119/CASS4/PDGFB/ERRFI1	8
GO:1901184	BP	GO:1901184	regulation of ERBB signaling pathway	8/540	82/18614	0.00258634	0.0197211	0.0143544	PLAUR/EREG/RHBDF2/NUP62/NCF1/HIP1/MMP9/ERRFI1	8
GO:0050852	BP	GO:0050852	T cell receptor signaling pathway	11/540	140/18614	0.00258712	0.0197211	0.0143544	NFKBIZ/ADA/RELA/ZC3H12A/NFKBID/PDE4B/FYB1/NECTIN2/CCR7/RIPK2/PDE4D	11
GO:0033002	BP	GO:0033002	muscle cell proliferation	16/540	249/18614	0.00259472	0.0197478	0.0143738	THBS1/HMOX1/TNFAIP3/SRC/EREG/CYBA/PTAFR/STAT1/PTGIR/TNF/MMP9/MEF2C/CCL5/PDGFB/SAV1/IL6	16
GO:0043200	BP	GO:0043200	response to amino acid	10/540	120/18614	0.00260464	0.019792	0.014406	CYBB/CYBA/GCLM/UBR2/XBP1/SLC7A5/NQO1/SESN2/TNF/SOCS1	10
GO:0006959	BP	GO:0006959	humoral immune response	16/540	250/18614	0.00270013	0.020453	0.0148871	CXCL8/CFP/IL1B/BCL3/CXCL2/CD83/CXCL3/C3/TNF/CCR7/MEF2C/CXCL1/CCL2/ACOD1/IL6/EBI3	16
GO:0016485	BP	GO:0016485	protein processing	16/540	250/18614	0.00270013	0.020453	0.0148871	THBS1/PLAUR/SRC/MAFB/CARD8/PLA2G7/MMP14/CASP8/GGT1/RIPK2/NLRC4/DDI2/PLAU/F3/ADAMTS13/HPN	16
GO:0006879	BP	GO:0006879	intracellular iron ion homeostasis	7/540	65/18614	0.00270451	0.0204539	0.0148878	FTH1/HMOX1/SLC39A8/CYB561A3/SLC11A2/STEAP4/CYBRD1	7
GO:0006631	BP	GO:0006631	fatty acid metabolic process	22/540	394/18614	0.00273625	0.0206615	0.0150388	ACSL1/IL1B/GPX4/POR/LPIN2/GPAT4/DGAT2/XBP1/ACSL5/SESN2/C3/ABHD5/GGT1/AKR1C1/MGLL/MFSD2A/PDK4/ACAT2/ELOVL7/AKR1C2/GGT5/CYP4F11	22
GO:0007492	BP	GO:0007492	endoderm development	8/540	83/18614	0.00279128	0.0208065	0.0151444	DUSP1/DUSP2/LAMB3/MMP14/DUSP5/ITGA4/MMP9/INHBA	8
GO:0051851	BP	GO:0051851	modulation by host of symbiont process	8/540	83/18614	0.00279128	0.0208065	0.0151444	ZC3H12A/CCL3/CCL4/PTX3/EEA1/CCL5/SAP30/HPN	8
GO:0050869	BP	GO:0050869	negative regulation of B cell activation	5/540	34/18614	0.00279866	0.0208065	0.0151444	TNFAIP3/BCL6/ATM/MNDA/INHBA	5
GO:0090075	BP	GO:0090075	relaxation of muscle	5/540	34/18614	0.00279866	0.0208065	0.0151444	RGS2/PDE4B/P2RX4/PDE4D/ATP1B1	5
GO:2000515	BP	GO:2000515	negative regulation of CD4-positive, alpha-beta T cell activation	5/540	34/18614	0.00279866	0.0208065	0.0151444	ZC3H12A/HLX/BCL6/CD274/TNFSF18	5
GO:0009261	BP	GO:0009261	ribonucleotide catabolic process	6/540	49/18614	0.00281315	0.0208065	0.0151444	ADA/AMPD3/PDE4B/PDE4D/ENTPD7/UPB1	6
GO:0046460	BP	GO:0046460	neutral lipid biosynthetic process	6/540	49/18614	0.00281315	0.0208065	0.0151444	ACSL1/LPIN2/GPAT4/DGAT2/C3/MFSD2A	6
GO:0046463	BP	GO:0046463	acylglycerol biosynthetic process	6/540	49/18614	0.00281315	0.0208065	0.0151444	ACSL1/LPIN2/GPAT4/DGAT2/C3/MFSD2A	6
GO:0002837	BP	GO:0002837	regulation of immune response to tumor cell	4/540	21/18614	0.00283023	0.0208065	0.0151444	AHR/NECTIN2/IL4I1/CD274	4
GO:0002888	BP	GO:0002888	positive regulation of myeloid leukocyte mediated immunity	4/540	21/18614	0.00283023	0.0208065	0.0151444	SPI1/TICAM1/PTAFR/C3	4
GO:0010888	BP	GO:0010888	negative regulation of lipid storage	4/540	21/18614	0.00283023	0.0208065	0.0151444	NFKBIA/ABHD5/TNF/IL6	4
GO:0051220	BP	GO:0051220	cytoplasmic sequestering of protein	4/540	21/18614	0.00283023	0.0208065	0.0151444	FLNA/NFKBIA/KEAP1/NFKBIB	4
GO:0060252	BP	GO:0060252	positive regulation of glial cell proliferation	4/540	21/18614	0.00283023	0.0208065	0.0151444	IL1B/SLC7A5/TNF/IL6	4
GO:0071605	BP	GO:0071605	monocyte chemotactic protein-1 production	4/540	21/18614	0.00283023	0.0208065	0.0151444	IL1B/CD84/OAS3/MCOLN2	4
GO:0071637	BP	GO:0071637	regulation of monocyte chemotactic protein-1 production	4/540	21/18614	0.00283023	0.0208065	0.0151444	IL1B/CD84/OAS3/MCOLN2	4
GO:0090026	BP	GO:0090026	positive regulation of monocyte chemotaxis	4/540	21/18614	0.00283023	0.0208065	0.0151444	PLA2G7/CCL5/CREB3/TNFSF18	4
GO:2000319	BP	GO:2000319	regulation of T-helper 17 cell differentiation	4/540	21/18614	0.00283023	0.0208065	0.0151444	NFKBIZ/ZC3H12A/NFKBID/TNFSF18	4
GO:0097696	BP	GO:0097696	receptor signaling pathway via STAT	13/540	184/18614	0.00283332	0.0208065	0.0151444	BCL3/SOCS3/STAT1/DOT1L/STAT5A/TNF/CCL5/GADD45A/CD40/SOCS1/CCL2/TNFSF18/IL6	13
GO:0046660	BP	GO:0046660	female sex differentiation	10/540	122/18614	0.00293862	0.0215469	0.0156833	SRC/EREG/MMP14/TNFAIP6/ATM/MERTK/MMP19/PTX3/SRD5A1/INHBA	10
GO:0060760	BP	GO:0060760	positive regulation of response to cytokine stimulus	7/540	66/18614	0.0029514	0.0216077	0.0157276	CXCR4/TLR2/IFIH1/IL1R1/RIPK2/IKBKE/TRAF2	7
GO:0006885	BP	GO:0006885	regulation of pH	9/540	103/18614	0.00305348	0.0222872	0.0162222	MAFG/DMXL2/SLC9A8/CLIC4/TMEM165/SLC4A7/CA2/RAB20/PDK4	9
GO:0019233	BP	GO:0019233	sensory perception of pain	9/540	103/18614	0.00305348	0.0222872	0.0162222	CXCR4/PTAFR/P2RX4/CCL3/TNF/IL1A/MGLL/CCL2/ZFHX2	9
GO:0030195	BP	GO:0030195	negative regulation of blood coagulation	6/540	50/18614	0.00311994	0.0227033	0.0165251	THBS1/PLAUR/PRKCD/PDGFB/PLAU/C1QTNF1	6
GO:0045581	BP	GO:0045581	negative regulation of T cell differentiation	6/540	50/18614	0.00311994	0.0227033	0.0165251	ZC3H12A/HLX/FGL2/BCL6/SOCS1/TNFSF18	6
GO:0034605	BP	GO:0034605	cellular response to heat	7/540	67/18614	0.00321517	0.0233258	0.0169781	THBS1/HMOX1/IER5/DNAJB6/TFEC/ATM/IL1A	7
GO:1901224	BP	GO:1901224	positive regulation of NIK/NF-kappaB signaling	7/540	67/18614	0.00321517	0.0233258	0.0169781	IL1B/TLR2/SPHK1/RELA/NLRP12/TNF/TRADD	7
GO:0045732	BP	GO:0045732	positive regulation of protein catabolic process	14/540	209/18614	0.00323371	0.0234249	0.0170503	TNFAIP3/SORL1/IER3/IL1B/NFE2L2/SEC22B/PLK3/KEAP1/OAZ2/RNF144B/ZFAND2A/TNF/ZYG11B/TRIB2	14
GO:0030856	BP	GO:0030856	regulation of epithelial cell differentiation	12/540	166/18614	0.00336555	0.0238091	0.0173299	MAFG/IL1B/MAFF/STAT1/KEAP1/TNF/MMP9/TRIM16/CDKN2B/IL1A/MYCL/ERRFI1	12
GO:0001547	BP	GO:0001547	antral ovarian follicle growth	3/540	11/18614	0.00336649	0.0238091	0.0173299	EREG/TNFAIP6/PTX3	3
GO:0001660	BP	GO:0001660	fever generation	3/540	11/18614	0.00336649	0.0238091	0.0173299	IL1B/TNF/IL1A	3
GO:0002604	BP	GO:0002604	regulation of dendritic cell antigen processing and presentation	3/540	11/18614	0.00336649	0.0238091	0.0173299	THBS1/FGL2/CCR7	3
GO:0021603	BP	GO:0021603	cranial nerve formation	3/540	11/18614	0.00336649	0.0238091	0.0173299	MAFB/PLXNA1/PLXNA3	3
GO:0022605	BP	GO:0022605	mammalian oogenesis stage	3/540	11/18614	0.00336649	0.0238091	0.0173299	EREG/TNFAIP6/PTX3	3
GO:0032490	BP	GO:0032490	detection of molecule of bacterial origin	3/540	11/18614	0.00336649	0.0238091	0.0173299	TLR2/TLR1/TLR6	3
GO:0032493	BP	GO:0032493	response to bacterial lipoprotein	3/540	11/18614	0.00336649	0.0238091	0.0173299	TLR2/TLR1/TLR6	3
GO:0033632	BP	GO:0033632	regulation of cell-cell adhesion mediated by integrin	3/540	11/18614	0.00336649	0.0238091	0.0173299	FERMT3/ADA/CCL5	3
GO:0034350	BP	GO:0034350	regulation of glial cell apoptotic process	3/540	11/18614	0.00336649	0.0238091	0.0173299	PRKCD/TRAF2/CCL2	3
GO:0070189	BP	GO:0070189	kynurenine metabolic process	3/540	11/18614	0.00336649	0.0238091	0.0173299	KYNU/KMO/IDO2	3
GO:0071609	BP	GO:0071609	chemokine (C-C motif) ligand 5 production	3/540	11/18614	0.00336649	0.0238091	0.0173299	SIRPA/OAS3/MCOLN2	3
GO:0071649	BP	GO:0071649	regulation of chemokine (C-C motif) ligand 5 production	3/540	11/18614	0.00336649	0.0238091	0.0173299	SIRPA/OAS3/MCOLN2	3
GO:0090085	BP	GO:0090085	regulation of protein deubiquitination	3/540	11/18614	0.00336649	0.0238091	0.0173299	TNIP1/ZC3H12A/TANK	3
GO:0002064	BP	GO:0002064	epithelial cell development	14/540	210/18614	0.00337539	0.0238091	0.0173299	SRC/CXCR4/IL1B/PECAM1/ICAM1/B4GALT1/GPAT4/CLIC4/PALLD/TNF/IL1A/PDE4D/PDGFB/GSTM3	14
GO:0002834	BP	GO:0002834	regulation of response to tumor cell	4/540	22/18614	0.0033808	0.0238091	0.0173299	AHR/NECTIN2/IL4I1/CD274	4
GO:0043371	BP	GO:0043371	negative regulation of CD4-positive, alpha-beta T cell differentiation	4/540	22/18614	0.0033808	0.0238091	0.0173299	ZC3H12A/HLX/BCL6/TNFSF18	4
GO:0051767	BP	GO:0051767	nitric-oxide synthase biosynthetic process	4/540	22/18614	0.0033808	0.0238091	0.0173299	TLR2/MAP2K3/STAT1/CCL2	4
GO:0051769	BP	GO:0051769	regulation of nitric-oxide synthase biosynthetic process	4/540	22/18614	0.0033808	0.0238091	0.0173299	TLR2/MAP2K3/STAT1/CCL2	4
GO:0016064	BP	GO:0016064	immunoglobulin mediated immune response	11/540	145/18614	0.00339438	0.0238698	0.0173741	NFKBIZ/BCL3/PRKCD/BCL6/NECTIN2/RNF168/TLR8/C3/TNF/NBN/CD40	11
GO:1900047	BP	GO:1900047	negative regulation of hemostasis	6/540	51/18614	0.00345101	0.0242326	0.0176382	THBS1/PLAUR/PRKCD/PDGFB/PLAU/C1QTNF1	6
GO:0006672	BP	GO:0006672	ceramide metabolic process	9/540	105/18614	0.00347553	0.0243692	0.0177376	ST3GAL1/SPHK1/PRKCD/B4GALT5/GLA/ST8SIA4/SMPD2/CERS4/PNPLA1	9
GO:0002704	BP	GO:0002704	negative regulation of leukocyte mediated immunity	7/540	68/18614	0.00349657	0.0244455	0.0177931	SPI1/HMOX1/AHR/HLA-F/BCL6/IL4I1/CD84	7
GO:2000401	BP	GO:2000401	regulation of lymphocyte migration	7/540	68/18614	0.00349657	0.0244455	0.0177931	ABL2/CCL3/CCL4/ITGA4/CCL5/CCL2/CCL20	7
GO:0051930	BP	GO:0051930	regulation of sensory perception of pain	5/540	36/18614	0.00361594	0.0252067	0.0183472	PTAFR/CCL3/IL1A/MGLL/ZFHX2	5
GO:0051931	BP	GO:0051931	regulation of sensory perception	5/540	36/18614	0.00361594	0.0252067	0.0183472	PTAFR/CCL3/IL1A/MGLL/ZFHX2	5
GO:0045861	BP	GO:0045861	negative regulation of proteolysis	19/540	330/18614	0.00372242	0.0259115	0.0188602	THBS1/PLAUR/SRC/SORL1/DNAJB6/CSTB/CARD8/POR/TNFAIP8/N4BP1/NR4A1/RFFL/PML/TNF/MMP9/NAIP/PLAU/ADORA2A/LAMP3	19
GO:0032370	BP	GO:0032370	positive regulation of lipid transport	8/540	87/18614	0.00374062	0.025963	0.0188977	NFKBIA/ACSL1/IL1B/PRKCD/ACSL5/P2RX4/IL1A/C1QTNF1	8
GO:0046889	BP	GO:0046889	positive regulation of lipid biosynthetic process	8/540	87/18614	0.00374062	0.025963	0.0188977	IL1B/ADM/PRKCD/POR/DGAT2/TNF/IL1A/MFSD2A	8
GO:0014015	BP	GO:0014015	positive regulation of gliogenesis	7/540	69/18614	0.00379632	0.026238	0.0190978	CXCR4/IL1B/TLR2/EGR2/SLC7A5/TNF/IL6	7
GO:0006968	BP	GO:0006968	cellular defense response	6/540	52/18614	0.00380751	0.026238	0.0190978	RELA/NCF1/FOSL1/MNDA/CXCR2/ADORA2A	6
GO:0010543	BP	GO:0010543	regulation of platelet activation	6/540	52/18614	0.00380751	0.026238	0.0190978	FLNA/PLEK/PRKCD/PDGFB/IL6/C1QTNF1	6
GO:0022602	BP	GO:0022602	ovulation cycle process	6/540	52/18614	0.00380751	0.026238	0.0190978	SRC/EREG/TNFAIP6/MMP19/PTX3/INHBA	6
GO:0032692	BP	GO:0032692	negative regulation of interleukin-1 production	6/540	52/18614	0.00380751	0.026238	0.0190978	TNFAIP3/ZC3H12A/CARD8/NLRP12/PML/ERRFI1	6
GO:0062012	BP	GO:0062012	regulation of small molecule metabolic process	19/540	331/18614	0.0038459	0.0264646	0.0192628	SRC/IER3/NFKB1/IL1B/PLEK/ADM/SLC2A6/POR/PTAFR/CD244/DGAT2/SESN2/PMAIP1/TNF/MFSD2A/PDK4/AK4/GCKR/C1QTNF1	19
GO:0034250	BP	GO:0034250	positive regulation of amide metabolic process	12/540	169/18614	0.00388972	0.0267279	0.0194545	THBS1/PKM/PPP1R15A/NFE2L2/BCL3/RELA/PRKCD/PTAFR/GSAP/TNF/CCL5/IL6	12
GO:0001704	BP	GO:0001704	formation of primary germ layer	10/540	127/18614	0.00392438	0.0269276	0.0195998	DUSP1/KDM6B/ETS2/DUSP2/LAMB3/MMP14/DUSP5/ITGA4/MMP9/INHBA	10
GO:1901655	BP	GO:1901655	cellular response to ketone	9/540	107/18614	0.00394209	0.0270106	0.0196602	SRC/AHR/PTGER2/NCF1/SRD5A1/ERRFI1/GJB2/ACOD1/AKR1C2	9
GO:0019724	BP	GO:0019724	B cell mediated immunity	11/540	148/18614	0.0039683	0.0270599	0.0196961	NFKBIZ/BCL3/PRKCD/BCL6/NECTIN2/RNF168/TLR8/C3/TNF/NBN/CD40	11
GO:0002689	BP	GO:0002689	negative regulation of leukocyte chemotaxis	4/540	23/18614	0.00399992	0.0270599	0.0196961	DUSP1/TNFAIP6/C5AR2/CCL2	4
GO:0006925	BP	GO:0006925	inflammatory cell apoptotic process	4/540	23/18614	0.00399992	0.0270599	0.0196961	HCAR2/MEF2C/CXCR2/IL6	4
GO:0010893	BP	GO:0010893	positive regulation of steroid biosynthetic process	4/540	23/18614	0.00399992	0.0270599	0.0196961	ADM/POR/TNF/IL1A	4
GO:0019430	BP	GO:0019430	removal of superoxide radicals	4/540	23/18614	0.00399992	0.0270599	0.0196961	NFE2L2/PRDX1/GCH1/NQO1	4
GO:0032727	BP	GO:0032727	positive regulation of interferon-alpha production	4/540	23/18614	0.00399992	0.0270599	0.0196961	STAT1/IFIH1/TLR8/RIPK2	4
GO:0045591	BP	GO:0045591	positive regulation of regulatory T cell differentiation	4/540	23/18614	0.00399992	0.0270599	0.0196961	BCL6/IL4I1/IL2RG/SOCS1	4
GO:0061042	BP	GO:0061042	vascular wound healing	4/540	23/18614	0.00399992	0.0270599	0.0196961	TNFAIP3/CXCR4/XBP1/TNF	4
GO:2000353	BP	GO:2000353	positive regulation of endothelial cell apoptotic process	4/540	23/18614	0.00399992	0.0270599	0.0196961	THBS1/ITGA4/CD40/CCL2	4
GO:0021675	BP	GO:0021675	nerve development	8/540	88/18614	0.00401292	0.0271098	0.0197324	MAFB/EGR2/ITGA4/PLXNA1/PLXNA3/NRP2/LPAR1/SLC1A3	8
GO:0008207	BP	GO:0008207	C21-steroid hormone metabolic process	5/540	37/18614	0.00408297	0.0275057	0.0200206	ADM/DHRS9/SRD5A1/AKR1C1/AKR1C2	5
GO:0034110	BP	GO:0034110	regulation of homotypic cell-cell adhesion	5/540	37/18614	0.00408297	0.0275057	0.0200206	PLAUR/PRKCD/CCL5/IL6/C1QTNF1	5
GO:0043254	BP	GO:0043254	regulation of protein-containing complex assembly	22/540	409/18614	0.00426877	0.0287172	0.0209023	SRC/SORL1/HCK/PLEK/BID/PDE4DIP/PRKCD/CARD8/TICAM1/CDK5RAP2/ATM/FSCN1/TNF/CCR7/AKAP9/SPTBN5/IKBKE/TLR6/KANK1/TRAF2/VILL/TNFSF18	22
GO:0044270	BP	GO:0044270	cellular nitrogen compound catabolic process	25/540	486/18614	0.00428822	0.0288077	0.0209683	HMOX1/PNRC1/KYNU/ADA/ZC3H12A/PRKCD/AMPD3/POR/TUT7/PDE4B/AGO4/APOBEC3A/IL4I1/ATM/SMG9/ZHX2/KMO/IKBKE/PDE4D/TRAF2/ENTPD7/NANOS3/UPB1/IL6/IDO2	25
GO:0001892	BP	GO:0001892	embryonic placenta development	8/540	89/18614	0.00430026	0.0288081	0.0209686	DNAJB6/ADM/STK4/SOCS3/CASP8/PHLDA2/HS6ST1/PDGFB	8
GO:0051591	BP	GO:0051591	response to cAMP	8/540	89/18614	0.00430026	0.0288081	0.0209686	AHR/AQP9/PTAFR/STAT1/MMP19/FOSL1/AKAP9/SRD5A1	8
GO:0002887	BP	GO:0002887	negative regulation of myeloid leukocyte mediated immunity	3/540	12/18614	0.00439264	0.0293046	0.0213299	SPI1/HMOX1/CD84	3
GO:0071372	BP	GO:0071372	cellular response to follicle-stimulating hormone stimulus	3/540	12/18614	0.00439264	0.0293046	0.0213299	POR/GCLM/INHBA	3
GO:2000508	BP	GO:2000508	regulation of dendritic cell chemotaxis	3/540	12/18614	0.00439264	0.0293046	0.0213299	SPI1/CCR7/TNFSF18	3
GO:0001894	BP	GO:0001894	tissue homeostasis	16/540	263/18614	0.00442544	0.0294417	0.0214298	TNFAIP3/SRC/PECAM1/NFKBIZ/PRDX1/MBP/SLC39A8/TP53INP2/MTF1/P2RX4/MFSD2A/RAB3D/PDK4/PIWIL4/DCSTAMP/IL6	16
GO:0060249	BP	GO:0060249	anatomical structure homeostasis	16/540	263/18614	0.00442544	0.0294417	0.0214298	TNFAIP3/SRC/PECAM1/NFKBIZ/PRDX1/MBP/SLC39A8/TP53INP2/MTF1/P2RX4/MFSD2A/RAB3D/PDK4/PIWIL4/DCSTAMP/IL6	16
GO:1901991	BP	GO:1901991	negative regulation of mitotic cell cycle phase transition	13/540	194/18614	0.00444772	0.0294432	0.0214308	DUSP1/IER3/TPRA1/MRNIP/PLK3/NACC2/CDK5RAP2/ATM/PML/NBN/CDKN2B/CCL2/INHBA	13
GO:0002562	BP	GO:0002562	somatic diversification of immune receptors via germline recombination within a single locus	7/540	71/18614	0.00445393	0.0294432	0.0214308	NFKBIZ/BCL6/HMGB2/RNF168/ATM/NBN/CD40	7
GO:0016444	BP	GO:0016444	somatic cell DNA recombination	7/540	71/18614	0.00445393	0.0294432	0.0214308	NFKBIZ/BCL6/HMGB2/RNF168/ATM/NBN/CD40	7
GO:0032147	BP	GO:0032147	activation of protein kinase activity	9/540	109/18614	0.00445626	0.0294432	0.0214308	SRC/PRKCD/TXN/SESN2/CCL5/TLR6/PDGFB/TRAF2/SOCS1	9
GO:0045833	BP	GO:0045833	negative regulation of lipid metabolic process	9/540	109/18614	0.00445626	0.0294432	0.0214308	SORL1/NFKB1/IL1B/SPHK1/DGAT2/HCAR2/TNF/PDGFB/MFSD2A	9
GO:0009913	BP	GO:0009913	epidermal cell differentiation	15/540	240/18614	0.00450146	0.029701	0.0216184	MAFG/MAFB/EREG/NFKBIZ/MAFF/STK4/KEAP1/CLIC4/SLC4A7/PALLD/TRIM16/IL1A/MYCL/ERRFI1/SAV1	15
GO:0046700	BP	GO:0046700	heterocycle catabolic process	25/540	488/18614	0.00451633	0.0297583	0.0216602	HMOX1/PNRC1/KYNU/NFE2L2/ADA/ZC3H12A/PRKCD/AMPD3/TUT7/PDE4B/AGO4/APOBEC3A/IL4I1/ATM/SMG9/ZHX2/KMO/IKBKE/PDE4D/TRAF2/ENTPD7/NANOS3/UPB1/IL6/IDO2	25
GO:0009595	BP	GO:0009595	detection of biotic stimulus	5/540	38/18614	0.00459153	0.0301947	0.0219778	TLR2/TLR1/NLRC4/TLR6/NAIP	5
GO:0039531	BP	GO:0039531	regulation of viral-induced cytoplasmic pattern recognition receptor signaling pathway	6/540	54/18614	0.0046014	0.0301947	0.0219778	TNFAIP3/SLC15A3/NPLOC4/RSAD2/TREML4/SLC46A2	6
GO:0051452	BP	GO:0051452	intracellular pH reduction	6/540	54/18614	0.0046014	0.0301947	0.0219778	DMXL2/SLC9A8/CLIC4/SLC4A7/CA2/RAB20	6
GO:0006937	BP	GO:0006937	regulation of muscle contraction	12/540	173/18614	0.00468869	0.030618	0.0222859	RGS2/SPHK1/ADA/ZC3H12A/PDE4B/PTAFR/NR4A1/P2RX4/AKAP9/MYBPC3/PDE4D/ATP1B1	12
GO:2001242	BP	GO:2001242	regulation of intrinsic apoptotic signaling pathway	12/540	173/18614	0.00468869	0.030618	0.0222859	PLAUR/SRC/GRINA/NFE2L2/BID/PTPN1/RRM2B/XBP1/NACC2/PMAIP1/MMP9/CREB3	12
GO:0010640	BP	GO:0010640	regulation of platelet-derived growth factor receptor signaling pathway	4/540	24/18614	0.00469137	0.030618	0.0222859	SRC/PTGIR/HIP1/F3	4
GO:0048143	BP	GO:0048143	astrocyte activation	4/540	24/18614	0.00469137	0.030618	0.0222859	IL1B/TNF/ADORA2A/IL6	4
GO:0014812	BP	GO:0014812	muscle cell migration	9/540	110/18614	0.0047322	0.0308426	0.0224494	SRC/SORL1/NFE2L2/MEF2C/CCL5/PLXNA1/PDGFB/PLAU/LPAR1	9
GO:0006024	BP	GO:0006024	glycosaminoglycan biosynthetic process	7/540	72/18614	0.0048133	0.0312442	0.0227417	NFKB1/IL1B/ST3GAL1/CHST2/NDST1/CHST7/PDGFB	7
GO:0030330	BP	GO:0030330	DNA damage response, signal transduction by p53 class mediator	7/540	72/18614	0.0048133	0.0312442	0.0227417	BCL3/PLK3/ATM/PML/SESN2/PMAIP1/NBN	7
GO:0032715	BP	GO:0032715	negative regulation of interleukin-6 production	7/540	72/18614	0.0048133	0.0312442	0.0227417	TNFAIP3/SIRPA/ZC3H12A/NLRP12/C5AR2/CD84/TNF	7
GO:0001890	BP	GO:0001890	placenta development	11/540	152/18614	0.00485116	0.0314052	0.0228589	DNAJB6/ADM/ADA/STK4/SOCS3/CASP8/FOSL1/PHLDA2/HS6ST1/PDGFB/GJB2	11
GO:0043535	BP	GO:0043535	regulation of blood vessel endothelial cell migration	11/540	152/18614	0.00485116	0.0314052	0.0228589	THBS1/HMOX1/NFE2L2/MAP2K3/STAT5A/P2RX4/TNF/MEF2C/GADD45A/PDGFB/CD40	11
GO:0010595	BP	GO:0010595	positive regulation of endothelial cell migration	10/540	131/18614	0.00488749	0.0315979	0.0229991	THBS1/HMOX1/NFE2L2/MAP2K3/ZC3H12A/STAT5A/P2RX4/PDGFB/NRP2/CD40	10
GO:0048545	BP	GO:0048545	response to steroid hormone	19/540	339/18614	0.00496134	0.0320323	0.0233153	THBS1/CYBB/SRC/CYBA/TLR2/ADM/MBP/POR/PTAFR/PTGER2/HMGB2/IL1RN/FOSL1/TNF/SRD5A1/ERRFI1/GJB2/ACOD1/IL6	19
GO:0002686	BP	GO:0002686	negative regulation of leukocyte migration	6/540	55/18614	0.00504111	0.0325037	0.0236584	HMOX1/DUSP1/ADA/TNFAIP6/C5AR2/CCL2	6
GO:0007292	BP	GO:0007292	female gamete generation	11/540	153/18614	0.00509452	0.032804	0.0238771	SRC/EREG/RGS2/TUT7/TNFAIP6/ATM/MMP19/FOSL1/PTX3/NANOS3/INHBA	11
GO:0048732	BP	GO:0048732	gland development	23/540	441/18614	0.00511049	0.0328629	0.0239199	HMOX1/TNFAIP3/SRC/MAFB/NFKB1/ADA/RELA/HLX/GPAT4/STAT5A/XBP1/SLC7A5/ATM/PML/TNF/ORAI1/SRD5A1/CDKN2B/PLXNA1/SLC46A2/UPB1/IL6/HPN	23
GO:0045730	BP	GO:0045730	respiratory burst	5/540	39/18614	0.00514356	0.0329434	0.0239785	CYBB/CYBA/HCK/NCF1/NCF1C	5
GO:0045823	BP	GO:0045823	positive regulation of heart contraction	5/540	39/18614	0.00514356	0.0329434	0.0239785	ADM/RGS2/ADA/GCH1/PDE4D	5
GO:0060251	BP	GO:0060251	regulation of glial cell proliferation	5/540	39/18614	0.00514356	0.0329434	0.0239785	IL1B/SLC7A5/TNF/CDKN2B/IL6	5
GO:0019932	BP	GO:0019932	second-messenger-mediated signaling	17/540	292/18614	0.00528371	0.0337961	0.0245991	THBS1/CXCL8/CXCR4/PLEK/AHR/ADM/SPHK1/ADA/P2RX4/CCL3/CCL4/TNF/PDE4D/LPAR1/ATP1B1/CCL20/SAMD14	17
GO:0010634	BP	GO:0010634	positive regulation of epithelial cell migration	12/540	176/18614	0.00536995	0.0343021	0.0249674	THBS1/HMOX1/SRC/NFE2L2/MAP2K3/ZC3H12A/STAT5A/P2RX4/MMP9/PDGFB/NRP2/CD40	12
GO:0022604	BP	GO:0022604	regulation of cell morphogenesis	15/540	245/18614	0.00543135	0.0345486	0.0251469	SRC/CXCR4/HCK/SLC23A2/AGO4/RHOU/CCL3/LIMD1/PLXNA1/PLXNA3/KANK1/MFSD2A/CCL2/LPAR1/HPN	15
GO:0034114	BP	GO:0034114	regulation of heterotypic cell-cell adhesion	4/540	25/18614	0.00545882	0.0345486	0.0251469	IL1B/MBP/IL1RN/TNF	4
GO:0035336	BP	GO:0035336	long-chain fatty-acyl-CoA metabolic process	4/540	25/18614	0.00545882	0.0345486	0.0251469	ACSL1/DGAT2/ACSL5/ELOVL7	4
GO:0046033	BP	GO:0046033	AMP metabolic process	4/540	25/18614	0.00545882	0.0345486	0.0251469	ADA/AMPD3/ADSS2/AK4	4
GO:0071450	BP	GO:0071450	cellular response to oxygen radical	4/540	25/18614	0.00545882	0.0345486	0.0251469	NFE2L2/PRDX1/GCH1/NQO1	4
GO:0071451	BP	GO:0071451	cellular response to superoxide	4/540	25/18614	0.00545882	0.0345486	0.0251469	NFE2L2/PRDX1/GCH1/NQO1	4
GO:0090023	BP	GO:0090023	positive regulation of neutrophil chemotaxis	4/540	25/18614	0.00545882	0.0345486	0.0251469	CXCL8/C3AR1/CCR7/CXCR2	4
GO:0044242	BP	GO:0044242	cellular lipid catabolic process	14/540	222/18614	0.00550684	0.0347409	0.0252868	SORL1/GPCPD1/SPHK1/PRKCD/GLA/LPIN2/PLA2G7/SESN2/ABHD5/MGLL/SMPD2/MFSD2A/PNPLA1/ACAT2	14
GO:0002823	BP	GO:0002823	negative regulation of adaptive immune response based on somatic recombination of immune receptors built from immunoglobulin superfamily domains	6/540	56/18614	0.00551087	0.0347409	0.0252868	AHR/ZC3H12A/HLA-F/BCL6/IL4I1/TNFSF18	6
GO:0043331	BP	GO:0043331	response to dsRNA	6/540	56/18614	0.00551087	0.0347409	0.0252868	NFKBIA/NFKB1/TICAM1/IFIH1/PMAIP1/RIPK2	6
GO:0002430	BP	GO:0002430	complement receptor mediated signaling pathway	3/540	13/18614	0.00558849	0.0349099	0.0254099	C3AR1/FPR3/C5AR2	3
GO:0002863	BP	GO:0002863	positive regulation of inflammatory response to antigenic stimulus	3/540	13/18614	0.00558849	0.0349099	0.0254099	C3/TNF/CCR7	3
GO:0021979	BP	GO:0021979	hypothalamus cell differentiation	3/540	13/18614	0.00558849	0.0349099	0.0254099	PLXNA1/PLXNA3/NRP2	3
GO:0032494	BP	GO:0032494	response to peptidoglycan	3/540	13/18614	0.00558849	0.0349099	0.0254099	RELA/RIPK2/IL6	3
GO:0032966	BP	GO:0032966	negative regulation of collagen biosynthetic process	3/540	13/18614	0.00558849	0.0349099	0.0254099	CIITA/ERRFI1/IL6	3
GO:0036462	BP	GO:0036462	TRAIL-activated apoptotic signaling pathway	3/540	13/18614	0.00558849	0.0349099	0.0254099	SPI1/ATF3/CASP8	3
GO:0070424	BP	GO:0070424	regulation of nucleotide-binding oligomerization domain containing signaling pathway	3/540	13/18614	0.00558849	0.0349099	0.0254099	TNFAIP3/SLC15A3/SLC46A2	3
GO:0030641	BP	GO:0030641	regulation of cellular pH	8/540	93/18614	0.00561076	0.0350036	0.0254781	MAFG/DMXL2/SLC9A8/CLIC4/TMEM165/SLC4A7/CA2/RAB20	8
GO:0042092	BP	GO:0042092	type 2 immune response	5/540	40/18614	0.00574095	0.0356141	0.0259225	BCL3/HLX/BCL6/RSAD2/IL6	5
GO:0045454	BP	GO:0045454	cell redox homeostasis	5/540	40/18614	0.00574095	0.0356141	0.0259225	NFE2L2/PRDX1/GSR/TXN/NQO1	5
GO:0050850	BP	GO:0050850	positive regulation of calcium-mediated signaling	5/540	40/18614	0.00574095	0.0356141	0.0259225	ADA/P2RX4/CCL3/CCL4/TNF	5
GO:1903524	BP	GO:1903524	positive regulation of blood circulation	5/540	40/18614	0.00574095	0.0356141	0.0259225	ADM/RGS2/ADA/GCH1/PDE4D	5
GO:0006790	BP	GO:0006790	sulfur compound metabolic process	18/540	319/18614	0.00574565	0.0356141	0.0259225	ACSL1/ST3GAL1/GCLM/GPAT4/STAT5A/DGAT2/CHST2/SQOR/ACSL5/NDST1/CHST7/GGT1/HS6ST1/MVD/MTHFD2L/PDK4/ELOVL7/GGT5	18
GO:0009165	BP	GO:0009165	nucleotide biosynthetic process	17/540	295/18614	0.00583797	0.0361398	0.0263051	ACSL1/KYNU/ADA/AMPD3/RRM2B/ADSS2/ADCY7/ACSL5/SLC4A7/PARP10/KMO/MTHFD2L/TK2/PDK4/AK4/ELOVL7/IDO2	17
GO:0051346	BP	GO:0051346	negative regulation of hydrolase activity	19/540	345/18614	0.00596227	0.0368618	0.0268306	THBS1/PPP1R15A/PLAUR/SRC/SORL1/DNAJB6/RGS2/CSTB/CARD8/POR/TNFAIP8/NR4A1/RFFL/TNF/PTX3/MMP9/NAIP/ADORA2A/LAMP3	19
GO:0007173	BP	GO:0007173	epidermal growth factor receptor signaling pathway	9/540	114/18614	0.00597107	0.0368688	0.0268357	PLAUR/SRC/EREG/RHBDF2/NUP62/NCF1/HIP1/MMP9/ERRFI1	9
GO:0002931	BP	GO:0002931	response to ischemia	6/540	57/18614	0.00601184	0.0370256	0.0269498	SQSTM1/MAP2K3/P2RX4/NQO1/MEF2C/GJB2	6
GO:0006826	BP	GO:0006826	iron ion transport	6/540	57/18614	0.00601184	0.0370256	0.0269498	FTH1/SLC39A8/SLC11A2/STEAP4/CYBRD1/SLC48A1	6
GO:0030968	BP	GO:0030968	endoplasmic reticulum unfolded protein response	7/540	75/18614	0.0060229	0.0370462	0.0269648	PPP1R15A/NFE2L2/ATF3/PTPN1/XBP1/CREB3/TMTC4	7
GO:0010631	BP	GO:0010631	epithelial cell migration	20/540	371/18614	0.0061204	0.0375469	0.0273292	THBS1/HMOX1/SRC/GLUL/LPXN/NFE2L2/MAP2K3/ZC3H12A/STAT5A/NR4A1/P2RX4/PKN2/TNF/MMP9/MEF2C/GADD45A/KANK1/PDGFB/NRP2/CD40	20
GO:0007204	BP	GO:0007204	positive regulation of cytosolic calcium ion concentration	12/540	179/18614	0.00612771	0.0375469	0.0273292	ADM/C3AR1/FPR3/GPR35/PTGER2/PTGIR/C5AR2/P2RX4/ABL2/PML/LPAR1/C1QTNF1	12
GO:0043534	BP	GO:0043534	blood vessel endothelial cell migration	12/540	179/18614	0.00612771	0.0375469	0.0273292	THBS1/HMOX1/NFE2L2/MAP2K3/STAT5A/NR4A1/P2RX4/TNF/MEF2C/GADD45A/PDGFB/CD40	12
GO:1901293	BP	GO:1901293	nucleoside phosphate biosynthetic process	17/540	297/18614	0.00623308	0.0380739	0.0277128	ACSL1/KYNU/ADA/AMPD3/RRM2B/ADSS2/ADCY7/ACSL5/SLC4A7/PARP10/KMO/MTHFD2L/TK2/PDK4/AK4/ELOVL7/IDO2	17
GO:0010959	BP	GO:0010959	regulation of metal ion transport	22/540	423/18614	0.0062885	0.0380739	0.0277128	FLNA/CXCR4/CYBA/MLLT6/GPR35/PDE4B/KLHL24/P2RX4/CD84/PML/CCL3/CCL4/AKAP9/ORAI1/CCL5/PDE4D/PDGFB/CCL2/RRAD/ATP1B1/SCN1B/ADORA2A	22
GO:0009435	BP	GO:0009435	NAD biosynthetic process	4/540	26/18614	0.00630578	0.0380739	0.0277128	KYNU/PARP10/KMO/IDO2	4
GO:0010460	BP	GO:0010460	positive regulation of heart rate	4/540	26/18614	0.00630578	0.0380739	0.0277128	ADM/ADA/GCH1/PDE4D	4
GO:0010954	BP	GO:0010954	positive regulation of protein processing	4/540	26/18614	0.00630578	0.0380739	0.0277128	SRC/MMP14/NLRC4/HPN	4
GO:0021854	BP	GO:0021854	hypothalamus development	4/540	26/18614	0.00630578	0.0380739	0.0277128	SRD5A1/PLXNA1/PLXNA3/NRP2	4
GO:0031639	BP	GO:0031639	plasminogen activation	4/540	26/18614	0.00630578	0.0380739	0.0277128	THBS1/PLAUR/PLAU/HPN	4
GO:0035330	BP	GO:0035330	regulation of hippo signaling	4/540	26/18614	0.00630578	0.0380739	0.0277128	SRC/MAP2K3/LIMD1/NUAK2	4
GO:0050857	BP	GO:0050857	positive regulation of antigen receptor-mediated signaling pathway	4/540	26/18614	0.00630578	0.0380739	0.0277128	ADA/RELA/NECTIN2/CCR7	4
GO:1901623	BP	GO:1901623	regulation of lymphocyte chemotaxis	4/540	26/18614	0.00630578	0.0380739	0.0277128	CCL3/CCL4/CCL5/CCL2	4
GO:1903306	BP	GO:1903306	negative regulation of regulated secretory pathway	4/540	26/18614	0.00630578	0.0380739	0.0277128	SPI1/HMOX1/HLA-F/CD84	4
GO:0001938	BP	GO:0001938	positive regulation of endothelial cell proliferation	9/540	115/18614	0.00631663	0.0380739	0.0277128	HMOX1/CYBA/STAT5A/HMGB2/NR4A1/ITGA4/PDGFB/NRP2/F3	9
GO:1990748	BP	GO:1990748	cellular detoxification	9/540	115/18614	0.00631663	0.0380739	0.0277128	NFE2L2/GPX4/PRDX1/GSR/GCH1/TXN/NQO1/SESN2/GSTM3	9
GO:0001101	BP	GO:0001101	response to acid chemical	10/540	136/18614	0.00634195	0.0381787	0.0277891	CYBB/CYBA/GCLM/UBR2/XBP1/SLC7A5/NQO1/SESN2/TNF/SOCS1	10
GO:0051048	BP	GO:0051048	negative regulation of secretion	12/540	180/18614	0.00639829	0.0384697	0.0280009	SPI1/HMOX1/PIM3/IL1B/ADA/HLA-F/RHBDF2/CD84/TNF/RSAD2/FFAR2/INHBA	12
GO:0002637	BP	GO:0002637	regulation of immunoglobulin production	7/540	76/18614	0.00647252	0.0388674	0.0282904	BCL6/XBP1/TNF/TRAF2/CD40/TNFRSF4/IL6	7
GO:0009306	BP	GO:0009306	protein secretion	20/540	373/18614	0.00648201	0.0388759	0.0282966	PIM3/GLUL/IL1B/PLEK/TLR2/RHBDF2/IL1RN/HCAR2/TNF/ORAI1/IL1A/CCL5/RAB12/RSAD2/RAB3D/FFAR2/TMEM132A/ADORA2A/ACHE/IL6	20
GO:0035592	BP	GO:0035592	establishment of protein localization to extracellular region	20/540	374/18614	0.00666927	0.0398995	0.0290416	PIM3/GLUL/IL1B/PLEK/TLR2/RHBDF2/IL1RN/HCAR2/TNF/ORAI1/IL1A/CCL5/RAB12/RSAD2/RAB3D/FFAR2/TMEM132A/ADORA2A/ACHE/IL6	20
GO:0090132	BP	GO:0090132	epithelium migration	20/540	374/18614	0.00666927	0.0398995	0.0290416	THBS1/HMOX1/SRC/GLUL/LPXN/NFE2L2/MAP2K3/ZC3H12A/STAT5A/NR4A1/P2RX4/PKN2/TNF/MMP9/MEF2C/GADD45A/KANK1/PDGFB/NRP2/CD40	20
GO:0048771	BP	GO:0048771	tissue remodeling	12/540	181/18614	0.00667823	0.0399035	0.0290445	FLNA/TNFAIP3/SRC/NFKB1/MMP14/MEF2C/IL1A/RAB3D/MITF/PDK4/DCSTAMP/IL6	12
GO:0050708	BP	GO:0050708	regulation of protein secretion	16/540	275/18614	0.00673376	0.0401854	0.0292497	PIM3/GLUL/IL1B/TLR2/RHBDF2/HCAR2/TNF/ORAI1/IL1A/CCL5/RSAD2/FFAR2/TMEM132A/ADORA2A/ACHE/IL6	16
GO:0048534	BP	GO:0048534	hematopoietic or lymphoid organ development	8/540	96/18614	0.00677824	0.0403506	0.02937	NFKB2/MAFB/NFKBIZ/BCL3/ADA/ATM/CDKN2B/SLC46A2	8
GO:1903510	BP	GO:1903510	mucopolysaccharide metabolic process	8/540	96/18614	0.00677824	0.0403506	0.02937	NFKB1/IL1B/ST3GAL1/CHST2/TNFAIP6/NDST1/CHST7/PDGFB	8
GO:0008544	BP	GO:0008544	epidermis development	20/540	375/18614	0.00686092	0.0407924	0.0296915	MAFG/MAFB/EREG/NFKBIZ/MAFF/RELA/STK4/KEAP1/CLIC4/LAMB3/SLC4A7/PALLD/TNF/TRADD/TRIM16/IL1A/MYCL/ERRFI1/SAV1/INHBA	20
GO:0008406	BP	GO:0008406	gonad development	14/540	228/18614	0.00691987	0.0408319	0.0297203	SRC/EREG/AGO4/HMGB2/MMP14/TNFAIP6/ATM/MMP19/PTX3/SRD5A1/ACVR2A/IL1A/MAMLD1/INHBA	14
GO:0009158	BP	GO:0009158	ribonucleoside monophosphate catabolic process	3/540	14/18614	0.00696096	0.0408319	0.0297203	ADA/AMPD3/UPB1	3
GO:0010713	BP	GO:0010713	negative regulation of collagen metabolic process	3/540	14/18614	0.00696096	0.0408319	0.0297203	CIITA/ERRFI1/IL6	3
GO:0016322	BP	GO:0016322	neuron remodeling	3/540	14/18614	0.00696096	0.0408319	0.0297203	C3/SCARF1/RND1	3
GO:0030213	BP	GO:0030213	hyaluronan biosynthetic process	3/540	14/18614	0.00696096	0.0408319	0.0297203	NFKB1/IL1B/PDGFB	3
GO:0031665	BP	GO:0031665	negative regulation of lipopolysaccharide-mediated signaling pathway	3/540	14/18614	0.00696096	0.0408319	0.0297203	TNFAIP3/CARD8/ACOD1	3
GO:0032306	BP	GO:0032306	regulation of prostaglandin secretion	3/540	14/18614	0.00696096	0.0408319	0.0297203	IL1B/P2RX4/IL1A	3
GO:0032308	BP	GO:0032308	positive regulation of prostaglandin secretion	3/540	14/18614	0.00696096	0.0408319	0.0297203	IL1B/P2RX4/IL1A	3
GO:0043922	BP	GO:0043922	negative regulation by host of viral transcription	3/540	14/18614	0.00696096	0.0408319	0.0297203	CCL3/CCL4/CCL5	3
GO:0071361	BP	GO:0071361	cellular response to ethanol	3/540	14/18614	0.00696096	0.0408319	0.0297203	CYBB/SLC23A2/ADCY7	3
GO:0090715	BP	GO:0090715	immunological memory formation process	3/540	14/18614	0.00696096	0.0408319	0.0297203	ST3GAL1/FGL2/BCL6	3
GO:0032733	BP	GO:0032733	positive regulation of interleukin-10 production	5/540	42/18614	0.00707937	0.0412788	0.0300456	BCL3/TLR2/CD83/CD274/IL6	5
GO:0045124	BP	GO:0045124	regulation of bone resorption	5/540	42/18614	0.00707937	0.0412788	0.0300456	TNFAIP3/SRC/PDK4/DCSTAMP/IL6	5
GO:0071354	BP	GO:0071354	cellular response to interleukin-6	5/540	42/18614	0.00707937	0.0412788	0.0300456	SPI1/SRC/NFKB1/RELA/IL6	5
GO:0090207	BP	GO:0090207	regulation of triglyceride metabolic process	5/540	42/18614	0.00707937	0.0412788	0.0300456	SORL1/DGAT2/C3/ABHD5/MFSD2A	5
GO:0006665	BP	GO:0006665	sphingolipid metabolic process	11/540	160/18614	0.00708005	0.0412788	0.0300456	ST3GAL1/SPHK1/PRKCD/B4GALT5/GLA/ST8SIA4/SMPD2/CERS4/SGPP2/PNPLA1/ELOVL7	11
GO:0000041	BP	GO:0000041	transition metal ion transport	8/540	97/18614	0.00720553	0.0418308	0.0304474	FTH1/SLC39A8/TMEM165/SLC39A13/SLC11A2/STEAP4/CYBRD1/SLC48A1	8
GO:0034109	BP	GO:0034109	homotypic cell-cell adhesion	8/540	97/18614	0.00720553	0.0418308	0.0304474	FLNA/FERMT3/PLAUR/PLEK/PRKCD/CCL5/IL6/C1QTNF1	8
GO:0019433	BP	GO:0019433	triglyceride catabolic process	4/540	27/18614	0.00723561	0.0418308	0.0304474	SORL1/ABHD5/MGLL/PNPLA1	4
GO:0042537	BP	GO:0042537	benzene-containing compound metabolic process	4/540	27/18614	0.00723561	0.0418308	0.0304474	KYNU/KMO/GSTM3/IDO2	4
GO:0045940	BP	GO:0045940	positive regulation of steroid metabolic process	4/540	27/18614	0.00723561	0.0418308	0.0304474	ADM/POR/TNF/IL1A	4
GO:0090200	BP	GO:0090200	positive regulation of release of cytochrome c from mitochondria	4/540	27/18614	0.00723561	0.0418308	0.0304474	PLAUR/BID/PMAIP1/MMP9	4
GO:2000108	BP	GO:2000108	positive regulation of leukocyte apoptotic process	4/540	27/18614	0.00723561	0.0418308	0.0304474	HCAR2/MEF2C/CCL5/CD274	4
GO:0009266	BP	GO:0009266	response to temperature stimulus	12/540	183/18614	0.00726706	0.0419622	0.030543	THBS1/NFKBIA/HMOX1/CXCR4/IER5/DNAJB6/ADM/TFEC/DNAJB4/CASP8/ATM/IL1A	12
GO:0002200	BP	GO:0002200	somatic diversification of immune receptors	7/540	78/18614	0.00744603	0.0426882	0.0310715	NFKBIZ/BCL6/HMGB2/RNF168/ATM/NBN/CD40	7
GO:0002534	BP	GO:0002534	cytokine production involved in inflammatory response	7/540	78/18614	0.00744603	0.0426882	0.0310715	SIRPA/ZC3H12A/TICAM1/ADCY7/TNF/TLR6/IL6	7
GO:0055117	BP	GO:0055117	regulation of cardiac muscle contraction	7/540	78/18614	0.00744603	0.0426882	0.0310715	RGS2/ZC3H12A/PDE4B/P2RX4/AKAP9/PDE4D/ATP1B1	7
GO:0061045	BP	GO:0061045	negative regulation of wound healing	7/540	78/18614	0.00744603	0.0426882	0.0310715	THBS1/PLAUR/PRKCD/TNF/PDGFB/PLAU/C1QTNF1	7
GO:0070373	BP	GO:0070373	negative regulation of ERK1 and ERK2 cascade	7/540	78/18614	0.00744603	0.0426882	0.0310715	TNIP1/SIRPA/ATF3/PTPN1/NLRP12/RGS14/ERRFI1	7
GO:1900015	BP	GO:1900015	regulation of cytokine production involved in inflammatory response	7/540	78/18614	0.00744603	0.0426882	0.0310715	SIRPA/ZC3H12A/TICAM1/ADCY7/TNF/TLR6/IL6	7
GO:0045786	BP	GO:0045786	negative regulation of cell cycle	21/540	404/18614	0.0075364	0.0431549	0.0314111	DUSP1/TNFAIP3/IER3/TPRA1/MRNIP/PLK3/BCL6/DOT1L/ATF5/NACC2/NR4A1/CDK5RAP2/ATM/PML/TNF/NBN/BTG3/CDKN2B/CCL2/ESPL1/INHBA	21
GO:0042770	BP	GO:0042770	signal transduction in response to DNA damage	12/540	184/18614	0.00757639	0.0433081	0.0315227	IER3/BCL3/BID/MRNIP/PLK3/DOT1L/ATM/PML/SESN2/PMAIP1/NBN/GADD45A	12
GO:0046394	BP	GO:0046394	carboxylic acid biosynthetic process	18/540	328/18614	0.00758117	0.0433081	0.0315227	GLUL/IL1B/KYNU/GPX4/XBP1/DHRS9/GGT1/NLRC4/KMO/MTHFD2L/MGLL/NAIP/PDK4/UPB1/ELOVL7/SLC1A3/GGT5/CYP4F11	18
GO:0097306	BP	GO:0097306	cellular response to alcohol	8/540	98/18614	0.00765282	0.0436655	0.0317828	CYBB/AHR/SLC23A2/GRAMD1A/ADCY7/PTGER2/AKR1C2/INHBA	8
GO:0090130	BP	GO:0090130	tissue migration	20/540	379/18614	0.00767302	0.0436941	0.0318036	THBS1/HMOX1/SRC/GLUL/LPXN/NFE2L2/MAP2K3/ZC3H12A/STAT5A/NR4A1/P2RX4/PKN2/TNF/MMP9/MEF2C/GADD45A/KANK1/PDGFB/NRP2/CD40	20
GO:0051051	BP	GO:0051051	negative regulation of transport	24/540	483/18614	0.007676	0.0436941	0.0318036	THBS1/SPI1/HMOX1/PIM3/NFKB1/SIRPA/IL1B/PEA15/TLR2/RGS2/ADA/HLA-F/RHBDF2/GPR35/TXN/OAZ2/UNC119/CD84/TNF/MMP9/RSAD2/FFAR2/RRAD/INHBA	24
GO:0002886	BP	GO:0002886	regulation of myeloid leukocyte mediated immunity	6/540	60/18614	0.00771357	0.0437493	0.0318438	SPI1/HMOX1/TICAM1/PTAFR/CD84/C3	6
GO:0032007	BP	GO:0032007	negative regulation of TOR signaling	6/540	60/18614	0.00771357	0.0437493	0.0318438	UBR2/ATM/AKT1S1/SESN2/NUAK2/BMT2	6
GO:0045604	BP	GO:0045604	regulation of epidermal cell differentiation	6/540	60/18614	0.00771357	0.0437493	0.0318438	MAFG/MAFF/KEAP1/TRIM16/MYCL/ERRFI1	6
GO:0043270	BP	GO:0043270	positive regulation of monoatomic ion transport	14/540	231/18614	0.00772747	0.0437493	0.0318438	FLNA/MLLT6/IFNGR2/PTAFR/P2RX4/CCL3/CCL4/AKAP9/ORAI1/CCL5/PDGFB/CCL2/ATP1B1/SCN1B	14
GO:0046165	BP	GO:0046165	alcohol biosynthetic process	10/540	140/18614	0.00773117	0.0437493	0.0318438	NFKB1/PLEK/SPHK1/POR/CYB5R3/GCH1/PTAFR/CD244/LBR/MVD	10
GO:0034504	BP	GO:0034504	protein localization to nucleus	17/540	304/18614	0.00779019	0.0439135	0.0319633	FLNA/SQSTM1/NFKBIA/SRC/GLUL/DNAJB6/BCL3/ZC3H12A/PRKCD/STK4/TXN/NUP62/PML/LIMK2/SESN2/NUAK2/GCKR	17
GO:0006775	BP	GO:0006775	fat-soluble vitamin metabolic process	5/540	43/18614	0.00782408	0.0439135	0.0319633	NFKB1/NQO1/TNF/AIFM2/CYP4F11	5
GO:0031952	BP	GO:0031952	regulation of protein autophosphorylation	5/540	43/18614	0.00782408	0.0439135	0.0319633	SRC/NLRP12/NBN/PDGFB/ERRFI1	5
GO:0032735	BP	GO:0032735	positive regulation of interleukin-12 production	5/540	43/18614	0.00782408	0.0439135	0.0319633	TLR2/RELA/CCR7/RIPK2/CD40	5
GO:0042554	BP	GO:0042554	superoxide anion generation	5/540	43/18614	0.00782408	0.0439135	0.0319633	CYBB/CYBA/PRKCD/NCF1/NCF1C	5
GO:0043507	BP	GO:0043507	positive regulation of JUN kinase activity	5/540	43/18614	0.00782408	0.0439135	0.0319633	MAP3K11/PTPN1/TNF/TLR6/TRAF2	5
GO:0071548	BP	GO:0071548	response to dexamethasone	5/540	43/18614	0.00782408	0.0439135	0.0319633	POR/PTAFR/SRD5A1/ERRFI1/GJB2	5
GO:0045446	BP	GO:0045446	endothelial cell differentiation	9/540	119/18614	0.00785488	0.044035	0.0320517	CXCR4/KDM6B/IL1B/PECAM1/ICAM1/CLIC4/TNF/PDE4D/GSTM3	9
GO:0045913	BP	GO:0045913	positive regulation of carbohydrate metabolic process	7/540	79/18614	0.00797149	0.0446367	0.0324897	SRC/NFKB1/PTAFR/CD244/DGAT2/PMAIP1/PDGFB	7
GO:0010594	BP	GO:0010594	regulation of endothelial cell migration	14/540	232/18614	0.0080127	0.0448152	0.0326196	THBS1/HMOX1/GLUL/NFE2L2/MAP2K3/ZC3H12A/STAT5A/P2RX4/TNF/MEF2C/GADD45A/PDGFB/NRP2/CD40	14
GO:0098869	BP	GO:0098869	cellular oxidant detoxification	8/540	99/18614	0.00812068	0.0453664	0.0330208	NFE2L2/GPX4/PRDX1/GSR/GCH1/TXN/NQO1/SESN2	8
GO:0015711	BP	GO:0015711	organic anion transport	22/540	433/18614	0.00816723	0.0454115	0.0330537	THBS1/ACSL1/IL1B/RGS2/AQP9/SLC2A6/SLC39A8/SLC23A2/SLC35B2/SLC7A5/ACSL5/P2RX4/SLC4A7/TNF/KMO/IL1A/SLC25A25/ABCC3/AKR1C1/MFSD2A/ADORA2A/SLC1A3	22
GO:0051896	BP	GO:0051896	regulation of protein kinase B signaling	12/540	186/18614	0.008226	0.0454115	0.0330537	THBS1/SRC/TXN/P2RX4/CCL3/HIP1/TNF/CCR7/CASS4/F3/AKR1C2/C1QTNF1	12
GO:0000303	BP	GO:0000303	response to superoxide	4/540	28/18614	0.00825149	0.0454115	0.0330537	NFE2L2/PRDX1/GCH1/NQO1	4
GO:0002418	BP	GO:0002418	immune response to tumor cell	4/540	28/18614	0.00825149	0.0454115	0.0330537	AHR/NECTIN2/IL4I1/CD274	4
GO:0010528	BP	GO:0010528	regulation of transposition	4/540	28/18614	0.00825149	0.0454115	0.0330537	TUT7/UBR2/APOBEC3A/PIWIL4	4
GO:0010529	BP	GO:0010529	negative regulation of transposition	4/540	28/18614	0.00825149	0.0454115	0.0330537	TUT7/UBR2/APOBEC3A/PIWIL4	4
GO:0010758	BP	GO:0010758	regulation of macrophage chemotaxis	4/540	28/18614	0.00825149	0.0454115	0.0330537	THBS1/C3AR1/CCL5/TNFSF18	4
GO:0019359	BP	GO:0019359	nicotinamide nucleotide biosynthetic process	4/540	28/18614	0.00825149	0.0454115	0.0330537	KYNU/PARP10/KMO/IDO2	4
GO:0019363	BP	GO:0019363	pyridine nucleotide biosynthetic process	4/540	28/18614	0.00825149	0.0454115	0.0330537	KYNU/PARP10/KMO/IDO2	4
GO:0030194	BP	GO:0030194	positive regulation of blood coagulation	4/540	28/18614	0.00825149	0.0454115	0.0330537	THBS1/NFE2L2/PLAU/F3	4
GO:0071624	BP	GO:0071624	positive regulation of granulocyte chemotaxis	4/540	28/18614	0.00825149	0.0454115	0.0330537	CXCL8/C3AR1/CCR7/CXCR2	4
GO:1900048	BP	GO:1900048	positive regulation of hemostasis	4/540	28/18614	0.00825149	0.0454115	0.0330537	THBS1/NFE2L2/PLAU/F3	4
GO:1903319	BP	GO:1903319	positive regulation of protein maturation	4/540	28/18614	0.00825149	0.0454115	0.0330537	SRC/MMP14/NLRC4/HPN	4
GO:0016053	BP	GO:0016053	organic acid biosynthetic process	18/540	331/18614	0.00828899	0.0455657	0.0331659	GLUL/IL1B/KYNU/GPX4/XBP1/DHRS9/GGT1/NLRC4/KMO/MTHFD2L/MGLL/NAIP/PDK4/UPB1/ELOVL7/SLC1A3/GGT5/CYP4F11	18
GO:0045137	BP	GO:0045137	development of primary sexual characteristics	14/540	233/18614	0.00830622	0.0456083	0.0331969	SRC/EREG/AGO4/HMGB2/MMP14/TNFAIP6/ATM/MMP19/PTX3/SRD5A1/ACVR2A/IL1A/MAMLD1/INHBA	14
GO:0071692	BP	GO:0071692	protein localization to extracellular region	20/540	382/18614	0.008332	0.0456977	0.033262	PIM3/GLUL/IL1B/PLEK/TLR2/RHBDF2/IL1RN/HCAR2/TNF/ORAI1/IL1A/CCL5/RAB12/RSAD2/RAB3D/FFAR2/TMEM132A/ADORA2A/ACHE/IL6	20
GO:0002820	BP	GO:0002820	negative regulation of adaptive immune response	6/540	61/18614	0.00835089	0.0457492	0.0332994	AHR/ZC3H12A/HLA-F/BCL6/IL4I1/TNFSF18	6
GO:0051384	BP	GO:0051384	response to glucocorticoid	10/540	142/18614	0.00850831	0.0462747	0.033682	ADM/POR/PTAFR/IL1RN/FOSL1/TNF/SRD5A1/ERRFI1/GJB2/IL6	10
GO:0002468	BP	GO:0002468	dendritic cell antigen processing and presentation	3/540	15/18614	0.00851594	0.0462747	0.033682	THBS1/FGL2/CCR7	3
GO:0032352	BP	GO:0032352	positive regulation of hormone metabolic process	3/540	15/18614	0.00851594	0.0462747	0.033682	ADM/POR/HPN	3
GO:0038166	BP	GO:0038166	angiotensin-activated signaling pathway	3/540	15/18614	0.00851594	0.0462747	0.033682	SRC/AGTRAP/CA2	3
GO:0042994	BP	GO:0042994	cytoplasmic sequestering of transcription factor	3/540	15/18614	0.00851594	0.0462747	0.033682	NFKBIA/KEAP1/NFKBIB	3
GO:0090280	BP	GO:0090280	positive regulation of calcium ion import	3/540	15/18614	0.00851594	0.0462747	0.033682	CCL3/PDGFB/CCL2	3
GO:1902563	BP	GO:1902563	regulation of neutrophil activation	3/540	15/18614	0.00851594	0.0462747	0.033682	SPI1/PTAFR/TNF	3
GO:1903556	BP	GO:1903556	negative regulation of tumor necrosis factor superfamily cytokine production	7/540	80/18614	0.00852379	0.0462747	0.033682	TNFAIP3/SIRPA/BCL3/ZC3H12A/C5AR2/ERRFI1/CD274	7
GO:0051604	BP	GO:0051604	protein maturation	18/540	332/18614	0.00853641	0.046291	0.0336938	THBS1/FLNA/PLAUR/SRC/SORL1/MAFB/CARD8/PLA2G7/MMP14/CASP8/GGT1/RIPK2/NLRC4/DDI2/PLAU/F3/ADAMTS13/HPN	18
GO:0019722	BP	GO:0019722	calcium-mediated signaling	12/540	187/18614	0.00856674	0.0463346	0.0337256	CXCL8/CXCR4/PLEK/SPHK1/ADA/P2RX4/CCL3/CCL4/TNF/ATP1B1/CCL20/SAMD14	12
GO:0009743	BP	GO:0009743	response to carbohydrate	14/540	234/18614	0.00860818	0.0463346	0.0337256	THBS1/PIM3/GLUL/CYBA/IL1B/MAP2K3/GCLM/NCF1/XBP1/NQO1/SESN2/TNF/IL1A/GCKR	14
GO:0034446	BP	GO:0034446	substrate adhesion-dependent cell spreading	8/540	100/18614	0.00860967	0.0463346	0.0337256	FLNA/FERMT3/SRC/LPXN/MERTK/ITGA4/CASS4/KANK1	8
GO:0032691	BP	GO:0032691	negative regulation of interleukin-1 beta production	5/540	44/18614	0.00862152	0.0463346	0.0337256	TNFAIP3/ZC3H12A/CARD8/PML/ERRFI1	5
GO:0043620	BP	GO:0043620	regulation of DNA-templated transcription in response to stress	5/540	44/18614	0.00862152	0.0463346	0.0337256	HMOX1/NFE2L2/ATF3/RELA/RGS14	5
GO:0051602	BP	GO:0051602	response to electrical stimulus	5/540	44/18614	0.00862152	0.0463346	0.0337256	SRC/ADSS2/NR4A1/NQO1/AKAP9	5
GO:0051955	BP	GO:0051955	regulation of amino acid transport	5/540	44/18614	0.00862152	0.0463346	0.0337256	RGS2/SLC7A5/TNF/KMO/ADORA2A	5
GO:1903573	BP	GO:1903573	negative regulation of response to endoplasmic reticulum stress	5/540	44/18614	0.00862152	0.0463346	0.0337256	PPP1R15A/GRINA/PTPN1/XBP1/CREB3	5
GO:0043542	BP	GO:0043542	endothelial cell migration	16/540	283/18614	0.00875162	0.0469813	0.0341963	THBS1/HMOX1/GLUL/LPXN/NFE2L2/MAP2K3/ZC3H12A/STAT5A/NR4A1/P2RX4/TNF/MEF2C/GADD45A/PDGFB/NRP2/CD40	16
GO:0034764	BP	GO:0034764	positive regulation of transmembrane transport	14/540	235/18614	0.00891876	0.0478252	0.0348105	FLNA/ACSL1/NFE2L2/AZIN1/IFNGR2/PTAFR/SLC7A5/ACSL5/P2RX4/C3/AKAP9/CA2/CCL2/ATP1B1	14
GO:0022617	BP	GO:0022617	extracellular matrix disassembly	6/540	62/18614	0.00902513	0.048288	0.0351473	MMP14/FSCN1/MMP19/MMP9/IL6/HPN	6
GO:0043506	BP	GO:0043506	regulation of JUN kinase activity	6/540	62/18614	0.00902513	0.048288	0.0351473	MAP3K11/PTPN1/TNF/DUSP16/TLR6/TRAF2	6
GO:0043299	BP	GO:0043299	leukocyte degranulation	7/540	81/18614	0.0091037	0.0485463	0.0353354	SPI1/HMOX1/HCK/HLA-F/PTAFR/CD84/CCL3	7
GO:1902117	BP	GO:1902117	positive regulation of organelle assembly	7/540	81/18614	0.0091037	0.0485463	0.0353354	SRC/PDCD6IP/NUP62/SDC4/FSCN1/TNF/SNX30	7
GO:2000628	BP	GO:2000628	regulation of miRNA metabolic process	7/540	81/18614	0.0091037	0.0485463	0.0353354	SPI1/NFKB1/RELA/ZC3H12A/FOSL1/TNF/PDGFB	7
GO:0072676	BP	GO:0072676	lymphocyte migration	9/540	122/18614	0.00918434	0.0489221	0.0356089	ABL2/CCL3/CCL4/CCR7/ITGA4/CCL5/FUT4/CCL2/CCL20	9
GO:0098754	BP	GO:0098754	detoxification	10/540	144/18614	0.00934407	0.04951	0.0360368	NFE2L2/GPX4/PRDX1/GSR/SLC39A8/GCH1/TXN/NQO1/SESN2/GSTM3	10
GO:0000305	BP	GO:0000305	response to oxygen radical	4/540	29/18614	0.00935647	0.04951	0.0360368	NFE2L2/PRDX1/GCH1/NQO1	4
GO:0032607	BP	GO:0032607	interferon-alpha production	4/540	29/18614	0.00935647	0.04951	0.0360368	STAT1/IFIH1/TLR8/RIPK2	4
GO:0032647	BP	GO:0032647	regulation of interferon-alpha production	4/540	29/18614	0.00935647	0.04951	0.0360368	STAT1/IFIH1/TLR8/RIPK2	4
GO:0048245	BP	GO:0048245	eosinophil chemotaxis	4/540	29/18614	0.00935647	0.04951	0.0360368	CCL3/CCL4/CCL5/CCL2	4
GO:1900017	BP	GO:1900017	positive regulation of cytokine production involved in inflammatory response	4/540	29/18614	0.00935647	0.04951	0.0360368	TICAM1/TNF/TLR6/IL6	4
GO:0030670	CC	GO:0030670	phagocytic vesicle membrane	13/552	78/19518	2.63841e-07	0.000108703	9.66493e-05	CYBB/CYBA/RAB10/TLR2/SEC22B/HLA-F/TAPBP/TAP1/TLR1/RAB32/CLEC4E/TLR6/RAB20	13
GO:0045335	CC	GO:0045335	phagocytic vesicle	15/552	141/19518	1.13112e-05	0.0023301	0.00207173	CYBB/CYBA/RAB10/TLR2/SEC22B/HLA-F/TAPBP/TAP1/STX6/NCF1/TLR1/RAB32/CLEC4E/TLR6/RAB20	15
GO:0030666	CC	GO:0030666	endocytic vesicle membrane	17/552	196/19518	4.42515e-05	0.00554606	0.00493109	CYBB/EREG/CYBA/RAB10/TLR2/SEC22B/HLA-F/TAPBP/TAP1/TLR1/RAB32/CLEC4E/MSR1/SCARF1/TLR6/RAB20/ENTPD7	17
GO:0030139	CC	GO:0030139	endocytic vesicle	24/552	347/19518	5.64161e-05	0.00554606	0.00493109	CYBB/EREG/CYBA/RAB10/TLR2/EHD1/SPHK1/SEC22B/HLA-F/TAPBP/TAP1/STX6/NCF1/STX7/TLR1/RAB32/CLEC4E/MSR1/SCARF1/TLR6/RAB20/ENTPD7/LPAR1/AMN	24
GO:0070820	CC	GO:0070820	tertiary granule	15/552	164/19518	6.73066e-05	0.00554606	0.00493109	FTH1/CYBB/CFP/SIRPA/CYBA/CSTB/PTAFR/STX7/TNFAIP6/PTX3/MMP9/CXCL1/GGH/GPR84/PLAU	15
GO:1904724	CC	GO:1904724	tertiary granule lumen	8/552	55/19518	0.000146971	0.00975709	0.00867518	FTH1/CFP/CSTB/TNFAIP6/PTX3/MMP9/CXCL1/GGH	8
GO:0002102	CC	GO:0002102	podosome	6/552	30/19518	0.000165776	0.00975709	0.00867518	FERMT3/SRC/LPXN/RHOU/FSCN1/PALLD	6
GO:0009897	CC	GO:0009897	external side of plasma membrane	26/552	426/19518	0.000215586	0.0111027	0.00987155	THBS1/ANXA5/ADA/HLA-F/GSR/B4GALT1/CD83/SLAMF7/CD244/SLC7A5/CD84/IL1R1/CLEC4E/TLR8/IL2RG/TNF/ITGA4/CLEC2B/TNFRSF9/CD40/CD274/TNFRSF4/F3/CD80/TRGV5/EBI3	26
GO:0015629	CC	GO:0015629	actin cytoskeleton	27/552	489/19518	0.000780599	0.0357341	0.0317718	FLNA/FERMT3/SRC/CYBA/HCK/MARCKS/WIPF1/LPXN/PDCD6IP/TLNRD1/FYB1/KEAP1/CLIC4/RHOU/INF2/FSCN1/ABL2/PSTPIP2/PALLD/SPTBN5/TMEM63B/CD274/VILL/IFIT5/CTTNBP2/RND1/SAMD14	27
GO:0031901	CC	GO:0031901	early endosome membrane	14/552	187/19518	0.000904118	0.0372497	0.0331193	SORL1/EHD1/SPHK1/HLA-F/TMEM165/STX7/PML/DNAJC13/SNX30/EEA1/STEAP4/MARCHF1/CD274/LAMP3	14
GO:0043020	CC	GO:0043020	NADPH oxidase complex	4/552	18/19518	0.001412	0.0490284	0.0435919	CYBB/CYBA/NCF1/NCF1C	4
GO:0005766	CC	GO:0005766	primary lysosome	12/552	155/19518	0.00154701	0.0490284	0.0435919	C3AR1/PRKCD/CREG1/CYB5R3/B4GALT1/GLA/STX7/C3/MNDA/DNAJC13/GGH/RAB3D	12
GO:0042582	CC	GO:0042582	azurophil granule	12/552	155/19518	0.00154701	0.0490284	0.0435919	C3AR1/PRKCD/CREG1/CYB5R3/B4GALT1/GLA/STX7/C3/MNDA/DNAJC13/GGH/RAB3D	12
GO:0005126	MF	GO:0005126	cytokine receptor binding	23/548	270/18369	6.77402e-06	0.00320886	0.00282859	CXCL8/IL1B/BID/TRAF1/CXCL2/CXCL3/STAT1/IL1RN/CASP8/CCRL2/CCL3/CCL4/TNF/TRADD/CXCL1/IL1A/CCL5/TRAF2/CCL2/CCL20/TNFSF18/IL6/EBI3	23
GO:0042379	MF	GO:0042379	chemokine receptor binding	11/548	74/18369	1.1489e-05	0.00320886	0.00282859	CXCL8/CXCL2/CXCL3/STAT1/CCRL2/CCL3/CCL4/CXCL1/CCL5/CCL2/CCL20	11
GO:0008009	MF	GO:0008009	chemokine activity	9/548	49/18369	1.24214e-05	0.00320886	0.00282859	CXCL8/CXCL2/CXCL3/CCL3/CCL4/CXCL1/CCL5/CCL2/CCL20	9
GO:0031593	MF	GO:0031593	polyubiquitin modification-dependent protein binding	9/548	55/18369	3.27945e-05	0.00635394	0.00560096	SQSTM1/TNFAIP3/AGAP3/NPLOC4/TNIP2/RNF168/PARP10/IKBKE/TNIP3	9
GO:0070530	MF	GO:0070530	K63-linked polyubiquitin modification-dependent protein binding	6/548	24/18369	5.83698e-05	0.00904733	0.00797516	SQSTM1/TNFAIP3/NPLOC4/TNIP2/RNF168/PARP10	6
GO:0032813	MF	GO:0032813	tumor necrosis factor receptor superfamily binding	8/548	48/18369	7.85745e-05	0.0101492	0.00894647	BID/TRAF1/STAT1/CASP8/TNF/TRADD/TRAF2/TNFSF18	8
GO:0019955	MF	GO:0019955	cytokine binding	13/548	130/18369	0.000139115	0.0114404	0.0100846	THBS1/CXCR4/IL1RN/IL1R1/IL2RG/CCR7/ITGA4/TRIM16/CXCR2/TRAF2/NRP2/LRRC32/EBI3	13
GO:0008330	MF	GO:0008330	protein tyrosine/threonine phosphatase activity	4/548	10/18369	0.000142573	0.0114404	0.0100846	DUSP1/DUSP2/DUSP5/DUSP16	4
GO:0033550	MF	GO:0033550	MAP kinase tyrosine phosphatase activity	4/548	10/18369	0.000142573	0.0114404	0.0100846	DUSP1/DUSP2/DUSP5/DUSP16	4
GO:0051019	MF	GO:0051019	mitogen-activated protein kinase binding	6/548	28/18369	0.000147618	0.0114404	0.0100846	DUSP1/TNIP1/DUSP2/GCH1/PTAFR/DUSP16	6
GO:0005164	MF	GO:0005164	tumor necrosis factor receptor binding	6/548	30/18369	0.000221171	0.0155825	0.0137359	TRAF1/STAT1/CASP8/TNF/TRADD/TRAF2	6
GO:0016651	MF	GO:0016651	oxidoreductase activity, acting on NAD(P)H	10/548	87/18369	0.000262063	0.0169249	0.0149192	CYBB/CYBA/POR/CYB5R3/NCF1/NQO1/KMO/AIFM2/AKR1C1/AKR1C2	10
GO:0017017	MF	GO:0017017	MAP kinase tyrosine/serine/threonine phosphatase activity	4/548	13/18369	0.000451955	0.0269435	0.0237505	DUSP1/DUSP2/DUSP5/DUSP16	4
GO:0043130	MF	GO:0043130	ubiquitin binding	10/548	94/18369	0.00049189	0.0272296	0.0240027	SQSTM1/TNFAIP3/CXCR4/NPLOC4/TP53INP2/NUP62/N4BP1/RNF168/UBXN2B/DDI2	10
GO:0005080	MF	GO:0005080	protein kinase C binding	7/548	49/18369	0.000586405	0.0291156	0.0256652	FLNA/SQSTM1/SRC/MARCKS/PLEK/SDC4/FEZ1	7
GO:0032182	MF	GO:0032182	ubiquitin-like protein binding	11/548	114/18369	0.000606025	0.0291156	0.0256652	SQSTM1/TNFAIP3/CXCR4/NPLOC4/TP53INP2/NUP62/N4BP1/RNF168/PML/UBXN2B/DDI2	11
GO:0048020	MF	GO:0048020	CCR chemokine receptor binding	7/548	50/18369	0.000664595	0.0291156	0.0256652	STAT1/CCRL2/CCL3/CCL4/CCL5/CCL2/CCL20	7
GO:0005125	MF	GO:0005125	cytokine activity	17/548	235/18369	0.000719959	0.0291156	0.0256652	CXCL8/IL1B/CXCL2/CXCL3/IL1RN/CCL3/CCL4/TNF/CXCL1/IL1A/CCL5/CCL2/CCL20/TNFSF18/INHBA/IL6/EBI3	17
GO:0001637	MF	GO:0001637	G protein-coupled chemoattractant receptor activity	5/548	25/18369	0.000751371	0.0291156	0.0256652	CXCR4/GPR35/CCRL2/CCR7/CXCR2	5
GO:0004950	MF	GO:0004950	chemokine receptor activity	5/548	25/18369	0.000751371	0.0291156	0.0256652	CXCR4/GPR35/CCRL2/CCR7/CXCR2	5
GO:0008242	MF	GO:0008242	omega peptidase activity	4/548	15/18369	0.00082279	0.0300845	0.0265193	GGT1/GGH/PGPEP1/GGT5	4
GO:0003953	MF	GO:0003953	NAD+ nucleosidase activity	4/548	16/18369	0.00107134	0.0300845	0.0265193	TLR2/TLR1/IL1R1/TLR6	4
GO:0016722	MF	GO:0016722	oxidoreductase activity, acting on metal ions	4/548	16/18369	0.00107134	0.0300845	0.0265193	FTH1/CYB561A3/STEAP4/CYBRD1	4
GO:0050135	MF	GO:0050135	NAD(P)+ nucleosidase activity	4/548	16/18369	0.00107134	0.0300845	0.0265193	TLR2/TLR1/IL1R1/TLR6	4
GO:0050664	MF	GO:0050664	oxidoreductase activity, acting on NAD(P)H, oxygen as acceptor	4/548	16/18369	0.00107134	0.0300845	0.0265193	CYBB/CYBA/NCF1/KMO	4
GO:0061809	MF	GO:0061809	NAD+ nucleotidase, cyclic ADP-ribose generating	4/548	16/18369	0.00107134	0.0300845	0.0265193	TLR2/TLR1/IL1R1/TLR6	4
GO:0140375	MF	GO:0140375	immune receptor activity	12/548	141/18369	0.00107159	0.0300845	0.0265193	CXCR4/C3AR1/FPR3/IFNGR2/GPR35/C5AR2/CCRL2/IL1R1/IL2RG/CCR7/CXCR2/EBI3	12
GO:0038187	MF	GO:0038187	pattern recognition receptor activity	5/548	27/18369	0.00108692	0.0300845	0.0265193	TLR2/CARD8/PTAFR/CLEC4E/TLR8	5
GO:0030169	MF	GO:0030169	low-density lipoprotein particle binding	4/548	17/18369	0.00136818	0.0365634	0.0322305	THBS1/SORL1/MSR1/SCARF1	4
GO:0044389	MF	GO:0044389	ubiquitin-like protein ligase binding	20/548	320/18369	0.00157629	0.0403457	0.0355645	SQSTM1/NFKBIA/CXCR4/BID/RELA/ZNF746/TRAF1/TANK/EGR2/NPLOC4/STAT1/CASP8/RFFL/PML/CASP10/PRR7/IKBKE/TRAF2/CD40/TRIB2	20
GO:0004896	MF	GO:0004896	cytokine receptor activity	9/548	92/18369	0.00169248	0.0403457	0.0355645	CXCR4/IFNGR2/GPR35/CCRL2/IL1R1/IL2RG/CCR7/CXCR2/EBI3	9
GO:0033549	MF	GO:0033549	MAP kinase phosphatase activity	4/548	18/18369	0.00171795	0.0403457	0.0355645	DUSP1/DUSP2/DUSP5/DUSP16	4
GO:0045236	MF	GO:0045236	CXCR chemokine receptor binding	4/548	18/18369	0.00171795	0.0403457	0.0355645	CXCL8/CXCL2/CXCL3/CXCL1	4
