# Supplementary material for: Diacylglycerols and Lysophosphatidic Acid, Enriched on Lipoprotein(a), Contribute to Monocyte Inflammation
Source: Arterioscler Thromb Vasc Biol. 2024 Jan 25;44(3):720–40. doi: 10.1161/ATVBAHA.123.319937 (PMC10880937; doi:10.1161/ATVBAHA.123.319937)
Supplement: Supplementary file 2 [file atv-44-720-s002.xlsx]

## Sheet: KEGG pathway over-representatio
	ID	Description	GeneRatio	BgRatio	pvalue	p.adjust	qvalue	geneID	Count
hsa04064	hsa04064	NF-kappa B signaling pathway	26/302	104/8579	1.06477e-15	3.07719e-13	2.25283e-13	CCL4/TRAF1/IL1B/ICAM1/CXCL1/CXCL8/NFKBIA/TNFAIP3/TNF/NFKB1/RELB/GADD45B/NFKB2/CD40/GADD45A/CXCL2/BCL2A1/TRAF2/TICAM1/ATM/RELA/PLAU/TRADD/CXCL3/GADD45G/IL1R1	26
hsa04668	hsa04668	TNF signaling pathway	25/302	114/8579	1.0162e-13	1.46841e-11	1.07503e-11	TRAF1/IL1B/ICAM1/CXCL1/NFKBIA/TNFAIP3/MMP9/TNF/SOCS3/NFKB1/IL6/MMP14/CCL20/CCL2/MAP2K3/CXCL2/TRAF2/RELA/TRADD/CCL5/BCL3/CXCL3/CASP8/CREB3/CASP10	25
hsa04621	hsa04621	NOD-like receptor signaling pathway	31/302	186/8579	2.82714e-13	2.72347e-11	1.99388e-11	IL1B/CXCL1/CXCL8/NFKBIA/TNFAIP3/TNF/NFKB1/IL6/TXN/OAS3/NLRP12/CCL2/RIPK2/NAIP/NLRC4/NFKBIB/CYBB/CXCL2/TRAF2/TICAM1/RELA/PRKCD/PKN2/CARD8/TANK/CCL5/CYBA/STAT1/CXCL3/CASP8/IKBKE	31
hsa05134	hsa05134	Legionellosis	17/302	56/8579	3.54392e-12	2.56048e-10	1.87455e-10	IL1B/CXCL1/CXCL8/NFKBIA/C3/TNF/NFKB1/IL6/NFKB2/TLR2/NAIP/NLRC4/CXCL2/RELA/CXCL3/CASP8/SEC22B	17
hsa05418	hsa05418	Fluid shear stress and atherosclerosis	25/302	139/8579	1.12531e-11	6.50428e-10	4.76183e-10	IL1B/ICAM1/PDGFB/MMP9/TNF/NFKB1/ACVR2A/IL1A/SQSTM1/SDC4/MEF2C/TXN/NCF1/CCL2/NFE2L2/KEAP1/SRC/NQO1/HMOX1/RELA/CYBA/PECAM1/GSTM3/IL1R1/DUSP1	25
hsa05417	hsa05417	Lipid and atherosclerosis	31/302	215/8579	1.46999e-11	7.08043e-10	5.18363e-10	CCL3/IL1B/ICAM1/CXCL1/CXCL8/NFKBIA/MMP9/TNF/NFKB1/IL6/CD40/TLR2/NCF1/BID/CCL2/MAP2K3/NFE2L2/TLR6/XBP1/SRC/CYBB/CXCL2/TRAF2/TICAM1/RELA/TANK/CCL5/CYBA/CXCL3/CASP8/IKBKE	31
hsa04620	hsa04620	Toll-like receptor signaling pathway	21/302	104/8579	5.47229e-11	2.25927e-09	1.65403e-09	CCL4/CCL3/IL1B/CXCL8/NFKBIA/TNF/NFKB1/IL6/CD40/TLR2/MAP2K3/TLR1/TLR6/TLR8/TICAM1/RELA/CCL5/STAT1/CD80/CASP8/IKBKE	21
hsa05164	hsa05164	Influenza A	26/302	171/8579	2.14588e-10	7.75199e-09	5.67528e-09	IL1B/ICAM1/CXCL8/NFKBIA/IFNGR2/TNF/SOCS3/NFKB1/IL6/IL1A/MX1/OAS3/IFIH1/BID/CCL2/RSAD2/NFKBIB/CIITA/TICAM1/RELA/TRADD/PML/CCL5/STAT1/CASP8/IKBKE	26
hsa04657	hsa04657	IL-17 signaling pathway	19/302	94/8579	4.55777e-10	1.46355e-08	1.07147e-08	IL1B/CXCL1/CXCL8/NFKBIA/TNFAIP3/MMP9/TNF/NFKB1/IL6/CCL20/FOSL1/CCL2/CXCL2/TRAF2/RELA/TRADD/CXCL3/CASP8/IKBKE	19
hsa04380	hsa04380	Osteoclast differentiation	22/302	128/8579	5.06575e-10	1.464e-08	1.07181e-08	IL1B/NFKBIA/IFNGR2/TNF/SOCS3/NFKB1/RELB/IL1A/SQSTM1/NFKB2/FOSL1/NCF1/MITF/SOCS1/SPI1/FCGR3B/SIRPA/TRAF2/RELA/CYBA/STAT1/IL1R1	22
hsa05169	hsa05169	Epstein-Barr virus infection	27/302	202/8579	1.83902e-09	4.83162e-08	3.53726e-08	ICAM1/NFKBIA/TNFAIP3/TNF/NFKB1/IL6/RELB/GADD45B/NFKB2/CD40/TLR2/OAS3/GADD45A/BID/TAP1/MAP2K3/NFKBIB/TAPBP/HLA-F/TRAF2/RELA/TRADD/STAT1/SAP30/CASP8/GADD45G/IKBKE	27
hsa05152	hsa05152	Tuberculosis	25/302	180/8579	3.38007e-09	8.14033e-08	5.95959e-08	IRAK2/IL1B/CLEC4E/C3/IFNGR2/TNF/NFKB1/IL6/IL1A/SPHK1/TLR2/BID/TLR1/TLR6/RIPK2/SRC/FCGR3B/CIITA/RELA/PLK3/TRADD/EEA1/STAT1/CASP8/CASP10	25
hsa05140	hsa05140	Leishmaniasis	16/302	77/8579	7.33747e-09	1.63118e-07	1.1942e-07	IL1B/NFKBIA/C3/IFNGR2/TNF/NFKB1/IL1A/TLR2/NCF1/NFKBIB/CYBB/FCGR3B/RELA/CYBA/STAT1/ITGA4	16
hsa04625	hsa04625	C-type lectin receptor signaling pathway	17/302	104/8579	1.07254e-07	2.21402e-06	1.6209e-06	IL1B/CLEC4E/NFKBIA/EGR2/TNF/NFKB1/IL6/RELB/NFKB2/SRC/RELA/PLK3/PRKCD/BCL3/STAT1/CASP8/IKBKE	17
hsa05323	hsa05323	Rheumatoid arthritis	16/302	93/8579	1.2269e-07	2.36382e-06	1.73057e-06	CCL3/IL1B/ICAM1/CXCL1/CXCL8/TNF/IL6/IL1A/TLR2/CCL20/CCL2/CXCL2/ATP6V1C1/CCL5/CD80/CXCL3	16
hsa05163	hsa05163	Human cytomegalovirus infection	25/302	225/8579	3.05841e-07	5.37622e-06	3.93597e-06	CCL4/PTGER2/CCL3/IL1B/CXCL8/NFKBIA/TNF/NFKB1/IL6/BID/TAP1/CXCR2/CCL2/CXCR4/SRC/TAPBP/ADCY7/HLA-F/TRAF2/RELA/TRADD/CCL5/CASP8/CREB3/IL1R1	25
hsa05162	hsa05162	Measles	19/302	138/8579	3.16248e-07	5.37622e-06	3.93597e-06	IL1B/NFKBIA/TNFAIP3/NFKB1/IL6/IL1A/MX1/TLR2/OAS3/IFIH1/BID/IL2RG/STAT5A/NFKBIB/RELA/TRADD/STAT1/CASP8/IKBKE	19
hsa05142	hsa05142	Chagas disease	16/302	102/8579	4.58646e-07	7.36382e-06	5.39111e-06	CCL3/IL1B/CXCL8/NFKBIA/C3/IFNGR2/TNF/NFKB1/IL6/TLR2/CCL2/TLR6/TICAM1/RELA/CCL5/CASP8	16
hsa04622	hsa04622	RIG-I-like receptor signaling pathway	13/302	71/8579	9.11435e-07	1.31084e-05	9.59674e-06	CXCL8/NFKBIA/TNF/NFKB1/IFIH1/NFKBIB/TRAF2/RELA/TRADD/TANK/CASP8/CASP10/IKBKE	13
hsa05161	hsa05161	Hepatitis B	20/302	162/8579	9.22628e-07	1.31084e-05	9.59674e-06	CXCL8/NFKBIA/EGR2/MMP9/TNF/NFKB1/IL6/TLR2/IFIH1/BID/MAP2K3/STAT5A/SRC/TICAM1/RELA/STAT1/CASP8/CREB3/CASP10/IKBKE	20
hsa04062	hsa04062	Chemokine signaling pathway	22/302	192/8579	9.52512e-07	1.31084e-05	9.59674e-06	CCL4/CCL3/CXCL1/CXCL8/NFKBIA/HCK/NFKB1/CCL20/NCF1/CXCR2/CCL2/CXCR4/SRC/NFKBIB/CXCL2/CCR7/ADCY7/RELA/PRKCD/CCL5/STAT1/CXCL3	22
hsa05167	hsa05167	Kaposi sarcoma-associated herpesvirus infection	22/302	194/8579	1.13744e-06	1.49419e-05	1.0939e-05	ICAM1/CXCL1/PDGFB/CXCL8/NFKBIA/C3/HCK/NFKB1/IL6/BID/SRC/CXCL2/HLA-F/TRAF2/TICAM1/RELA/TRADD/STAT1/CXCL3/CASP8/CLEC2B/IKBKE	22
hsa04061	hsa04061	Viral protein interaction with cytokine and cytokine receptor	15/302	100/8579	1.89378e-06	2.37958e-05	1.74211e-05	CCL4/CCL3/CXCL1/CXCL8/TNF/IL6/CCL20/CXCR2/CCL2/CXCR4/IL2RG/CXCL2/CCR7/CCL5/CXCL3	15
hsa04936	hsa04936	Alcoholic liver disease	18/302	142/8579	2.2268e-06	2.68143e-05	1.9631e-05	IL1B/CXCL1/CXCL8/NFKBIA/C3/TNF/NFKB1/IL6/C3AR1/MAP2K3/CXCL2/TICAM1/RELA/TRADD/CXCL3/LPIN2/CASP8/IKBKE	18
hsa05202	hsa05202	Transcriptional misregulation in cancer	21/302	193/8579	3.91272e-06	4.52311e-05	3.3114e-05	TRAF1/CXCL8/MMP9/NFKB1/IL6/GADD45B/NFKBIZ/CD40/MEF2C/DOT1L/GADD45A/MITF/SPI1/BCL6/BCL2A1/ATM/RELA/PLAU/FLI1/PML/GADD45G	21
hsa04210	hsa04210	Apoptosis	17/302	136/8579	5.19027e-06	5.72959e-05	4.19467e-05	TRAF1/NFKBIA/TNF/NFKB1/GADD45B/GADD45A/BID/BCL2A1/TRAF2/ATM/RELA/PMAIP1/PARP4/TRADD/CASP8/GADD45G/CASP10	17
hsa04060	hsa04060	Cytokine-cytokine receptor interaction	27/302	297/8579	5.3529e-06	5.72959e-05	4.19467e-05	CCL4/CCL3/IL1B/TNFRSF9/CXCL1/CXCL8/IFNGR2/TNF/IL6/ACVR2A/IL1A/CD40/CCL20/CXCR2/CCL2/TNFRSF4/CXCR4/IL2RG/CXCL2/IL1RN/INHBA/EBI3/CCR7/TNFSF18/CCL5/CXCL3/IL1R1	27
hsa05135	hsa05135	Yersinia infection	17/302	137/8579	5.73961e-06	5.92409e-05	4.33707e-05	IL1B/CXCL8/NFKBIA/TNF/NFKB1/IL6/CCL2/FYB1/MAP2K3/SRC/NLRC4/WIPF1/TRAF2/TICAM1/RELA/PKN2/ITGA4	17
hsa05144	hsa05144	Malaria	10/302	50/8579	7.40463e-06	7.3791e-05	5.40229e-05	IL1B/ICAM1/CXCL8/TNF/IL6/CD40/TLR2/CCL2/THBS1/PECAM1	10
hsa04216	hsa04216	Ferroptosis	9/302	41/8579	9.55946e-06	8.92022e-05	6.53055e-05	SLC39A8/ACSL1/SLC11A2/GCLM/ACSL5/FTH1/CYBB/HMOX1/GPX4	9
hsa04933	hsa04933	AGE-RAGE signaling pathway in diabetic complications	14/302	100/8579	9.5684e-06	8.92022e-05	6.53055e-05	IL1B/ICAM1/CXCL8/TNF/NFKB1/IL6/IL1A/CCL2/F3/STAT5A/CYBB/RELA/PRKCD/STAT1	14
hsa05166	hsa05166	Human T-cell leukemia virus 1 infection	22/302	222/8579	1.05996e-05	9.57276e-05	7.00828e-05	ICAM1/ETS2/NFKBIA/EGR2/TNF/NFKB1/CDKN2B/IL6/RELB/NFKB2/CD40/FOSL1/IL2RG/SPI1/STAT5A/ADCY7/HLA-F/ATM/RELA/ESPL1/CREB3/IL1R1	22
hsa04010	hsa04010	MAPK signaling pathway	26/302	301/8579	1.99897e-05	0.000175061	0.000128164	IL1B/PDGFB/TNF/NFKB1/RELB/GADD45B/IL1A/NFKB2/MEF2C/DUSP2/GADD45A/EREG/MAP2K3/MAP3K11/TRAF2/RELA/MAP3K2/TRADD/DUSP5/GADD45G/IL1R1/FLNA/DUSP16/DUSP1/STK4/NR4A1	26
hsa05120	hsa05120	Epithelial cell signaling in Helicobacter pylori infection	11/302	70/8579	2.90504e-05	0.000246928	0.000180778	CXCL1/CXCL8/NFKBIA/NFKB1/CXCR2/SRC/CXCL2/ATP6V1C1/RELA/CCL5/CXCL3	11
hsa05145	hsa05145	Toxoplasmosis	14/302	111/8579	3.21244e-05	0.000265256	0.000194196	NFKBIA/IFNGR2/TNF/NFKB1/LAMB3/CD40/TLR2/MAP2K3/SOCS1/NFKBIB/CIITA/RELA/STAT1/CASP8	14
hsa04115	hsa04115	p53 signaling pathway	11/302	74/8579	4.95056e-05	0.00039742	0.000290954	GADD45B/GADD45A/BID/THBS1/SESN2/AIFM2/ATM/PMAIP1/CASP8/GADD45G/RRM2B	11
hsa05146	hsa05146	Amoebiasis	13/302	102/8579	5.50408e-05	0.000429914	0.000314743	IL1B/CXCL1/CXCL8/TNF/NFKB1/IL6/LAMB3/TLR2/PRDX1/CXCL2/RELA/CXCL3/IL1R1	13
hsa01523	hsa01523	Antifolate resistance	7/302	30/8579	6.32939e-05	0.000481367	0.000352412	IL1B/TNF/NFKB1/IL6/GGH/ABCC3/RELA	7
hsa05321	hsa05321	Inflammatory bowel disease	10/302	65/8579	8.08377e-05	0.000599028	0.000438553	IL1B/IFNGR2/TNF/NFKB1/IL6/IL1A/TLR2/IL2RG/RELA/STAT1	10
hsa04659	hsa04659	Th17 cell differentiation	13/302	108/8579	0.000100286	0.000724566	0.00053046	IL1B/NFKBIA/IFNGR2/NFKB1/IL6/IL2RG/STAT5A/NFKBIB/EBI3/AHR/RELA/STAT1/IL1R1	13
hsa04920	hsa04920	Adipocytokine signaling pathway	10/302	69/8579	0.000135585	0.000955706	0.000699679	ACSL1/NFKBIA/TNF/SOCS3/NFKB1/ACSL5/NFKBIB/TRAF2/RELA/TRADD	10
hsa04217	hsa04217	Necroptosis	16/302	159/8579	0.000144031	0.000991071	0.00072557	IL1B/TNFAIP3/IFNGR2/TNF/IL1A/SQSTM1/BID/FTH1/GLUL/STAT5A/CYBB/TRAF2/TICAM1/TRADD/STAT1/CASP8	16
hsa05131	hsa05131	Shigellosis	21/302	247/8579	0.00015964	0.00107293	0.0007855	IL1B/TNIP1/CXCL8/NFKBIA/C3/TNF/NFKB1/SQSTM1/RIPK2/NAIP/SRC/NLRC4/NFKBIB/TRAF2/ATM/RELA/PRKCD/TRADD/CCL5/AKT1S1/IL1R1	21
hsa05171	hsa05171	Coronavirus disease - COVID-19	20/302	232/8579	0.000189797	0.00124662	0.000912659	IL1B/CXCL8/NFKBIA/C3/TNF/NFKB1/IL6/MX1/TLR2/OAS3/IFIH1/C3AR1/CCL2/NFKBIB/CYBB/RPS29/TLR8/RELA/STAT1/IKBKE	20
hsa04623	hsa04623	Cytosolic DNA-sensing pathway	10/302	75/8579	0.000274319	0.00176174	0.00128978	CCL4/IL1B/NFKBIA/NFKB1/IL6/NFKBIB/RELA/CCL5/CASP8/IKBKE	10
hsa04145	hsa04145	Phagosome	15/302	152/8579	0.000287034	0.00180332	0.00132023	C3/TLR2/NCF1/TAP1/TLR6/THBS1/CYBB/FCGR3B/HLA-F/ATP6V1C1/STX7/EEA1/CYBA/MSR1/SEC22B	15
hsa05203	hsa05203	Viral carcinogenesis	18/302	204/8579	0.000298029	0.00183256	0.00134163	TRAF1/NFKBIA/C3/EGR2/HPN/NFKB1/CDKN2B/NFKB2/STAT5A/SRC/HLA-F/TRAF2/RELA/PMAIP1/TRADD/PKM/CASP8/CREB3	18
hsa05160	hsa05160	Hepatitis C	15/302	158/8579	0.000436338	0.00262712	0.00192333	NFKBIA/TNF/SOCS3/NFKB1/MX1/OAS3/BID/RSAD2/TRAF2/TICAM1/RELA/TRADD/STAT1/CASP8/IKBKE	15
hsa05235	hsa05235	PD-L1 expression and PD-1 checkpoint pathway in cancer	10/302	89/8579	0.00109058	0.00643221	0.00470907	CD274/NFKBIA/IFNGR2/NFKB1/TLR2/MAP2K3/NFKBIB/TICAM1/RELA/STAT1	10
hsa04218	hsa04218	Cellular senescence	14/302	156/8579	0.00117284	0.00677901	0.00496296	CXCL8/NFKB1/CDKN2B/IL6/GADD45B/IL1A/SQSTM1/GADD45A/MAP2K3/NBN/HLA-F/ATM/RELA/GADD45G	14
hsa05170	hsa05170	Human immunodeficiency virus 1 infection	17/302	212/8579	0.00128744	0.00729548	0.00534108	NFKBIA/TNF/NFKB1/TLR2/BID/TAP1/MAP2K3/CXCR4/TAPBP/APOBEC3A/HLA-F/TRAF2/ATM/RELA/TRADD/LIMK2/CASP8	17
hsa05133	hsa05133	Pertussis	9/302	76/8579	0.00132059	0.00733942	0.00537324	IL1B/CXCL8/C3/TNF/NFKB1/IL6/IL1A/TICAM1/RELA	9
hsa05222	hsa05222	Small cell lung cancer	10/302	92/8579	0.00140953	0.00768595	0.00562694	TRAF1/NFKBIA/NFKB1/CDKN2B/LAMB3/GADD45B/GADD45A/TRAF2/RELA/GADD45G	10
hsa05130	hsa05130	Pathogenic Escherichia coli infection	16/302	198/8579	0.00163878	0.00877049	0.00642094	IL1B/CXCL8/NFKBIA/TNF/NFKB1/IL6/NAIP/SRC/NFKBIB/LPAR1/WIPF1/TRAF2/RELA/TRADD/CASP8/IL1R1	16
hsa05340	hsa05340	Primary immunodeficiency	6/302	38/8579	0.00193095	0.0101462	0.00742814	CD40/ORAI1/TAP1/IL2RG/ADA/CIITA	6
hsa05208	hsa05208	Chemical carcinogenesis - reactive oxygen species	17/302	223/8579	0.00221966	0.011455	0.00838632	NFKBIA/NFKB1/NCF1/NFE2L2/KEAP1/SRC/PTPN1/NQO1/AKR1C1/ABL2/AHR/HMOX1/RELA/PRKCD/AKR1C2/CYBA/GSTM3	17
hsa05132	hsa05132	Salmonella infection	18/302	249/8579	0.00297601	0.0150889	0.0110467	IL1B/CXCL8/NFKBIA/TNF/NFKB1/IL6/TXN/TLR2/MAP2K3/TLR6/RIPK2/NAIP/NLRC4/TRAF2/RELA/TRADD/CASP8/FLNA	18
hsa04932	hsa04932	Non-alcoholic fatty liver disease	13/302	155/8579	0.00317438	0.0158172	0.0115799	IL1B/CXCL8/TNF/SOCS3/NFKB1/IL6/IL1A/BID/XBP1/MAP3K11/TRAF2/RELA/CASP8	13
hsa05332	hsa05332	Graft-versus-host disease	6/302	42/8579	0.0032617	0.0159768	0.0116967	IL1B/TNF/IL6/IL1A/HLA-F/CD80	6
hsa00480	hsa00480	Glutathione metabolism	7/302	57/8579	0.00364912	0.0175766	0.0128679	GCLM/GGT1/GGT5/GPX4/GSR/GSTM3/RRM2B	7
hsa05416	hsa05416	Viral myocarditis	7/302	60/8579	0.00487417	0.0230924	0.0169061	ICAM1/CD40/BID/HLA-F/ABL2/CD80/CASP8	7
hsa05143	hsa05143	African trypanosomiasis	5/302	37/8579	0.00904438	0.0421585	0.0308645	IL1B/ICAM1/TNF/IL6/IDO2	5
hsa04071	hsa04071	Sphingolipid signaling pathway	10/302	121/8579	0.0101404	0.0465171	0.0340555	SGPP2/TNF/NFKB1/SPHK1/BID/TRAF2/RELA/CERS4/TRADD/SMPD2	10
hsa00600	hsa00600	Sphingolipid metabolism	6/302	53/8579	0.0103451	0.0467146	0.0342001	SGPP2/SPHK1/GLA/CERS4/SMPD2/B4GALT5	6
hsa04917	hsa04917	Prolactin signaling pathway	7/302	70/8579	0.0112397	0.0499733	0.0365858	SOCS3/NFKB1/SOCS1/STAT5A/SRC/RELA/STAT1	7
