# Supplementary material for: Diacylglycerols and Lysophosphatidic Acid, Enriched on Lipoprotein(a), Contribute to Monocyte Inflammation
Source: Arterioscler Thromb Vasc Biol. 2024 Jan 25;44(3):720–40. doi: 10.1161/ATVBAHA.123.319937 (PMC10880937; doi:10.1161/ATVBAHA.123.319937)
Supplement: Supplementary file 3 [file atv-44-720-s003.xlsx]

## Sheet: res_DMSO_L384_taxa
	baseMean	log2FoldChange	lfcSE	stat	pvalue	padj	threshold	EnsemblGene	ensembl_transcript_id	entrezgene_id	external_gene_name	transcript_biotype	chromosome_name	description
12363	58.5743	3.35258	0.605772	5.53439	3.12312e-08	0.00117283	TRUE	ENSG00000274615	ENST00000611212	NA	AC233968.1	unprocessed_pseudogene	17	aminopeptidase puromycin sensitive (NPEPPS) pseudogene
1	410040	-0.0194513	0.132301	-0.147023	0.883114	0.999894	FALSE	ENSG00000198804	ENST00000361624	4512	MT-CO1	protein_coding	MT	mitochondrially encoded cytochrome c oxidase I [Source:HGNC Symbol
2	308819	0.0353582	0.132556	0.266741	0.789669	0.999894	FALSE	ENSG00000210082	ENST00000387347	NA	MT-RNR2	Mt_rRNA	MT	mitochondrially encoded 16S rRNA [Source:HGNC Symbol
3	348169	0.0600635	0.13349	0.449947	0.652749	0.999894	FALSE	ENSG00000156508	ENST00000316292	1915	EEF1A1	protein_coding	6	eukaryotic translation elongation factor 1 alpha 1 [Source:HGNC Symbol
4	230875	0.26618	0.172614	1.54205	0.123061	0.999894	FALSE	ENSG00000087086	ENST00000331825	2512	FTL	protein_coding	19	ferritin light chain [Source:HGNC Symbol
5	192944	0.0769732	0.172944	0.445077	0.656264	0.999894	FALSE	ENSG00000211459	ENST00000389680	NA	MT-RNR1	Mt_rRNA	MT	mitochondrially encoded 12S rRNA [Source:HGNC Symbol
6	145015	0.289593	0.136362	2.1237	0.0336948	0.999894	FALSE	ENSG00000167996	ENST00000529191	2495	FTH1	protein_coding	11	ferritin heavy chain 1 [Source:HGNC Symbol
7	142211	0.183004	0.132419	1.38201	0.16697	0.999894	FALSE	ENSG00000198938	ENST00000362079	4514	MT-CO3	protein_coding	MT	mitochondrially encoded cytochrome c oxidase III [Source:HGNC Symbol
8	123963	-0.0596279	0.14632	-0.407518	0.683627	0.999894	FALSE	ENSG00000198886	ENST00000361381	4538	MT-ND4	protein_coding	MT	mitochondrially encoded NADH:ubiquinone oxidoreductase core subunit 4 [Source:HGNC Symbol
9	141508	0.0399657	0.143646	0.278223	0.780841	0.999894	FALSE	ENSG00000197746	ENST00000394936	5660	PSAP	protein_coding	10	prosaposin [Source:HGNC Symbol
10	110892	0.0906713	0.133016	0.681656	0.495456	0.999894	FALSE	ENSG00000198712	ENST00000361739	4513	MT-CO2	protein_coding	MT	mitochondrially encoded cytochrome c oxidase II [Source:HGNC Symbol
11	114321	0.300759	0.73256	0.410559	0.681396	0.999894	FALSE	ENSG00000137801	ENST00000397591	7057	THBS1	protein_coding	15	thrombospondin 1 [Source:HGNC Symbol
12	112164	0.0578789	0.149953	0.38598	0.699512	0.999894	FALSE	ENSG00000075624	ENST00000646664	60	ACTB	protein_coding	7	actin beta [Source:HGNC Symbol
13	86037.6	0.017283	0.131116	0.131814	0.895131	0.999894	FALSE	ENSG00000198888	ENST00000361390	4535	MT-ND1	protein_coding	MT	mitochondrially encoded NADH:ubiquinone oxidoreductase core subunit 1 [Source:HGNC Symbol
14	95643.8	0.301994	0.604877	0.499266	0.617592	0.999894	FALSE	ENSG00000169429	ENST00000307407	3576	CXCL8	protein_coding	4	C-X-C motif chemokine ligand 8 [Source:HGNC Symbol
15	76552.6	-0.0202621	0.147243	-0.13761	0.890549	0.999894	FALSE	ENSG00000198899	ENST00000361899	4508	MT-ATP6	protein_coding	MT	mitochondrially encoded ATP synthase membrane subunit 6 [Source:HGNC Symbol
16	94678.5	0.0562665	0.134563	0.418141	0.675844	0.999894	FALSE	ENSG00000162511	ENST00000294507	7805	LAPTM5	protein_coding	1	lysosomal protein transmembrane 5 [Source:HGNC Symbol
17	99494.6	0.0605218	0.137325	0.440719	0.659416	0.999894	FALSE	ENSG00000166710	ENST00000559720	567	B2M	retained_intron	15	beta-2-microglobulin [Source:HGNC Symbol
18	89641.9	0.103582	0.156162	0.663299	0.507139	0.999894	FALSE	ENSG00000019582	ENST00000009530	972	CD74	protein_coding	5	CD74 molecule [Source:HGNC Symbol
19	85380.7	0.00557069	0.137135	0.0406218	0.967597	0.999894	FALSE	ENSG00000196924	ENST00000420627	2316	FLNA	nonsense_mediated_decay	X	filamin A [Source:HGNC Symbol
20	82618.7	0.117936	0.215951	0.546122	0.584982	0.999894	FALSE	ENSG00000234745	ENST00000481849	3106	HLA-B	retained_intron	6	major histocompatibility complex, class I, B [Source:HGNC Symbol
21	67383.4	-0.0212609	0.145795	-0.145828	0.884057	0.999894	FALSE	ENSG00000198727	ENST00000361789	4519	MT-CYB	protein_coding	MT	mitochondrially encoded cytochrome b [Source:HGNC Symbol
22	63541.5	-0.0319435	0.148565	-0.215014	0.829757	0.999894	FALSE	ENSG00000198763	ENST00000361453	4536	MT-ND2	protein_coding	MT	mitochondrially encoded NADH:ubiquinone oxidoreductase core subunit 2 [Source:HGNC Symbol
23	77481.3	0.0967676	0.131855	0.733895	0.463013	0.999894	FALSE	ENSG00000167658	ENST00000600794	1938	EEF2	protein_coding	19	eukaryotic translation elongation factor 2 [Source:HGNC Symbol
24	68700.6	0.183181	0.187192	0.978573	0.327791	0.999894	FALSE	ENSG00000112096	ENST00000538183	6648	SOD2	protein_coding	6	superoxide dismutase 2 [Source:HGNC Symbol
25	66829.7	0.0209506	0.142961	0.146548	0.883489	0.999894	FALSE	ENSG00000178209	ENST00000345136	5339	PLEC	protein_coding	8	plectin [Source:HGNC Symbol
26	68157.8	0.0961648	0.146255	0.657514	0.51085	0.999894	FALSE	ENSG00000184009	ENST00000573283	71	ACTG1	protein_coding	17	actin gamma 1 [Source:HGNC Symbol
27	62860.2	0.11348	0.145605	0.77937	0.435762	0.999894	FALSE	ENSG00000026025	ENST00000544301	7431	VIM	protein_coding	10	vimentin [Source:HGNC Symbol
28	65266.6	0.109773	0.142594	0.769825	0.441403	0.999894	FALSE	ENSG00000204287	ENST00000395388	3122	HLA-DRA	protein_coding	6	major histocompatibility complex, class II, DR alpha [Source:HGNC Symbol
29	55905.8	0.0256993	0.146294	0.175669	0.860554	0.999894	FALSE	ENSG00000164733	ENST00000526481	1508	CTSB	nonsense_mediated_decay	8	cathepsin B [Source:HGNC Symbol
30	55513.1	0.0644371	0.154881	0.416042	0.677379	0.999894	FALSE	ENSG00000204592	ENST00000376630	3133	HLA-E	protein_coding	6	major histocompatibility complex, class I, E [Source:HGNC Symbol
31	52314.6	0.171765	0.133796	1.28378	0.199219	0.999894	FALSE	ENSG00000111640	ENST00000229239	2597	GAPDH	protein_coding	12	glyceraldehyde-3-phosphate dehydrogenase [Source:HGNC Symbol
32	59118.7	-0.00151694	0.231662	-0.00654811	0.994775	0.999894	FALSE	ENSG00000138061	ENST00000491456	1545	CYP1B1	lncRNA	2	cytochrome P450 family 1 subfamily B member 1 [Source:HGNC Symbol
33	54003.5	0.0253633	0.16207	0.156495	0.875642	0.999894	FALSE	ENSG00000122862	ENST00000462445	5552	SRGN	lncRNA	10	serglycin [Source:HGNC Symbol
34	47882	0.0480613	0.153856	0.312379	0.754752	0.999894	FALSE	ENSG00000067225	ENST00000564440	5315	PKM	retained_intron	15	pyruvate kinase M1/2 [Source:HGNC Symbol
35	54335.7	0.0526938	0.146635	0.359353	0.719331	0.999894	FALSE	ENSG00000070756	ENST00000518293	26986	PABPC1	protein_coding	8	poly(A) binding protein cytoplasmic 1 [Source:HGNC Symbol
36	61329.7	-0.20007	0.152245	-1.31413	0.188803	0.999894	FALSE	ENSG00000124942	ENST00000530124	79026	AHNAK	protein_coding	11	AHNAK nucleoprotein [Source:HGNC Symbol
37	52671.4	0.0721225	0.140968	0.511623	0.608915	0.999894	FALSE	ENSG00000133112	ENST00000530705	7178	TPT1	protein_coding	13	tumor protein, translationally-controlled 1 [Source:HGNC Symbol
38	60202.8	-0.0157246	0.149028	-0.105514	0.915968	0.999894	FALSE	ENSG00000090382	ENST00000261267	4069	LYZ	protein_coding	12	lysozyme [Source:HGNC Symbol
39	47898	0.0799672	0.138719	0.576469	0.564298	0.999894	FALSE	ENSG00000204525	ENST00000466892	3107	HLA-C	retained_intron	6	major histocompatibility complex, class I, C [Source:HGNC Symbol
40	48410	0.187211	0.13233	1.41474	0.157146	0.999894	FALSE	ENSG00000142541	ENST00000391857	23521	RPL13A	protein_coding	19	ribosomal protein L13a [Source:HGNC Symbol
41	50586.2	0.187058	0.157805	1.18538	0.235868	0.999894	FALSE	ENSG00000205542	ENST00000451311	7114	TMSB4X	protein_coding	X	thymosin beta 4 X-linked [Source:HGNC Symbol
42	39948.3	-0.125099	0.161153	-0.776275	0.437586	0.999894	FALSE	ENSG00000198786	ENST00000361567	4540	MT-ND5	protein_coding	MT	mitochondrially encoded NADH:ubiquinone oxidoreductase core subunit 5 [Source:HGNC Symbol
43	48776.6	-0.037657	0.143829	-0.261819	0.793461	0.999894	FALSE	ENSG00000026508	ENST00000263398	960	CD44	protein_coding	11	CD44 molecule (Indian blood group) [Source:HGNC Symbol
44	44140.1	0.266611	0.181857	1.46605	0.142635	0.999894	FALSE	ENSG00000167680	ENST00000586582	10501	SEMA6B	protein_coding	19	semaphorin 6B [Source:HGNC Symbol
45	42744.1	0.277674	0.141053	1.96858	0.0490016	0.999894	FALSE	ENSG00000167526	ENST00000311528	6137	RPL13	protein_coding	16	ribosomal protein L13 [Source:HGNC Symbol
46	44915.9	0.0979512	0.157694	0.621146	0.534504	0.999894	FALSE	ENSG00000173812	ENST00000462917	10209	EIF1	retained_intron	17	eukaryotic translation initiation factor 1 [Source:HGNC Symbol
47	44278.6	0.192479	0.154145	1.24869	0.21178	0.999894	FALSE	ENSG00000147403	ENST00000492572	6134	RPL10	retained_intron	X	ribosomal protein L10 [Source:HGNC Symbol
48	41031.9	0.184227	0.171822	1.0722	0.283631	0.999894	FALSE	ENSG00000161011	ENST00000506042	8878	SQSTM1	lncRNA	5	sequestosome 1 [Source:HGNC Symbol
49	40460.4	0.173266	0.19649	0.881804	0.377883	0.999894	FALSE	ENSG00000124762	ENST00000459970	1026	CDKN1A	lncRNA	6	cyclin dependent kinase inhibitor 1A [Source:HGNC Symbol
50	36896.9	0.208726	0.133372	1.56499	0.117585	0.999894	FALSE	ENSG00000105329	ENST00000598758	7040	TGFB1	protein_coding	19	transforming growth factor beta 1 [Source:HGNC Symbol
51	37112.3	0.166818	0.132951	1.25473	0.209578	0.999894	FALSE	ENSG00000140988	ENST00000343262	6187	RPS2	protein_coding	16	ribosomal protein S2 [Source:HGNC Symbol
52	39621.1	0.0245572	0.155169	0.158261	0.874251	0.999894	FALSE	ENSG00000166825	ENST00000300060	290	ANPEP	protein_coding	15	alanyl aminopeptidase, membrane [Source:HGNC Symbol
53	42035.9	-0.0167094	0.153099	-0.109141	0.91309	0.999894	FALSE	ENSG00000164924	ENST00000395957	7534	YWHAZ	protein_coding	8	tyrosine 3-monooxygenase/tryptophan 5-monooxygenase activation protein zeta [Source:HGNC Symbol
54	38081.2	0.151663	0.196222	0.772916	0.439572	0.999894	FALSE	ENSG00000108179	ENST00000498681	10105	PPIF	lncRNA	10	peptidylprolyl isomerase F [Source:HGNC Symbol
55	39303.1	-0.0332869	0.229815	-0.144842	0.884836	0.999894	FALSE	ENSG00000151012	ENST00000280612	23657	SLC7A11	protein_coding	4	solute carrier family 7 member 11 [Source:HGNC Symbol
56	39722.5	0.0613391	0.174983	0.350544	0.72593	0.999894	FALSE	ENSG00000137575	ENST00000522243	6386	SDCBP	lncRNA	8	syndecan binding protein [Source:HGNC Symbol
57	38838.2	0.0803208	0.146423	0.548552	0.583313	0.999894	FALSE	ENSG00000130066	ENST00000379251	6303	SAT1	protein_coding	X	spermidine/spermine N1-acetyltransferase 1 [Source:HGNC Symbol
58	37395	0.123512	0.133775	0.923282	0.35586	0.999894	FALSE	ENSG00000174444	ENST00000307961	6124	RPL4	protein_coding	15	ribosomal protein L4 [Source:HGNC Symbol
59	35200.4	0.159493	0.167997	0.949376	0.342429	0.999894	FALSE	ENSG00000185215	ENST00000559195	7127	TNFAIP2	lncRNA	14	TNF alpha induced protein 2 [Source:HGNC Symbol
60	35144.2	0.0161465	0.164706	0.0980323	0.921907	0.999894	FALSE	ENSG00000085265	ENST00000371806	2219	FCN1	protein_coding	9	ficolin 1 [Source:HGNC Symbol
61	39273	0.0357329	0.131962	0.270781	0.78656	0.999894	FALSE	ENSG00000108654	ENST00000540698	1655	DDX5	nonsense_mediated_decay	17	DEAD-box helicase 5 [Source:HGNC Symbol
62	38681.2	0.0554252	0.155519	0.356389	0.721549	0.999894	FALSE	ENSG00000135046	ENST00000257497	301	ANXA1	protein_coding	9	annexin A1 [Source:HGNC Symbol
63	35966.4	0.0813097	0.132304	0.614566	0.538841	0.999894	FALSE	ENSG00000100316	ENST00000401609	6122	RPL3	protein_coding	22	ribosomal protein L3 [Source:HGNC Symbol
64	34353.6	0.240167	0.158852	1.51189	0.130561	0.999894	FALSE	ENSG00000100906	ENST00000216797	4792	NFKBIA	protein_coding	14	NFKB inhibitor alpha [Source:HGNC Symbol
65	28848.8	0.27077	0.153194	1.7675	0.0771451	0.999894	FALSE	ENSG00000066336	ENST00000378538	6688	SPI1	protein_coding	11	Spi-1 proto-oncogene [Source:HGNC Symbol
66	35055.2	-0.0565241	0.132927	-0.425227	0.670671	0.999894	FALSE	ENSG00000100345	ENST00000216181	4627	MYH9	protein_coding	22	myosin heavy chain 9 [Source:HGNC Symbol
67	30504.3	0.399829	0.171308	2.33398	0.0195968	0.999894	FALSE	ENSG00000101439	ENST00000398411	1471	CST3	protein_coding	20	cystatin C [Source:HGNC Symbol
68	35732.8	0.0697468	0.153595	0.454097	0.649759	0.999894	FALSE	ENSG00000132475	ENST00000254810	3021	H3F3B	protein_coding	17	H3 histone family member 3B [Source:HGNC Symbol
69	34129.4	-0.0288187	0.17701	-0.162808	0.87067	0.999894	FALSE	ENSG00000198431	ENST00000525566	7296	TXNRD1	protein_coding	12	thioredoxin reductase 1 [Source:HGNC Symbol
70	34935	0.12677	0.131064	0.967239	0.333425	0.999894	FALSE	ENSG00000103187	ENST00000262428	23406	COTL1	protein_coding	16	coactosin like F-actin binding protein 1 [Source:HGNC Symbol
71	32346.1	0.177993	0.145532	1.22305	0.22131	0.999894	FALSE	ENSG00000161016	ENST00000534781	6132	RPL8	retained_intron	8	ribosomal protein L8 [Source:HGNC Symbol
72	29774.4	0.144522	0.14045	1.02899	0.303484	0.999894	FALSE	ENSG00000206503	ENST00000396634	3105	HLA-A	protein_coding	6	major histocompatibility complex, class I, A [Source:HGNC Symbol
73	30767.2	0.143421	0.162782	0.881062	0.378284	0.999894	FALSE	ENSG00000170889	ENST00000302907	6203	RPS9	protein_coding	19	ribosomal protein S9 [Source:HGNC Symbol
74	29687.3	0.126789	0.158497	0.799949	0.42374	0.999894	FALSE	ENSG00000100292	ENST00000412893	3162	HMOX1	protein_coding	22	heme oxygenase 1 [Source:HGNC Symbol
75	31124.9	0.168768	0.134004	1.25942	0.207877	0.999894	FALSE	ENSG00000137818	ENST00000260379	6176	RPLP1	protein_coding	15	ribosomal protein lateral stalk subunit P1 [Source:HGNC Symbol
76	32045.4	0.0954945	0.143476	0.66558	0.50568	0.999894	FALSE	ENSG00000158710	ENST00000368096	8407	TAGLN2	protein_coding	1	transgelin 2 [Source:HGNC Symbol
77	30993.6	0.0767052	0.153818	0.498676	0.618007	0.999894	FALSE	ENSG00000160789	ENST00000502751	4000	LMNA	lncRNA	1	lamin A/C [Source:HGNC Symbol
78	27219.9	0.225696	0.138474	1.62988	0.103126	0.999894	FALSE	ENSG00000108107	ENST00000344063	6158	RPL28	protein_coding	19	ribosomal protein L28 [Source:HGNC Symbol
79	33235.6	-0.046873	0.141788	-0.330584	0.740959	0.999894	FALSE	ENSG00000084234	ENST00000650012	334	APLP2	protein_coding	11	amyloid beta precursor like protein 2 [Source:HGNC Symbol
80	32481.4	-0.0290369	0.1505	-0.192936	0.847009	0.999894	FALSE	ENSG00000110321	ENST00000526148	1982	EIF4G2	protein_coding	11	eukaryotic translation initiation factor 4 gamma 2 [Source:HGNC Symbol
81	29772.3	0.0475725	0.150667	0.315747	0.752194	0.999894	FALSE	ENSG00000000938	ENST00000374005	2268	FGR	protein_coding	1	FGR proto-oncogene, Src family tyrosine kinase [Source:HGNC Symbol
82	32852.4	-0.0469561	0.151225	-0.310504	0.756178	0.999894	FALSE	ENSG00000163131	ENST00000368985	1520	CTSS	protein_coding	1	cathepsin S [Source:HGNC Symbol
83	29961.2	0.0553455	0.135656	0.407983	0.683286	0.999894	FALSE	ENSG00000167703	ENST00000301335	124935	SLC43A2	protein_coding	17	solute carrier family 43 member 2 [Source:HGNC Symbol
84	27723.5	0.107908	0.1365	0.790537	0.429214	0.999894	FALSE	ENSG00000142534	ENST00000600027	6205	RPS11	retained_intron	19	ribosomal protein S11 [Source:HGNC Symbol
85	29400.4	0.0866072	0.141136	0.613642	0.539452	0.999894	FALSE	ENSG00000030582	ENST00000053867	2896	GRN	protein_coding	17	granulin precursor [Source:HGNC Symbol
86	31301.7	-0.0276221	0.134283	-0.205701	0.837025	0.999894	FALSE	ENSG00000147065	ENST00000609672	4478	MSN	protein_coding	X	moesin [Source:HGNC Symbol
87	27962.4	0.0682454	0.201732	0.338298	0.735139	0.999894	FALSE	ENSG00000087074	ENST00000200453	23645	PPP1R15A	protein_coding	19	protein phosphatase 1 regulatory subunit 15A [Source:HGNC Symbol
88	28630.8	0.0310018	0.13196	0.234933	0.814261	0.999894	FALSE	ENSG00000074800	ENST00000234590	2023	ENO1	protein_coding	1	enolase 1 [Source:HGNC Symbol
89	30615.1	-0.0631669	0.15685	-0.402722	0.687152	0.999894	FALSE	ENSG00000186407	ENST00000392619	342510	CD300E	protein_coding	17	CD300e molecule [Source:HGNC Symbol
90	28462.3	0.0406771	0.132812	0.306277	0.759394	0.999894	FALSE	ENSG00000182718	ENST00000396024	302	ANXA2	protein_coding	15	annexin A2 [Source:HGNC Symbol
91	27452	-0.238128	0.181777	-1.31	0.190196	0.999894	FALSE	ENSG00000038427	ENST00000265077	1462	VCAN	protein_coding	5	versican [Source:HGNC Symbol
92	28412.2	0.167224	0.135249	1.23641	0.216305	0.999894	FALSE	ENSG00000174748	ENST00000307839	6138	RPL15	protein_coding	3	ribosomal protein L15 [Source:HGNC Symbol
93	29077.1	0.0402809	0.132449	0.304124	0.761033	0.999894	FALSE	ENSG00000139644	ENST00000548809	7009	TMBIM6	protein_coding	12	transmembrane BAX inhibitor motif containing 6 [Source:HGNC Symbol
94	24426.9	0.149302	0.184259	0.810283	0.417778	0.999894	FALSE	ENSG00000233276	ENST00000419783	2876	GPX1	protein_coding	3	glutathione peroxidase 1 [Source:HGNC Symbol
95	26943.9	-0.032425	0.191432	-0.169382	0.865497	0.999894	FALSE	ENSG00000136167	ENST00000398576	3936	LCP1	protein_coding	13	lymphocyte cytosolic protein 1 [Source:HGNC Symbol
96	21554.1	0.659233	0.58776	1.1216	0.262031	0.999894	FALSE	ENSG00000172216	ENST00000303004	1051	CEBPB	protein_coding	20	CCAAT enhancer binding protein beta [Source:HGNC Symbol
97	26955.6	0.155253	0.149924	1.03554	0.300415	0.999894	FALSE	ENSG00000163931	ENST00000462138	7086	TKT	protein_coding	3	transketolase [Source:HGNC Symbol
98	23980.7	0.232781	0.166333	1.39949	0.161666	0.999894	FALSE	ENSG00000102265	ENST00000218388	7076	TIMP1	protein_coding	X	TIMP metallopeptidase inhibitor 1 [Source:HGNC Symbol
99	26192.3	0.097008	0.133769	0.725188	0.468337	0.999894	FALSE	ENSG00000204628	ENST00000511473	10399	RACK1	nonsense_mediated_decay	5	receptor for activated C kinase 1 [Source:HGNC Symbol
100	25230.3	0.281616	0.170022	1.65635	0.0976509	0.999894	FALSE	ENSG00000128016	ENST00000597629	7538	ZFP36	protein_coding	19	ZFP36 ring finger protein [Source:HGNC Symbol
101	25947.2	0.0428834	0.146417	0.292885	0.76961	0.999894	FALSE	ENSG00000109971	ENST00000532636	3312	HSPA8	protein_coding	11	heat shock protein family A (Hsp70) member 8 [Source:HGNC Symbol
102	27510.3	-0.0493827	0.1634	-0.302219	0.762485	0.999894	FALSE	ENSG00000215301	ENST00000644876	1654	DDX3X	protein_coding	X	DEAD-box helicase 3 X-linked [Source:HGNC Symbol
103	23012.8	0.298146	0.145139	2.0542	0.0399559	0.999894	FALSE	ENSG00000105640	ENST00000222247	6142	RPL18A	protein_coding	19	ribosomal protein L18a [Source:HGNC Symbol
104	24008.6	0.152243	0.133605	1.1395	0.254494	0.999894	FALSE	ENSG00000108298	ENST00000225430	6143	RPL19	protein_coding	17	ribosomal protein L19 [Source:HGNC Symbol
105	25170.7	-0.0215837	0.134115	-0.160935	0.872145	0.999894	FALSE	ENSG00000140678	ENST00000564308	3687	ITGAX	retained_intron	16	integrin subunit alpha X [Source:HGNC Symbol
106	26589.2	0.0378717	0.145217	0.260793	0.794252	0.999894	FALSE	ENSG00000028137	ENST00000376259	7133	TNFRSF1B	protein_coding	1	TNF receptor superfamily member 1B [Source:HGNC Symbol
107	27849.9	-0.0836893	0.135939	-0.615636	0.538134	0.999894	FALSE	ENSG00000081237	ENST00000367379	5788	PTPRC	protein_coding	1	protein tyrosine phosphatase receptor type C [Source:HGNC Symbol
108	24087.3	0.155113	0.142147	1.09121	0.275179	0.999894	FALSE	ENSG00000148303	ENST00000323345	6130	RPL7A	protein_coding	9	ribosomal protein L7a [Source:HGNC Symbol
109	25843	0.0449129	0.190424	0.235857	0.813544	0.999894	FALSE	ENSG00000105835	ENST00000222553	10135	NAMPT	protein_coding	7	nicotinamide phosphoribosyltransferase [Source:HGNC Symbol
110	26420.1	0.0322302	0.171171	0.188293	0.850647	0.999894	FALSE	ENSG00000173391	ENST00000309539	4973	OLR1	protein_coding	12	oxidized low density lipoprotein receptor 1 [Source:HGNC Symbol
111	24262	0.119518	0.134672	0.887477	0.374822	0.999894	FALSE	ENSG00000197747	ENST00000368811	6281	S100A10	protein_coding	1	S100 calcium binding protein A10 [Source:HGNC Symbol
112	23604.1	0.195532	0.137248	1.42466	0.154257	0.999894	FALSE	ENSG00000089157	ENST00000392514	6175	RPLP0	protein_coding	12	ribosomal protein lateral stalk subunit P0 [Source:HGNC Symbol
113	24203.2	0.0434666	0.135297	0.321269	0.748007	0.999894	FALSE	ENSG00000150991	ENST00000536769	7316	UBC	protein_coding	12	ubiquitin C [Source:HGNC Symbol
114	23839	0.105703	0.135454	0.780359	0.435179	0.999894	FALSE	ENSG00000089009	ENST00000553205	6128	AC004086.1	retained_intron	12	ribosomal protein L6 [Source:NCBI gene
115	23238.4	0.229032	0.172529	1.3275	0.184344	0.999894	FALSE	ENSG00000171223	ENST00000302754	3726	JUNB	protein_coding	19	JunB proto-oncogene, AP-1 transcription factor subunit [Source:HGNC Symbol
116	22740.2	0.114531	0.133201	0.859834	0.38988	0.999894	FALSE	ENSG00000149273	ENST00000531188	6188	RPS3	protein_coding	11	ribosomal protein S3 [Source:HGNC Symbol
117	22273.8	0.200768	0.133946	1.49887	0.133907	0.999894	FALSE	ENSG00000169100	ENST00000381401	293	SLC25A6	protein_coding	X	solute carrier family 25 member 6 [Source:HGNC Symbol
118	20692.4	0.0761097	0.201495	0.377725	0.705635	0.999894	FALSE	ENSG00000142657	ENST00000491493	5226	PGD	protein_coding	1	phosphogluconate dehydrogenase [Source:HGNC Symbol
119	24176.5	-0.0233947	0.148998	-0.157014	0.875234	0.999894	FALSE	ENSG00000080824	ENST00000216281	3320	HSP90AA1	protein_coding	14	heat shock protein 90 alpha family class A member 1 [Source:HGNC Symbol
120	22113.1	0.161943	0.139521	1.1607	0.245763	0.999894	FALSE	ENSG00000151651	ENST00000445355	101	ADAM8	protein_coding	10	ADAM metallopeptidase domain 8 [Source:HGNC Symbol
121	15829.1	-0.227384	0.203958	-1.11486	0.264912	0.999894	FALSE	ENSG00000198695	ENST00000361681	4541	MT-ND6	protein_coding	MT	mitochondrially encoded NADH:ubiquinone oxidoreductase core subunit 6 [Source:HGNC Symbol
122	21473.7	0.187016	0.13882	1.34719	0.17792	0.999894	FALSE	ENSG00000104904	ENST00000590943	4946	OAZ1	nonsense_mediated_decay	19	ornithine decarboxylase antizyme 1 [Source:HGNC Symbol
123	19953.5	0.156135	0.133767	1.16722	0.243123	0.999894	FALSE	ENSG00000184922	ENST00000592415	752	FMNL1	lncRNA	17	formin like 1 [Source:HGNC Symbol
124	20954.4	0.0205748	0.152722	0.13472	0.892833	0.999894	FALSE	ENSG00000119535	ENST00000373106	1441	CSF3R	protein_coding	1	colony stimulating factor 3 receptor [Source:HGNC Symbol
125	21317.6	0.0570294	0.136028	0.419246	0.675036	0.999894	FALSE	ENSG00000196576	ENST00000479818	23654	PLXNB2	retained_intron	22	plexin B2 [Source:HGNC Symbol
126	22172.4	-0.047367	0.139047	-0.340656	0.733363	0.999894	FALSE	ENSG00000167978	ENST00000301740	23524	SRRM2	protein_coding	16	serine/arginine repetitive matrix 2 [Source:HGNC Symbol
127	20913.3	0.016143	0.143709	0.112331	0.910561	0.999894	FALSE	ENSG00000099331	ENST00000595618	4650	MYO9B	protein_coding	19	myosin IXB [Source:HGNC Symbol
128	20111.4	0.0555638	0.14194	0.391461	0.695457	0.999894	FALSE	ENSG00000136286	ENST00000495831	64005	MYO1G	nonsense_mediated_decay	7	myosin IG [Source:HGNC Symbol
129	18682.7	0.193666	0.145631	1.32983	0.183573	0.999894	FALSE	ENSG00000025708	ENST00000651490	1890	TYMP	protein_coding	22	thymidine phosphorylase [Source:HGNC Symbol
130	20452	-0.0152613	0.135745	-0.112426	0.910485	0.999894	FALSE	ENSG00000137076	ENST00000314888	7094	TLN1	protein_coding	9	talin 1 [Source:HGNC Symbol
131	18808.2	-0.0415248	0.199307	-0.208346	0.834959	0.999894	FALSE	ENSG00000198840	ENST00000361227	4537	MT-ND3	protein_coding	MT	mitochondrially encoded NADH:ubiquinone oxidoreductase core subunit 3 [Source:HGNC Symbol
132	21916.6	-0.069259	0.165718	-0.417934	0.675996	0.999894	FALSE	ENSG00000116701	ENST00000367536	4688	NCF2	protein_coding	1	neutrophil cytosolic factor 2 [Source:HGNC Symbol
133	20825.2	0.116491	0.131555	0.885494	0.37589	0.999894	FALSE	ENSG00000164587	ENST00000401695	6208	RPS14	protein_coding	5	ribosomal protein S14 [Source:HGNC Symbol
134	18767.4	0.287879	0.131733	2.18532	0.0288655	0.999894	FALSE	ENSG00000162244	ENST00000648640	6159	RPL29	protein_coding	3	ribosomal protein L29 [Source:HGNC Symbol
135	20838.8	0.0891934	0.137136	0.650399	0.515434	0.999894	FALSE	ENSG00000198034	ENST00000470671	6191	RPS4X	lncRNA	X	ribosomal protein S4 X-linked [Source:HGNC Symbol
136	19477.3	0.113216	0.132328	0.855573	0.392234	0.999894	FALSE	ENSG00000163191	ENST00000271638	6282	S100A11	protein_coding	1	S100 calcium binding protein A11 [Source:HGNC Symbol
137	18003.8	0.137211	0.143387	0.956929	0.338603	0.999894	FALSE	ENSG00000011600	ENST00000587837	7305	TYROBP	nonsense_mediated_decay	19	TYRO protein tyrosine kinase binding protein [Source:HGNC Symbol
138	20939.9	0.0726375	0.134049	0.541873	0.587906	0.999894	FALSE	ENSG00000137154	ENST00000380394	6194	RPS6	protein_coding	9	ribosomal protein S6 [Source:HGNC Symbol
139	21507.9	0.18083	0.144864	1.24828	0.211929	0.999894	FALSE	ENSG00000145425	ENST00000274065	6189	RPS3A	protein_coding	4	ribosomal protein S3A [Source:HGNC Symbol
140	21682.5	0.0339979	0.141046	0.241041	0.809524	0.999894	FALSE	ENSG00000067560	ENST00000418115	387	RHOA	protein_coding	3	ras homolog family member A [Source:HGNC Symbol
141	21698.9	0.0576284	0.139602	0.412804	0.67975	0.999894	FALSE	ENSG00000148400	ENST00000651671	4851	NOTCH1	protein_coding	9	notch receptor 1 [Source:HGNC Symbol
142	17279	0.203767	0.13722	1.48496	0.137553	0.999894	FALSE	ENSG00000142227	ENST00000599704	2014	EMP3	protein_coding	19	epithelial membrane protein 3 [Source:HGNC Symbol
143	21753.1	0.0290043	0.152682	0.189966	0.849336	0.999894	FALSE	ENSG00000120708	ENST00000442011	7045	TGFBI	protein_coding	5	transforming growth factor beta induced [Source:HGNC Symbol
144	15814.6	0.140403	0.180886	0.776195	0.437634	0.999894	FALSE	ENSG00000170458	ENST00000302014	929	CD14	protein_coding	5	CD14 molecule [Source:HGNC Symbol
145	21383.7	-0.0545143	0.161869	-0.336781	0.736282	0.999894	FALSE	ENSG00000131389	ENST00000622810	6533	SLC6A6	lncRNA	3	solute carrier family 6 member 6 [Source:HGNC Symbol
146	19419.2	0.153936	0.131488	1.17073	0.241709	0.999894	FALSE	ENSG00000231500	ENST00000439602	6222	RPS18	protein_coding	6	ribosomal protein S18 [Source:HGNC Symbol
147	18205	0.0720674	0.138261	0.52124	0.6022	0.999894	FALSE	ENSG00000159840	ENST00000322764	7791	ZYX	protein_coding	7	zyxin [Source:HGNC Symbol
148	20335.8	0.144948	0.133651	1.08453	0.278132	0.999894	FALSE	ENSG00000142937	ENST00000497035	6202	RPS8	lncRNA	1	ribosomal protein S8 [Source:HGNC Symbol
149	21043.1	0.103321	0.179559	0.575416	0.56501	0.999894	FALSE	ENSG00000160255	ENST00000475170	3689	ITGB2	retained_intron	21	integrin subunit beta 2 [Source:HGNC Symbol
150	20184.5	0.0349131	0.136052	0.256616	0.797475	0.999894	FALSE	ENSG00000142347	ENST00000644032	4542	MYO1F	protein_coding	19	myosin IF [Source:HGNC Symbol
151	19079.3	0.0330556	0.152828	0.216293	0.828759	0.999894	FALSE	ENSG00000164111	ENST00000296511	308	ANXA5	protein_coding	4	annexin A5 [Source:HGNC Symbol
152	19484.9	-0.00639898	0.137334	-0.0465944	0.962837	0.999894	FALSE	ENSG00000143119	ENST00000648608	963	CD53	protein_coding	1	CD53 molecule [Source:HGNC Symbol
153	17991.6	0.242436	0.145926	1.66137	0.0966401	0.999894	FALSE	ENSG00000063177	ENST00000552347	6141	RPL18	retained_intron	19	ribosomal protein L18 [Source:HGNC Symbol
154	20575.3	-0.00157587	0.136636	-0.0115334	0.990798	0.999894	FALSE	ENSG00000162909	ENST00000434648	824	CAPN2	protein_coding	1	calpain 2 [Source:HGNC Symbol
155	17161.1	0.191494	0.161171	1.18814	0.234776	0.999894	FALSE	ENSG00000077150	ENST00000601386	4791	NFKB2	protein_coding	10	nuclear factor kappa B subunit 2 [Source:HGNC Symbol
156	17306.8	0.158714	0.167349	0.9484	0.342926	0.999894	FALSE	ENSG00000163220	ENST00000368738	6280	S100A9	protein_coding	1	S100 calcium binding protein A9 [Source:HGNC Symbol
157	21041.1	-0.060351	0.163823	-0.36839	0.712582	0.999894	FALSE	ENSG00000108175	ENST00000334512	57178	ZMIZ1	protein_coding	10	zinc finger MIZ-type containing 1 [Source:HGNC Symbol
158	19695.6	-0.0437649	0.163846	-0.267109	0.789385	0.999894	FALSE	ENSG00000147416	ENST00000276390	526	ATP6V1B2	protein_coding	8	ATPase H+ transporting V1 subunit B2 [Source:HGNC Symbol
159	16928.4	0.147431	0.133919	1.1009	0.270941	0.999894	FALSE	ENSG00000142669	ENST00000270792	83442	SH3BGRL3	protein_coding	1	SH3 domain binding glutamate rich protein like 3 [Source:HGNC Symbol
160	20537.6	-0.0120315	0.151151	-0.0795993	0.936556	0.999894	FALSE	ENSG00000169554	ENST00000639389	9839	ZEB2	protein_coding	2	zinc finger E-box binding homeobox 2 [Source:HGNC Symbol
161	21454.6	0.0422828	0.138001	0.306395	0.759304	0.999894	FALSE	ENSG00000135486	ENST00000546500	3178	HNRNPA1	protein_coding	12	heterogeneous nuclear ribonucleoprotein A1 [Source:HGNC Symbol
162	18643	0.119279	0.140333	0.849973	0.39534	0.999894	FALSE	ENSG00000142676	ENST00000374550	6135	RPL11	protein_coding	1	ribosomal protein L11 [Source:HGNC Symbol
163	17258.9	0.0525231	0.139934	0.375343	0.707405	0.999894	FALSE	ENSG00000106991	ENST00000480266	2022	ENG	protein_coding	9	endoglin [Source:HGNC Symbol
164	18945.1	0.117388	0.13944	0.841853	0.39987	0.999894	FALSE	ENSG00000166441	ENST00000314138	6157	RPL27A	protein_coding	11	ribosomal protein L27a [Source:HGNC Symbol
165	18996.7	-0.00485404	0.144564	-0.033577	0.973214	0.999894	FALSE	ENSG00000161638	ENST00000552564	3678	ITGA5	retained_intron	12	integrin subunit alpha 5 [Source:HGNC Symbol
166	17590.4	0.080545	0.148174	0.543586	0.586727	0.999894	FALSE	ENSG00000177156	ENST00000319006	6888	TALDO1	protein_coding	11	transaldolase 1 [Source:HGNC Symbol
167	17789.9	0.0893415	0.247932	0.360347	0.718587	0.999894	FALSE	ENSG00000197405	ENST00000595501	728	C5AR1	lncRNA	19	complement C5a receptor 1 [Source:HGNC Symbol
168	18887.8	0.19998	0.133774	1.49491	0.134938	0.999894	FALSE	ENSG00000105193	ENST00000599539	6217	RPS16	protein_coding	19	ribosomal protein S16 [Source:HGNC Symbol
169	18076.5	0.267733	0.164816	1.62443	0.104284	0.999894	FALSE	ENSG00000105372	ENST00000598742	6223	RPS19	protein_coding	19	ribosomal protein S19 [Source:HGNC Symbol
170	18404.6	0.190008	0.133024	1.42838	0.153183	0.999894	FALSE	ENSG00000142634	ENST00000375980	79180	EFHD2	protein_coding	1	EF-hand domain family member D2 [Source:HGNC Symbol
171	17970.7	0.0253433	0.195102	0.129898	0.896647	0.999894	FALSE	ENSG00000141506	ENST00000269300	23533	PIK3R5	nonsense_mediated_decay	17	phosphoinositide-3-kinase regulatory subunit 5 [Source:HGNC Symbol
172	17932.3	0.0645914	0.170007	0.379934	0.703995	0.999894	FALSE	ENSG00000131446	ENST00000333055	4245	MGAT1	protein_coding	5	mannosyl (alpha-1,3-)-glycoprotein beta-1,2-N-acetylglucosaminyltransferase [Source:HGNC Symbol
173	19061.6	0.0545899	0.140138	0.389544	0.696874	0.999894	FALSE	ENSG00000147604	ENST00000487500	6129	RPL7	lncRNA	8	ribosomal protein L7 [Source:HGNC Symbol
174	18791.7	0.0493796	0.142134	0.347416	0.728279	0.999894	FALSE	ENSG00000186350	ENST00000484822	6256	RXRA	retained_intron	9	retinoid X receptor alpha [Source:HGNC Symbol
175	18028.1	0.189965	0.133337	1.4247	0.154245	0.999894	FALSE	ENSG00000229117	ENST00000546591	6171	RPL41	protein_coding	12	ribosomal protein L41 [Source:HGNC Symbol
176	19921.3	-0.0647735	0.140858	-0.45985	0.645624	0.999894	FALSE	ENSG00000138071	ENST00000260641	10097	ACTR2	protein_coding	2	actin related protein 2 [Source:HGNC Symbol
177	18018.8	0.00746906	0.137916	0.0541566	0.95681	0.999894	FALSE	ENSG00000163399	ENST00000418797	476	ATP1A1	protein_coding	1	ATPase Na+/K+ transporting subunit alpha 1 [Source:HGNC Symbol
178	18538.9	-0.0358498	0.153646	-0.233327	0.815507	0.999894	FALSE	ENSG00000096384	ENST00000371646	3326	HSP90AB1	protein_coding	6	heat shock protein 90 alpha family class B member 1 [Source:HGNC Symbol
179	17601.8	0.0995077	0.166334	0.59824	0.54968	0.999894	FALSE	ENSG00000231389	ENST00000419277	3113	HLA-DPA1	protein_coding	6	major histocompatibility complex, class II, DP alpha 1 [Source:HGNC Symbol
180	16741	0.084388	0.146946	0.574278	0.565779	0.999894	FALSE	ENSG00000149781	ENST00000544997	83706	FERMT3	protein_coding	11	fermitin family member 3 [Source:HGNC Symbol
181	18999.2	-0.0381457	0.139267	-0.273904	0.784158	0.999894	FALSE	ENSG00000197629	ENST00000361050	219972	MPEG1	protein_coding	11	macrophage expressed 1 [Source:HGNC Symbol
182	14424.6	0.230945	0.202418	1.14093	0.253899	0.999894	FALSE	ENSG00000131669	ENST00000375446	4814	NINJ1	protein_coding	9	ninjurin 1 [Source:HGNC Symbol
183	19351.2	-0.120138	0.153815	-0.781055	0.43477	0.999894	FALSE	ENSG00000140575	ENST00000268182	8826	IQGAP1	protein_coding	15	IQ motif containing GTPase activating protein 1 [Source:HGNC Symbol
184	18300	0.0785622	0.154703	0.507827	0.611575	0.999894	FALSE	ENSG00000116560	ENST00000471991	6421	SFPQ	lncRNA	1	splicing factor proline and glutamine rich [Source:HGNC Symbol
185	18197	0.0495705	0.137776	0.35979	0.719004	0.999894	FALSE	ENSG00000122406	ENST00000645300	6125	RPL5	protein_coding	1	ribosomal protein L5 [Source:HGNC Symbol
186	17776.8	0.0160262	0.166078	0.0964983	0.923125	0.999894	FALSE	ENSG00000204256	ENST00000374825	6046	BRD2	protein_coding	6	bromodomain containing 2 [Source:HGNC Symbol
187	18791.8	0.0294133	0.131397	0.223851	0.822873	0.999894	FALSE	ENSG00000110324	ENST00000227752	3587	IL10RA	protein_coding	11	interleukin 10 receptor subunit alpha [Source:HGNC Symbol
188	18153.5	0.0375682	0.177912	0.211162	0.832761	0.999894	FALSE	ENSG00000082397	ENST00000341928	23136	EPB41L3	protein_coding	18	erythrocyte membrane protein band 4.1 like 3 [Source:HGNC Symbol
189	16577	0.0851545	0.148944	0.571721	0.567511	0.999894	FALSE	ENSG00000197249	ENST00000440909	5265	SERPINA1	protein_coding	14	serpin family A member 1 [Source:HGNC Symbol
190	16157.6	0.0466752	0.156447	0.298346	0.765439	0.999894	FALSE	ENSG00000130592	ENST00000311604	4046	LSP1	protein_coding	11	lymphocyte specific protein 1 [Source:HGNC Symbol
191	16007.5	0.187464	0.147273	1.2729	0.203054	0.999894	FALSE	ENSG00000221983	ENST00000596304	7311	UBA52	protein_coding	19	ubiquitin A-52 residue ribosomal protein fusion product 1 [Source:HGNC Symbol
192	18979.1	-0.0993223	0.147528	-0.673243	0.500793	0.999894	FALSE	ENSG00000101265	ENST00000478553	9770	RASSF2	lncRNA	20	Ras association domain family member 2 [Source:HGNC Symbol
193	17030.8	0.141385	0.141767	0.997306	0.318616	0.999894	FALSE	ENSG00000141526	ENST00000584689	9123	SLC16A3	protein_coding	17	solute carrier family 16 member 3 [Source:HGNC Symbol
194	15779	0.322178	0.154947	2.07928	0.0375916	0.999894	FALSE	ENSG00000115268	ENST00000233609	6209	RPS15	protein_coding	19	ribosomal protein S15 [Source:HGNC Symbol
195	17261.6	0.0506707	0.220592	0.229704	0.818322	0.999894	FALSE	ENSG00000179163	ENST00000374479	2517	FUCA1	protein_coding	1	alpha-L-fucosidase 1 [Source:HGNC Symbol
196	18418.8	-0.103921	0.152534	-0.6813	0.495682	0.999894	FALSE	ENSG00000134250	ENST00000256646	4853	NOTCH2	protein_coding	1	notch receptor 2 [Source:HGNC Symbol
197	17974.4	-0.0254986	0.226851	-0.112402	0.910504	0.999894	FALSE	ENSG00000152558	ENST00000361236	114908	TMEM123	protein_coding	11	transmembrane protein 123 [Source:HGNC Symbol
198	16768.2	-0.0181968	0.167843	-0.108415	0.913666	0.999894	FALSE	ENSG00000245532	ENST00000499732	283131	NEAT1	lncRNA	11	nuclear paraspeckle assembly transcript 1 [Source:HGNC Symbol
199	16744.2	0.18605	0.188512	0.986936	0.323674	0.999894	FALSE	ENSG00000120129	ENST00000239223	1843	DUSP1	protein_coding	5	dual specificity phosphatase 1 [Source:HGNC Symbol
200	16591.5	0.123779	0.135579	0.912962	0.361262	0.999894	FALSE	ENSG00000138326	ENST00000435275	6229	RPS24	protein_coding	10	ribosomal protein S24 [Source:HGNC Symbol
201	17100.1	0.0441297	0.139191	0.317043	0.751211	0.999894	FALSE	ENSG00000071127	ENST00000499869	9948	WDR1	protein_coding	4	WD repeat domain 1 [Source:HGNC Symbol
202	17954.5	0.0802894	0.219054	0.366528	0.713971	0.999894	FALSE	ENSG00000186480	ENST00000340368	3638	INSIG1	protein_coding	7	insulin induced gene 1 [Source:HGNC Symbol
203	17338.2	0.0224079	0.158102	0.141731	0.887293	0.999894	FALSE	ENSG00000143384	ENST00000369026	4170	MCL1	protein_coding	1	MCL1 apoptosis regulator, BCL2 family member [Source:HGNC Symbol
204	17688.4	0.0049086	0.135907	0.0361173	0.971189	0.999894	FALSE	ENSG00000266412	ENST00000585132	8031	NCOA4	protein_coding	10	nuclear receptor coactivator 4 [Source:HGNC Symbol
205	14987	0.399532	0.865617	0.461557	0.644399	0.999894	FALSE	ENSG00000197632	ENST00000404622	5055	SERPINB2	protein_coding	18	serpin family B member 2 [Source:HGNC Symbol
206	16333.5	0.0752252	0.141135	0.533002	0.594032	0.999894	FALSE	ENSG00000161921	ENST00000293778	58191	CXCL16	protein_coding	17	C-X-C motif chemokine ligand 16 [Source:HGNC Symbol
207	17907.3	0.0101424	0.136655	0.0742188	0.940836	0.999894	FALSE	ENSG00000112308	ENST00000378119	81688	C6orf62	protein_coding	6	chromosome 6 open reading frame 62 [Source:HGNC Symbol
208	16820.2	0.178758	0.150102	1.19091	0.233688	0.999894	FALSE	ENSG00000065978	ENST00000321358	4904	YBX1	protein_coding	1	Y-box binding protein 1 [Source:HGNC Symbol
209	17033.2	0.0726098	0.142195	0.510634	0.609607	0.999894	FALSE	ENSG00000197956	ENST00000496817	6277	S100A6	protein_coding	1	S100 calcium binding protein A6 [Source:HGNC Symbol
210	18062.1	0.0453945	0.141606	0.32057	0.748537	0.999894	FALSE	ENSG00000187514	ENST00000466801	5757	PTMA	lncRNA	2	prothymosin alpha [Source:HGNC Symbol
211	15475.2	0.196462	0.13533	1.45173	0.146577	0.999894	FALSE	ENSG00000144713	ENST00000429711	6161	RPL32	protein_coding	3	ribosomal protein L32 [Source:HGNC Symbol
212	16858.5	-0.0106224	0.135727	-0.0782627	0.937619	0.999894	FALSE	ENSG00000165168	ENST00000378588	1536	CYBB	protein_coding	X	cytochrome b-245 beta chain [Source:HGNC Symbol
213	17585.7	0.00524366	0.141772	0.0369865	0.970496	0.999894	FALSE	ENSG00000131051	ENST00000639702	9584	RBM39	retained_intron	20	RNA binding motif protein 39 [Source:HGNC Symbol
214	12876.3	0.165833	0.52367	0.316675	0.75149	0.999894	FALSE	ENSG00000244734	ENST00000335295	3043	HBB	protein_coding	11	hemoglobin subunit beta [Source:HGNC Symbol
215	17079.1	0.0270876	0.162776	0.16641	0.867835	0.999894	FALSE	ENSG00000196154	ENST00000368715	6275	S100A4	protein_coding	1	S100 calcium binding protein A4 [Source:HGNC Symbol
216	15683.4	0.0986066	0.146475	0.673198	0.500821	0.999894	FALSE	ENSG00000131981	ENST00000553493	3958	LGALS3	protein_coding	14	galectin 3 [Source:HGNC Symbol
217	16148.9	0.143301	0.178186	0.804219	0.42127	0.999894	FALSE	ENSG00000159388	ENST00000475157	7832	BTG2	nonsense_mediated_decay	1	BTG anti-proliferation factor 2 [Source:HGNC Symbol
218	15730.4	0.165722	0.13463	1.23095	0.218343	0.999894	FALSE	ENSG00000197958	ENST00000361436	6136	RPL12	protein_coding	9	ribosomal protein L12 [Source:HGNC Symbol
219	17304.8	-0.0463231	0.140243	-0.330306	0.741168	0.999894	FALSE	ENSG00000122566	ENST00000608362	3181	HNRNPA2B1	protein_coding	7	heterogeneous nuclear ribonucleoprotein A2/B1 [Source:HGNC Symbol
220	15936.4	0.00171708	0.158669	0.0108218	0.991366	0.999894	FALSE	ENSG00000179218	ENST00000587486	811	CALR	retained_intron	19	calreticulin [Source:HGNC Symbol
221	15936.7	0.23657	0.154471	1.53148	0.12565	0.999894	FALSE	ENSG00000112306	ENST00000230050	6206	RPS12	protein_coding	6	ribosomal protein S12 [Source:HGNC Symbol
222	17996.7	-0.110413	0.138536	-0.796998	0.425452	0.999894	FALSE	ENSG00000169045	ENST00000393432	3187	HNRNPH1	protein_coding	5	heterogeneous nuclear ribonucleoprotein H1 [Source:HGNC Symbol
223	15136.6	0.119385	0.136439	0.875007	0.38157	0.999894	FALSE	ENSG00000177600	ENST00000321153	6181	RPLP2	protein_coding	11	ribosomal protein lateral stalk subunit P2 [Source:HGNC Symbol
224	15264.3	0.0615451	0.160163	0.384266	0.700782	0.999894	FALSE	ENSG00000018280	ENST00000468221	6556	SLC11A1	retained_intron	2	solute carrier family 11 member 1 [Source:HGNC Symbol
225	14773.6	0.124267	0.148978	0.834134	0.404205	0.999894	FALSE	ENSG00000108518	ENST00000225655	5216	PFN1	protein_coding	17	profilin 1 [Source:HGNC Symbol
226	17140.6	-0.101323	0.135499	-0.747778	0.454594	0.999894	FALSE	ENSG00000100201	ENST00000396821	10521	DDX17	protein_coding	22	DEAD-box helicase 17 [Source:HGNC Symbol
227	15724.6	0.05358	0.135544	0.395295	0.692625	0.999894	FALSE	ENSG00000114353	ENST00000422163	2771	GNAI2	protein_coding	3	G protein subunit alpha i2 [Source:HGNC Symbol
228	16231.3	0.0136626	0.165216	0.0826954	0.934094	0.999894	FALSE	ENSG00000044574	ENST00000324460	3309	HSPA5	protein_coding	9	heat shock protein family A (Hsp70) member 5 [Source:HGNC Symbol
229	15823.4	-0.00541033	0.193659	-0.0279374	0.977712	0.999894	FALSE	ENSG00000265972	ENST00000582401	10628	TXNIP	protein_coding	1	thioredoxin interacting protein [Source:HGNC Symbol
230	17141.1	-0.0348076	0.132623	-0.262456	0.79297	0.999894	FALSE	ENSG00000115524	ENST00000652738	23451	SF3B1	nonsense_mediated_decay	2	splicing factor 3b subunit 1 [Source:HGNC Symbol
231	16349.2	0.0057221	0.16351	0.0349954	0.972083	0.999894	FALSE	ENSG00000075426	ENST00000460736	2355	FOSL2	lncRNA	2	FOS like 2, AP-1 transcription factor subunit [Source:HGNC Symbol
232	14919	0.0587537	0.156548	0.375307	0.707432	0.999894	FALSE	ENSG00000213719	ENST00000375784	1192	CLIC1	protein_coding	6	chloride intracellular channel 1 [Source:HGNC Symbol
233	15505.7	0.0467571	0.155502	0.300685	0.763655	0.999894	FALSE	ENSG00000125753	ENST00000589627	7408	VASP	protein_coding	19	vasodilator stimulated phosphoprotein [Source:HGNC Symbol
234	15545.2	-0.0123841	0.144092	-0.0859454	0.93151	0.999894	FALSE	ENSG00000107263	ENST00000372189	2889	RAPGEF1	protein_coding	9	Rap guanine nucleotide exchange factor 1 [Source:HGNC Symbol
235	13917.4	0.228436	0.170906	1.33661	0.181349	0.999894	FALSE	ENSG00000011422	ENST00000339082	5329	PLAUR	protein_coding	19	plasminogen activator, urokinase receptor [Source:HGNC Symbol
236	13813.5	0.375514	0.216067	1.73795	0.0822202	0.999894	FALSE	ENSG00000198355	ENST00000360612	415116	PIM3	protein_coding	22	Pim-3 proto-oncogene, serine/threonine kinase [Source:HGNC Symbol
237	15208.8	0.196067	0.14349	1.36642	0.171808	0.999894	FALSE	ENSG00000118503	ENST00000421450	7128	TNFAIP3	protein_coding	6	TNF alpha induced protein 3 [Source:HGNC Symbol
238	15164	0.0522642	0.160809	0.325009	0.745174	0.999894	FALSE	ENSG00000197063	ENST00000357736	4097	MAFG	protein_coding	17	MAF bZIP transcription factor G [Source:HGNC Symbol
239	14669.8	0.0975486	0.172097	0.566823	0.570834	0.999894	FALSE	ENSG00000197122	ENST00000497734	6714	SRC	lncRNA	20	SRC proto-oncogene, non-receptor tyrosine kinase [Source:HGNC Symbol
240	14425.7	0.000226979	0.165469	0.00137174	0.998906	0.999894	FALSE	ENSG00000167460	ENST00000589897	7171	TPM4	protein_coding	19	tropomyosin 4 [Source:HGNC Symbol
241	14399.1	0.150829	0.135065	1.11672	0.264114	0.999894	FALSE	ENSG00000105373	ENST00000246802	29997	NOP53	protein_coding	19	NOP53 ribosome biogenesis factor [Source:HGNC Symbol
242	14319.8	0.0510433	0.160599	0.317831	0.750613	0.999894	FALSE	ENSG00000136830	ENST00000373314	64855	FAM129B	protein_coding	9	family with sequence similarity 129 member B [Source:HGNC Symbol
243	15321.7	0.20727	0.145986	1.41979	0.155668	0.999894	FALSE	ENSG00000125691	ENST00000394332	9349	RPL23	protein_coding	17	ribosomal protein L23 [Source:HGNC Symbol
244	14652.5	0.15564	0.148734	1.04643	0.295363	0.999894	FALSE	ENSG00000034510	ENST00000233143	9168	TMSB10	protein_coding	2	thymosin beta 10 [Source:HGNC Symbol
245	15335.7	0.0462794	0.137084	0.337598	0.735666	0.999894	FALSE	ENSG00000115165	ENST00000264192	9595	CYTIP	protein_coding	2	cytohesin 1 interacting protein [Source:HGNC Symbol
246	13795.9	0.124319	0.17802	0.698345	0.484961	0.999894	FALSE	ENSG00000116871	ENST00000429533	55700	MAP7D1	protein_coding	1	MAP7 domain containing 1 [Source:HGNC Symbol
247	15852.1	0.0760897	0.147684	0.515219	0.6064	0.999894	FALSE	ENSG00000183283	ENST00000412716	9802	DAZAP2	protein_coding	12	DAZ associated protein 2 [Source:HGNC Symbol
248	14010.8	0.141717	0.134248	1.05563	0.291135	0.999894	FALSE	ENSG00000110719	ENST00000265686	10312	TCIRG1	protein_coding	11	T cell immune regulator 1, ATPase H+ transporting V0 subunit a3 [Source:HGNC Symbol
249	16070.9	0.00556892	0.150744	0.0369429	0.970531	0.999894	FALSE	ENSG00000163660	ENST00000461804	57018	CCNL1	protein_coding	3	cyclin L1 [Source:HGNC Symbol
250	14432	0.00657639	0.148868	0.0441758	0.964764	0.999894	FALSE	ENSG00000163466	ENST00000315717	10109	ARPC2	protein_coding	2	actin related protein 2/3 complex subunit 2 [Source:HGNC Symbol
251	14860.1	0.0709372	0.17093	0.415007	0.678136	0.999894	FALSE	ENSG00000069424	ENST00000655548	8514	KCNAB2	protein_coding	1	potassium voltage-gated channel subfamily A regulatory beta subunit 2 [Source:HGNC Symbol
252	15084.6	0.103128	0.136101	0.757732	0.448612	0.999894	FALSE	ENSG00000107372	ENST00000488164	7763	ZFAND5	lncRNA	9	zinc finger AN1-type containing 5 [Source:HGNC Symbol
253	14705	0.121416	0.14921	0.813724	0.415803	0.999894	FALSE	ENSG00000143761	ENST00000272102	375	ARF1	protein_coding	1	ADP ribosylation factor 1 [Source:HGNC Symbol
254	15698.2	-0.0407664	0.175069	-0.23286	0.81587	0.999894	FALSE	ENSG00000123384	ENST00000553277	4035	LRP1	protein_coding	12	LDL receptor related protein 1 [Source:HGNC Symbol
255	14988	-0.112067	0.153189	-0.731557	0.464439	0.999894	FALSE	ENSG00000212907	ENST00000361335	4539	MT-ND4L	protein_coding	MT	mitochondrially encoded NADH:ubiquinone oxidoreductase core subunit 4L [Source:HGNC Symbol
256	15961.2	-0.0136378	0.145372	-0.0938131	0.925258	0.999894	FALSE	ENSG00000165119	ENST00000376281	3190	HNRNPK	protein_coding	9	heterogeneous nuclear ribonucleoprotein K [Source:HGNC Symbol
257	17145	-0.124025	0.139438	-0.889466	0.373753	0.999894	FALSE	ENSG00000137642	ENST00000260197	6653	SORL1	protein_coding	11	sortilin related receptor 1 [Source:HGNC Symbol
258	14086.2	0.222191	0.150091	1.48037	0.138774	0.999894	FALSE	ENSG00000143947	ENST00000402285	6233	RPS27A	protein_coding	2	ribosomal protein S27a [Source:HGNC Symbol
259	13357.7	0.158409	0.136145	1.16353	0.244616	0.999894	FALSE	ENSG00000126759	ENST00000640573	5199	CFP	retained_intron	X	complement factor properdin [Source:HGNC Symbol
260	14473.6	0.0350401	0.142916	0.245179	0.806318	0.999894	FALSE	ENSG00000132205	ENST00000254528	84034	EMILIN2	protein_coding	18	elastin microfibril interfacer 2 [Source:HGNC Symbol
261	15337.1	0.0212075	0.193766	0.109449	0.912846	0.999894	FALSE	ENSG00000188042	ENST00000339728	10123	ARL4C	protein_coding	2	ADP ribosylation factor like GTPase 4C [Source:HGNC Symbol
262	14039.7	0.00165916	0.137447	0.0120713	0.990369	0.999894	FALSE	ENSG00000141480	ENST00000269260	409	ARRB2	protein_coding	17	arrestin beta 2 [Source:HGNC Symbol
263	14039.6	0.198108	0.138002	1.43554	0.151133	0.999894	FALSE	ENSG00000071082	ENST00000264258	6160	RPL31	protein_coding	2	ribosomal protein L31 [Source:HGNC Symbol
264	14482.2	0.057921	0.229334	0.252562	0.800606	0.999894	FALSE	ENSG00000059728	ENST00000435990	4084	MXD1	protein_coding	2	MAX dimerization protein 1 [Source:HGNC Symbol
265	15347.1	-0.0478322	0.155509	-0.307585	0.758398	0.999894	FALSE	ENSG00000009307	ENST00000339438	7812	CSDE1	protein_coding	1	cold shock domain containing E1 [Source:HGNC Symbol
266	13800.3	0.11508	0.13263	0.867677	0.385571	0.999894	FALSE	ENSG00000008988	ENST00000519807	6224	RPS20	protein_coding	8	ribosomal protein S20 [Source:HGNC Symbol
267	15074.3	-0.010136	0.156219	-0.0648834	0.948267	0.999894	FALSE	ENSG00000116679	ENST00000480769	10625	IVNS1ABP	retained_intron	1	influenza virus NS1A binding protein [Source:HGNC Symbol
268	14729.2	0.018499	0.138109	0.133945	0.893446	0.999894	FALSE	ENSG00000143549	ENST00000368533	7170	TPM3	protein_coding	1	tropomyosin 3 [Source:HGNC Symbol
269	14232.3	0.0171632	0.146838	0.116885	0.906951	0.999894	FALSE	ENSG00000087266	ENST00000503219	6452	SH3BP2	protein_coding	4	SH3 domain binding protein 2 [Source:HGNC Symbol
270	13384.9	0.233456	0.143018	1.63236	0.102604	0.999894	FALSE	ENSG00000137331	ENST00000376377	8870	IER3	protein_coding	6	immediate early response 3 [Source:HGNC Symbol
271	12904.9	0.0861225	0.136855	0.629299	0.529153	0.999894	FALSE	ENSG00000100097	ENST00000215909	3956	LGALS1	protein_coding	22	galectin 1 [Source:HGNC Symbol
272	15135.5	0.00928312	0.142942	0.0649433	0.948219	0.999894	FALSE	ENSG00000104763	ENST00000637790	427	ASAH1	protein_coding	8	N-acylsphingosine amidohydrolase 1 [Source:HGNC Symbol
273	13315	0.0535455	0.151989	0.3523	0.724613	0.999894	FALSE	ENSG00000010327	ENST00000321725	23166	STAB1	protein_coding	3	stabilin 1 [Source:HGNC Symbol
274	14767.7	-0.0348677	0.137362	-0.253837	0.799622	0.999894	FALSE	ENSG00000121966	ENST00000409817	7852	CXCR4	protein_coding	2	C-X-C motif chemokine receptor 4 [Source:HGNC Symbol
275	13826.9	0.13409	0.139745	0.959535	0.33729	0.999894	FALSE	ENSG00000163041	ENST00000366816	3020	H3F3A	protein_coding	1	H3 histone family member 3A [Source:HGNC Symbol
276	13622.3	0.0198268	0.134984	0.146882	0.883225	0.999894	FALSE	ENSG00000087460	ENST00000313949	2778	GNAS	protein_coding	20	GNAS complex locus [Source:HGNC Symbol
277	12931.9	0.108807	0.166935	0.651796	0.514533	0.999894	FALSE	ENSG00000132510	ENST00000571047	23135	KDM6B	lncRNA	17	lysine demethylase 6B [Source:HGNC Symbol
278	12034.9	0.0730001	0.198681	0.367423	0.713304	0.999894	FALSE	ENSG00000271383	ENST00000651566	101060226	NBPF19	protein_coding	1	NBPF member 19 [Source:HGNC Symbol
279	12203.2	0.177478	0.175562	1.01091	0.312058	0.999894	FALSE	ENSG00000173442	ENST00000309295	254102	EHBP1L1	protein_coding	11	EH domain binding protein 1 like 1 [Source:HGNC Symbol
280	14328.3	0.0258303	0.143869	0.179541	0.857513	0.999894	FALSE	ENSG00000254087	ENST00000519728	4067	LYN	protein_coding	8	LYN proto-oncogene, Src family tyrosine kinase [Source:HGNC Symbol
281	14473.6	0.0788316	0.149889	0.525935	0.598933	0.999894	FALSE	ENSG00000104419	ENST00000323851	10397	NDRG1	protein_coding	8	N-myc downstream regulated 1 [Source:HGNC Symbol
282	12160.7	0.313505	0.428015	0.732463	0.463886	0.999894	FALSE	ENSG00000204103	ENST00000373313	9935	MAFB	protein_coding	20	MAF bZIP transcription factor B [Source:HGNC Symbol
283	15240.3	-0.035489	0.151692	-0.233954	0.815021	0.999894	FALSE	ENSG00000125772	ENST00000379019	56261	GPCPD1	protein_coding	20	glycerophosphocholine phosphodiesterase 1 [Source:HGNC Symbol
284	12875.4	0.0838283	0.139866	0.599346	0.548942	0.999894	FALSE	ENSG00000172757	ENST00000530157	1072	CFL1	lncRNA	11	cofilin 1 [Source:HGNC Symbol
285	12878.3	0.249483	0.490875	0.50824	0.611285	0.999894	FALSE	ENSG00000124882	ENST00000244869	2069	EREG	protein_coding	4	epiregulin [Source:HGNC Symbol
286	13661.9	0.0459507	0.156239	0.294105	0.768678	0.999894	FALSE	ENSG00000177885	ENST00000581959	2885	GRB2	protein_coding	17	growth factor receptor bound protein 2 [Source:HGNC Symbol
287	12369.7	0.339139	0.214021	1.58461	0.113056	0.999894	FALSE	ENSG00000130522	ENST00000252818	3727	JUND	protein_coding	19	JunD proto-oncogene, AP-1 transcription factor subunit [Source:HGNC Symbol
288	12869	0.0848162	0.196057	0.43261	0.665298	0.999894	FALSE	ENSG00000109320	ENST00000394820	4790	NFKB1	protein_coding	4	nuclear factor kappa B subunit 1 [Source:HGNC Symbol
289	11556.2	0.169726	0.183499	0.924944	0.354995	0.999894	FALSE	ENSG00000145901	ENST00000520931	10318	TNIP1	protein_coding	5	TNFAIP3 interacting protein 1 [Source:HGNC Symbol
290	13526.3	-0.0650266	0.180932	-0.359398	0.719297	0.999894	FALSE	ENSG00000156273	ENST00000548219	571	BACH1	protein_coding	21	BTB domain and CNC homolog 1 [Source:HGNC Symbol
291	12911.3	0.0358341	0.13589	0.263698	0.792012	0.999894	FALSE	ENSG00000186635	ENST00000495878	116985	ARAP1	lncRNA	11	ArfGAP with RhoGAP domain, ankyrin repeat and PH domain 1 [Source:HGNC Symbol
292	13986.5	0.0647159	0.14902	0.434277	0.664087	0.999894	FALSE	ENSG00000266094	ENST00000579436	83593	RASSF5	protein_coding	1	Ras association domain family member 5 [Source:HGNC Symbol
293	13738.5	-0.0163211	0.150462	-0.108473	0.91362	0.999894	FALSE	ENSG00000100664	ENST00000560877	1983	EIF5	lncRNA	14	eukaryotic translation initiation factor 5 [Source:HGNC Symbol
294	13100.9	0.0949024	0.145618	0.651723	0.51458	0.999894	FALSE	ENSG00000196531	ENST00000550920	4666	NACA	protein_coding	12	nascent polypeptide associated complex subunit alpha [Source:HGNC Symbol
295	13602.6	-0.0438293	0.157298	-0.27864	0.780521	0.999894	FALSE	ENSG00000251562	ENST00000619449	378938	MALAT1	lncRNA	11	metastasis associated lung adenocarcinoma transcript 1 [Source:HGNC Symbol
296	13752.8	-0.0748701	0.174097	-0.430048	0.667161	0.999894	FALSE	ENSG00000135821	ENST00000642379	2752	GLUL	protein_coding	1	glutamate-ammonia ligase [Source:HGNC Symbol
297	12601	0.0136332	0.183025	0.0744884	0.940622	0.999894	FALSE	ENSG00000135404	ENST00000548898	967	CD63	protein_coding	12	CD63 molecule [Source:HGNC Symbol
298	12946.8	0.000974661	0.149331	0.00652683	0.994792	0.999894	FALSE	ENSG00000134955	ENST00000403796	219855	SLC37A2	protein_coding	11	solute carrier family 37 member 2 [Source:HGNC Symbol
299	12135.6	0.0162917	0.147306	0.110598	0.911935	0.999894	FALSE	ENSG00000161642	ENST00000551109	25946	ZNF385A	protein_coding	12	zinc finger protein 385A [Source:HGNC Symbol
300	13987.1	-0.0283627	0.187365	-0.151377	0.879678	0.999894	FALSE	ENSG00000169756	ENST00000428064	3987	LIMS1	protein_coding	2	LIM zinc finger domain containing 1 [Source:HGNC Symbol
301	13320.5	0.0111101	0.153121	0.0725573	0.942158	0.999894	FALSE	ENSG00000109332	ENST00000453744	7323	UBE2D3	protein_coding	4	ubiquitin conjugating enzyme E2 D3 [Source:HGNC Symbol
302	13864.4	-0.0686662	0.178785	-0.384072	0.700925	0.999894	FALSE	ENSG00000111897	ENST00000339697	57515	SERINC1	protein_coding	6	serine incorporator 1 [Source:HGNC Symbol
303	14043	0.0560282	0.143769	0.389711	0.69675	0.999894	FALSE	ENSG00000013441	ENST00000321356	1195	CLK1	protein_coding	2	CDC like kinase 1 [Source:HGNC Symbol
304	12515.3	0.121044	0.139315	0.86885	0.384929	0.999894	FALSE	ENSG00000168028	ENST00000301821	3921	RPSA	protein_coding	3	ribosomal protein SA [Source:HGNC Symbol
305	12454.4	0.00886381	0.14984	0.0591552	0.952828	0.999894	FALSE	ENSG00000078369	ENST00000378609	2782	GNB1	protein_coding	1	G protein subunit beta 1 [Source:HGNC Symbol
306	13343.3	-0.0279579	0.138376	-0.202044	0.839882	0.999894	FALSE	ENSG00000124126	ENST00000482556	57580	PREX1	nonsense_mediated_decay	20	phosphatidylinositol-3,4,5-trisphosphate dependent Rac exchange factor 1 [Source:HGNC Symbol
307	11770.2	0.0652166	0.190781	0.34184	0.732471	0.999894	FALSE	ENSG00000198053	ENST00000622179	140885	SIRPA	protein_coding	20	signal regulatory protein alpha [Source:HGNC Symbol
308	12069.9	0.0486359	0.13288	0.366013	0.714355	0.999894	FALSE	ENSG00000105953	ENST00000439616	4967	OGDH	protein_coding	7	oxoglutarate dehydrogenase [Source:HGNC Symbol
309	11665.1	0.230058	0.411815	0.558643	0.576405	0.999894	FALSE	ENSG00000162783	ENST00000367577	51278	IER5	protein_coding	1	immediate early response 5 [Source:HGNC Symbol
310	10957.5	0.311443	0.192073	1.62148	0.104914	0.999894	FALSE	ENSG00000146278	ENST00000369472	10957	PNRC1	protein_coding	6	proline rich nuclear receptor coactivator 1 [Source:HGNC Symbol
311	12633.2	-0.000733369	0.187717	-0.00390679	0.996883	0.999894	FALSE	ENSG00000132334	ENST00000254667	5791	PTPRE	protein_coding	10	protein tyrosine phosphatase receptor type E [Source:HGNC Symbol
312	12341.6	0.0334403	0.131821	0.253679	0.799743	0.999894	FALSE	ENSG00000196498	ENST00000405201	9612	NCOR2	protein_coding	12	nuclear receptor corepressor 2 [Source:HGNC Symbol
313	13437.8	-0.110153	0.159316	-0.691414	0.489305	0.999894	FALSE	ENSG00000127022	ENST00000514383	821	CANX	protein_coding	5	calnexin [Source:HGNC Symbol
314	13682.7	-0.0612979	0.137406	-0.446107	0.65552	0.999894	FALSE	ENSG00000150093	ENST00000302278	3688	ITGB1	protein_coding	10	integrin subunit beta 1 [Source:HGNC Symbol
315	12917.4	-0.069982	0.143801	-0.486658	0.626501	0.999894	FALSE	ENSG00000131504	ENST00000476339	1729	DIAPH1	retained_intron	5	diaphanous related formin 1 [Source:HGNC Symbol
316	12780.6	-0.0203854	0.132815	-0.153487	0.878014	0.999894	FALSE	ENSG00000184014	ENST00000328194	23258	DENND5A	protein_coding	11	DENN domain containing 5A [Source:HGNC Symbol
317	11127.3	0.122711	0.201052	0.610345	0.541633	0.999894	FALSE	ENSG00000151726	ENST00000454703	2180	ACSL1	protein_coding	4	acyl-CoA synthetase long chain family member 1 [Source:HGNC Symbol
318	11775.7	0.112844	0.135871	0.830524	0.406242	0.999894	FALSE	ENSG00000101160	ENST00000217131	1522	CTSZ	protein_coding	20	cathepsin Z [Source:HGNC Symbol
319	12149.6	0.17961	0.138605	1.29584	0.195032	0.999894	FALSE	ENSG00000131469	ENST00000589037	6155	RPL27	protein_coding	17	ribosomal protein L27 [Source:HGNC Symbol
320	11030.2	0.141594	0.148161	0.955679	0.339235	0.999894	FALSE	ENSG00000051523	ENST00000261623	1535	CYBA	protein_coding	16	cytochrome b-245 alpha chain [Source:HGNC Symbol
321	12693.1	-0.00256697	0.171168	-0.0149968	0.988035	0.999894	FALSE	ENSG00000143622	ENST00000368323	6016	RIT1	protein_coding	1	Ras like without CAAX 1 [Source:HGNC Symbol
322	11644.5	0.181782	0.135223	1.34432	0.178846	0.999894	FALSE	ENSG00000122026	ENST00000311549	6144	RPL21	protein_coding	13	ribosomal protein L21 [Source:HGNC Symbol
323	12938.3	-0.101941	0.186428	-0.546811	0.584509	0.999894	FALSE	ENSG00000133657	ENST00000439040	79572	ATP13A3	protein_coding	3	ATPase 13A3 [Source:HGNC Symbol
324	13219.3	0.0104733	0.15278	0.0685511	0.945347	0.999894	FALSE	ENSG00000140564	ENST00000268171	5045	FURIN	protein_coding	15	furin, paired basic amino acid cleaving enzyme [Source:HGNC Symbol
325	12001.6	0.117876	0.137999	0.854181	0.393005	0.999894	FALSE	ENSG00000173020	ENST00000308595	156	GRK2	protein_coding	11	G protein-coupled receptor kinase 2 [Source:HGNC Symbol
326	10748.9	0.154329	0.144553	1.06763	0.285687	0.999894	FALSE	ENSG00000172354	ENST00000303210	2783	GNB2	protein_coding	7	G protein subunit beta 2 [Source:HGNC Symbol
327	12750	0.0476812	0.134585	0.354283	0.723127	0.999894	FALSE	ENSG00000136156	ENST00000649266	9445	ITM2B	protein_coding	13	integral membrane protein 2B [Source:HGNC Symbol
328	10349.9	0.364145	0.199413	1.82608	0.0678382	0.999894	FALSE	ENSG00000125538	ENST00000263341	3553	IL1B	protein_coding	2	interleukin 1 beta [Source:HGNC Symbol
329	12329	0.0100784	0.143666	0.0701514	0.944073	0.999894	FALSE	ENSG00000182944	ENST00000444626	2130	EWSR1	protein_coding	22	EWS RNA binding protein 1 [Source:HGNC Symbol
330	13043.3	-0.14922	0.167591	-0.890381	0.373261	0.999894	FALSE	ENSG00000165029	ENST00000374736	19	ABCA1	protein_coding	9	ATP binding cassette subfamily A member 1 [Source:HGNC Symbol
331	12198.6	0.0408429	0.141521	0.2886	0.772888	0.999894	FALSE	ENSG00000162231	ENST00000531709	10482	NXF1	protein_coding	11	nuclear RNA export factor 1 [Source:HGNC Symbol
332	12031.4	0.107699	0.169322	0.636056	0.52474	0.999894	FALSE	ENSG00000175130	ENST00000329421	65108	MARCKSL1	protein_coding	1	MARCKS like 1 [Source:HGNC Symbol
333	12783.2	-0.00526722	0.174779	-0.0301365	0.975958	0.999894	FALSE	ENSG00000261371	ENST00000563924	5175	PECAM1	protein_coding	17	platelet and endothelial cell adhesion molecule 1 [Source:HGNC Symbol
334	12765.6	-0.118404	0.158737	-0.745914	0.45572	0.999894	FALSE	ENSG00000160712	ENST00000368485	3570	IL6R	protein_coding	1	interleukin 6 receptor [Source:HGNC Symbol
335	12077.8	0.0257187	0.16285	0.157929	0.874513	0.999894	FALSE	ENSG00000177954	ENST00000392558	6232	RPS27	retained_intron	1	ribosomal protein S27 [Source:HGNC Symbol
336	12311.1	-0.0428225	0.150285	-0.284943	0.775688	0.999894	FALSE	ENSG00000153187	ENST00000366527	3192	HNRNPU	retained_intron	1	heterogeneous nuclear ribonucleoprotein U [Source:HGNC Symbol
337	11083	0.162946	0.145748	1.11799	0.263569	0.999894	FALSE	ENSG00000149806	ENST00000529639	2197	FAU	protein_coding	11	FAU ubiquitin like and ribosomal protein S30 fusion [Source:HGNC Symbol
338	10195.7	0.129572	0.194255	0.667017	0.504761	0.999894	FALSE	ENSG00000156860	ENST00000356166	64319	FBRS	protein_coding	16	fibrosin [Source:HGNC Symbol
339	11558.1	0.102273	0.169779	0.602389	0.546915	0.999894	FALSE	ENSG00000102879	ENST00000563778	11151	CORO1A	protein_coding	16	coronin 1A [Source:HGNC Symbol
340	10569.3	0.112623	0.148354	0.759156	0.44776	0.999894	FALSE	ENSG00000101336	ENST00000375862	3055	HCK	protein_coding	20	HCK proto-oncogene, Src family tyrosine kinase [Source:HGNC Symbol
341	10920.9	0.0200713	0.159878	0.125542	0.900095	0.999894	FALSE	ENSG00000115919	ENST00000375773	8942	KYNU	protein_coding	2	kynureninase [Source:HGNC Symbol
342	11372.1	0.145905	0.529292	0.275662	0.782808	0.999894	FALSE	ENSG00000186431	ENST00000391726	2204	FCAR	protein_coding	19	Fc fragment of IgA receptor [Source:HGNC Symbol
343	11930.3	0.0474877	0.189983	0.249958	0.80262	0.999894	FALSE	ENSG00000170542	ENST00000380698	5272	SERPINB9	protein_coding	6	serpin family B member 9 [Source:HGNC Symbol
344	12565	-0.127757	0.146121	-0.874319	0.381945	0.999894	FALSE	ENSG00000134294	ENST00000256689	54407	SLC38A2	protein_coding	12	solute carrier family 38 member 2 [Source:HGNC Symbol
345	11168.4	0.0514162	0.134118	0.383365	0.701449	0.999894	FALSE	ENSG00000131042	ENST00000391748	10288	LILRB2	protein_coding	19	leukocyte immunoglobulin like receptor B2 [Source:HGNC Symbol
346	12163.6	0.0519576	0.141779	0.366468	0.714016	0.999894	FALSE	ENSG00000075415	ENST00000401722	5250	SLC25A3	protein_coding	12	solute carrier family 25 member 3 [Source:HGNC Symbol
347	11596.2	0.109679	0.141624	0.774437	0.438672	0.999894	FALSE	ENSG00000110700	ENST00000531008	6207	RPS13	retained_intron	11	ribosomal protein S13 [Source:HGNC Symbol
348	11412	-0.099665	0.135851	-0.733635	0.463171	0.999894	FALSE	ENSG00000127481	ENST00000375254	23352	UBR4	protein_coding	1	ubiquitin protein ligase E3 component n-recognin 4 [Source:HGNC Symbol
349	12377.6	0.0905895	0.147045	0.616066	0.537851	0.999894	FALSE	ENSG00000170525	ENST00000379789	5209	PFKFB3	protein_coding	10	6-phosphofructo-2-kinase/fructose-2,6-biphosphatase 3 [Source:HGNC Symbol
350	11226.3	0.0132578	0.138178	0.0959477	0.923562	0.999894	FALSE	ENSG00000166888	ENST00000300134	6778	STAT6	protein_coding	12	signal transducer and activator of transcription 6 [Source:HGNC Symbol
351	11204.7	0.135068	0.138436	0.975674	0.329226	0.999894	FALSE	ENSG00000128272	ENST00000396680	468	ATF4	protein_coding	22	activating transcription factor 4 [Source:HGNC Symbol
352	12400.5	-0.0285899	0.176297	-0.162169	0.871173	0.999894	FALSE	ENSG00000163659	ENST00000486483	25976	TIPARP	protein_coding	3	TCDD inducible poly(ADP-ribose) polymerase [Source:HGNC Symbol
353	11036	0.174043	0.161337	1.07875	0.280697	0.999894	FALSE	ENSG00000133639	ENST00000256015	694	BTG1	protein_coding	12	BTG anti-proliferation factor 1 [Source:HGNC Symbol
354	9482.57	0.38762	0.592971	0.653692	0.51331	0.999894	FALSE	ENSG00000277443	ENST00000612661	4082	MARCKS	protein_coding	6	myristoylated alanine rich protein kinase C substrate [Source:HGNC Symbol
355	12471.7	-0.0471374	0.147056	-0.32054	0.748559	0.999894	FALSE	ENSG00000136603	ENST00000477216	6498	SKIL	lncRNA	3	SKI like proto-oncogene [Source:HGNC Symbol
356	10260	0.0736867	0.203576	0.361962	0.717381	0.999894	FALSE	ENSG00000116260	ENST00000367602	5768	QSOX1	protein_coding	1	quiescin sulfhydryl oxidase 1 [Source:HGNC Symbol
357	11564.9	-0.0740725	0.14518	-0.510211	0.609904	0.999894	FALSE	ENSG00000159140	ENST00000356577	6651	SON	protein_coding	21	SON DNA binding protein [Source:HGNC Symbol
358	11216.7	0.167178	0.171927	0.972378	0.330863	0.999894	FALSE	ENSG00000188846	ENST00000338970	9045	RPL14	protein_coding	3	ribosomal protein L14 [Source:HGNC Symbol
359	10725.7	0.0378708	0.153536	0.246657	0.805174	0.999894	FALSE	ENSG00000118816	ENST00000237654	10983	CCNI	protein_coding	4	cyclin I [Source:HGNC Symbol
360	10061.4	0.0767521	0.173267	0.442971	0.657787	0.999894	FALSE	ENSG00000168003	ENST00000377890	6520	SLC3A2	protein_coding	11	solute carrier family 3 member 2 [Source:HGNC Symbol
361	10538.6	0.201784	0.138867	1.45307	0.146204	0.999894	FALSE	ENSG00000171863	ENST00000645674	6201	RPS7	protein_coding	2	ribosomal protein S7 [Source:HGNC Symbol
362	11312.6	0.127439	0.146001	0.872863	0.382738	0.999894	FALSE	ENSG00000105643	ENST00000379656	27106	ARRDC2	protein_coding	19	arrestin domain containing 2 [Source:HGNC Symbol
363	11736.6	-0.0248023	0.148477	-0.167045	0.867335	0.999894	FALSE	ENSG00000162704	ENST00000359856	10092	ARPC5	protein_coding	1	actin related protein 2/3 complex subunit 5 [Source:HGNC Symbol
364	11321.2	0.0971786	0.139782	0.695214	0.486921	0.999894	FALSE	ENSG00000110955	ENST00000548474	506	ATP5F1B	lncRNA	12	ATP synthase F1 subunit beta [Source:HGNC Symbol
365	11593.9	0.00724477	0.142155	0.050964	0.959354	0.999894	FALSE	ENSG00000168036	ENST00000643541	1499	CTNNB1	protein_coding	3	catenin beta 1 [Source:HGNC Symbol
366	11029.5	0.155059	0.147937	1.04815	0.294571	0.999894	FALSE	ENSG00000198755	ENST00000322203	4736	RPL10A	protein_coding	6	ribosomal protein L10a [Source:HGNC Symbol
367	10203.3	0.054129	0.160864	0.336489	0.736502	0.999894	FALSE	ENSG00000122359	ENST00000372231	311	ANXA11	protein_coding	10	annexin A11 [Source:HGNC Symbol
368	11150.1	0.0410854	0.143103	0.287103	0.774033	0.999894	FALSE	ENSG00000072786	ENST00000176763	6793	STK10	protein_coding	5	serine/threonine kinase 10 [Source:HGNC Symbol
369	12237.6	-0.156677	0.183909	-0.851927	0.394255	0.999894	FALSE	ENSG00000156535	ENST00000287097	135228	CD109	protein_coding	6	CD109 molecule [Source:HGNC Symbol
370	11423.5	0.0971016	0.136235	0.712751	0.476	0.999894	FALSE	ENSG00000109475	ENST00000394667	6164	RPL34	protein_coding	4	ribosomal protein L34 [Source:HGNC Symbol
371	11546.2	0.0956936	0.1382	0.692427	0.488669	0.999894	FALSE	ENSG00000020633	ENST00000308873	864	RUNX3	protein_coding	1	runt related transcription factor 3 [Source:HGNC Symbol
372	9534.26	0.106903	0.144764	0.738465	0.460232	0.999894	FALSE	ENSG00000196923	ENST00000493815	9260	PDLIM7	nonsense_mediated_decay	5	PDZ and LIM domain 7 [Source:HGNC Symbol
373	10914.3	0.148854	0.191767	0.776223	0.437617	0.999894	FALSE	ENSG00000155307	ENST00000400564	64092	SAMSN1	protein_coding	21	SAM domain, SH3 domain and nuclear localization signals 1 [Source:HGNC Symbol
374	12080	-0.0374916	0.14665	-0.255654	0.798218	0.999894	FALSE	ENSG00000170027	ENST00000307630	7532	YWHAG	protein_coding	7	tyrosine 3-monooxygenase/tryptophan 5-monooxygenase activation protein gamma [Source:HGNC Symbol
375	11617.9	0.196259	0.138174	1.42037	0.1555	0.999894	FALSE	ENSG00000197756	ENST00000491306	6168	RPL37A	protein_coding	2	ribosomal protein L37a [Source:HGNC Symbol
376	10005.2	0.20719	0.146256	1.41663	0.156591	0.999894	FALSE	ENSG00000177105	ENST00000351018	391	RHOG	protein_coding	11	ras homolog family member G [Source:HGNC Symbol
377	10899.3	0.325467	0.44378	0.733396	0.463317	0.999894	FALSE	ENSG00000237550	ENST00000418824	NA	AC243919.1	lncRNA	15	ribosomal protein L9 pseudogene 9
378	10189.4	0.117303	0.151046	0.776602	0.437394	0.999894	FALSE	ENSG00000067182	ENST00000534885	7132	TNFRSF1A	nonsense_mediated_decay	12	TNF receptor superfamily member 1A [Source:HGNC Symbol
379	10056.4	0.198666	0.139548	1.42364	0.15455	0.999894	FALSE	ENSG00000136490	ENST00000259006	80774	LIMD2	protein_coding	17	LIM domain containing 2 [Source:HGNC Symbol
380	11023.8	-0.0522767	0.131632	-0.397144	0.691261	0.999894	FALSE	ENSG00000073921	ENST00000532317	8301	PICALM	protein_coding	11	phosphatidylinositol binding clathrin assembly protein [Source:HGNC Symbol
381	11075.5	0.0430327	0.184784	0.232881	0.815854	0.999894	FALSE	ENSG00000059804	ENST00000075120	6515	SLC2A3	protein_coding	12	solute carrier family 2 member 3 [Source:HGNC Symbol
382	10700.4	0.0988343	0.156761	0.630477	0.528382	0.999894	FALSE	ENSG00000167470	ENST00000586757	90007	MIDN	protein_coding	19	midnolin [Source:HGNC Symbol
383	9974.12	0.12383	0.199424	0.620941	0.534638	0.999894	FALSE	ENSG00000223865	ENST00000418931	3115	HLA-DPB1	protein_coding	6	major histocompatibility complex, class II, DP beta 1 [Source:HGNC Symbol
384	11419.5	-0.0811837	0.148381	-0.547131	0.584289	0.999894	FALSE	ENSG00000063046	ENST00000262056	1975	EIF4B	protein_coding	12	eukaryotic translation initiation factor 4B [Source:HGNC Symbol
385	10366.2	-0.0389852	0.146527	-0.266062	0.790192	0.999894	FALSE	ENSG00000180353	ENST00000314583	3059	HCLS1	protein_coding	3	hematopoietic cell-specific Lyn substrate 1 [Source:HGNC Symbol
386	11520.2	-0.0799967	0.154941	-0.516305	0.605641	0.999894	FALSE	ENSG00000260032	ENST00000565493	NA	NORAD	lncRNA	20	non-coding RNA activated by DNA damage [Source:HGNC Symbol
387	10805.9	-0.0456097	0.146061	-0.312266	0.754838	0.999894	FALSE	ENSG00000115091	ENST00000263238	10096	ACTR3	protein_coding	2	actin related protein 3 [Source:HGNC Symbol
388	10646.7	-0.0201529	0.215672	-0.0934421	0.925552	0.999894	FALSE	ENSG00000182578	ENST00000504875	1436	CSF1R	nonsense_mediated_decay	5	colony stimulating factor 1 receptor [Source:HGNC Symbol
389	11059.7	-0.0532133	0.476491	-0.111677	0.911079	0.999894	FALSE	ENSG00000007237	ENST00000437099	8522	AC005747.1	protein_coding	17	growth arrest specific 7 [Source:NCBI gene
390	9756.96	0.0829604	0.149488	0.554965	0.578919	0.999894	FALSE	ENSG00000118181	ENST00000532567	6230	RPS25	nonsense_mediated_decay	11	ribosomal protein S25 [Source:HGNC Symbol
391	9488.78	0.00188379	0.558654	0.00337201	0.99731	0.999894	FALSE	ENSG00000170345	ENST00000303562	2353	FOS	protein_coding	14	Fos proto-oncogene, AP-1 transcription factor subunit [Source:HGNC Symbol
392	11147.1	-0.129222	0.202862	-0.636994	0.524129	0.999894	FALSE	ENSG00000103489	ENST00000261381	64131	XYLT1	protein_coding	16	xylosyltransferase 1 [Source:HGNC Symbol
393	9876.43	0.0118324	0.223656	0.0529043	0.957808	0.999894	FALSE	ENSG00000166927	ENST00000300184	58475	MS4A7	protein_coding	11	membrane spanning 4-domains A7 [Source:NCBI gene
394	9698.17	0.0595218	0.138933	0.428422	0.668344	0.999894	FALSE	ENSG00000162734	ENST00000360472	8682	PEA15	protein_coding	1	proliferation and apoptosis adaptor protein 15 [Source:HGNC Symbol
395	10571	0.197164	0.138694	1.42158	0.155148	0.999894	FALSE	ENSG00000144802	ENST00000461724	64332	NFKBIZ	protein_coding	3	NFKB inhibitor zeta [Source:HGNC Symbol
396	10554.4	0.083271	0.204275	0.407641	0.683537	0.999894	FALSE	ENSG00000204389	ENST00000375651	3303	HSPA1A	protein_coding	6	heat shock protein family A (Hsp70) member 1A [Source:HGNC Symbol
397	9899.19	0.0684136	0.151265	0.452277	0.651069	0.999894	FALSE	ENSG00000196182	ENST00000359297	83931	STK40	protein_coding	1	serine/threonine kinase 40 [Source:HGNC Symbol
398	10480.7	-0.0422724	0.153522	-0.275351	0.783046	0.999894	FALSE	ENSG00000089280	ENST00000254108	2521	FUS	protein_coding	16	FUS RNA binding protein [Source:HGNC Symbol
399	9126.7	0.110965	0.138841	0.799219	0.424163	0.999894	FALSE	ENSG00000160410	ENST00000291842	92799	SHKBP1	protein_coding	19	SH3KBP1 binding protein 1 [Source:HGNC Symbol
400	10032.4	-0.0505571	0.153733	-0.328864	0.742259	0.999894	FALSE	ENSG00000146112	ENST00000615892	170954	PPP1R18	protein_coding	6	protein phosphatase 1 regulatory subunit 18 [Source:HGNC Symbol
401	10988.9	0.0313939	0.13863	0.226458	0.820845	0.999894	FALSE	ENSG00000133872	ENST00000256255	51669	SARAF	protein_coding	8	store-operated calcium entry associated regulatory factor [Source:HGNC Symbol
402	9809.55	-0.0114801	0.145588	-0.078853	0.93715	0.999894	FALSE	ENSG00000135926	ENST00000258412	64114	TMBIM1	protein_coding	2	transmembrane BAX inhibitor motif containing 1 [Source:HGNC Symbol
403	9448.47	0.188231	0.136426	1.37972	0.167672	0.999894	FALSE	ENSG00000137309	ENST00000347617	3159	HMGA1	protein_coding	6	high mobility group AT-hook 1 [Source:HGNC Symbol
404	10587	0.00749855	0.154006	0.04869	0.961166	0.999894	FALSE	ENSG00000100644	ENST00000557446	3091	HIF1A	lncRNA	14	hypoxia inducible factor 1 subunit alpha [Source:HGNC Symbol
405	9665.29	0.143933	0.178973	0.804215	0.421273	0.999894	FALSE	ENSG00000115956	ENST00000234313	5341	PLEK	protein_coding	2	pleckstrin [Source:HGNC Symbol
406	10318.2	0.0643957	0.139105	0.462928	0.643416	0.999894	FALSE	ENSG00000099783	ENST00000348943	4670	HNRNPM	protein_coding	19	heterogeneous nuclear ribonucleoprotein M [Source:HGNC Symbol
407	10333.4	-0.0789074	0.13784	-0.572458	0.567012	0.999894	FALSE	ENSG00000186517	ENST00000461003	257106	ARHGAP30	retained_intron	1	Rho GTPase activating protein 30 [Source:HGNC Symbol
408	8998.05	0.26982	0.148704	1.81448	0.0696039	0.999894	FALSE	ENSG00000083845	ENST00000601521	6193	RPS5	protein_coding	19	ribosomal protein S5 [Source:HGNC Symbol
409	10147.7	0.0147412	0.163886	0.0899478	0.928329	0.999894	FALSE	ENSG00000086061	ENST00000330899	3301	DNAJA1	protein_coding	9	DnaJ heat shock protein family (Hsp40) member A1 [Source:HGNC Symbol
410	10417.7	0.0390777	0.136084	0.287158	0.773991	0.999894	FALSE	ENSG00000102144	ENST00000644362	5230	PGK1	protein_coding	X	phosphoglycerate kinase 1 [Source:HGNC Symbol
411	11096.3	0.0326303	0.140791	0.231764	0.816722	0.999894	FALSE	ENSG00000156976	ENST00000441007	1974	EIF4A2	protein_coding	3	eukaryotic translation initiation factor 4A2 [Source:HGNC Symbol
412	10859.4	-0.116889	0.147182	-0.794176	0.427093	0.999894	FALSE	ENSG00000173575	ENST00000626874	1106	CHD2	protein_coding	15	chromodomain helicase DNA binding protein 2 [Source:HGNC Symbol
413	9892.53	0.0429295	0.13724	0.312806	0.754428	0.999894	FALSE	ENSG00000141551	ENST00000584672	1453	CSNK1D	nonsense_mediated_decay	17	casein kinase 1 delta [Source:HGNC Symbol
414	9703.07	0.112835	0.232925	0.484426	0.628083	0.999894	FALSE	ENSG00000139318	ENST00000279488	1848	DUSP6	protein_coding	12	dual specificity phosphatase 6 [Source:HGNC Symbol
415	10654.4	-0.0458386	0.134238	-0.341473	0.732748	0.999894	FALSE	ENSG00000115935	ENST00000470752	7456	WIPF1	lncRNA	2	WAS/WASL interacting protein family member 1 [Source:HGNC Symbol
416	9118.21	0.065085	0.134326	0.484531	0.628009	0.999894	FALSE	ENSG00000158869	ENST00000490414	2207	FCER1G	lncRNA	1	Fc fragment of IgE receptor Ig [Source:HGNC Symbol
417	10613.7	0.00434472	0.157461	0.0275923	0.977987	0.999894	FALSE	ENSG00000179820	ENST00000422045	91663	MYADM	lncRNA	19	myeloid associated differentiation marker [Source:HGNC Symbol
418	9928.08	0.0350785	0.141247	0.248349	0.803865	0.999894	FALSE	ENSG00000115310	ENST00000394609	57142	RTN4	protein_coding	2	reticulon 4 [Source:HGNC Symbol
419	10750.6	0.0284412	0.147251	0.193147	0.846843	0.999894	FALSE	ENSG00000187109	ENST00000618691	4673	NAP1L1	protein_coding	12	nucleosome assembly protein 1 like 1 [Source:HGNC Symbol
420	10826.8	-0.017022	0.167853	-0.10141	0.919225	0.999894	FALSE	ENSG00000170776	ENST00000560571	11214	AKAP13	lncRNA	15	A-kinase anchoring protein 13 [Source:HGNC Symbol
421	10561.5	-0.0786639	0.137312	-0.572884	0.566723	0.999894	FALSE	ENSG00000162434	ENST00000342505	3716	JAK1	protein_coding	1	Janus kinase 1 [Source:HGNC Symbol
422	10222.6	0.0246572	0.152016	0.162201	0.871147	0.999894	FALSE	ENSG00000136527	ENST00000453386	6434	TRA2B	protein_coding	3	transformer 2 beta homolog [Source:HGNC Symbol
423	9513.87	0.0862793	0.149118	0.578599	0.56286	0.999894	FALSE	ENSG00000140105	ENST00000392882	7453	WARS	protein_coding	14	tryptophanyl-tRNA synthetase [Source:HGNC Symbol
424	9587.44	0.0269534	0.165716	0.162648	0.870795	0.999894	FALSE	ENSG00000075785	ENST00000265062	7879	RAB7A	protein_coding	3	RAB7A, member RAS oncogene family [Source:HGNC Symbol
425	9331.97	0.220439	0.137872	1.59887	0.109849	0.999894	FALSE	ENSG00000131143	ENST00000565078	1327	COX4I1	protein_coding	16	cytochrome c oxidase subunit 4I1 [Source:HGNC Symbol
426	9651.13	0.0846683	0.178935	0.473178	0.636086	0.999894	FALSE	ENSG00000116514	ENST00000373456	127544	RNF19B	protein_coding	1	ring finger protein 19B [Source:HGNC Symbol
427	9461.96	0.0822128	0.147677	0.556705	0.577729	0.999894	FALSE	ENSG00000183696	ENST00000416681	7378	UPP1	protein_coding	7	uridine phosphorylase 1 [Source:HGNC Symbol
428	10266.7	0.0871174	0.150431	0.579117	0.56251	0.999894	FALSE	ENSG00000100034	ENST00000263212	9647	PPM1F	protein_coding	22	protein phosphatase, Mg2+/Mn2+ dependent 1F [Source:HGNC Symbol
429	9846.5	0.0398351	0.153354	0.25976	0.795049	0.999894	FALSE	ENSG00000106682	ENST00000265753	7458	EIF4H	protein_coding	7	eukaryotic translation initiation factor 4H [Source:HGNC Symbol
430	10178.6	0.099901	0.148907	0.670896	0.502287	0.999894	FALSE	ENSG00000112081	ENST00000613941	6428	SRSF3	nonsense_mediated_decay	6	serine and arginine rich splicing factor 3 [Source:HGNC Symbol
431	9921.9	-0.0357391	0.162612	-0.219782	0.826041	0.999894	FALSE	ENSG00000173821	ENST00000508628	57674	AC124319.1	protein_coding	17	ring finger protein 213 [Source:NCBI gene
432	9428.78	0.0867901	0.134036	0.647512	0.5173	0.999894	FALSE	ENSG00000180448	ENST00000539243	23526	AC004151.1	protein_coding	19	Rho GTPase activating protein 45 [Source:NCBI gene
433	10130.9	0.00268344	0.139237	0.0192724	0.984624	0.999894	FALSE	ENSG00000139112	ENST00000539408	23710	GABARAPL1	nonsense_mediated_decay	12	GABA type A receptor associated protein like 1 [Source:HGNC Symbol
434	10352.3	-0.0981484	0.151899	-0.646143	0.518187	0.999894	FALSE	ENSG00000169926	ENST00000307145	51621	KLF13	protein_coding	15	Kruppel like factor 13 [Source:HGNC Symbol
435	9101.79	0.113441	0.185071	0.612957	0.539905	0.999894	FALSE	ENSG00000110031	ENST00000530561	9404	LPXN	nonsense_mediated_decay	11	leupaxin [Source:HGNC Symbol
436	9002.65	0.148813	0.139661	1.06553	0.286636	0.999894	FALSE	ENSG00000102007	ENST00000376322	5355	PLP2	protein_coding	X	proteolipid protein 2 [Source:HGNC Symbol
437	10043.8	0.0180313	0.153689	0.117323	0.906604	0.999894	FALSE	ENSG00000091317	ENST00000205636	54918	CMTM6	protein_coding	3	CKLF like MARVEL transmembrane domain containing 6 [Source:HGNC Symbol
438	9394.89	0.0223065	0.176017	0.126729	0.899155	0.999894	FALSE	ENSG00000185650	ENST00000555997	677	ZFP36L1	protein_coding	14	ZFP36 ring finger protein like 1 [Source:HGNC Symbol
439	9603.94	0.0925278	0.161122	0.574273	0.565783	0.999894	FALSE	ENSG00000145592	ENST00000274242	6167	RPL37	protein_coding	5	ribosomal protein L37 [Source:HGNC Symbol
440	9576.46	-0.0752007	0.164449	-0.45729	0.647463	0.999894	FALSE	ENSG00000182899	ENST00000485439	6165	RPL35A	retained_intron	3	ribosomal protein L35a [Source:HGNC Symbol
441	8748.5	-0.0965701	0.200897	-0.480696	0.630733	0.999894	FALSE	ENSG00000104093	ENST00000251076	23312	DMXL2	protein_coding	15	Dmx like 2 [Source:HGNC Symbol
442	10437	-0.0925593	0.149892	-0.617509	0.536899	0.999894	FALSE	ENSG00000124831	ENST00000308482	9208	LRRFIP1	protein_coding	2	LRR binding FLII interacting protein 1 [Source:HGNC Symbol
443	9511.37	0.0740524	0.132142	0.5604	0.575207	0.999894	FALSE	ENSG00000168066	ENST00000377387	7536	SF1	protein_coding	11	splicing factor 1 [Source:HGNC Symbol
444	8834.78	0.0767362	0.150549	0.509708	0.610256	0.999894	FALSE	ENSG00000241839	ENST00000323544	80301	PLEKHO2	protein_coding	15	pleckstrin homology domain containing O2 [Source:HGNC Symbol
445	8137.17	0.154803	0.150825	1.02637	0.304717	0.999894	FALSE	ENSG00000100599	ENST00000216487	79890	RIN3	protein_coding	14	Ras and Rab interactor 3 [Source:HGNC Symbol
446	9144.09	0.171065	0.158103	1.08199	0.279258	0.999894	FALSE	ENSG00000198805	ENST00000553418	4860	PNP	protein_coding	14	purine nucleoside phosphorylase [Source:HGNC Symbol
447	9445.55	0.00938287	0.141472	0.0663234	0.94712	0.999894	FALSE	ENSG00000185862	ENST00000330927	2124	EVI2B	protein_coding	17	ecotropic viral integration site 2B [Source:HGNC Symbol
448	9121.67	0.209593	0.141327	1.48303	0.138067	0.999894	FALSE	ENSG00000153395	ENST00000475622	79888	LPCAT1	nonsense_mediated_decay	5	lysophosphatidylcholine acyltransferase 1 [Source:HGNC Symbol
449	9030.89	-0.00108476	0.14449	-0.00750747	0.99401	0.999894	FALSE	ENSG00000165280	ENST00000358901	7415	VCP	protein_coding	9	valosin containing protein [Source:HGNC Symbol
450	7645.3	0.23889	0.150679	1.58543	0.112869	0.999894	FALSE	ENSG00000178719	ENST00000529301	2907	GRINA	protein_coding	8	glutamate ionotropic receptor NMDA type subunit associated protein 1 [Source:HGNC Symbol
451	9232.95	0.0387534	0.144214	0.268722	0.788144	0.999894	FALSE	ENSG00000145741	ENST00000335895	689	BTF3	protein_coding	5	basic transcription factor 3 [Source:HGNC Symbol
452	9276.54	-0.0803192	0.133839	-0.600117	0.548428	0.999894	FALSE	ENSG00000197102	ENST00000360184	1778	DYNC1H1	protein_coding	14	dynein cytoplasmic 1 heavy chain 1 [Source:HGNC Symbol
453	9400.69	-0.0191445	0.155259	-0.123307	0.901864	0.999894	FALSE	ENSG00000111817	ENST00000430252	29940	DSE	protein_coding	6	dermatan sulfate epimerase [Source:HGNC Symbol
454	8512.5	0.0449871	0.17091	0.263222	0.79238	0.999894	FALSE	ENSG00000172081	ENST00000357066	126308	MOB3A	protein_coding	19	MOB kinase activator 3A [Source:HGNC Symbol
455	10271.5	-0.0604986	0.168098	-0.3599	0.718922	0.999894	FALSE	ENSG00000135074	ENST00000517951	8728	ADAM19	nonsense_mediated_decay	5	ADAM metallopeptidase domain 19 [Source:HGNC Symbol
456	8715.96	0.186562	0.141725	1.31637	0.18805	0.999894	FALSE	ENSG00000114391	ENST00000464595	6152	RPL24	retained_intron	3	ribosomal protein L24 [Source:HGNC Symbol
457	8561.05	0.206944	0.170907	1.21086	0.225949	0.999894	FALSE	ENSG00000198242	ENST00000422514	6147	RPL23A	protein_coding	17	ribosomal protein L23a [Source:HGNC Symbol
458	9453.15	-0.0596584	0.133916	-0.445491	0.655965	0.999894	FALSE	ENSG00000198563	ENST00000474961	7919	DDX39B	retained_intron	6	DExD-box helicase 39B [Source:HGNC Symbol
459	8720.75	0.0878076	0.138068	0.635972	0.524794	0.999894	FALSE	ENSG00000123349	ENST00000551018	5204	PFDN5	protein_coding	12	prefoldin subunit 5 [Source:HGNC Symbol
460	8193.35	0.0233976	0.1373	0.170412	0.864687	0.999894	FALSE	ENSG00000130985	ENST00000377351	7317	UBA1	protein_coding	X	ubiquitin like modifier activating enzyme 1 [Source:HGNC Symbol
461	9656.72	-0.0578598	0.153977	-0.375769	0.707089	0.999894	FALSE	ENSG00000116489	ENST00000263168	829	CAPZA1	protein_coding	1	capping actin protein of muscle Z-line subunit alpha 1 [Source:HGNC Symbol
462	8910.98	0.0422261	0.174416	0.2421	0.808702	0.999894	FALSE	ENSG00000101150	ENST00000369927	7165	TPD52L2	protein_coding	20	TPD52 like 2 [Source:HGNC Symbol
463	9652	-0.0617102	0.138405	-0.445868	0.655692	0.999894	FALSE	ENSG00000010404	ENST00000340855	3423	IDS	protein_coding	X	iduronate 2-sulfatase [Source:HGNC Symbol
464	8697.79	0.129476	0.154152	0.839926	0.40095	0.999894	FALSE	ENSG00000116044	ENST00000458603	4780	NFE2L2	protein_coding	2	nuclear factor, erythroid 2 like 2 [Source:HGNC Symbol
465	8766.08	0.0654537	0.149337	0.438295	0.661172	0.999894	FALSE	ENSG00000169564	ENST00000303577	5093	PCBP1	protein_coding	2	poly(rC) binding protein 1 [Source:HGNC Symbol
466	8017.07	0.140027	0.145941	0.959477	0.337318	0.999894	FALSE	ENSG00000104894	ENST00000391859	951	CD37	nonsense_mediated_decay	19	CD37 molecule [Source:HGNC Symbol
467	8996.21	0.0213397	0.131933	0.161746	0.871506	0.999894	FALSE	ENSG00000108669	ENST00000585509	9267	CYTH1	protein_coding	17	cytohesin 1 [Source:HGNC Symbol
468	9579.09	-0.0676971	0.15734	-0.43026	0.667006	0.999894	FALSE	ENSG00000027697	ENST00000367739	3459	IFNGR1	protein_coding	6	interferon gamma receptor 1 [Source:HGNC Symbol
469	9049.26	0.204031	0.213737	0.954587	0.339786	0.999894	FALSE	ENSG00000102575	ENST00000648477	54	ACP5	protein_coding	19	acid phosphatase 5, tartrate resistant [Source:HGNC Symbol
470	8155.17	0.208986	0.140597	1.48641	0.13717	0.999894	FALSE	ENSG00000136942	ENST00000373570	11224	RPL35	protein_coding	9	ribosomal protein L35 [Source:HGNC Symbol
471	9568.62	-0.11112	0.139786	-0.79493	0.426654	0.999894	FALSE	ENSG00000152291	ENST00000377386	10618	TGOLN2	protein_coding	2	trans-golgi network protein 2 [Source:HGNC Symbol
472	9046.48	0.0192819	0.138589	0.139129	0.889348	0.999894	FALSE	ENSG00000204569	ENST00000376511	5514	PPP1R10	protein_coding	6	protein phosphatase 1 regulatory subunit 10 [Source:HGNC Symbol
473	9664.95	-0.059202	0.193073	-0.306629	0.759125	0.999894	FALSE	ENSG00000134531	ENST00000256951	2012	EMP1	protein_coding	12	epithelial membrane protein 1 [Source:HGNC Symbol
474	8815.22	0.00995798	0.15949	0.0624362	0.950215	0.999894	FALSE	ENSG00000080815	ENST00000557356	5663	PSEN1	protein_coding	14	presenilin 1 [Source:HGNC Symbol
475	8631.13	-0.0373146	0.136034	-0.274303	0.783852	0.999894	FALSE	ENSG00000130402	ENST00000588618	81	ACTN4	retained_intron	19	actinin alpha 4 [Source:HGNC Symbol
476	8777.37	0.0626255	0.1464	0.427771	0.668818	0.999894	FALSE	ENSG00000135047	ENST00000343150	1514	CTSL	protein_coding	9	cathepsin L [Source:HGNC Symbol
477	8584.89	0.0114483	0.135056	0.0847669	0.932447	0.999894	FALSE	ENSG00000177731	ENST00000581858	2314	FLII	nonsense_mediated_decay	17	FLII actin remodeling protein [Source:HGNC Symbol
478	8196.11	0.106466	0.15531	0.685506	0.493025	0.999894	FALSE	ENSG00000185624	ENST00000331483	5034	P4HB	protein_coding	17	prolyl 4-hydroxylase subunit beta [Source:HGNC Symbol
479	8734	0.0434788	0.153925	0.282467	0.777586	0.999894	FALSE	ENSG00000105993	ENST00000441561	10049	DNAJB6	protein_coding	7	DnaJ heat shock protein family (Hsp40) member B6 [Source:HGNC Symbol
480	7621.35	0.150567	0.150948	0.997476	0.318534	0.999894	FALSE	ENSG00000173327	ENST00000309100	4296	MAP3K11	protein_coding	11	mitogen-activated protein kinase kinase kinase 11 [Source:HGNC Symbol
481	8900.48	0.0533746	0.142566	0.374386	0.708117	0.999894	FALSE	ENSG00000092199	ENST00000336053	3183	HNRNPC	protein_coding	14	heterogeneous nuclear ribonucleoprotein C (C1/C2) [Source:HGNC Symbol
482	7650.42	0.17967	0.143872	1.24882	0.21173	0.999894	FALSE	ENSG00000117984	ENST00000236671	1509	CTSD	protein_coding	11	cathepsin D [Source:HGNC Symbol
483	8801.14	0.0895488	0.138218	0.647882	0.517061	0.999894	FALSE	ENSG00000196262	ENST00000481437	5478	PPIA	retained_intron	7	peptidylprolyl isomerase A [Source:HGNC Symbol
484	8145.43	0.0536879	0.160829	0.33382	0.738515	0.999894	FALSE	ENSG00000068323	ENST00000493583	7030	TFE3	nonsense_mediated_decay	X	transcription factor binding to IGHM enhancer 3 [Source:HGNC Symbol
485	9146.45	0.0347499	0.152297	0.228172	0.819512	0.999894	FALSE	ENSG00000118515	ENST00000367858	6446	SGK1	protein_coding	6	serum/glucocorticoid regulated kinase 1 [Source:HGNC Symbol
486	8629.43	-0.0969493	0.148265	-0.653892	0.513181	0.999894	FALSE	ENSG00000100393	ENST00000263253	2033	EP300	protein_coding	22	E1A binding protein p300 [Source:HGNC Symbol
487	9609.37	-0.115985	0.138803	-0.835605	0.403377	0.999894	FALSE	ENSG00000169967	ENST00000409947	10746	MAP3K2	protein_coding	2	mitogen-activated protein kinase kinase kinase 2 [Source:HGNC Symbol
488	7806.47	-0.0131097	0.139278	-0.0941261	0.925009	0.999894	FALSE	ENSG00000092841	ENST00000550697	4637	MYL6	protein_coding	12	myosin light chain 6 [Source:HGNC Symbol
489	8638.32	-0.0708706	0.185152	-0.38277	0.70189	0.999894	FALSE	ENSG00000008294	ENST00000262013	9043	SPAG9	protein_coding	17	sperm associated antigen 9 [Source:HGNC Symbol
490	8437.23	0.118821	0.14962	0.794155	0.427105	0.999894	FALSE	ENSG00000117410	ENST00000472505	533	ATP6V0B	protein_coding	1	ATPase H+ transporting V0 subunit b [Source:HGNC Symbol
491	8752.75	-0.0946343	0.153988	-0.614558	0.538847	0.999894	FALSE	ENSG00000141367	ENST00000393043	1213	CLTC	protein_coding	17	clathrin heavy chain [Source:HGNC Symbol
492	8878.47	-0.0136033	0.167965	-0.0809887	0.935451	0.999894	FALSE	ENSG00000169826	ENST00000374466	55454	CSGALNACT2	protein_coding	10	chondroitin sulfate N-acetylgalactosaminyltransferase 2 [Source:HGNC Symbol
493	9813.67	0.113829	0.443761	0.256511	0.797557	0.999894	FALSE	ENSG00000203747	ENST00000367969	2214	FCGR3A	protein_coding	1	Fc fragment of IgG receptor IIIa [Source:HGNC Symbol
494	8894.12	0.071959	0.152724	0.471171	0.637519	0.999894	FALSE	ENSG00000189067	ENST00000571688	9516	LITAF	protein_coding	16	lipopolysaccharide induced TNF factor [Source:HGNC Symbol
495	8732.37	0.0207839	0.143013	0.145329	0.884451	0.999894	FALSE	ENSG00000110958	ENST00000537473	10728	PTGES3	lncRNA	12	prostaglandin E synthase 3 [Source:HGNC Symbol
496	8110.8	0.14264	0.140722	1.01363	0.310761	0.999894	FALSE	ENSG00000111229	ENST00000228825	10094	ARPC3	protein_coding	12	actin related protein 2/3 complex subunit 3 [Source:HGNC Symbol
497	8161.29	-0.052657	0.161765	-0.325516	0.74479	0.999894	FALSE	ENSG00000003402	ENST00000309955	8837	CFLAR	protein_coding	2	CASP8 and FADD like apoptosis regulator [Source:HGNC Symbol
498	8683.61	0.0540027	0.151659	0.35608	0.721781	0.999894	FALSE	ENSG00000156482	ENST00000518164	6156	RPL30	lncRNA	8	ribosomal protein L30 [Source:HGNC Symbol
499	8549.08	-0.0272375	0.134059	-0.203176	0.838998	0.999894	FALSE	ENSG00000122218	ENST00000241704	1314	COPA	protein_coding	1	coatomer protein complex subunit alpha [Source:HGNC Symbol
500	8695.13	0.0199729	0.134535	0.148458	0.881981	0.999894	FALSE	ENSG00000129351	ENST00000587928	3609	ILF3	retained_intron	19	interleukin enhancer binding factor 3 [Source:HGNC Symbol
501	8621.41	-0.0126289	0.146463	-0.0862255	0.931287	0.999894	FALSE	ENSG00000120899	ENST00000397501	2185	PTK2B	protein_coding	8	protein tyrosine kinase 2 beta [Source:HGNC Symbol
502	8451.5	0.131026	0.198267	0.660859	0.508703	0.999894	FALSE	ENSG00000163682	ENST00000645496	6133	RPL9	protein_coding	4	ribosomal protein L9 [Source:HGNC Symbol
503	5533.34	0.331985	0.429226	0.773449	0.439257	0.999894	FALSE	ENSG00000188536	ENST00000251595	3040	HBA2	protein_coding	16	hemoglobin subunit alpha 2 [Source:HGNC Symbol
504	9064.09	-0.0721314	0.152667	-0.472476	0.636587	0.999894	FALSE	ENSG00000163297	ENST00000403729	118429	ANTXR2	protein_coding	4	ANTXR cell adhesion molecule 2 [Source:HGNC Symbol
505	8407.74	0.0437267	0.141354	0.309342	0.757061	0.999894	FALSE	ENSG00000136279	ENST00000448521	28988	DBNL	protein_coding	7	drebrin like [Source:HGNC Symbol
506	9767.23	-0.0510515	0.150037	-0.34026	0.733661	0.999894	FALSE	ENSG00000113369	ENST00000265138	57561	ARRDC3	protein_coding	5	arrestin domain containing 3 [Source:HGNC Symbol
507	7086.28	0.281469	0.169909	1.65659	0.0976025	0.999894	FALSE	ENSG00000069399	ENST00000403534	602	BCL3	retained_intron	19	BCL3 transcription coactivator [Source:HGNC Symbol
508	7487.87	0.0570603	0.138898	0.410806	0.681215	0.999894	FALSE	ENSG00000104774	ENST00000469423	4125	MAN2B1	retained_intron	19	mannosidase alpha class 2B member 1 [Source:HGNC Symbol
509	8865.78	-0.0351508	0.151094	-0.232641	0.81604	0.999894	FALSE	ENSG00000113648	ENST00000511689	9555	H2AFY	protein_coding	5	H2A histone family member Y [Source:HGNC Symbol
510	8374.41	0.147824	0.158437	0.933016	0.350812	0.999894	FALSE	ENSG00000177169	ENST00000321867	8408	ULK1	protein_coding	12	unc-51 like autophagy activating kinase 1 [Source:HGNC Symbol
511	8207.09	0.056246	0.151717	0.37073	0.710839	0.999894	FALSE	ENSG00000159216	ENST00000344691	861	RUNX1	protein_coding	21	runt related transcription factor 1 [Source:HGNC Symbol
512	7528.33	0.00212726	0.138745	0.0153322	0.987767	0.999894	FALSE	ENSG00000111679	ENST00000543115	5777	PTPN6	protein_coding	12	protein tyrosine phosphatase non-receptor type 6 [Source:HGNC Symbol
513	7979.55	-0.0295034	0.158461	-0.186187	0.852298	0.999894	FALSE	ENSG00000005339	ENST00000262367	1387	CREBBP	protein_coding	16	CREB binding protein [Source:HGNC Symbol
514	8144.39	0.0341193	0.158891	0.214734	0.829974	0.999894	FALSE	ENSG00000100650	ENST00000553521	6430	SRSF5	protein_coding	14	serine and arginine rich splicing factor 5 [Source:HGNC Symbol
515	7533.13	0.159205	0.147118	1.08216	0.279181	0.999894	FALSE	ENSG00000023191	ENST00000534797	6050	RNH1	protein_coding	11	ribonuclease/angiogenin inhibitor 1 [Source:HGNC Symbol
516	7714.4	-0.0177891	0.149973	-0.118615	0.90558	0.999894	FALSE	ENSG00000121060	ENST00000648772	7706	TRIM25	nonsense_mediated_decay	17	tripartite motif containing 25 [Source:HGNC Symbol
517	7280.42	-0.122921	0.420765	-0.292138	0.770181	0.999894	FALSE	ENSG00000248323	ENST00000650017	NA	LUCAT1	lncRNA	5	lung cancer associated transcript 1 [Source:HGNC Symbol
518	7290.65	0.0399069	0.16382	0.243602	0.807539	0.999894	FALSE	ENSG00000023902	ENST00000369126	51177	PLEKHO1	protein_coding	1	pleckstrin homology domain containing O1 [Source:HGNC Symbol
519	8043.95	0.0579541	0.158492	0.365661	0.714618	0.999894	FALSE	ENSG00000084733	ENST00000495146	10890	RAB10	retained_intron	2	RAB10, member RAS oncogene family [Source:HGNC Symbol
520	6817.52	-0.0621136	0.440771	-0.14092	0.887933	0.999894	FALSE	ENSG00000258227	ENST00000546910	23601	CLEC5A	protein_coding	7	C-type lectin domain containing 5A [Source:HGNC Symbol
521	8604.53	-0.105359	0.152804	-0.689502	0.490507	0.999894	FALSE	ENSG00000123908	ENST00000220592	27161	AGO2	protein_coding	8	argonaute RISC catalytic component 2 [Source:HGNC Symbol
522	7547.26	0.0392922	0.163143	0.240845	0.809675	0.999894	FALSE	ENSG00000146535	ENST00000275364	2768	GNA12	protein_coding	7	G protein subunit alpha 12 [Source:HGNC Symbol
523	7939.65	0.0475188	0.134747	0.352652	0.724349	0.999894	FALSE	ENSG00000011304	ENST00000356948	5725	PTBP1	protein_coding	19	polypyrimidine tract binding protein 1 [Source:HGNC Symbol
524	8015.25	0.125147	0.158202	0.791058	0.42891	0.999894	FALSE	ENSG00000152518	ENST00000282388	678	ZFP36L2	protein_coding	2	ZFP36 ring finger protein like 2 [Source:HGNC Symbol
525	7851.94	0.0535158	0.152453	0.351032	0.725564	0.999894	FALSE	ENSG00000123146	ENST00000587728	976	ADGRE5	lncRNA	19	adhesion G protein-coupled receptor E5 [Source:HGNC Symbol
526	7707.84	-0.0695685	0.143392	-0.485162	0.627561	0.999894	FALSE	ENSG00000166340	ENST00000299427	1200	TPP1	protein_coding	11	tripeptidyl peptidase 1 [Source:HGNC Symbol
527	7711.94	0.138056	0.158937	0.86862	0.385055	0.999894	FALSE	ENSG00000132002	ENST00000254322	3337	DNAJB1	protein_coding	19	DnaJ heat shock protein family (Hsp40) member B1 [Source:HGNC Symbol
528	8353.23	-0.00951235	0.16332	-0.0582438	0.953554	0.999894	FALSE	ENSG00000115762	ENST00000409158	55041	PLEKHB2	protein_coding	2	pleckstrin homology domain containing B2 [Source:HGNC Symbol
529	8050.24	0.130002	0.150918	0.861413	0.389011	0.999894	FALSE	ENSG00000198918	ENST00000477403	6170	RPL39	lncRNA	X	ribosomal protein L39 [Source:HGNC Symbol
530	7669.01	0.155007	0.176328	0.879084	0.379356	0.999894	FALSE	ENSG00000162772	ENST00000366981	467	ATF3	protein_coding	1	activating transcription factor 3 [Source:HGNC Symbol
531	8806.97	-0.101713	0.159955	-0.635885	0.524852	0.999894	FALSE	ENSG00000196205	ENST00000436459	NA	EEF1A1P5	processed_pseudogene	9	eukaryotic translation elongation factor 1 alpha 1 pseudogene 5 [Source:HGNC Symbol
532	8232.63	0.00285925	0.15601	0.0183273	0.985378	0.999894	FALSE	ENSG00000065809	ENST00000378470	83641	FAM107B	protein_coding	10	family with sequence similarity 107 member B [Source:HGNC Symbol
533	8484.47	-0.0760632	0.142383	-0.534215	0.593193	0.999894	FALSE	ENSG00000084112	ENST00000326495	54434	SSH1	protein_coding	12	slingshot protein phosphatase 1 [Source:HGNC Symbol
534	8340.67	0.00474057	0.156664	0.0302594	0.97586	0.999894	FALSE	ENSG00000213639	ENST00000455580	5500	PPP1CB	protein_coding	2	protein phosphatase 1 catalytic subunit beta [Source:HGNC Symbol
535	8600.73	0.0668348	0.158167	0.422559	0.672617	0.999894	FALSE	ENSG00000157514	ENST00000372390	1831	TSC22D3	protein_coding	X	TSC22 domain family member 3 [Source:HGNC Symbol
536	7922.8	0.0943588	0.145907	0.646707	0.517822	0.999894	FALSE	ENSG00000111252	ENST00000341259	10019	SH2B3	protein_coding	12	SH2B adaptor protein 3 [Source:HGNC Symbol
537	7707.38	0.101217	0.141545	0.715088	0.474554	0.999894	FALSE	ENSG00000267519	ENST00000587762	NA	AC020916.1	lncRNA	19	novel transcript
538	8356.3	-0.0744574	0.200764	-0.37087	0.710735	0.999894	FALSE	ENSG00000112531	ENST00000361758	9444	QKI	nonsense_mediated_decay	6	QKI, KH domain containing RNA binding [Source:HGNC Symbol
539	8615.27	-0.0975568	0.134393	-0.725905	0.467897	0.999894	FALSE	ENSG00000147526	ENST00000519416	6867	TACC1	protein_coding	8	transforming acidic coiled-coil containing protein 1 [Source:HGNC Symbol
540	7844.95	-0.00151621	0.140357	-0.0108026	0.991381	0.999894	FALSE	ENSG00000124201	ENST00000371754	57169	ZNFX1	protein_coding	20	zinc finger NFX1-type containing 1 [Source:HGNC Symbol
541	8130.15	-0.0555776	0.153709	-0.361576	0.717669	0.999894	FALSE	ENSG00000114978	ENST00000396049	55233	MOB1A	protein_coding	2	MOB kinase activator 1A [Source:HGNC Symbol
542	7361.27	0.142787	0.16085	0.887698	0.374703	0.999894	FALSE	ENSG00000136238	ENST00000348035	5879	RAC1	protein_coding	7	Rac family small GTPase 1 [Source:HGNC Symbol
543	8212.09	-0.0194109	0.13863	-0.14002	0.888644	0.999894	FALSE	ENSG00000197622	ENST00000439374	56882	CDC42SE1	protein_coding	1	CDC42 small effector 1 [Source:HGNC Symbol
544	8826.19	-0.12664	0.211167	-0.599712	0.548698	0.999894	FALSE	ENSG00000125810	ENST00000246006	22918	CD93	protein_coding	20	CD93 molecule [Source:HGNC Symbol
545	7302.11	0.102212	0.222417	0.459553	0.645837	0.999894	FALSE	ENSG00000137462	ENST00000646900	7097	TLR2	protein_coding	4	toll like receptor 2 [Source:HGNC Symbol
546	7896.86	0.023945	0.173441	0.138058	0.890194	0.999894	FALSE	ENSG00000082153	ENST00000450637	9689	BZW1	protein_coding	2	basic leucine zipper and W2 domains 1 [Source:HGNC Symbol
547	7624.44	-0.000732241	0.142491	-0.00513885	0.9959	0.999894	FALSE	ENSG00000159314	ENST00000532038	201176	ARHGAP27	protein_coding	17	Rho GTPase activating protein 27 [Source:HGNC Symbol
548	7471.54	0.0522371	0.160437	0.325593	0.744732	0.999894	FALSE	ENSG00000106546	ENST00000645559	196	AHR	lncRNA	7	aryl hydrocarbon receptor [Source:HGNC Symbol
549	8207.44	-0.0320136	0.136938	-0.233781	0.815155	0.999894	FALSE	ENSG00000100030	ENST00000215832	5594	MAPK1	protein_coding	22	mitogen-activated protein kinase 1 [Source:HGNC Symbol
550	7791.62	0.192328	0.188955	1.01785	0.308749	0.999894	FALSE	ENSG00000204388	ENST00000375650	3304	HSPA1B	protein_coding	6	heat shock protein family A (Hsp70) member 1B [Source:HGNC Symbol
551	7751.25	0.0209499	0.142856	0.14665	0.883408	0.999894	FALSE	ENSG00000167004	ENST00000300289	2923	PDIA3	protein_coding	15	protein disulfide isomerase family A member 3 [Source:HGNC Symbol
552	7602.19	-0.0290206	0.169795	-0.170915	0.86429	0.999894	FALSE	ENSG00000070961	ENST00000359142	490	ATP2B1	protein_coding	12	ATPase plasma membrane Ca2+ transporting 1 [Source:HGNC Symbol
553	7427.26	0.0556064	0.135864	0.409278	0.682335	0.999894	FALSE	ENSG00000044115	ENST00000517980	1495	CTNNA1	protein_coding	5	catenin alpha 1 [Source:HGNC Symbol
554	7380.98	0.078424	0.135893	0.5771	0.563872	0.999894	FALSE	ENSG00000118680	ENST00000648965	103910	MYL12B	protein_coding	18	myosin light chain 12B [Source:HGNC Symbol
555	8046.66	-0.101628	0.140171	-0.725028	0.468435	0.999894	FALSE	ENSG00000175215	ENST00000398073	10106	CTDSP2	protein_coding	12	CTD small phosphatase 2 [Source:HGNC Symbol
556	7268.54	-0.0241358	0.176535	-0.13672	0.891252	0.999894	FALSE	ENSG00000135956	ENST00000258439	55654	TMEM127	protein_coding	2	transmembrane protein 127 [Source:HGNC Symbol
557	7482.12	0.0879521	0.158702	0.554195	0.579445	0.999894	FALSE	ENSG00000101421	ENST00000217402	128866	CHMP4B	protein_coding	20	charged multivesicular body protein 4B [Source:HGNC Symbol
558	8167.73	-0.153218	0.181464	-0.844347	0.398475	0.999894	FALSE	ENSG00000064393	ENST00000406875	28996	HIPK2	protein_coding	7	homeodomain interacting protein kinase 2 [Source:HGNC Symbol
559	7601.18	-0.012874	0.15492	-0.0831007	0.933771	0.999894	FALSE	ENSG00000114867	ENST00000346169	1981	EIF4G1	protein_coding	3	eukaryotic translation initiation factor 4 gamma 1 [Source:HGNC Symbol
560	7751.28	0.126928	0.145979	0.869496	0.384576	0.999894	FALSE	ENSG00000117616	ENST00000243189	57035	RSRP1	protein_coding	1	arginine and serine rich protein 1 [Source:HGNC Symbol
561	8288.1	0.0981395	0.210575	0.466055	0.641176	0.999894	FALSE	ENSG00000134333	ENST00000422447	3939	LDHA	protein_coding	11	lactate dehydrogenase A [Source:HGNC Symbol
562	7143.52	-0.041536	0.143486	-0.289478	0.772215	0.999894	FALSE	ENSG00000204469	ENST00000376007	7916	PRRC2A	protein_coding	6	proline rich coiled-coil 2A [Source:HGNC Symbol
563	7842.1	0.150593	0.1586	0.949516	0.342358	0.999894	FALSE	ENSG00000021355	ENST00000380739	1992	SERPINB1	protein_coding	6	serpin family B member 1 [Source:HGNC Symbol
564	6887.71	0.0686061	0.146478	0.468373	0.639518	0.999894	FALSE	ENSG00000167173	ENST00000563905	56905	C15orf39	protein_coding	15	chromosome 15 open reading frame 39 [Source:HGNC Symbol
565	7709.5	0.0675905	0.15236	0.443623	0.657315	0.999894	FALSE	ENSG00000084070	ENST00000435168	64744	SMAP2	protein_coding	1	small ArfGAP2 [Source:HGNC Symbol
566	8258.42	-0.0340241	0.161777	-0.210315	0.833422	0.999894	FALSE	ENSG00000171867	ENST00000379440	5621	PRNP	protein_coding	20	prion protein [Source:HGNC Symbol
567	7013.46	0.0938144	0.137063	0.684464	0.493682	0.999894	FALSE	ENSG00000103653	ENST00000220003	1445	CSK	protein_coding	15	C-terminal Src kinase [Source:HGNC Symbol
568	7532.1	0.179815	0.136609	1.31627	0.188084	0.999894	FALSE	ENSG00000120742	ENST00000479209	27230	SERP1	protein_coding	3	stress associated endoplasmic reticulum protein 1 [Source:HGNC Symbol
569	7365.9	-0.064619	0.201284	-0.321034	0.748184	0.999894	FALSE	ENSG00000145685	ENST00000515007	10184	LHFPL2	protein_coding	5	LHFPL tetraspan subfamily member 2 [Source:HGNC Symbol
570	7401.49	-0.00245854	0.135441	-0.0181521	0.985518	0.999894	FALSE	ENSG00000182095	ENST00000399537	84629	TNRC18	protein_coding	7	trinucleotide repeat containing 18 [Source:HGNC Symbol
571	6561.73	0.128433	0.142593	0.900703	0.367746	0.999894	FALSE	ENSG00000110697	ENST00000534749	9600	PITPNM1	protein_coding	11	phosphatidylinositol transfer protein membrane associated 1 [Source:HGNC Symbol
572	7537.04	-0.0724394	0.137357	-0.527381	0.597929	0.999894	FALSE	ENSG00000116584	ENST00000313695	9181	ARHGEF2	protein_coding	1	Rho/Rac guanine nucleotide exchange factor 2 [Source:HGNC Symbol
573	6248.68	0.160144	0.163061	0.982112	0.326045	0.999894	FALSE	ENSG00000167468	ENST00000354171	2879	GPX4	protein_coding	19	glutathione peroxidase 4 [Source:HGNC Symbol
574	7129.51	0.160076	0.145817	1.09779	0.272298	0.999894	FALSE	ENSG00000034152	ENST00000395491	5606	MAP2K3	nonsense_mediated_decay	17	mitogen-activated protein kinase kinase 3 [Source:HGNC Symbol
575	7071.7	0.0725539	0.147513	0.491847	0.622828	0.999894	FALSE	ENSG00000076928	ENST00000354532	9138	ARHGEF1	protein_coding	19	Rho guanine nucleotide exchange factor 1 [Source:HGNC Symbol
576	6902.48	0.266895	0.192416	1.38707	0.165419	0.999894	FALSE	ENSG00000148926	ENST00000278175	133	ADM	protein_coding	11	adrenomedullin [Source:HGNC Symbol
577	7679.47	0.00203439	0.135718	0.0149899	0.98804	0.999894	FALSE	ENSG00000003756	ENST00000347869	10181	RBM5	protein_coding	3	RNA binding motif protein 5 [Source:HGNC Symbol
578	8115.99	0.000873847	0.146078	0.00598207	0.995227	0.999894	FALSE	ENSG00000135269	ENST00000358204	26136	TES	protein_coding	7	testin LIM domain protein [Source:HGNC Symbol
579	6979.16	0.0240184	0.157944	0.152069	0.879132	0.999894	FALSE	ENSG00000144711	ENST00000273221	9922	IQSEC1	protein_coding	3	IQ motif and Sec7 domain 1 [Source:HGNC Symbol
580	7413.86	0.173246	0.178738	0.969273	0.332409	0.999894	FALSE	ENSG00000160796	ENST00000450053	23218	NBEAL2	protein_coding	3	neurobeachin like 2 [Source:HGNC Symbol
581	7750.93	-0.0136523	0.140777	-0.096978	0.922744	0.999894	FALSE	ENSG00000129657	ENST00000561721	6397	SEC14L1	protein_coding	17	SEC14 like lipid binding 1 [Source:HGNC Symbol
582	7803.82	-0.0360761	0.140688	-0.256426	0.797622	0.999894	FALSE	ENSG00000147140	ENST00000276079	4841	NONO	protein_coding	X	non-POU domain containing octamer binding [Source:HGNC Symbol
583	8124.98	-0.0394302	0.145456	-0.27108	0.78633	0.999894	FALSE	ENSG00000105887	ENST00000393085	136319	MTPN	protein_coding	7	myotrophin [Source:HGNC Symbol
584	7455.86	0.0663375	0.142801	0.464545	0.642257	0.999894	FALSE	ENSG00000069849	ENST00000475483	483	ATP1B3	protein_coding	3	ATPase Na+/K+ transporting subunit beta 3 [Source:HGNC Symbol
585	7761.98	0.0130559	0.143826	0.090776	0.927671	0.999894	FALSE	ENSG00000067082	ENST00000461124	1316	KLF6	lncRNA	10	Kruppel like factor 6 [Source:HGNC Symbol
586	6659.66	-0.00811704	0.175232	-0.0463216	0.963054	0.999894	FALSE	ENSG00000124731	ENST00000589614	54210	TREM1	protein_coding	6	triggering receptor expressed on myeloid cells 1 [Source:HGNC Symbol
587	6815.14	0.131	0.158239	0.827864	0.407747	0.999894	FALSE	ENSG00000089327	ENST00000392218	53827	FXYD5	protein_coding	19	FXYD domain containing ion transport regulator 5 [Source:HGNC Symbol
588	7571.35	-0.142984	0.20046	-0.71328	0.475672	0.999894	FALSE	ENSG00000197081	ENST00000356956	3482	IGF2R	protein_coding	6	insulin like growth factor 2 receptor [Source:HGNC Symbol
589	7870.81	-0.0857152	0.145117	-0.590664	0.554746	0.999894	FALSE	ENSG00000168461	ENST00000578921	11031	RAB31	protein_coding	18	RAB31, member RAS oncogene family [Source:HGNC Symbol
590	7611.5	0.0642491	0.159262	0.403418	0.686641	0.999894	FALSE	ENSG00000002586	ENST00000381192	4267	CD99	protein_coding	X	CD99 molecule (Xg blood group) [Source:HGNC Symbol
591	7387.03	-0.0753832	0.202087	-0.373023	0.709131	0.999894	FALSE	ENSG00000101236	ENST00000336095	11237	RNF24	protein_coding	20	ring finger protein 24 [Source:HGNC Symbol
592	7879.7	-0.113679	0.140953	-0.806504	0.419952	0.999894	FALSE	ENSG00000101596	ENST00000320876	23347	SMCHD1	protein_coding	18	structural maintenance of chromosomes flexible hinge domain containing 1 [Source:HGNC Symbol
593	7005.63	0.0703623	0.222101	0.316804	0.751393	0.999894	FALSE	ENSG00000196352	ENST00000367064	1604	CD55	protein_coding	1	CD55 molecule (Cromer blood group) [Source:HGNC Symbol
594	7428.78	-0.148629	0.139719	-1.06377	0.287431	0.999894	FALSE	ENSG00000153827	ENST00000283943	9320	TRIP12	protein_coding	2	thyroid hormone receptor interactor 12 [Source:HGNC Symbol
595	6494.31	0.0874703	0.200613	0.436015	0.662826	0.999894	FALSE	ENSG00000177606	ENST00000371222	3725	JUN	protein_coding	1	Jun proto-oncogene, AP-1 transcription factor subunit [Source:HGNC Symbol
596	6810.28	0.0119032	0.152088	0.0782651	0.937617	0.999894	FALSE	ENSG00000136295	ENST00000258796	80727	TTYH3	protein_coding	7	tweety family member 3 [Source:HGNC Symbol
597	6987.86	0.232255	0.149562	1.5529	0.120447	0.999894	FALSE	ENSG00000060138	ENST00000279550	8531	YBX3	protein_coding	12	Y-box binding protein 3 [Source:HGNC Symbol
598	5106.43	0.169811	0.162488	1.04507	0.295992	0.999894	FALSE	ENSG00000196126	ENST00000360004	3123	HLA-DRB1	protein_coding	6	major histocompatibility complex, class II, DR beta 1 [Source:HGNC Symbol
599	7491.27	-0.0013488	0.149201	-0.00904013	0.992787	0.999894	FALSE	ENSG00000127314	ENST00000250559	5908	RAP1B	protein_coding	12	RAP1B, member of RAS oncogene family [Source:HGNC Symbol
600	7278.99	-0.0620985	0.15911	-0.390287	0.696324	0.999894	FALSE	ENSG00000116741	ENST00000483295	5997	RGS2	lncRNA	1	regulator of G protein signaling 2 [Source:HGNC Symbol
601	7243.26	-0.0451407	0.159013	-0.28388	0.776502	0.999894	FALSE	ENSG00000173559	ENST00000491331	64859	NABP1	retained_intron	2	nucleic acid binding protein 1 [Source:HGNC Symbol
602	6792.63	-0.00707441	0.152461	-0.0464014	0.96299	0.999894	FALSE	ENSG00000109111	ENST00000314616	6830	SUPT6H	protein_coding	17	SPT6 homolog, histone chaperone and transcription elongation factor [Source:HGNC Symbol
603	8001	-0.0635769	0.162719	-0.390716	0.696007	0.999894	FALSE	ENSG00000079308	ENST00000646520	7145	TNS1	protein_coding	2	tensin 1 [Source:HGNC Symbol
604	6997.04	0.0433265	0.135909	0.318792	0.749885	0.999894	FALSE	ENSG00000008513	ENST00000521180	6482	ST3GAL1	protein_coding	8	ST3 beta-galactoside alpha-2,3-sialyltransferase 1 [Source:HGNC Symbol
605	6860.43	-0.0420703	0.146487	-0.287194	0.773963	0.999894	FALSE	ENSG00000181222	ENST00000617998	5430	POLR2A	protein_coding	17	RNA polymerase II subunit A [Source:HGNC Symbol
606	6961.6	0.117401	0.165299	0.710234	0.477559	0.999894	FALSE	ENSG00000146457	ENST00000358372	9589	WTAP	protein_coding	6	WT1 associated protein [Source:HGNC Symbol
607	7221.05	-0.00374263	0.15474	-0.0241865	0.980704	0.999894	FALSE	ENSG00000172243	ENST00000353231	64581	CLEC7A	protein_coding	12	C-type lectin domain containing 7A [Source:HGNC Symbol
608	6582.87	0.00514899	0.149001	0.0345568	0.972433	0.999894	FALSE	ENSG00000115677	ENST00000391975	3069	HDLBP	protein_coding	2	high density lipoprotein binding protein [Source:HGNC Symbol
609	5967.7	0.220788	0.201386	1.09634	0.272928	0.999894	FALSE	ENSG00000110047	ENST00000320631	10938	EHD1	protein_coding	11	EH domain containing 1 [Source:HGNC Symbol
610	6364.31	0.349521	0.43539	0.802777	0.422104	0.999894	FALSE	ENSG00000233927	ENST00000449223	6234	RPS28	retained_intron	19	ribosomal protein S28 [Source:HGNC Symbol
611	6847.21	0.0526634	0.158241	0.332805	0.739282	0.999894	FALSE	ENSG00000144655	ENST00000273153	64651	CSRNP1	protein_coding	3	cysteine and serine rich nuclear protein 1 [Source:HGNC Symbol
612	7379.04	0.0526434	0.154525	0.34068	0.733345	0.999894	FALSE	ENSG00000102317	ENST00000472897	5935	RBM3	lncRNA	X	RNA binding motif protein 3 [Source:HGNC Symbol
613	7358.68	0.0167081	0.13475	0.123993	0.901321	0.999894	FALSE	ENSG00000196730	ENST00000358077	1612	DAPK1	protein_coding	9	death associated protein kinase 1 [Source:HGNC Symbol
614	7448.26	0.0519292	0.149338	0.347729	0.728044	0.999894	FALSE	ENSG00000119801	ENST00000379520	51646	YPEL5	protein_coding	2	yippee like 5 [Source:HGNC Symbol
615	7202.69	0.150989	0.177608	0.850128	0.395254	0.999894	FALSE	ENSG00000077238	ENST00000566117	3566	IL4R	protein_coding	16	interleukin 4 receptor [Source:HGNC Symbol
616	7089.4	-0.0666468	0.201738	-0.330363	0.741126	0.999894	FALSE	ENSG00000108510	ENST00000397786	9969	MED13	protein_coding	17	mediator complex subunit 13 [Source:HGNC Symbol
617	6635.19	0.18497	0.154559	1.19676	0.2314	0.999894	FALSE	ENSG00000015475	ENST00000317361	637	BID	protein_coding	22	BH3 interacting domain death agonist [Source:HGNC Symbol
618	6327.42	0.192224	0.137069	1.40238	0.1608	0.999894	FALSE	ENSG00000064932	ENST00000361757	22904	SBNO2	protein_coding	19	strawberry notch homolog 2 [Source:HGNC Symbol
619	7258.7	-0.0516665	0.138518	-0.372994	0.709153	0.999894	FALSE	ENSG00000173120	ENST00000398645	22992	KDM2A	protein_coding	11	lysine demethylase 2A [Source:HGNC Symbol
620	6853.08	0.00589697	0.133388	0.0442091	0.964738	0.999894	FALSE	ENSG00000170248	ENST00000307296	10015	PDCD6IP	protein_coding	3	programmed cell death 6 interacting protein [Source:HGNC Symbol
621	6443.98	0.220291	0.160479	1.3727	0.169845	0.999894	FALSE	ENSG00000126247	ENST00000246533	826	CAPNS1	protein_coding	19	calpain small subunit 1 [Source:HGNC Symbol
622	7095.01	-0.0511502	0.205478	-0.248932	0.803413	0.999894	FALSE	ENSG00000008952	ENST00000461933	7095	SEC62	lncRNA	3	SEC62 homolog, preprotein translocation factor [Source:HGNC Symbol
623	6333.52	0.0516068	0.194435	0.26542	0.790686	0.999894	FALSE	ENSG00000116786	ENST00000375799	23207	PLEKHM2	protein_coding	1	pleckstrin homology and RUN domain containing M2 [Source:HGNC Symbol
624	6583.92	0.112382	0.187106	0.600632	0.548085	0.999894	FALSE	ENSG00000162889	ENST00000294981	9261	MAPKAPK2	protein_coding	1	mitogen-activated protein kinase-activated protein kinase 2 [Source:HGNC Symbol
625	7481.5	0.160106	0.586353	0.273054	0.784812	0.999894	FALSE	ENSG00000004399	ENST00000324093	23129	PLXND1	protein_coding	3	plexin D1 [Source:HGNC Symbol
626	6299.24	0.186648	0.138833	1.34441	0.178817	0.999894	FALSE	ENSG00000176170	ENST00000591651	8877	SPHK1	protein_coding	17	sphingosine kinase 1 [Source:HGNC Symbol
627	7522.09	0.0655722	0.158816	0.41288	0.679694	0.999894	FALSE	ENSG00000184640	ENST00000589070	10801	2009-09-01	protein_coding	17	septin 9 [Source:HGNC Symbol
628	6912.62	-0.00577021	0.137217	-0.0420518	0.966457	0.999894	FALSE	ENSG00000133961	ENST00000554546	8650	NUMB	protein_coding	14	NUMB endocytic adaptor protein [Source:NCBI gene
629	7114.04	-0.0512893	0.14612	-0.351007	0.725583	0.999894	FALSE	ENSG00000002834	ENST00000318008	3927	LASP1	protein_coding	17	LIM and SH3 protein 1 [Source:HGNC Symbol
630	6645.68	0.0283452	0.148152	0.191325	0.848271	0.999894	FALSE	ENSG00000135596	ENST00000456101	64780	MICAL1	retained_intron	6	microtubule associated monooxygenase, calponin and LIM domain containing 1 [Source:HGNC Symbol
631	6571.48	0.0840436	0.137307	0.612086	0.540481	0.999894	FALSE	ENSG00000079805	ENST00000585892	1785	DNM2	protein_coding	19	dynamin 2 [Source:HGNC Symbol
632	7143.23	0.00923365	0.145498	0.0634624	0.949398	0.999894	FALSE	ENSG00000124193	ENST00000668808	6431	SRSF6	protein_coding	20	serine and arginine rich splicing factor 6 [Source:HGNC Symbol
633	7741.3	-0.140385	0.149989	-0.93597	0.349289	0.999894	FALSE	ENSG00000107581	ENST00000369144	8661	EIF3A	protein_coding	10	eukaryotic translation initiation factor 3 subunit A [Source:HGNC Symbol
634	7198.34	0.0277717	0.152237	0.182425	0.855249	0.999894	FALSE	ENSG00000100242	ENST00000405510	25777	SUN2	protein_coding	22	Sad1 and UNC84 domain containing 2 [Source:HGNC Symbol
635	6349.64	0.101898	0.179647	0.567213	0.570569	0.999894	FALSE	ENSG00000171860	ENST00000307637	719	C3AR1	protein_coding	12	complement C3a receptor 1 [Source:HGNC Symbol
636	6869.72	-0.00153244	0.14797	-0.0103565	0.991737	0.999894	FALSE	ENSG00000101152	ENST00000360864	80331	DNAJC5	protein_coding	20	DnaJ heat shock protein family (Hsp40) member C5 [Source:HGNC Symbol
637	6615.3	0.0617642	0.156393	0.394931	0.692894	0.999894	FALSE	ENSG00000137409	ENST00000373616	23787	MTCH1	protein_coding	6	mitochondrial carrier 1 [Source:HGNC Symbol
638	6055.4	0.0861948	0.183914	0.468669	0.639306	0.999894	FALSE	ENSG00000127838	ENST00000248451	25953	PNKD	protein_coding	2	PNKD metallo-beta-lactamase domain containing [Source:HGNC Symbol
639	7356.61	-0.0874616	0.152434	-0.573767	0.566125	0.999894	FALSE	ENSG00000138434	ENST00000480753	6744	ITPRID2	retained_intron	2	ITPR interacting domain containing 2 [Source:HGNC Symbol
640	7130.5	0.00699164	0.141819	0.0492997	0.96068	0.999894	FALSE	ENSG00000147454	ENST00000519973	51312	SLC25A37	protein_coding	8	solute carrier family 25 member 37 [Source:HGNC Symbol
641	6143.43	0.109971	0.138916	0.791635	0.428573	0.999894	FALSE	ENSG00000141522	ENST00000582520	396	ARHGDIA	lncRNA	17	Rho GDP dissociation inhibitor alpha [Source:HGNC Symbol
642	6984.78	0.0548438	0.140465	0.390445	0.696208	0.999894	FALSE	ENSG00000100129	ENST00000412331	51386	EIF3L	protein_coding	22	eukaryotic translation initiation factor 3 subunit L [Source:HGNC Symbol
643	6215.36	0.179683	0.141414	1.27062	0.203864	0.999894	FALSE	ENSG00000178951	ENST00000322357	51341	ZBTB7A	protein_coding	19	zinc finger and BTB domain containing 7A [Source:HGNC Symbol
644	6602.99	0.0138914	0.142325	0.0976035	0.922247	0.999894	FALSE	ENSG00000084754	ENST00000380649	3030	HADHA	protein_coding	2	hydroxyacyl-CoA dehydrogenase trifunctional multienzyme complex subunit alpha [Source:HGNC Symbol
645	6980.59	0.048972	0.148644	0.329459	0.741809	0.999894	FALSE	ENSG00000104408	ENST00000523674	3646	EIF3E	retained_intron	8	eukaryotic translation initiation factor 3 subunit E [Source:HGNC Symbol
646	6805.38	0.0675829	0.134306	0.5032	0.614823	0.999894	FALSE	ENSG00000116604	ENST00000464356	4209	MEF2D	protein_coding	1	myocyte enhancer factor 2D [Source:HGNC Symbol
647	7247.86	-0.0571507	0.147985	-0.386194	0.699353	0.999894	FALSE	ENSG00000104081	ENST00000354670	90427	BMF	protein_coding	15	Bcl2 modifying factor [Source:HGNC Symbol
648	7237.28	-0.11051	0.13952	-0.792076	0.428316	0.999894	FALSE	ENSG00000127507	ENST00000315576	30817	ADGRE2	protein_coding	19	adhesion G protein-coupled receptor E2 [Source:HGNC Symbol
649	6460.85	0.0772547	0.141111	0.547476	0.584052	0.999894	FALSE	ENSG00000148248	ENST00000371989	6836	SURF4	protein_coding	9	surfeit 4 [Source:HGNC Symbol
650	6441.1	0.0305958	0.139101	0.219954	0.825907	0.999894	FALSE	ENSG00000159842	ENST00000302538	29	ABR	protein_coding	17	ABR activator of RhoGEF and GTPase [Source:HGNC Symbol
651	6265.9	0.16251	0.141947	1.14487	0.252264	0.999894	FALSE	ENSG00000119655	ENST00000434013	10577	NPC2	protein_coding	14	NPC intracellular cholesterol transporter 2 [Source:HGNC Symbol
652	7083.56	-0.0439844	0.169097	-0.260114	0.794776	0.999894	FALSE	ENSG00000057657	ENST00000652320	639	PRDM1	protein_coding	6	PR/SET domain 1 [Source:HGNC Symbol
653	6309.85	0.073727	0.14265	0.516839	0.605268	0.999894	FALSE	ENSG00000074370	ENST00000397041	489	ATP2A3	protein_coding	17	ATPase sarcoplasmic/endoplasmic reticulum Ca2+ transporting 3 [Source:HGNC Symbol
654	5885.22	0.107992	0.174251	0.61975	0.535423	0.999894	FALSE	ENSG00000100284	ENST00000608749	10043	TOM1	protein_coding	22	target of myb1 membrane trafficking protein [Source:HGNC Symbol
655	6125.89	-0.000892586	0.150367	-0.00593605	0.995264	0.999894	FALSE	ENSG00000186818	ENST00000461839	11006	LILRB4	lncRNA	19	leukocyte immunoglobulin like receptor B4 [Source:HGNC Symbol
656	5883.16	0.076883	0.139763	0.550097	0.582253	0.999894	FALSE	ENSG00000105401	ENST00000222005	11140	CDC37	protein_coding	19	cell division cycle 37 [Source:HGNC Symbol
657	6660.77	-0.0511154	0.15008	-0.340589	0.733413	0.999894	FALSE	ENSG00000166598	ENST00000549334	7184	HSP90B1	protein_coding	12	heat shock protein 90 beta family member 1 [Source:HGNC Symbol
658	6485.15	-0.048552	0.172921	-0.280776	0.778882	0.999894	FALSE	ENSG00000095787	ENST00000375664	51322	WAC	protein_coding	10	WW domain containing adaptor with coiled-coil [Source:HGNC Symbol
659	6749.97	0.0945602	0.161253	0.586411	0.557599	0.999894	FALSE	ENSG00000111348	ENST00000228945	397	ARHGDIB	protein_coding	12	Rho GDP dissociation inhibitor beta [Source:HGNC Symbol
660	6900.72	-0.0205626	0.178347	-0.115295	0.908211	0.999894	FALSE	ENSG00000120063	ENST00000439174	10672	GNA13	protein_coding	17	G protein subunit alpha 13 [Source:HGNC Symbol
661	5791.41	0.270984	0.41905	0.646664	0.517849	0.999894	FALSE	ENSG00000185022	ENST00000624676	23764	MAFF	retained_intron	22	MAF bZIP transcription factor F [Source:HGNC Symbol
662	6090.31	0.0675276	0.150857	0.447628	0.654422	0.999894	FALSE	ENSG00000131759	ENST00000577646	5914	RARA	protein_coding	17	retinoic acid receptor alpha [Source:HGNC Symbol
663	7018.41	0.554073	0.556634	0.995399	0.319542	0.999894	FALSE	ENSG00000227097	ENST00000473748	NA	RPS28P7	processed_pseudogene	11	ribosomal protein S28 pseudogene 7 [Source:HGNC Symbol
664	5982.53	0.163943	0.135717	1.20798	0.227056	0.999894	FALSE	ENSG00000196839	ENST00000464097	100	ADA	lncRNA	20	adenosine deaminase [Source:HGNC Symbol
665	6562.29	0.00514459	0.139282	0.0369365	0.970536	0.999894	FALSE	ENSG00000012779	ENST00000374391	240	ALOX5	protein_coding	10	arachidonate 5-lipoxygenase [Source:HGNC Symbol
666	6728.6	-0.00421756	0.140451	-0.0300286	0.976044	0.999894	FALSE	ENSG00000182149	ENST00000568581	9798	IST1	protein_coding	16	IST1 factor associated with ESCRT-III [Source:HGNC Symbol
667	6085.41	0.112145	0.141014	0.795277	0.426452	0.999894	FALSE	ENSG00000159720	ENST00000568620	9114	ATP6V0D1	retained_intron	16	ATPase H+ transporting V0 subunit d1 [Source:HGNC Symbol
668	6323.06	0.102618	0.181392	0.565723	0.571582	0.999894	FALSE	ENSG00000128604	ENST00000652525	3663	IRF5	protein_coding	7	interferon regulatory factor 5 [Source:HGNC Symbol
669	6722.77	-0.0216228	0.151317	-0.142897	0.886372	0.999894	FALSE	ENSG00000186468	ENST00000651545	6228	RPS23	protein_coding	5	ribosomal protein S23 [Source:HGNC Symbol
670	6921.31	-0.0280169	0.15367	-0.182319	0.855332	0.999894	FALSE	ENSG00000110880	ENST00000261401	23603	CORO1C	protein_coding	12	coronin 1C [Source:HGNC Symbol
671	5622.41	0.227235	0.233597	0.972768	0.330669	0.999894	FALSE	ENSG00000163870	ENST00000648957	131601	TPRA1	protein_coding	3	transmembrane protein adipocyte associated 1 [Source:HGNC Symbol
672	6577.28	0.0129979	0.136109	0.0954967	0.92392	0.999894	FALSE	ENSG00000166913	ENST00000353703	7529	YWHAB	protein_coding	20	tyrosine 3-monooxygenase/tryptophan 5-monooxygenase activation protein beta [Source:HGNC Symbol
673	6542.24	-0.0106776	0.140288	-0.076112	0.93933	0.999894	FALSE	ENSG00000160710	ENST00000368474	103	ADAR	protein_coding	1	adenosine deaminase RNA specific [Source:HGNC Symbol
674	6987.73	-0.0594468	0.138183	-0.430203	0.667048	0.999894	FALSE	ENSG00000057608	ENST00000380191	2665	GDI2	protein_coding	10	GDP dissociation inhibitor 2 [Source:HGNC Symbol
675	6369.38	-0.0422132	0.151101	-0.27937	0.779961	0.999894	FALSE	ENSG00000100813	ENST00000557515	22985	ACIN1	protein_coding	14	apoptotic chromatin condensation inducer 1 [Source:HGNC Symbol
676	6643.44	-0.164869	0.1701	-0.969247	0.332422	0.999894	FALSE	ENSG00000145819	ENST00000645722	23092	ARHGAP26	protein_coding	5	Rho GTPase activating protein 26 [Source:HGNC Symbol
677	6285.54	-0.0391511	0.140802	-0.278058	0.780968	0.999894	FALSE	ENSG00000135506	ENST00000552285	10956	OS9	protein_coding	12	OS9 endoplasmic reticulum lectin [Source:HGNC Symbol
678	5494.19	0.0774569	0.187046	0.414107	0.678796	0.999894	FALSE	ENSG00000178104	ENST00000530472	9659	PDE4DIP	protein_coding	1	phosphodiesterase 4D interacting protein [Source:HGNC Symbol
679	6750.31	-0.00726849	0.138728	-0.0523938	0.958215	0.999894	FALSE	ENSG00000109046	ENST00000579733	26118	WSB1	protein_coding	17	WD repeat and SOCS box containing 1 [Source:HGNC Symbol
680	6772.84	-0.0396873	0.143242	-0.277064	0.781731	0.999894	FALSE	ENSG00000184007	ENST00000602725	8073	PTP4A2	protein_coding	1	protein tyrosine phosphatase 4A2 [Source:HGNC Symbol
681	6512.75	0.0214999	0.140203	0.153348	0.878124	0.999894	FALSE	ENSG00000102034	ENST00000335997	2000	ELF4	protein_coding	X	E74 like ETS transcription factor 4 [Source:HGNC Symbol
682	6143.27	0.0118	0.157959	0.0747026	0.940451	0.999894	FALSE	ENSG00000062716	ENST00000588915	81671	VMP1	lncRNA	17	vacuole membrane protein 1 [Source:HGNC Symbol
683	5341.3	0.0919754	0.147158	0.62501	0.531965	0.999894	FALSE	ENSG00000076944	ENST00000593535	6813	STXBP2	protein_coding	19	syntaxin binding protein 2 [Source:HGNC Symbol
684	6961.52	-0.0641623	0.152818	-0.41986	0.674588	0.999894	FALSE	ENSG00000102572	ENST00000539966	8428	STK24	protein_coding	13	serine/threonine kinase 24 [Source:HGNC Symbol
685	6153.88	0.0328861	0.140517	0.234036	0.814957	0.999894	FALSE	ENSG00000172936	ENST00000396334	4615	MYD88	protein_coding	3	MYD88 innate immune signal transduction adaptor [Source:HGNC Symbol
686	6317.94	0.0175513	0.140437	0.124976	0.900542	0.999894	FALSE	ENSG00000197111	ENST00000359282	5094	PCBP2	protein_coding	12	poly(rC) binding protein 2 [Source:HGNC Symbol
687	6416.41	0.051879	0.175919	0.294904	0.768068	0.999894	FALSE	ENSG00000043462	ENST00000046794	3937	LCP2	protein_coding	5	lymphocyte cytosolic protein 2 [Source:HGNC Symbol
688	5998.93	0.0507464	0.141031	0.359825	0.718978	0.999894	FALSE	ENSG00000204463	ENST00000464869	7917	BAG6	lncRNA	6	BCL2 associated athanogene 6 [Source:HGNC Symbol
689	5776.11	0.168165	0.139499	1.20549	0.228012	0.999894	FALSE	ENSG00000182087	ENST00000356663	91304	TMEM259	protein_coding	19	transmembrane protein 259 [Source:HGNC Symbol
690	6188.71	0.0944192	0.141572	0.666933	0.504815	0.999894	FALSE	ENSG00000147677	ENST00000521861	8667	EIF3H	protein_coding	8	eukaryotic translation initiation factor 3 subunit H [Source:HGNC Symbol
691	6786.71	-0.0159012	0.154682	-0.1028	0.918122	0.999894	FALSE	ENSG00000153113	ENST00000509602	831	CAST	lncRNA	5	calpastatin [Source:HGNC Symbol
692	6314.14	-0.0384114	0.147018	-0.26127	0.793885	0.999894	FALSE	ENSG00000160991	ENST00000482237	80228	ORAI2	protein_coding	7	ORAI calcium release-activated calcium modulator 2 [Source:HGNC Symbol
693	6649.75	0.111824	0.146008	0.765875	0.443751	0.999894	FALSE	ENSG00000177733	ENST00000314940	10949	HNRNPA0	protein_coding	5	heterogeneous nuclear ribonucleoprotein A0 [Source:HGNC Symbol
694	6946.88	-0.00419801	0.197541	-0.0212514	0.983045	0.999894	FALSE	ENSG00000143933	ENST00000272298	805	CALM2	protein_coding	2	calmodulin 2 [Source:HGNC Symbol
695	6285.82	0.0628493	0.155911	0.403111	0.686867	0.999894	FALSE	ENSG00000117298	ENST00000415912	1889	ECE1	protein_coding	1	endothelin converting enzyme 1 [Source:HGNC Symbol
696	6331.13	-0.0593797	0.160696	-0.369515	0.711744	0.999894	FALSE	ENSG00000072110	ENST00000193403	87	ACTN1	protein_coding	14	actinin alpha 1 [Source:HGNC Symbol
697	6436.59	-0.156358	0.154777	-1.01021	0.312392	0.999894	FALSE	ENSG00000117523	ENST00000476522	23215	PRRC2C	lncRNA	1	proline rich coiled-coil 2C [Source:HGNC Symbol
698	5967.25	-0.0505286	0.480615	-0.105133	0.91627	0.999894	FALSE	ENSG00000111144	ENST00000228740	4048	LTA4H	protein_coding	12	leukotriene A4 hydrolase [Source:HGNC Symbol
699	5778.94	0.11741	0.155324	0.755901	0.449708	0.999894	FALSE	ENSG00000173039	ENST00000406246	5970	RELA	protein_coding	11	RELA proto-oncogene, NF-kB subunit [Source:HGNC Symbol
700	6978.81	-0.0633363	0.138375	-0.457713	0.647158	0.999894	FALSE	ENSG00000116754	ENST00000370951	9295	SRSF11	protein_coding	1	serine and arginine rich splicing factor 11 [Source:HGNC Symbol
701	6768.97	-0.0665784	0.141347	-0.471028	0.637621	0.999894	FALSE	ENSG00000115053	ENST00000322723	4691	NCL	protein_coding	2	nucleolin [Source:HGNC Symbol
702	6232.29	0.0747846	0.16304	0.458689	0.646458	0.999894	FALSE	ENSG00000140941	ENST00000650688	81631	MAP1LC3B	protein_coding	16	microtubule associated protein 1 light chain 3 beta [Source:HGNC Symbol
703	6747.24	-0.135411	0.148506	-0.911821	0.361863	0.999894	FALSE	ENSG00000198408	ENST00000361464	10724	OGA	protein_coding	10	O-GlcNAcase [Source:HGNC Symbol
704	6974.07	-0.13865	0.137996	-1.00474	0.315024	0.999894	FALSE	ENSG00000141298	ENST00000269033	85464	SSH2	protein_coding	17	slingshot protein phosphatase 2 [Source:HGNC Symbol
705	5573.02	0.198514	0.141568	1.40225	0.16084	0.999894	FALSE	ENSG00000084207	ENST00000398606	2950	GSTP1	protein_coding	11	glutathione S-transferase pi 1 [Source:HGNC Symbol
706	5841.25	0.0911562	0.147714	0.617112	0.537161	0.999894	FALSE	ENSG00000104870	ENST00000596147	2217	FCGRT	retained_intron	19	Fc fragment of IgG receptor and transporter [Source:HGNC Symbol
707	5799.21	-0.0010397	0.190567	-0.00545582	0.995647	0.999894	FALSE	ENSG00000067334	ENST00000436063	30836	DNTTIP2	protein_coding	1	deoxynucleotidyltransferase terminal interacting protein 2 [Source:HGNC Symbol
708	6080.97	0.234462	0.15187	1.54383	0.122629	0.999894	FALSE	ENSG00000175390	ENST00000533626	8665	EIF3F	protein_coding	11	eukaryotic translation initiation factor 3 subunit F [Source:HGNC Symbol
709	5744.07	0.0666305	0.168391	0.39569	0.692334	0.999894	FALSE	ENSG00000181220	ENST00000644635	155061	ZNF746	protein_coding	7	zinc finger protein 746 [Source:HGNC Symbol
710	6537.24	-0.0398268	0.135249	-0.29447	0.768399	0.999894	FALSE	ENSG00000108946	ENST00000589017	5573	PRKAR1A	protein_coding	17	protein kinase cAMP-dependent type I regulatory subunit alpha [Source:HGNC Symbol
711	6548.4	-0.0499563	0.154715	-0.322892	0.746777	0.999894	FALSE	ENSG00000120690	ENST00000498824	1997	ELF1	nonsense_mediated_decay	13	E74 like ETS transcription factor 1 [Source:HGNC Symbol
712	6518.91	-0.0464955	0.142899	-0.325373	0.744899	0.999894	FALSE	ENSG00000135655	ENST00000353364	9958	USP15	protein_coding	12	ubiquitin specific peptidase 15 [Source:HGNC Symbol
713	6233.7	0.0999046	0.139543	0.71594	0.474028	0.999894	FALSE	ENSG00000114942	ENST00000236957	1933	EEF1B2	protein_coding	2	eukaryotic translation elongation factor 1 beta 2 [Source:HGNC Symbol
714	6519.03	-0.030046	0.141564	-0.212243	0.831917	0.999894	FALSE	ENSG00000100647	ENST00000342745	9766	SUSD6	protein_coding	14	sushi domain containing 6 [Source:HGNC Symbol
715	6557.64	0.0331792	0.160673	0.206502	0.836399	0.999894	FALSE	ENSG00000092820	ENST00000337147	7430	EZR	protein_coding	6	ezrin [Source:HGNC Symbol
716	6177.64	0.140689	0.145748	0.965287	0.334401	0.999894	FALSE	ENSG00000113269	ENST00000522208	55819	RNF130	protein_coding	5	ring finger protein 130 [Source:HGNC Symbol
717	6586.9	-0.0828168	0.135936	-0.609234	0.542369	0.999894	FALSE	ENSG00000153786	ENST00000313732	55625	ZDHHC7	protein_coding	16	zinc finger DHHC-type containing 7 [Source:HGNC Symbol
718	6563.78	-0.0156762	0.149545	-0.104826	0.916514	0.999894	FALSE	ENSG00000111011	ENST00000331738	65117	RSRC2	protein_coding	12	arginine and serine rich coiled-coil 2 [Source:HGNC Symbol
719	5650.13	0.0756682	0.139483	0.542492	0.58748	0.999894	FALSE	ENSG00000099917	ENST00000420849	51586	MED15	nonsense_mediated_decay	22	mediator complex subunit 15 [Source:HGNC Symbol
720	5682.92	0.0519432	0.573996	0.090494	0.927895	0.999894	FALSE	ENSG00000143546	ENST00000368732	6279	S100A8	protein_coding	1	S100 calcium binding protein A8 [Source:HGNC Symbol
721	6609.65	0.0444588	0.155902	0.285171	0.775513	0.999894	FALSE	ENSG00000169714	ENST00000502976	7555	CNBP	protein_coding	3	CCHC-type zinc finger nucleic acid binding protein [Source:HGNC Symbol
722	6170.75	-0.0231806	0.156508	-0.148112	0.882255	0.999894	FALSE	ENSG00000168610	ENST00000264657	6774	STAT3	protein_coding	17	signal transducer and activator of transcription 3 [Source:HGNC Symbol
723	6565.86	-0.0383503	0.154806	-0.247732	0.804342	0.999894	FALSE	ENSG00000172845	ENST00000651846	6670	SP3	nonsense_mediated_decay	2	Sp3 transcription factor [Source:HGNC Symbol
724	6454.32	-0.139436	0.144736	-0.963388	0.335353	0.999894	FALSE	ENSG00000140199	ENST00000290209	9990	SLC12A6	protein_coding	15	solute carrier family 12 member 6 [Source:HGNC Symbol
725	6533.85	0.0338855	0.15275	0.221836	0.824441	0.999894	FALSE	ENSG00000106948	ENST00000374088	80709	AKNA	protein_coding	9	AT-hook transcription factor [Source:HGNC Symbol
726	6071.79	0.0336135	0.15633	0.215016	0.829755	0.999894	FALSE	ENSG00000131323	ENST00000560371	7187	TRAF3	protein_coding	14	TNF receptor associated factor 3 [Source:HGNC Symbol
727	6273.71	0.111548	0.146906	0.759316	0.447664	0.999894	FALSE	ENSG00000112715	ENST00000476772	7422	VEGFA	retained_intron	6	vascular endothelial growth factor A [Source:HGNC Symbol
728	6401.43	-0.0870742	0.152769	-0.569973	0.568696	0.999894	FALSE	ENSG00000187474	ENST00000339223	2359	FPR3	protein_coding	19	formyl peptide receptor 3 [Source:HGNC Symbol
729	5442.83	0.0765689	0.147745	0.518252	0.604283	0.999894	FALSE	ENSG00000130726	ENST00000593582	10155	TRIM28	protein_coding	19	tripartite motif containing 28 [Source:HGNC Symbol
730	5676.96	0.164427	0.138955	1.18331	0.236685	0.999894	FALSE	ENSG00000163874	ENST00000373087	80149	ZC3H12A	protein_coding	1	zinc finger CCCH-type containing 12A [Source:HGNC Symbol
731	6112.39	0.00929379	0.138766	0.0669743	0.946602	0.999894	FALSE	ENSG00000196419	ENST00000360079	2547	XRCC6	protein_coding	22	X-ray repair cross complementing 6 [Source:HGNC Symbol
732	5838.91	0.0509849	0.152445	0.334447	0.738042	0.999894	FALSE	ENSG00000148834	ENST00000470554	9446	GSTO1	lncRNA	10	glutathione S-transferase omega 1 [Source:HGNC Symbol
733	6565.01	-0.164674	0.171577	-0.959769	0.337172	0.999894	FALSE	ENSG00000123066	ENST00000281928	23389	MED13L	protein_coding	12	mediator complex subunit 13 like [Source:HGNC Symbol
734	6040.17	0.0385383	0.191446	0.201302	0.840463	0.999894	FALSE	ENSG00000155096	ENST00000337198	51582	AZIN1	protein_coding	8	antizyme inhibitor 1 [Source:HGNC Symbol
735	5516.69	0.15996	0.16395	0.975664	0.329231	0.999894	FALSE	ENSG00000176845	ENST00000320095	284207	METRNL	protein_coding	17	meteorin like, glial cell differentiation regulator [Source:HGNC Symbol
736	5049.22	0.206109	0.166378	1.2388	0.215419	0.999894	FALSE	ENSG00000056558	ENST00000373887	7185	TRAF1	protein_coding	9	TNF receptor associated factor 1 [Source:HGNC Symbol
737	6254.56	-0.0695669	0.161589	-0.430519	0.666819	0.999894	FALSE	ENSG00000112406	ENST00000367658	51696	HECA	protein_coding	6	hdc homolog, cell cycle regulator [Source:HGNC Symbol
738	6110.67	-0.0886895	0.157634	-0.562628	0.573688	0.999894	FALSE	ENSG00000162923	ENST00000414423	80232	WDR26	protein_coding	1	WD repeat domain 26 [Source:HGNC Symbol
739	6473.98	-0.13697	0.146007	-0.938107	0.34819	0.999894	FALSE	ENSG00000157106	ENST00000446231	23049	SMG1	protein_coding	16	SMG1 nonsense mediated mRNA decay associated PI3K related kinase [Source:HGNC Symbol
740	5708.84	0.0839027	0.13623	0.615891	0.537966	0.999894	FALSE	ENSG00000105397	ENST00000525976	7297	TYK2	protein_coding	19	tyrosine kinase 2 [Source:HGNC Symbol
741	6722.76	-0.125992	0.145926	-0.863401	0.387917	0.999894	FALSE	ENSG00000110422	ENST00000525975	10114	HIPK3	protein_coding	11	homeodomain interacting protein kinase 3 [Source:HGNC Symbol
742	5608.57	0.0780173	0.155844	0.500612	0.616644	0.999894	FALSE	ENSG00000203879	ENST00000447750	2664	GDI1	protein_coding	X	GDP dissociation inhibitor 1 [Source:HGNC Symbol
743	5981.74	0.0822095	0.154674	0.5315	0.595072	0.999894	FALSE	ENSG00000176915	ENST00000357997	23141	ANKLE2	protein_coding	12	ankyrin repeat and LEM domain containing 2 [Source:HGNC Symbol
744	5944.39	0.076854	0.144504	0.531847	0.594832	0.999894	FALSE	ENSG00000090621	ENST00000482028	8761	PABPC4	retained_intron	1	poly(A) binding protein cytoplasmic 4 [Source:HGNC Symbol
745	6534.68	-0.0329126	0.14373	-0.22899	0.818877	0.999894	FALSE	ENSG00000135535	ENST00000415861	8763	CD164	retained_intron	6	CD164 molecule [Source:HGNC Symbol
746	5796.09	0.0466458	0.137633	0.338913	0.734675	0.999894	FALSE	ENSG00000138834	ENST00000250894	23162	MAPK8IP3	protein_coding	16	mitogen-activated protein kinase 8 interacting protein 3 [Source:HGNC Symbol
747	6079.01	0.0146874	0.145708	0.1008	0.91971	0.999894	FALSE	ENSG00000010244	ENST00000394670	7756	ZNF207	protein_coding	17	zinc finger protein 207 [Source:HGNC Symbol
748	6051.61	-0.0361492	0.235173	-0.153713	0.877836	0.999894	FALSE	ENSG00000008083	ENST00000341776	3720	JARID2	protein_coding	6	jumonji and AT-rich interaction domain containing 2 [Source:HGNC Symbol
749	5442.54	0.0169878	0.141674	0.119908	0.904556	0.999894	FALSE	ENSG00000197324	ENST00000359591	26020	LRP10	protein_coding	14	LDL receptor related protein 10 [Source:HGNC Symbol
750	6149.84	-0.111127	0.142882	-0.777753	0.436715	0.999894	FALSE	ENSG00000065526	ENST00000375759	23013	SPEN	protein_coding	1	spen family transcriptional repressor [Source:HGNC Symbol
751	5965.81	0.0323916	0.147273	0.219942	0.825916	0.999894	FALSE	ENSG00000101608	ENST00000579226	10627	MYL12A	protein_coding	18	myosin light chain 12A [Source:HGNC Symbol
752	6219.56	0.00902359	0.136526	0.0660941	0.947303	0.999894	FALSE	ENSG00000165527	ENST00000298316	382	ARF6	protein_coding	14	ADP ribosylation factor 6 [Source:HGNC Symbol
753	5345.73	0.0742689	0.218276	0.340251	0.733667	0.999894	FALSE	ENSG00000171051	ENST00000595042	2357	FPR1	protein_coding	19	formyl peptide receptor 1 [Source:HGNC Symbol
754	5212.09	0.110301	0.523145	0.210842	0.833011	0.999894	FALSE	ENSG00000103569	ENST00000558772	366	AQP9	protein_coding	15	aquaporin 9 [Source:HGNC Symbol
755	5172.85	0.20612	0.151443	1.36105	0.173499	0.999894	FALSE	ENSG00000188229	ENST00000340384	10383	TUBB4B	protein_coding	9	tubulin beta 4B class IVb [Source:HGNC Symbol
756	5518.86	0.133777	0.158035	0.846502	0.397273	0.999894	FALSE	ENSG00000163932	ENST00000478843	5580	PRKCD	protein_coding	3	protein kinase C delta [Source:HGNC Symbol
757	5679.7	0.0875391	0.152362	0.574546	0.565598	0.999894	FALSE	ENSG00000022840	ENST00000539486	9921	RNF10	protein_coding	12	ring finger protein 10 [Source:HGNC Symbol
758	5744.23	0.0129912	0.232626	0.0558458	0.955465	0.999894	FALSE	ENSG00000100364	ENST00000336156	23313	KIAA0930	protein_coding	22	KIAA0930 [Source:HGNC Symbol
759	6379.16	-0.111662	0.1421	-0.785794	0.431988	0.999894	FALSE	ENSG00000138448	ENST00000261023	3685	ITGAV	protein_coding	2	integrin subunit alpha V [Source:HGNC Symbol
760	5992.66	-0.0540072	0.150012	-0.360019	0.718833	0.999894	FALSE	ENSG00000090060	ENST00000554887	10914	PAPOLA	lncRNA	14	poly(A) polymerase alpha [Source:HGNC Symbol
761	5923.06	-0.0891947	0.162796	-0.547891	0.583766	0.999894	FALSE	ENSG00000108582	ENST00000225719	1362	CPD	protein_coding	17	carboxypeptidase D [Source:HGNC Symbol
762	6059.09	-0.0096129	0.145185	-0.0662113	0.94721	0.999894	FALSE	ENSG00000120694	ENST00000320027	10808	HSPH1	protein_coding	13	heat shock protein family H (Hsp110) member 1 [Source:HGNC Symbol
763	5994.79	-0.0122689	0.140487	-0.0873309	0.930408	0.999894	FALSE	ENSG00000155629	ENST00000339364	118788	PIK3AP1	protein_coding	10	phosphoinositide-3-kinase adaptor protein 1 [Source:HGNC Symbol
764	4538.42	0.293354	0.163667	1.79238	0.0730718	0.999894	FALSE	ENSG00000185507	ENST00000528413	3665	IRF7	nonsense_mediated_decay	11	interferon regulatory factor 7 [Source:HGNC Symbol
765	5787.88	0.0799021	0.157945	0.505886	0.612937	0.999894	FALSE	ENSG00000186594	ENST00000334146	84981	MIR22HG	lncRNA	17	MIR22 host gene [Source:HGNC Symbol
766	5157.17	0.124069	0.145211	0.854404	0.392881	0.999894	FALSE	ENSG00000122515	ENST00000413916	83637	ZMIZ2	protein_coding	7	zinc finger MIZ-type containing 2 [Source:HGNC Symbol
767	6278.84	0.0294759	0.199814	0.147516	0.882724	0.999894	FALSE	ENSG00000104765	ENST00000380629	665	BNIP3L	protein_coding	8	BCL2 interacting protein 3 like [Source:HGNC Symbol
768	6141.03	0.00859362	0.139538	0.061586	0.950893	0.999894	FALSE	ENSG00000153310	ENST00000519824	51571	FAM49B	protein_coding	8	family with sequence similarity 49 member B [Source:HGNC Symbol
769	6076.94	-0.0197243	0.182157	-0.108282	0.913772	0.999894	FALSE	ENSG00000240342	ENST00000488803	NA	RPS2P5	processed_pseudogene	12	ribosomal protein S2 pseudogene 5 [Source:HGNC Symbol
770	5349.23	0.158888	0.14851	1.06988	0.284673	0.999894	FALSE	ENSG00000142327	ENST00000451363	57140	RNPEPL1	protein_coding	2	arginyl aminopeptidase like 1 [Source:HGNC Symbol
771	5458.14	0.150453	0.155563	0.967151	0.333469	0.999894	FALSE	ENSG00000128340	ENST00000249071	5880	RAC2	protein_coding	22	Rac family small GTPase 2 [Source:HGNC Symbol
772	6212.67	0.0670024	0.140101	0.478242	0.632478	0.999894	FALSE	ENSG00000100422	ENST00000216264	64781	CERK	protein_coding	22	ceramide kinase [Source:HGNC Symbol
773	5774.06	0.177946	0.141742	1.25542	0.209325	0.999894	FALSE	ENSG00000170275	ENST00000320954	10491	CRTAP	protein_coding	3	cartilage associated protein [Source:HGNC Symbol
774	5845.28	-0.0886733	0.135149	-0.656117	0.511749	0.999894	FALSE	ENSG00000177663	ENST00000477874	23765	IL17RA	lncRNA	22	interleukin 17 receptor A [Source:HGNC Symbol
775	6077.19	-0.00995165	0.149961	-0.0663617	0.94709	0.999894	FALSE	ENSG00000185787	ENST00000379535	10933	MORF4L1	protein_coding	15	mortality factor 4 like 1 [Source:HGNC Symbol
776	5729.02	0.00179364	0.160272	0.0111912	0.991071	0.999894	FALSE	ENSG00000198604	ENST00000358716	11177	BAZ1A	protein_coding	14	bromodomain adjacent to zinc finger domain 1A [Source:HGNC Symbol
777	5637.33	-0.0429664	0.207099	-0.207468	0.835645	0.999894	FALSE	ENSG00000127947	ENST00000248594	5782	PTPN12	protein_coding	7	protein tyrosine phosphatase non-receptor type 12 [Source:HGNC Symbol
778	5532.3	0.10537	0.177263	0.594427	0.552226	0.999894	FALSE	ENSG00000125740	ENST00000585836	2354	FOSB	protein_coding	19	FosB proto-oncogene, AP-1 transcription factor subunit [Source:HGNC Symbol
779	5868.55	-0.11991	0.159545	-0.751575	0.452307	0.999894	FALSE	ENSG00000100441	ENST00000251343	23351	KHNYN	protein_coding	14	KH and NYN domain containing [Source:HGNC Symbol
780	5022.25	0.194154	0.147805	1.31358	0.188988	0.999894	FALSE	ENSG00000177666	ENST00000336615	57104	PNPLA2	protein_coding	11	patatin like phospholipase domain containing 2 [Source:HGNC Symbol
781	5861.78	0.0323527	0.137053	0.236059	0.813387	0.999894	FALSE	ENSG00000181467	ENST00000323534	5912	RAP2B	protein_coding	3	RAP2B, member of RAS oncogene family [Source:HGNC Symbol
782	5590.53	0.0583258	0.17265	0.337826	0.735494	0.999894	FALSE	ENSG00000134108	ENST00000256496	55207	ARL8B	protein_coding	3	ADP ribosylation factor like GTPase 8B [Source:HGNC Symbol
783	5645.21	0.0843895	0.18196	0.463781	0.642805	0.999894	FALSE	ENSG00000136560	ENST00000259075	10010	TANK	protein_coding	2	TRAF family member associated NFKB activator [Source:HGNC Symbol
784	5424.2	0.0604426	0.143761	0.420437	0.674166	0.999894	FALSE	ENSG00000071553	ENST00000369762	537	ATP6AP1	protein_coding	X	ATPase H+ transporting accessory protein 1 [Source:HGNC Symbol
785	6089.04	0.0761029	0.161455	0.471357	0.637386	0.999894	FALSE	ENSG00000068724	ENST00000409245	57217	TTC7A	protein_coding	2	tetratricopeptide repeat domain 7A [Source:HGNC Symbol
786	5801.19	0.0463616	0.136422	0.339839	0.733978	0.999894	FALSE	ENSG00000099622	ENST00000588030	1153	CIRBP	protein_coding	19	cold inducible RNA binding protein [Source:HGNC Symbol
787	6008.06	-0.0886612	0.143636	-0.617262	0.537062	0.999894	FALSE	ENSG00000147162	ENST00000373719	8473	OGT	protein_coding	X	O-linked N-acetylglucosamine (GlcNAc) transferase [Source:HGNC Symbol
788	5758.04	0.0138538	0.136178	0.101733	0.918969	0.999894	FALSE	ENSG00000165678	ENST00000372134	27069	GHITM	protein_coding	10	growth hormone inducible transmembrane protein [Source:HGNC Symbol
789	5105.24	0.0235091	0.142999	0.164401	0.869416	0.999894	FALSE	ENSG00000168488	ENST00000563314	11273	ATXN2L	retained_intron	16	ataxin 2 like [Source:HGNC Symbol
790	5073.67	0.0889251	0.146447	0.607216	0.543708	0.999894	FALSE	ENSG00000123144	ENST00000591254	79002	TRIR	nonsense_mediated_decay	19	telomerase RNA component interacting RNase [Source:HGNC Symbol
791	5932.84	-0.148157	0.147258	-1.00611	0.314363	0.999894	FALSE	ENSG00000168769	ENST00000305737	54790	TET2	protein_coding	4	tet methylcytosine dioxygenase 2 [Source:HGNC Symbol
792	5467.51	0.118404	0.165387	0.715918	0.474042	0.999894	FALSE	ENSG00000113504	ENST00000264930	10723	SLC12A7	protein_coding	5	solute carrier family 12 member 7 [Source:HGNC Symbol
793	5311.03	-0.147468	0.16645	-0.885961	0.375639	0.999894	FALSE	ENSG00000184730	ENST00000564831	55911	APOBR	protein_coding	16	apolipoprotein B receptor [Source:HGNC Symbol
794	5877.43	-0.0319504	0.15673	-0.203856	0.838466	0.999894	FALSE	ENSG00000091527	ENST00000264993	55573	CDV3	protein_coding	3	CDV3 homolog [Source:HGNC Symbol
795	5314.52	-0.00629385	0.22099	-0.0284802	0.977279	0.999894	FALSE	ENSG00000265808	ENST00000578049	9554	SEC22B	protein_coding	1	SEC22 homolog B, vesicle trafficking protein (gene/pseudogene) [Source:HGNC Symbol
796	5845.09	-0.104597	0.134392	-0.778302	0.436391	0.999894	FALSE	ENSG00000158195	ENST00000618852	10163	WASF2	protein_coding	1	WASP family member 2 [Source:HGNC Symbol
797	5202.21	0.152315	0.18306	0.832048	0.405382	0.999894	FALSE	ENSG00000160213	ENST00000639959	1476	CSTB	protein_coding	21	cystatin B [Source:HGNC Symbol
798	5486.48	0.296027	0.184106	1.60792	0.107853	0.999894	FALSE	ENSG00000100300	ENST00000337554	706	TSPO	protein_coding	22	translocator protein [Source:HGNC Symbol
799	5339.89	0.190677	0.141105	1.35132	0.176594	0.999894	FALSE	ENSG00000162413	ENST00000377658	9903	KLHL21	protein_coding	1	kelch like family member 21 [Source:HGNC Symbol
800	5942.95	0.0228887	0.15644	0.146309	0.883677	0.999894	FALSE	ENSG00000155465	ENST00000285850	9056	SLC7A7	protein_coding	14	solute carrier family 7 member 7 [Source:HGNC Symbol
801	4806.46	0.221311	0.229342	0.964985	0.334552	0.999894	FALSE	ENSG00000143162	ENST00000466652	8804	CREG1	protein_coding	1	cellular repressor of E1A stimulated genes 1 [Source:HGNC Symbol
802	5016.28	0.0813528	0.136049	0.597966	0.549863	0.999894	FALSE	ENSG00000204642	ENST00000376861	3134	HLA-F	protein_coding	6	major histocompatibility complex, class I, F [Source:HGNC Symbol
803	5996.93	-0.0180182	0.161453	-0.1116	0.91114	0.999894	FALSE	ENSG00000093072	ENST00000399837	51816	ADA2	protein_coding	22	adenosine deaminase 2 [Source:HGNC Symbol
804	5492.08	0.0450504	0.140479	0.320691	0.748444	0.999894	FALSE	ENSG00000174238	ENST00000313486	5306	PITPNA	protein_coding	17	phosphatidylinositol transfer protein alpha [Source:HGNC Symbol
805	5039.13	0.165365	0.138916	1.19039	0.233892	0.999894	FALSE	ENSG00000130255	ENST00000579649	25873	RPL36	protein_coding	19	ribosomal protein L36 [Source:HGNC Symbol
806	5750.87	-0.0695859	0.160102	-0.434635	0.663827	0.999894	FALSE	ENSG00000168214	ENST00000512351	3516	RBPJ	protein_coding	4	recombination signal binding protein for immunoglobulin kappa J region [Source:HGNC Symbol
807	5657.08	0.00444949	0.178746	0.0248928	0.98014	0.999894	FALSE	ENSG00000138670	ENST00000509081	153020	RASGEF1B	protein_coding	4	RasGEF domain family member 1B [Source:HGNC Symbol
808	4902.19	0.272582	0.200963	1.35638	0.174977	0.999894	FALSE	ENSG00000090339	ENST00000264832	3383	ICAM1	protein_coding	19	intercellular adhesion molecule 1 [Source:HGNC Symbol
809	5350.26	0.0473081	0.144646	0.327062	0.743621	0.999894	FALSE	ENSG00000167615	ENST00000326764	114823	LENG8	protein_coding	19	leukocyte receptor cluster member 8 [Source:HGNC Symbol
810	5934.47	-0.0385382	0.149117	-0.258442	0.796066	0.999894	FALSE	ENSG00000068697	ENST00000175091	9741	LAPTM4A	protein_coding	2	lysosomal protein transmembrane 4 alpha [Source:HGNC Symbol
811	4316.34	0.348793	0.556123	0.627186	0.530537	0.999894	FALSE	ENSG00000136630	ENST00000366903	3142	HLX	protein_coding	1	H2.0 like homeobox [Source:HGNC Symbol
812	5865.94	-0.095571	0.13875	-0.688801	0.490949	0.999894	FALSE	ENSG00000123338	ENST00000293373	3071	NCKAP1L	protein_coding	12	NCK associated protein 1 like [Source:HGNC Symbol
813	5022.9	0.0413616	0.139888	0.295676	0.767477	0.999894	FALSE	ENSG00000130175	ENST00000591462	5589	PRKCSH	protein_coding	19	protein kinase C substrate 80K-H [Source:HGNC Symbol
814	5626.41	0.013905	0.134537	0.103355	0.917681	0.999894	FALSE	ENSG00000049860	ENST00000511181	3074	HEXB	protein_coding	5	hexosaminidase subunit beta [Source:HGNC Symbol
815	5841.64	0.0158265	0.145087	0.109083	0.913136	0.999894	FALSE	ENSG00000144746	ENST00000273258	10550	ARL6IP5	protein_coding	3	ADP ribosylation factor like GTPase 6 interacting protein 5 [Source:HGNC Symbol
816	5125.42	0.155553	0.43224	0.359876	0.71894	0.999894	FALSE	ENSG00000164713	ENST00000456357	25798	BRI3	lncRNA	7	brain protein I3 [Source:HGNC Symbol
817	5311.68	0.153537	0.144199	1.06476	0.286986	0.999894	FALSE	ENSG00000146232	ENST00000619360	4794	NFKBIE	protein_coding	6	NFKB inhibitor epsilon [Source:HGNC Symbol
818	5398.76	0.0452357	0.176608	0.256137	0.797845	0.999894	FALSE	ENSG00000159202	ENST00000360943	65264	UBE2Z	protein_coding	17	ubiquitin conjugating enzyme E2 Z [Source:HGNC Symbol
819	5238.36	0.0127011	0.147704	0.0859906	0.931474	0.999894	FALSE	ENSG00000058262	ENST00000464451	29927	SEC61A1	protein_coding	3	Sec61 translocon alpha 1 subunit [Source:HGNC Symbol
820	5571.97	-0.0369452	0.162102	-0.227913	0.819714	0.999894	FALSE	ENSG00000132155	ENST00000251849	5894	RAF1	protein_coding	3	Raf-1 proto-oncogene, serine/threonine kinase [Source:HGNC Symbol
821	5425.71	-0.0301092	0.204447	-0.147271	0.882918	0.999894	FALSE	ENSG00000136068	ENST00000490882	2317	FLNB	protein_coding	3	filamin B [Source:HGNC Symbol
822	5989.72	-0.149405	0.13668	-1.0931	0.274351	0.999894	FALSE	ENSG00000101109	ENST00000372806	6789	STK4	protein_coding	20	serine/threonine kinase 4 [Source:HGNC Symbol
823	4777.4	0.227093	0.565565	0.401533	0.688028	0.999894	FALSE	ENSG00000268734	ENST00000594721	NA	AC245128.3	lncRNA	19	novel transcript
824	5065.38	0.0760329	0.149778	0.507638	0.611707	0.999894	FALSE	ENSG00000117450	ENST00000319248	5052	PRDX1	protein_coding	1	peroxiredoxin 1 [Source:HGNC Symbol
825	5583.67	0.0132203	0.145455	0.0908897	0.92758	0.999894	FALSE	ENSG00000101367	ENST00000375571	22919	MAPRE1	protein_coding	20	microtubule associated protein RP/EB family member 1 [Source:HGNC Symbol
826	5466.85	-0.0179733	0.147513	-0.121842	0.903024	0.999894	FALSE	ENSG00000160633	ENST00000589863	6294	SAFB	nonsense_mediated_decay	19	scaffold attachment factor B [Source:HGNC Symbol
827	5548.12	-0.0221988	0.137712	-0.161197	0.871938	0.999894	FALSE	ENSG00000105323	ENST00000352456	11100	HNRNPUL1	protein_coding	19	heterogeneous nuclear ribonucleoprotein U like 1 [Source:HGNC Symbol
828	4907.45	0.0327978	0.15757	0.208147	0.835114	0.999894	FALSE	ENSG00000213654	ENST00000487761	63940	GPSM3	protein_coding	6	G protein signaling modulator 3 [Source:HGNC Symbol
829	5790.95	-0.0361046	0.155227	-0.232593	0.816078	0.999894	FALSE	ENSG00000083799	ENST00000569681	1540	CYLD	protein_coding	16	CYLD lysine 63 deubiquitinase [Source:HGNC Symbol
830	5633.56	-0.0689459	0.154759	-0.445504	0.655955	0.999894	FALSE	ENSG00000005893	ENST00000434600	3920	LAMP2	protein_coding	X	lysosomal associated membrane protein 2 [Source:HGNC Symbol
831	5945.98	-0.00501054	0.14808	-0.0338368	0.973007	0.999894	FALSE	ENSG00000101782	ENST00000339486	8780	RIOK3	protein_coding	18	RIO kinase 3 [Source:HGNC Symbol
832	5013.41	0.159708	0.145006	1.10139	0.270726	0.999894	FALSE	ENSG00000165233	ENST00000375464	84270	CARD19	protein_coding	9	caspase recruitment domain family member 19 [Source:HGNC Symbol
833	5353.1	-0.0529792	0.141897	-0.373364	0.708877	0.999894	FALSE	ENSG00000005844	ENST00000356798	3683	ITGAL	protein_coding	16	integrin subunit alpha L [Source:HGNC Symbol
834	5639.36	0.0369154	0.150872	0.244681	0.806704	0.999894	FALSE	ENSG00000167207	ENST00000647318	64127	NOD2	protein_coding	16	nucleotide binding oligomerization domain containing 2 [Source:HGNC Symbol
835	5621.9	-0.00641006	0.134905	-0.0475155	0.962102	0.999894	FALSE	ENSG00000157933	ENST00000378536	6497	SKI	protein_coding	1	SKI proto-oncogene [Source:HGNC Symbol
836	5274.16	-0.0605766	0.147171	-0.411608	0.680627	0.999894	FALSE	ENSG00000148396	ENST00000467838	9919	SEC16A	lncRNA	9	SEC16 homolog A, endoplasmic reticulum export factor [Source:HGNC Symbol
837	5163.14	0.0448506	0.151451	0.29614	0.767123	0.999894	FALSE	ENSG00000137752	ENST00000532439	834	CASP1	protein_coding	11	caspase 1 [Source:HGNC Symbol
838	5884.76	-0.0638295	0.141865	-0.449931	0.652761	0.999894	FALSE	ENSG00000135709	ENST00000566428	9764	KIAA0513	protein_coding	16	KIAA0513 [Source:HGNC Symbol
839	4205.42	0.41575	0.140843	2.95188	0.00315847	0.999894	FALSE	ENSG00000160326	ENST00000371897	11182	SLC2A6	protein_coding	9	solute carrier family 2 member 6 [Source:HGNC Symbol
840	5471.71	-0.0360835	0.156877	-0.230011	0.818083	0.999894	FALSE	ENSG00000135679	ENST00000258149	4193	MDM2	protein_coding	12	MDM2 proto-oncogene [Source:HGNC Symbol
841	5642.49	-0.0561422	0.140176	-0.400511	0.68878	0.999894	FALSE	ENSG00000132824	ENST00000411544	10955	SERINC3	protein_coding	20	serine incorporator 3 [Source:HGNC Symbol
842	5392.88	0.0159468	0.188207	0.0847303	0.932476	0.999894	FALSE	ENSG00000120705	ENST00000499810	2107	ETF1	protein_coding	5	eukaryotic translation termination factor 1 [Source:HGNC Symbol
843	5395.97	0.0518046	0.135298	0.382892	0.7018	0.999894	FALSE	ENSG00000197976	ENST00000313871	8227	AKAP17A	protein_coding	X	A-kinase anchoring protein 17A [Source:HGNC Symbol
844	5513.59	-0.0340379	0.137604	-0.247362	0.804628	0.999894	FALSE	ENSG00000103365	ENST00000309859	23062	GGA2	protein_coding	16	golgi associated, gamma adaptin ear containing, ARF binding protein 2 [Source:HGNC Symbol
845	4477.35	0.372788	0.189905	1.96302	0.0496437	0.999894	FALSE	ENSG00000104856	ENST00000221452	5971	RELB	protein_coding	19	RELB proto-oncogene, NF-kB subunit [Source:HGNC Symbol
846	4650.75	0.0550894	0.158068	0.348517	0.727452	0.999894	FALSE	ENSG00000275023	ENST00000620609	4302	MLLT6	protein_coding	17	MLLT6, PHD finger containing [Source:HGNC Symbol
847	5162.66	0.0433023	0.139507	0.310396	0.75626	0.999894	FALSE	ENSG00000077549	ENST00000264203	832	CAPZB	protein_coding	1	capping actin protein of muscle Z-line subunit beta [Source:HGNC Symbol
848	4870.13	0.154087	0.195728	0.787253	0.431134	0.999894	FALSE	ENSG00000060558	ENST00000262958	2769	GNA15	protein_coding	19	G protein subunit alpha 15 [Source:HGNC Symbol
849	5639.33	-0.146653	0.138521	-1.05871	0.289734	0.999894	FALSE	ENSG00000107290	ENST00000477049	23064	SETX	lncRNA	9	senataxin [Source:HGNC Symbol
850	5899.04	-0.0954378	0.143877	-0.663329	0.50712	0.999894	FALSE	ENSG00000152601	ENST00000477171	4154	MBNL1	lncRNA	3	muscleblind like splicing regulator 1 [Source:HGNC Symbol
851	5194.06	0.0132879	0.151445	0.0877409	0.930083	0.999894	FALSE	ENSG00000168010	ENST00000321297	89849	ATG16L2	protein_coding	11	autophagy related 16 like 2 [Source:HGNC Symbol
852	5181.37	-0.00688969	0.159025	-0.0433244	0.965443	0.999894	FALSE	ENSG00000108953	ENST00000264335	7531	YWHAE	protein_coding	17	tyrosine 3-monooxygenase/tryptophan 5-monooxygenase activation protein epsilon [Source:HGNC Symbol
853	5618.16	-0.0751197	0.137457	-0.546498	0.584724	0.999894	FALSE	ENSG00000048828	ENST00000277165	23196	FAM120A	protein_coding	9	family with sequence similarity 120A [Source:HGNC Symbol
854	5878.22	-0.0695392	0.141192	-0.492516	0.622354	0.999894	FALSE	ENSG00000105483	ENST00000600800	22900	CARD8	lncRNA	19	caspase recruitment domain family member 8 [Source:HGNC Symbol
855	4673.9	0.0502175	0.1498	0.335229	0.737452	0.999894	FALSE	ENSG00000125505	ENST00000437868	79143	MBOAT7	nonsense_mediated_decay	19	membrane bound O-acyltransferase domain containing 7 [Source:HGNC Symbol
856	5281.7	-0.0530867	0.14796	-0.358791	0.719752	0.999894	FALSE	ENSG00000143226	ENST00000367972	2212	FCGR2A	protein_coding	1	Fc fragment of IgG receptor IIa [Source:HGNC Symbol
857	5009.66	0.103075	0.138685	0.743231	0.457342	0.999894	FALSE	ENSG00000133612	ENST00000490097	116988	AGAP3	lncRNA	7	ArfGAP with GTPase domain, ankyrin repeat and PH domain 3 [Source:HGNC Symbol
858	4458.01	0.0243524	0.223232	0.10909	0.913131	0.999894	FALSE	ENSG00000122877	ENST00000639815	1959	EGR2	lncRNA	10	early growth response 2 [Source:HGNC Symbol
859	5003.05	0.0481693	0.143969	0.334581	0.737941	0.999894	FALSE	ENSG00000130775	ENST00000373925	9473	THEMIS2	protein_coding	1	thymocyte selection associated family member 2 [Source:HGNC Symbol
860	5690.55	-0.0559548	0.144724	-0.386631	0.69903	0.999894	FALSE	ENSG00000107099	ENST00000469197	81704	DOCK8	nonsense_mediated_decay	9	dedicator of cytokinesis 8 [Source:HGNC Symbol
861	5569.78	0.101592	0.193399	0.525298	0.599376	0.999894	FALSE	ENSG00000100600	ENST00000555699	5641	LGMN	protein_coding	14	legumain [Source:HGNC Symbol
862	4816.78	0.0404149	0.140023	0.28863	0.772865	0.999894	FALSE	ENSG00000089639	ENST00000203556	51291	GMIP	protein_coding	19	GEM interacting protein [Source:HGNC Symbol
863	5470.34	-0.0227028	0.13493	-0.168256	0.866382	0.999894	FALSE	ENSG00000159322	ENST00000569693	83440	ADPGK	nonsense_mediated_decay	15	ADP dependent glucokinase [Source:HGNC Symbol
864	5023.44	0.178073	0.171548	1.03803	0.299255	0.999894	FALSE	ENSG00000090316	ENST00000303400	10296	MAEA	protein_coding	4	macrophage erythroblast attacher [Source:HGNC Symbol
865	4970.95	0.0449181	0.175378	0.256121	0.797857	0.999894	FALSE	ENSG00000184216	ENST00000369980	3654	IRAK1	protein_coding	X	interleukin 1 receptor associated kinase 1 [Source:HGNC Symbol
866	4905.6	0.183191	0.220063	0.832448	0.405156	0.999894	FALSE	ENSG00000181409	ENST00000326724	9625	AATK	protein_coding	17	apoptosis associated tyrosine kinase [Source:HGNC Symbol
867	4977.85	0.0605182	0.13767	0.439589	0.660235	0.999894	FALSE	ENSG00000108819	ENST00000612501	84687	PPP1R9B	protein_coding	17	protein phosphatase 1 regulatory subunit 9B [Source:HGNC Symbol
868	5255.63	0.133009	0.160719	0.827588	0.407904	0.999894	FALSE	ENSG00000255112	ENST00000526991	57132	CHMP1B	protein_coding	18	charged multivesicular body protein 1B [Source:HGNC Symbol
869	5478.52	-0.0497376	0.139479	-0.356596	0.721394	0.999894	FALSE	ENSG00000168385	ENST00000391973	4735	2002-09-01	protein_coding	2	septin 2 [Source:HGNC Symbol
870	5378.62	-0.194463	0.169899	-1.14458	0.252382	0.999894	FALSE	ENSG00000110395	ENST00000264033	867	CBL	protein_coding	11	Cbl proto-oncogene [Source:HGNC Symbol
871	5270.69	-0.0214095	0.153305	-0.139653	0.888934	0.999894	FALSE	ENSG00000169896	ENST00000648685	3684	ITGAM	protein_coding	16	integrin subunit alpha M [Source:HGNC Symbol
872	4972.36	0.0645716	0.144408	0.447148	0.654768	0.999894	FALSE	ENSG00000160883	ENST00000506834	3101	HK3	retained_intron	5	hexokinase 3 [Source:HGNC Symbol
873	5272.33	-0.132419	0.144495	-0.916426	0.359443	0.999894	FALSE	ENSG00000125107	ENST00000317147	23019	CNOT1	protein_coding	16	CCR4-NOT transcription complex subunit 1 [Source:HGNC Symbol
874	5274.21	-0.0474399	0.136473	-0.347612	0.728131	0.999894	FALSE	ENSG00000174231	ENST00000571958	10594	PRPF8	protein_coding	17	pre-mRNA processing factor 8 [Source:HGNC Symbol
875	5576.81	-0.0909993	0.148673	-0.612077	0.540487	0.999894	FALSE	ENSG00000131236	ENST00000372797	10487	CAP1	protein_coding	1	cyclase associated actin cytoskeleton regulatory protein 1 [Source:HGNC Symbol
876	4529.74	0.121971	0.136464	0.893796	0.371431	0.999894	FALSE	ENSG00000231925	ENST00000434618	6892	TAPBP	protein_coding	6	TAP binding protein [Source:HGNC Symbol
877	5152.47	0.132248	0.149152	0.886667	0.375258	0.999894	FALSE	ENSG00000005022	ENST00000317881	292	SLC25A5	protein_coding	X	solute carrier family 25 member 5 [Source:HGNC Symbol
878	4695.82	0.151804	0.144434	1.05102	0.293247	0.999894	FALSE	ENSG00000185359	ENST00000571518	9146	HGS	protein_coding	17	hepatocyte growth factor-regulated tyrosine kinase substrate [Source:HGNC Symbol
879	5441.74	-0.0727297	0.146821	-0.495364	0.620343	0.999894	FALSE	ENSG00000164754	ENST00000520992	5885	RAD21	protein_coding	8	RAD21 cohesin complex component [Source:HGNC Symbol
880	4929.47	0.0105577	0.140905	0.0749279	0.940272	0.999894	FALSE	ENSG00000161203	ENST00000382456	1173	AP2M1	protein_coding	3	adaptor related protein complex 2 subunit mu 1 [Source:HGNC Symbol
881	5153.89	-0.0419508	0.161775	-0.259315	0.795392	0.999894	FALSE	ENSG00000139083	ENST00000396373	2120	ETV6	protein_coding	12	ETS variant 6 [Source:HGNC Symbol
882	5643.48	-0.0747406	0.174359	-0.42866	0.668171	0.999894	FALSE	ENSG00000197971	ENST00000382582	4155	MBP	protein_coding	18	myelin basic protein [Source:HGNC Symbol
883	5360.15	-0.0989773	0.188914	-0.523927	0.600329	0.999894	FALSE	ENSG00000138119	ENST00000463743	26509	MYOF	nonsense_mediated_decay	10	myoferlin [Source:HGNC Symbol
884	4740.89	-0.0102108	0.192388	-0.0530738	0.957673	0.999894	FALSE	ENSG00000104687	ENST00000221130	2936	GSR	protein_coding	8	glutathione-disulfide reductase [Source:HGNC Symbol
885	5309.44	-0.0130419	0.143891	-0.0906368	0.927781	0.999894	FALSE	ENSG00000135077	ENST00000307851	84868	HAVCR2	protein_coding	5	hepatitis A virus cellular receptor 2 [Source:HGNC Symbol
886	4717.47	0.254974	0.494558	0.515559	0.606162	0.999894	FALSE	ENSG00000176788	ENST00000606445	10409	BASP1	protein_coding	5	brain abundant membrane attached signal protein 1 [Source:HGNC Symbol
887	4635.47	0.103133	0.160424	0.642876	0.520305	0.999894	FALSE	ENSG00000128524	ENST00000249289	9296	ATP6V1F	protein_coding	7	ATPase H+ transporting V1 subunit F [Source:HGNC Symbol
888	4956.73	0.00752036	0.170896	0.0440056	0.9649	0.999894	FALSE	ENSG00000159346	ENST00000340990	51094	ADIPOR1	protein_coding	1	adiponectin receptor 1 [Source:HGNC Symbol
889	5217.44	0.0344788	0.147342	0.234005	0.814981	0.999894	FALSE	ENSG00000183255	ENST00000397887	754	PTTG1IP	protein_coding	21	PTTG1 interacting protein [Source:HGNC Symbol
890	4922.59	0.0798679	0.145617	0.54848	0.583362	0.999894	FALSE	ENSG00000171206	ENST00000643721	81603	TRIM8	protein_coding	10	tripartite motif containing 8 [Source:HGNC Symbol
891	5186.76	0.0312042	0.139638	0.223465	0.823174	0.999894	FALSE	ENSG00000221978	ENST00000480479	81669	CCNL2	retained_intron	1	cyclin L2 [Source:HGNC Symbol
892	5276.43	-0.0273252	0.184405	-0.14818	0.8822	0.999894	FALSE	ENSG00000172175	ENST00000649217	10892	MALT1	protein_coding	18	MALT1 paracaspase [Source:HGNC Symbol
893	5366.94	-0.0190542	0.431251	-0.0441837	0.964758	0.999894	FALSE	ENSG00000159399	ENST00000290573	3099	HK2	protein_coding	2	hexokinase 2 [Source:HGNC Symbol
894	4522.74	0.0982993	0.152789	0.643365	0.519987	0.999894	FALSE	ENSG00000032444	ENST00000221249	10908	PNPLA6	protein_coding	19	patatin like phospholipase domain containing 6 [Source:HGNC Symbol
895	5187.1	-0.0190578	0.152504	-0.124966	0.900551	0.999894	FALSE	ENSG00000089159	ENST00000637617	5829	PXN	protein_coding	12	paxillin [Source:HGNC Symbol
896	5219.91	-0.0409325	0.197307	-0.207456	0.835654	0.999894	FALSE	ENSG00000081320	ENST00000263955	9262	STK17B	protein_coding	2	serine/threonine kinase 17b [Source:HGNC Symbol
897	5334.09	-0.0139641	0.144744	-0.0964748	0.923143	0.999894	FALSE	ENSG00000111424	ENST00000549336	7421	VDR	protein_coding	12	vitamin D receptor [Source:HGNC Symbol
898	4559.8	0.0652028	0.159991	0.407541	0.683611	0.999894	FALSE	ENSG00000125503	ENST00000263433	54776	PPP1R12C	protein_coding	19	protein phosphatase 1 regulatory subunit 12C [Source:HGNC Symbol
899	5131.85	0.0287476	0.137223	0.209495	0.834062	0.999894	FALSE	ENSG00000167522	ENST00000301030	29123	ANKRD11	protein_coding	16	ankyrin repeat domain 11 [Source:HGNC Symbol
900	4891.44	0.0670198	0.141684	0.473022	0.636197	0.999894	FALSE	ENSG00000005007	ENST00000262803	5976	UPF1	protein_coding	19	UPF1 RNA helicase and ATPase [Source:HGNC Symbol
901	4588.65	0.0571443	0.149631	0.381901	0.702535	0.999894	FALSE	ENSG00000149923	ENST00000563732	5531	PPP4C	nonsense_mediated_decay	16	protein phosphatase 4 catalytic subunit [Source:HGNC Symbol
902	4782.68	0.138882	0.162161	0.856448	0.39175	0.999894	FALSE	ENSG00000089820	ENST00000393721	393	ARHGAP4	protein_coding	X	Rho GTPase activating protein 4 [Source:HGNC Symbol
903	4739.9	0.108173	0.138668	0.780083	0.435342	0.999894	FALSE	ENSG00000178950	ENST00000502799	2580	GAK	retained_intron	4	cyclin G associated kinase [Source:HGNC Symbol
904	3354.17	0.414335	0.616122	0.672488	0.501273	0.999894	FALSE	ENSG00000138821	ENST00000424970	64116	SLC39A8	protein_coding	4	solute carrier family 39 member 8 [Source:HGNC Symbol
905	5148.77	0.0387008	0.156552	0.247207	0.804748	0.999894	FALSE	ENSG00000166949	ENST00000559460	4088	SMAD3	protein_coding	15	SMAD family member 3 [Source:HGNC Symbol
906	4051.48	0.427818	0.139281	3.07162	0.00212902	0.999894	FALSE	ENSG00000197766	ENST00000327726	1675	CFD	protein_coding	19	complement factor D [Source:HGNC Symbol
907	4935.28	0.0453247	0.158493	0.285973	0.774899	0.999894	FALSE	ENSG00000162645	ENST00000464839	2634	GBP2	nonsense_mediated_decay	1	guanylate binding protein 2 [Source:HGNC Symbol
908	4758.17	0.221212	0.17539	1.26125	0.207217	0.999894	FALSE	ENSG00000184557	ENST00000330871	9021	SOCS3	protein_coding	17	suppressor of cytokine signaling 3 [Source:HGNC Symbol
909	4661.76	-0.0655716	0.187103	-0.350457	0.725996	0.999894	FALSE	ENSG00000124588	ENST00000426637	4835	NQO2	protein_coding	6	N-ribosyldihydronicotinamide:quinone reductase 2 [Source:HGNC Symbol
910	5376.06	-0.0847356	0.142764	-0.593535	0.552823	0.999894	FALSE	ENSG00000120594	ENST00000377242	84898	PLXDC2	protein_coding	10	plexin domain containing 2 [Source:HGNC Symbol
911	4885.51	-0.0710679	0.152973	-0.464579	0.642233	0.999894	FALSE	ENSG00000105967	ENST00000265440	22797	TFEC	protein_coding	7	transcription factor EC [Source:HGNC Symbol
912	4414.04	0.0552246	0.174578	0.316332	0.75175	0.999894	FALSE	ENSG00000166925	ENST00000496728	81628	TSC22D4	lncRNA	7	TSC22 domain family member 4 [Source:HGNC Symbol
913	4224.67	0.229422	0.1405	1.6329	0.10249	0.999894	FALSE	ENSG00000110446	ENST00000536784	51296	SLC15A3	protein_coding	11	solute carrier family 15 member 3 [Source:HGNC Symbol
914	5028.45	-0.100614	0.142784	-0.704663	0.48102	0.999894	FALSE	ENSG00000134109	ENST00000434243	9695	EDEM1	nonsense_mediated_decay	3	ER degradation enhancing alpha-mannosidase like protein 1 [Source:HGNC Symbol
915	5216.16	-0.0256643	0.139659	-0.183764	0.854198	0.999894	FALSE	ENSG00000130741	ENST00000253039	1968	EIF2S3	protein_coding	X	eukaryotic translation initiation factor 2 subunit gamma [Source:HGNC Symbol
916	5287.56	0.0337571	0.163918	0.205939	0.836838	0.999894	FALSE	ENSG00000106066	ENST00000265394	54504	CPVL	protein_coding	7	carboxypeptidase vitellogenic like [Source:HGNC Symbol
917	4305.84	0.0231283	0.145444	0.159019	0.873654	0.999894	FALSE	ENSG00000039523	ENST00000562116	79567	RIPOR1	protein_coding	16	RHO family interacting cell polarization regulator 1 [Source:HGNC Symbol
918	5187.55	-0.105466	0.154034	-0.684695	0.493536	0.999894	FALSE	ENSG00000180370	ENST00000327134	5062	PAK2	protein_coding	3	p21 (RAC1) activated kinase 2 [Source:HGNC Symbol
919	5009.8	0.0561552	0.136261	0.412116	0.680255	0.999894	FALSE	ENSG00000185896	ENST00000332556	3916	LAMP1	protein_coding	13	lysosomal associated membrane protein 1 [Source:HGNC Symbol
920	5166.84	-0.026022	0.13575	-0.19169	0.847985	0.999894	FALSE	ENSG00000112697	ENST00000230461	55754	TMEM30A	protein_coding	6	transmembrane protein 30A [Source:HGNC Symbol
921	4710.82	0.151317	0.155126	0.975448	0.329338	0.999894	FALSE	ENSG00000198113	ENST00000357503	54863	TOR4A	protein_coding	9	torsin family 4 member A [Source:HGNC Symbol
922	5257.98	-0.0647684	0.177262	-0.365382	0.714826	0.999894	FALSE	ENSG00000077147	ENST00000371142	56889	TM9SF3	protein_coding	10	transmembrane 9 superfamily member 3 [Source:HGNC Symbol
923	4537.33	0.18341	0.149773	1.22459	0.220731	0.999894	FALSE	ENSG00000204257	ENST00000480785	3108	HLA-DMA	retained_intron	6	major histocompatibility complex, class II, DM alpha [Source:HGNC Symbol
924	4468.64	0.00972225	0.159	0.061146	0.951243	0.999894	FALSE	ENSG00000196954	ENST00000525116	837	CASP4	retained_intron	11	caspase 4 [Source:HGNC Symbol
925	4879.94	0.0121151	0.155145	0.0780888	0.937757	0.999894	FALSE	ENSG00000116337	ENST00000531734	271	AMPD2	protein_coding	1	adenosine monophosphate deaminase 2 [Source:HGNC Symbol
926	4955.76	0.0259925	0.16244	0.160013	0.87287	0.999894	FALSE	ENSG00000104972	ENST00000396331	10859	LILRB1	protein_coding	19	leukocyte immunoglobulin like receptor B1 [Source:HGNC Symbol
927	4444.87	0.0927872	0.143599	0.646156	0.518178	0.999894	FALSE	ENSG00000101294	ENST00000398174	81502	HM13	protein_coding	20	histocompatibility minor 13 [Source:HGNC Symbol
928	4902.71	-0.0588197	0.144668	-0.406584	0.684313	0.999894	FALSE	ENSG00000257923	ENST00000437600	1523	CUX1	protein_coding	7	cut like homeobox 1 [Source:HGNC Symbol
929	5249.83	-0.0757508	0.142823	-0.530383	0.595847	0.999894	FALSE	ENSG00000138668	ENST00000313899	3184	HNRNPD	protein_coding	4	heterogeneous nuclear ribonucleoprotein D [Source:HGNC Symbol
930	4332.99	0.137831	0.140992	0.97758	0.328282	0.999894	FALSE	ENSG00000172531	ENST00000312989	5499	PPP1CA	protein_coding	11	protein phosphatase 1 catalytic subunit alpha [Source:HGNC Symbol
931	3871.32	0.290443	0.862139	0.336886	0.736203	0.999894	FALSE	ENSG00000166928	ENST00000531787	84689	MS4A14	protein_coding	11	membrane spanning 4-domains A14 [Source:NCBI gene
932	5014.37	-0.131184	0.151346	-0.866785	0.38606	0.999894	FALSE	ENSG00000198561	ENST00000524630	1500	CTNND1	protein_coding	11	catenin delta 1 [Source:HGNC Symbol
933	4611.84	0.079678	0.480026	0.165987	0.868167	0.999894	FALSE	ENSG00000010278	ENST00000382518	928	CD9	protein_coding	12	CD9 molecule [Source:HGNC Symbol
934	4103.47	0.237404	0.422774	0.56154	0.574429	0.999894	FALSE	ENSG00000134070	ENST00000256458	3656	IRAK2	protein_coding	3	interleukin 1 receptor associated kinase 2 [Source:HGNC Symbol
935	4889.45	0.0727682	0.139087	0.523185	0.600846	0.999894	FALSE	ENSG00000100353	ENST00000216190	8664	EIF3D	protein_coding	22	eukaryotic translation initiation factor 3 subunit D [Source:HGNC Symbol
936	5185.78	-0.0338045	0.134982	-0.250438	0.802249	0.999894	FALSE	ENSG00000078304	ENST00000556068	5527	PPP2R5C	lncRNA	14	protein phosphatase 2 regulatory subunit B'gamma [Source:HGNC Symbol
937	4927.98	-0.106243	0.138466	-0.767285	0.442912	0.999894	FALSE	ENSG00000086758	ENST00000426907	10075	HUWE1	protein_coding	X	HECT, UBA and WWE domain containing E3 ubiquitin protein ligase 1 [Source:HGNC Symbol
938	5195.66	-0.133405	0.172104	-0.775142	0.438256	0.999894	FALSE	ENSG00000072364	ENST00000265343	27125	AFF4	protein_coding	5	AF4/FMR2 family member 4 [Source:HGNC Symbol
939	4840.2	-0.0285578	0.13669	-0.208924	0.834507	0.999894	FALSE	ENSG00000187239	ENST00000446176	23048	FNBP1	protein_coding	9	formin binding protein 1 [Source:HGNC Symbol
940	4937.09	-0.0709895	0.206796	-0.343282	0.731386	0.999894	FALSE	ENSG00000089057	ENST00000338244	9962	SLC23A2	protein_coding	20	solute carrier family 23 member 2 [Source:HGNC Symbol
941	4927.78	0.0627026	0.220923	0.283821	0.776547	0.999894	FALSE	ENSG00000169508	ENST00000376414	1880	GPR183	protein_coding	13	G protein-coupled receptor 183 [Source:HGNC Symbol
942	4823.01	0.0839982	0.136244	0.61653	0.537545	0.999894	FALSE	ENSG00000106003	ENST00000402506	3955	LFNG	protein_coding	7	LFNG O-fucosylpeptide 3-beta-N-acetylglucosaminyltransferase [Source:HGNC Symbol
943	4566.25	0.104433	0.141802	0.736468	0.461446	0.999894	FALSE	ENSG00000133275	ENST00000255641	1455	CSNK1G2	protein_coding	19	casein kinase 1 gamma 2 [Source:HGNC Symbol
944	4834.2	-0.00219123	0.139501	-0.0157076	0.987468	0.999894	FALSE	ENSG00000059377	ENST00000493340	6916	TBXAS1	lncRNA	7	thromboxane A synthase 1 [Source:HGNC Symbol
945	4866.36	0.0781208	0.140043	0.557835	0.576957	0.999894	FALSE	ENSG00000188313	ENST00000342435	5359	PLSCR1	protein_coding	3	phospholipid scramblase 1 [Source:HGNC Symbol
946	4404.62	0.133451	0.139361	0.957591	0.338269	0.999894	FALSE	ENSG00000168394	ENST00000486332	6890	TAP1	retained_intron	6	transporter 1, ATP binding cassette subfamily B member [Source:HGNC Symbol
947	4766.62	0.0349134	0.142928	0.244273	0.807019	0.999894	FALSE	ENSG00000179010	ENST00000320912	93621	MRFAP1	protein_coding	4	Morf4 family associated protein 1 [Source:HGNC Symbol
948	4943.02	-0.0348506	0.161316	-0.216039	0.828957	0.999894	FALSE	ENSG00000100796	ENST00000554684	55671	PPP4R3A	protein_coding	14	protein phosphatase 4 regulatory subunit 3A [Source:HGNC Symbol
949	4404.99	0.159211	0.154959	1.02744	0.304215	0.999894	FALSE	ENSG00000160570	ENST00000336034	162989	DEDD2	protein_coding	19	death effector domain containing 2 [Source:HGNC Symbol
950	5087.98	-0.13193	0.175179	-0.753117	0.45138	0.999894	FALSE	ENSG00000089916	ENST00000554375	55668	GPATCH2L	nonsense_mediated_decay	14	G-patch domain containing 2 like [Source:HGNC Symbol
951	5117.36	-0.148378	0.147962	-1.00281	0.315951	0.999894	FALSE	ENSG00000055609	ENST00000360104	58508	KMT2C	protein_coding	7	lysine methyltransferase 2C [Source:HGNC Symbol
952	4648.02	-0.00222829	0.144357	-0.0154359	0.987684	0.999894	FALSE	ENSG00000141867	ENST00000263377	23476	BRD4	protein_coding	19	bromodomain containing 4 [Source:HGNC Symbol
953	4886.45	-0.0148255	0.150849	-0.0982807	0.921709	0.999894	FALSE	ENSG00000007168	ENST00000576586	5048	PAFAH1B1	protein_coding	17	platelet activating factor acetylhydrolase 1b regulatory subunit 1 [Source:HGNC Symbol
954	5059	-0.0131836	0.168094	-0.0784297	0.937486	0.999894	FALSE	ENSG00000182220	ENST00000436783	10159	ATP6AP2	protein_coding	X	ATPase H+ transporting accessory protein 2 [Source:HGNC Symbol
955	5031.74	-0.170104	0.13955	-1.21895	0.222864	0.999894	FALSE	ENSG00000060237	ENST00000535572	65125	WNK1	protein_coding	12	WNK lysine deficient protein kinase 1 [Source:HGNC Symbol
956	4887.71	0.0915398	0.163958	0.558311	0.576632	0.999894	FALSE	ENSG00000197006	ENST00000563026	51108	METTL9	lncRNA	16	methyltransferase like 9 [Source:HGNC Symbol
957	4493.2	-0.0375086	0.157655	-0.237915	0.811947	0.999894	FALSE	ENSG00000160685	ENST00000368426	51043	ZBTB7B	protein_coding	1	zinc finger and BTB domain containing 7B [Source:HGNC Symbol
958	5042.73	0.0410605	0.162624	0.252487	0.800665	0.999894	FALSE	ENSG00000198898	ENST00000464223	830	CAPZA2	protein_coding	7	capping actin protein of muscle Z-line subunit alpha 2 [Source:HGNC Symbol
959	5127.18	-0.0420308	0.14141	-0.297226	0.766294	0.999894	FALSE	ENSG00000171940	ENST00000371471	7764	ZNF217	protein_coding	20	zinc finger protein 217 [Source:HGNC Symbol
960	5130.17	-0.0653223	0.152087	-0.429505	0.667556	0.999894	FALSE	ENSG00000170759	ENST00000302418	3799	KIF5B	protein_coding	10	kinesin family member 5B [Source:HGNC Symbol
961	4734.62	0.0573366	0.164516	0.348517	0.727452	0.999894	FALSE	ENSG00000182287	ENST00000329235	8905	AP1S2	protein_coding	X	adaptor related protein complex 1 subunit sigma 2 [Source:HGNC Symbol
962	4692.79	0.0554876	0.161647	0.343264	0.7314	0.999894	FALSE	ENSG00000133805	ENST00000527261	272	AMPD3	lncRNA	11	adenosine monophosphate deaminase 3 [Source:HGNC Symbol
963	4465.08	0.0474577	0.16151	0.293838	0.768882	0.999894	FALSE	ENSG00000160209	ENST00000398081	8566	PDXK	protein_coding	21	pyridoxal kinase [Source:HGNC Symbol
964	5023.46	-0.0210459	0.14263	-0.147556	0.882693	0.999894	FALSE	ENSG00000112078	ENST00000373731	222658	KCTD20	protein_coding	6	potassium channel tetramerization domain containing 20 [Source:HGNC Symbol
965	4998.35	-0.160611	0.155759	-1.03116	0.302468	0.999894	FALSE	ENSG00000185591	ENST00000551969	6667	SP1	protein_coding	12	Sp1 transcription factor [Source:HGNC Symbol
966	5100.57	-0.0295993	0.160421	-0.18451	0.853613	0.999894	FALSE	ENSG00000035862	ENST00000585421	7077	TIMP2	protein_coding	17	TIMP metallopeptidase inhibitor 2 [Source:HGNC Symbol
967	5144.93	-0.154646	0.157145	-0.984096	0.325068	0.999894	FALSE	ENSG00000067900	ENST00000399799	6093	ROCK1	protein_coding	18	Rho associated coiled-coil containing protein kinase 1 [Source:HGNC Symbol
968	4866.66	-0.0551583	0.151669	-0.363675	0.7161	0.999894	FALSE	ENSG00000136758	ENST00000326799	10730	YME1L1	protein_coding	10	YME1 like 1 ATPase [Source:HGNC Symbol
969	4324.33	0.0430191	0.141043	0.305008	0.76036	0.999894	FALSE	ENSG00000066322	ENST00000372458	64834	ELOVL1	protein_coding	1	ELOVL fatty acid elongase 1 [Source:HGNC Symbol
970	4896.3	-0.101631	0.145016	-0.700825	0.483412	0.999894	FALSE	ENSG00000167548	ENST00000301067	8085	KMT2D	protein_coding	12	lysine methyltransferase 2D [Source:HGNC Symbol
971	4731.63	0.0457029	0.14118	0.323721	0.746149	0.999894	FALSE	ENSG00000104852	ENST00000601065	6625	SNRNP70	nonsense_mediated_decay	19	small nuclear ribonucleoprotein U1 subunit 70 [Source:HGNC Symbol
972	3767.53	0.128838	0.159338	0.808585	0.418754	0.999894	FALSE	ENSG00000127948	ENST00000453773	5447	POR	protein_coding	7	cytochrome p450 oxidoreductase [Source:HGNC Symbol
973	5041	-0.0427979	0.149558	-0.286163	0.774753	0.999894	FALSE	ENSG00000170144	ENST00000392524	220988	HNRNPA3	protein_coding	2	heterogeneous nuclear ribonucleoprotein A3 [Source:HGNC Symbol
974	4491.42	0.221522	0.144307	1.53507	0.124766	0.999894	FALSE	ENSG00000104529	ENST00000532400	1936	EEF1D	protein_coding	8	eukaryotic translation elongation factor 1 delta [Source:HGNC Symbol
975	4171.92	0.163923	0.137613	1.19119	0.233578	0.999894	FALSE	ENSG00000100243	ENST00000352397	1727	CYB5R3	protein_coding	22	cytochrome b5 reductase 3 [Source:HGNC Symbol
976	4697.42	0.0165182	0.155572	0.106178	0.915441	0.999894	FALSE	ENSG00000138600	ENST00000261854	84888	SPPL2A	protein_coding	15	signal peptide peptidase like 2A [Source:HGNC Symbol
977	4843.5	-0.159332	0.169578	-0.939582	0.347432	0.999894	FALSE	ENSG00000136869	ENST00000472304	7099	TLR4	protein_coding	9	toll like receptor 4 [Source:HGNC Symbol
978	3797.52	0.47259	0.221833	2.13038	0.0331399	0.999894	FALSE	ENSG00000140406	ENST00000267984	59274	TLNRD1	protein_coding	15	talin rod domain containing 1 [Source:HGNC Symbol
979	4137.89	0.00660627	0.145339	0.0454543	0.963745	0.999894	FALSE	ENSG00000158062	ENST00000314675	91544	UBXN11	protein_coding	1	UBX domain protein 11 [Source:HGNC Symbol
980	4211.32	0.0514006	0.145591	0.353049	0.724052	0.999894	FALSE	ENSG00000137312	ENST00000487376	10211	FLOT1	retained_intron	6	flotillin 1 [Source:HGNC Symbol
981	4992.78	-0.0641396	0.163179	-0.393064	0.694272	0.999894	FALSE	ENSG00000198900	ENST00000361337	7150	TOP1	protein_coding	20	DNA topoisomerase I [Source:HGNC Symbol
982	4509.2	0.0238949	0.144209	0.165696	0.868396	0.999894	FALSE	ENSG00000127084	ENST00000375482	89846	FGD3	protein_coding	9	FYVE, RhoGEF and PH domain containing 3 [Source:HGNC Symbol
983	4778.64	0.0281392	0.13901	0.202425	0.839584	0.999894	FALSE	ENSG00000087274	ENST00000508684	118	ADD1	retained_intron	4	adducin 1 [Source:HGNC Symbol
984	5104.63	-0.118837	0.147265	-0.806958	0.419691	0.999894	FALSE	ENSG00000163349	ENST00000426820	204851	HIPK1	protein_coding	1	homeodomain interacting protein kinase 1 [Source:HGNC Symbol
985	5011.23	-0.0707562	0.147502	-0.479697	0.631443	0.999894	FALSE	ENSG00000134516	ENST00000648741	1794	DOCK2	retained_intron	5	dedicator of cytokinesis 2 [Source:HGNC Symbol
986	4756.4	-0.119959	0.142468	-0.842007	0.399784	0.999894	FALSE	ENSG00000076108	ENST00000379441	11176	BAZ2A	protein_coding	12	bromodomain adjacent to zinc finger domain 2A [Source:HGNC Symbol
987	4329.04	0.0903478	0.143993	0.627447	0.530366	0.999894	FALSE	ENSG00000015285	ENST00000450772	7454	WAS	protein_coding	X	WASP actin nucleation promoting factor [Source:HGNC Symbol
988	4386.64	0.0697503	0.144444	0.482888	0.629175	0.999894	FALSE	ENSG00000144579	ENST00000491064	58190	CTDSP1	lncRNA	2	CTD small phosphatase 1 [Source:HGNC Symbol
989	5225.07	0.00542633	0.147669	0.0367466	0.970687	0.999894	FALSE	ENSG00000189403	ENST00000341423	3146	HMGB1	protein_coding	13	high mobility group box 1 [Source:HGNC Symbol
990	5058.77	-0.1813	0.153664	-1.17985	0.238059	0.999894	FALSE	ENSG00000137845	ENST00000260408	102	ADAM10	protein_coding	15	ADAM metallopeptidase domain 10 [Source:HGNC Symbol
991	4503.17	0.0191131	0.178208	0.107251	0.91459	0.999894	FALSE	ENSG00000035681	ENST00000038176	8439	NSMAF	protein_coding	8	neutral sphingomyelinase activation associated factor [Source:HGNC Symbol
992	4773.23	-0.164366	0.154708	-1.06243	0.288043	0.999894	FALSE	ENSG00000124486	ENST00000378308	8239	USP9X	protein_coding	X	ubiquitin specific peptidase 9 X-linked [Source:HGNC Symbol
993	4562.33	0.10948	0.160516	0.682051	0.495206	0.999894	FALSE	ENSG00000008130	ENST00000341426	65220	NADK	protein_coding	1	NAD kinase [Source:HGNC Symbol
994	4504.75	0.0314468	0.162833	0.193123	0.846863	0.999894	FALSE	ENSG00000107341	ENST00000263228	54926	UBE2R2	protein_coding	9	ubiquitin conjugating enzyme E2 R2 [Source:HGNC Symbol
995	4498.85	0.00977883	0.155557	0.0628635	0.949875	0.999894	FALSE	ENSG00000042493	ENST00000263867	822	CAPG	protein_coding	2	capping actin protein, gelsolin like [Source:HGNC Symbol
996	4492.29	0.000697767	0.154018	0.00453043	0.996385	0.999894	FALSE	ENSG00000130830	ENST00000369534	4354	MPP1	protein_coding	X	membrane palmitoylated protein 1 [Source:HGNC Symbol
997	3960.43	0.0553786	0.157206	0.352267	0.724638	0.999894	FALSE	ENSG00000160211	ENST00000393562	2539	G6PD	protein_coding	X	glucose-6-phosphate dehydrogenase [Source:HGNC Symbol
998	4840.24	-0.0839055	0.193775	-0.433004	0.665012	0.999894	FALSE	ENSG00000113742	ENST00000265085	80315	CPEB4	protein_coding	5	cytoplasmic polyadenylation element binding protein 4 [Source:HGNC Symbol
999	4290.9	0.0776726	0.148262	0.523889	0.600356	0.999894	FALSE	ENSG00000100241	ENST00000380817	6305	SBF1	protein_coding	22	SET binding factor 1 [Source:HGNC Symbol
1000	4508.47	0.0759179	0.158558	0.478801	0.63208	0.999894	FALSE	ENSG00000161010	ENST00000522663	51149	MRNIP	nonsense_mediated_decay	5	MRN complex interacting protein [Source:HGNC Symbol
1001	5121.43	0.0585067	0.153688	0.380685	0.703437	0.999894	FALSE	ENSG00000115875	ENST00000313117	6432	SRSF7	protein_coding	2	serine and arginine rich splicing factor 7 [Source:HGNC Symbol
1002	4389.06	0.0947109	0.16019	0.591242	0.554358	0.999894	FALSE	ENSG00000197818	ENST00000361573	23315	SLC9A8	protein_coding	20	solute carrier family 9 member A8 [Source:HGNC Symbol
1003	5012.85	-0.01965	0.152215	-0.129094	0.897283	0.999894	FALSE	ENSG00000101972	ENST00000394477	10735	STAG2	protein_coding	X	stromal antigen 2 [Source:HGNC Symbol
1004	4459.15	0.082082	0.140907	0.582527	0.560212	0.999894	FALSE	ENSG00000172932	ENST00000447274	338692	ANKRD13D	protein_coding	11	ankyrin repeat domain 13D [Source:HGNC Symbol
1005	4867.16	-0.0331026	0.138743	-0.238589	0.811424	0.999894	FALSE	ENSG00000148730	ENST00000373218	1979	EIF4EBP2	protein_coding	10	eukaryotic translation initiation factor 4E binding protein 2 [Source:HGNC Symbol
1006	4756.64	0.106079	0.140088	0.757232	0.448911	0.999894	FALSE	ENSG00000103811	ENST00000220166	1512	CTSH	protein_coding	15	cathepsin H [Source:HGNC Symbol
1007	4981.04	-0.00297265	0.151027	-0.0196829	0.984296	0.999894	FALSE	ENSG00000177426	ENST00000552383	7050	TGIF1	protein_coding	18	TGFB induced factor homeobox 1 [Source:HGNC Symbol
1008	4531.06	0.0429929	0.141913	0.302953	0.761926	0.999894	FALSE	ENSG00000063244	ENST00000450554	11338	U2AF2	protein_coding	19	U2 small nuclear RNA auxiliary factor 2 [Source:HGNC Symbol
1009	4942.26	-0.0477578	0.143747	-0.332235	0.739711	0.999894	FALSE	ENSG00000130449	ENST00000252744	57688	ZSWIM6	protein_coding	5	zinc finger SWIM-type containing 6 [Source:HGNC Symbol
1010	4840.32	0.0110454	0.1729	0.0638829	0.949064	0.999894	FALSE	ENSG00000023445	ENST00000526421	330	BIRC3	lncRNA	11	baculoviral IAP repeat containing 3 [Source:HGNC Symbol
1011	4786.84	-0.0799206	0.164325	-0.486357	0.626714	0.999894	FALSE	ENSG00000145495	ENST00000449913	10299	MARCH6	protein_coding	5	membrane associated ring-CH-type finger 6 [Source:HGNC Symbol
1012	4587.89	-0.0338915	0.13766	-0.246197	0.80553	0.999894	FALSE	ENSG00000182934	ENST00000332118	6734	SRPRA	protein_coding	11	SRP receptor subunit alpha [Source:HGNC Symbol
1013	3469.03	0.227028	0.211322	1.07432	0.282677	0.999894	FALSE	ENSG00000140961	ENST00000561552	29948	OSGIN1	protein_coding	16	oxidative stress induced growth inhibitor 1 [Source:HGNC Symbol
1014	4817.62	-0.0451875	0.136881	-0.330123	0.741307	0.999894	FALSE	ENSG00000135677	ENST00000418919	2799	GNS	protein_coding	12	glucosamine (N-acetyl)-6-sulfatase [Source:HGNC Symbol
1015	4941.87	-0.0698305	0.151897	-0.459723	0.645715	0.999894	FALSE	ENSG00000103313	ENST00000219596	4210	MEFV	protein_coding	16	MEFV innate immuity regulator, pyrin [Source:HGNC Symbol
1016	4505.45	0.0823142	0.142652	0.577028	0.56392	0.999894	FALSE	ENSG00000064666	ENST00000263097	1265	CNN2	protein_coding	19	calponin 2 [Source:HGNC Symbol
1017	4268.95	0.273838	0.162881	1.68121	0.0927215	0.999894	FALSE	ENSG00000210135	ENST00000387400	NA	MT-TN	Mt_tRNA	MT	mitochondrially encoded tRNA-Asn (AAU/C) [Source:HGNC Symbol
1018	4762.92	-0.0367936	0.135664	-0.271211	0.786229	0.999894	FALSE	ENSG00000166224	ENST00000486993	8879	SGPL1	lncRNA	10	sphingosine-1-phosphate lyase 1 [Source:HGNC Symbol
1019	4479	-0.00193586	0.146171	-0.0132438	0.989433	0.999894	FALSE	ENSG00000010295	ENST00000472558	25900	IFFO1	retained_intron	12	intermediate filament family orphan 1 [Source:HGNC Symbol
1020	4537.8	-0.0792315	0.176975	-0.447698	0.654371	0.999894	FALSE	ENSG00000118564	ENST00000341285	26234	FBXL5	protein_coding	4	F-box and leucine rich repeat protein 5 [Source:HGNC Symbol
1021	4675.97	-0.0451643	0.147635	-0.305918	0.759667	0.999894	FALSE	ENSG00000137497	ENST00000351960	4926	NUMA1	protein_coding	11	nuclear mitotic apparatus protein 1 [Source:HGNC Symbol
1022	4590.72	-0.114305	0.154582	-0.739443	0.459638	0.999894	FALSE	ENSG00000114573	ENST00000273398	523	ATP6V1A	protein_coding	3	ATPase H+ transporting V1 subunit A [Source:HGNC Symbol
1023	4861.89	-0.0740346	0.144452	-0.512522	0.608286	0.999894	FALSE	ENSG00000135829	ENST00000367549	1660	DHX9	protein_coding	1	DExH-box helicase 9 [Source:HGNC Symbol
1024	4694.6	-0.0209655	0.204847	-0.102347	0.918481	0.999894	FALSE	ENSG00000166128	ENST00000321437	51762	RAB8B	protein_coding	15	RAB8B, member RAS oncogene family [Source:HGNC Symbol
1025	4649.14	0.0307294	0.140832	0.218199	0.827274	0.999894	FALSE	ENSG00000163902	ENST00000296255	6184	RPN1	protein_coding	3	ribophorin I [Source:HGNC Symbol
1026	3829.07	0.167762	0.199775	0.839755	0.401046	0.999894	FALSE	ENSG00000157557	ENST00000360214	2114	ETS2	protein_coding	21	ETS proto-oncogene 2, transcription factor [Source:HGNC Symbol
1027	4989.75	-0.0879939	0.140125	-0.627965	0.530027	0.999894	FALSE	ENSG00000101493	ENST00000443185	9658	ZNF516	protein_coding	18	zinc finger protein 516 [Source:HGNC Symbol
1028	4208.37	0.143967	0.13709	1.05016	0.293645	0.999894	FALSE	ENSG00000125970	ENST00000375114	22913	RALY	protein_coding	20	RALY heterogeneous nuclear ribonucleoprotein [Source:HGNC Symbol
1029	4510.7	0.0400453	0.142864	0.280305	0.779244	0.999894	FALSE	ENSG00000143612	ENST00000648267	25912	C1orf43	nonsense_mediated_decay	1	chromosome 1 open reading frame 43 [Source:HGNC Symbol
1030	3522.27	0.350738	0.152433	2.30094	0.021395	0.999894	FALSE	ENSG00000197728	ENST00000356464	6231	RPS26	protein_coding	12	ribosomal protein S26 [Source:HGNC Symbol
1031	5082.7	-0.0906009	0.139493	-0.649502	0.516014	0.999894	FALSE	ENSG00000136051	ENST00000548195	23325	WASHC4	protein_coding	12	WASH complex subunit 4 [Source:HGNC Symbol
1032	4760.48	0.05659	0.1384	0.408886	0.682623	0.999894	FALSE	ENSG00000198668	ENST00000557020	801	CALM1	protein_coding	14	calmodulin 1 [Source:HGNC Symbol
1033	4827.08	0.0707442	0.178455	0.396425	0.691792	0.999894	FALSE	ENSG00000197329	ENST00000358912	57162	PELI1	protein_coding	2	pellino E3 ubiquitin protein ligase 1 [Source:HGNC Symbol
1034	4482.64	-0.0716578	0.187462	-0.382252	0.702275	0.999894	FALSE	ENSG00000158615	ENST00000367188	84919	PPP1R15B	protein_coding	1	protein phosphatase 1 regulatory subunit 15B [Source:HGNC Symbol
1035	4766.23	-0.0649893	0.149518	-0.434659	0.66381	0.999894	FALSE	ENSG00000083896	ENST00000344157	91746	YTHDC1	protein_coding	4	YTH domain containing 1 [Source:HGNC Symbol
1036	3554.99	0.374963	0.522652	0.717424	0.473112	0.999894	FALSE	ENSG00000081041	ENST00000508487	2920	CXCL2	protein_coding	4	C-X-C motif chemokine ligand 2 [Source:HGNC Symbol
1037	4940.65	-0.104793	0.144119	-0.727132	0.467145	0.999894	FALSE	ENSG00000110367	ENST00000534980	1656	DDX6	protein_coding	11	DEAD-box helicase 6 [Source:HGNC Symbol
1038	4691.02	-0.0248063	0.148056	-0.167547	0.86694	0.999894	FALSE	ENSG00000091592	ENST00000544378	22861	NLRP1	nonsense_mediated_decay	17	NLR family pyrin domain containing 1 [Source:HGNC Symbol
1039	4130.78	0.0551564	0.163031	0.338318	0.735123	0.999894	FALSE	ENSG00000072778	ENST00000543245	37	ACADVL	protein_coding	17	acyl-CoA dehydrogenase very long chain [Source:HGNC Symbol
1040	4536.78	-0.0762389	0.172933	-0.440858	0.659316	0.999894	FALSE	ENSG00000039319	ENST00000338008	9765	ZFYVE16	protein_coding	5	zinc finger FYVE-type containing 16 [Source:HGNC Symbol
1041	4763.99	0.00625586	0.14534	0.043043	0.965667	0.999894	FALSE	ENSG00000196547	ENST00000558290	4122	MAN2A2	protein_coding	15	mannosidase alpha class 2A member 2 [Source:HGNC Symbol
1042	4249.02	0.0547684	0.151264	0.362072	0.717298	0.999894	FALSE	ENSG00000172270	ENST00000545507	682	BSG	protein_coding	19	basigin (Ok blood group) [Source:HGNC Symbol
1043	4436	-0.0117323	0.158378	-0.0740779	0.940948	0.999894	FALSE	ENSG00000110713	ENST00000533346	4928	NUP98	protein_coding	11	nucleoporin 98 [Source:HGNC Symbol
1044	4699.35	0.00231761	0.191918	0.0120761	0.990365	0.999894	FALSE	ENSG00000163602	ENST00000477973	23429	RYBP	protein_coding	3	RING1 and YY1 binding protein [Source:HGNC Symbol
1045	4105.27	0.125416	0.145615	0.861287	0.38908	0.999894	FALSE	ENSG00000132471	ENST00000585462	23558	WBP2	protein_coding	17	WW domain binding protein 2 [Source:HGNC Symbol
1046	4385.18	-0.0307239	0.150153	-0.204617	0.837871	0.999894	FALSE	ENSG00000090376	ENST00000261233	11213	IRAK3	protein_coding	12	interleukin 1 receptor associated kinase 3 [Source:HGNC Symbol
1047	4679.48	-0.0850087	0.155257	-0.547534	0.584012	0.999894	FALSE	ENSG00000144224	ENST00000272638	23190	UBXN4	protein_coding	2	UBX domain protein 4 [Source:HGNC Symbol
1048	4473.56	0.050412	0.149448	0.337321	0.735875	0.999894	FALSE	ENSG00000113719	ENST00000393784	57222	ERGIC1	protein_coding	5	endoplasmic reticulum-golgi intermediate compartment 1 [Source:HGNC Symbol
1049	3949.63	0.00326961	0.20338	0.0160763	0.987173	0.999894	FALSE	ENSG00000198223	ENST00000381529	1438	CSF2RA	protein_coding	X	colony stimulating factor 2 receptor alpha subunit [Source:HGNC Symbol
1050	4428.81	-0.0635615	0.140882	-0.45117	0.651867	0.999894	FALSE	ENSG00000175166	ENST00000417952	5708	PSMD2	protein_coding	3	proteasome 26S subunit, non-ATPase 2 [Source:HGNC Symbol
1051	4863.59	-0.122622	0.144703	-0.847406	0.396769	0.999894	FALSE	ENSG00000198399	ENST00000478720	50618	ITSN2	retained_intron	2	intersectin 2 [Source:HGNC Symbol
1052	4616.89	0.0180834	0.171965	0.105157	0.916251	0.999894	FALSE	ENSG00000114013	ENST00000469710	942	CD86	protein_coding	3	CD86 molecule [Source:HGNC Symbol
1053	4216.3	0.0208839	0.145514	0.143518	0.885881	0.999894	FALSE	ENSG00000182446	ENST00000331134	55666	NPLOC4	protein_coding	17	NPL4 homolog, ubiquitin recognition factor [Source:HGNC Symbol
1054	4213.6	0.118931	0.148605	0.800321	0.423525	0.999894	FALSE	ENSG00000198858	ENST00000361574	91300	R3HDM4	protein_coding	19	R3H domain containing 4 [Source:HGNC Symbol
1055	4637.73	-0.103499	0.148576	-0.696602	0.486052	0.999894	FALSE	ENSG00000164190	ENST00000282516	25836	NIPBL	protein_coding	5	NIPBL cohesin loading factor [Source:HGNC Symbol
1056	4091.95	0.151443	0.169005	0.896084	0.370208	0.999894	FALSE	ENSG00000145779	ENST00000274456	25816	TNFAIP8	protein_coding	5	TNF alpha induced protein 8 [Source:HGNC Symbol
1057	4291.57	0.0931192	0.166998	0.557608	0.577112	0.999894	FALSE	ENSG00000113575	ENST00000481195	5515	PPP2CA	protein_coding	5	protein phosphatase 2 catalytic subunit alpha [Source:HGNC Symbol
1058	4297.67	-0.0177676	0.135776	-0.130859	0.895887	0.999894	FALSE	ENSG00000160584	ENST00000488337	23387	SIK3	lncRNA	11	SIK family kinase 3 [Source:HGNC Symbol
1059	4553.77	-0.0386484	0.195383	-0.197808	0.843195	0.999894	FALSE	ENSG00000150961	ENST00000280551	9871	SEC24D	protein_coding	4	SEC24 homolog D, COPII coat complex component [Source:HGNC Symbol
1060	4704.45	-0.0179619	0.154567	-0.116208	0.907488	0.999894	FALSE	ENSG00000169813	ENST00000357065	3185	HNRNPF	protein_coding	10	heterogeneous nuclear ribonucleoprotein F [Source:HGNC Symbol
1061	4825.19	0.056474	0.140658	0.4015	0.688052	0.999894	FALSE	ENSG00000187764	ENST00000339861	10507	SEMA4D	protein_coding	9	semaphorin 4D [Source:HGNC Symbol
1062	4383.15	0.0789089	0.154064	0.512183	0.608523	0.999894	FALSE	ENSG00000121774	ENST00000327300	10657	KHDRBS1	protein_coding	1	KH RNA binding domain containing, signal transduction associated 1 [Source:HGNC Symbol
1063	4056.7	0.0935419	0.163861	0.570862	0.568094	0.999894	FALSE	ENSG00000114626	ENST00000483857	80325	ABTB1	nonsense_mediated_decay	3	ankyrin repeat and BTB domain containing 1 [Source:HGNC Symbol
1064	4278.79	0.0634847	0.156883	0.404663	0.685725	0.999894	FALSE	ENSG00000169032	ENST00000307102	5604	MAP2K1	protein_coding	15	mitogen-activated protein kinase kinase 1 [Source:HGNC Symbol
1065	4507.45	-0.0668455	0.224795	-0.297362	0.76619	0.999894	FALSE	ENSG00000136161	ENST00000344532	1102	RCBTB2	protein_coding	13	RCC1 and BTB domain containing protein 2 [Source:HGNC Symbol
1066	4296.27	0.0225015	0.141848	0.158631	0.87396	0.999894	FALSE	ENSG00000175489	ENST00000339007	126364	LRRC25	protein_coding	19	leucine rich repeat containing 25 [Source:HGNC Symbol
1067	4654.02	-0.0292941	0.486711	-0.0601879	0.952006	0.999894	FALSE	ENSG00000179630	ENST00000425906	144811	LACC1	protein_coding	13	laccase domain containing 1 [Source:HGNC Symbol
1068	4719.63	-0.0672071	0.143455	-0.46849	0.639434	0.999894	FALSE	ENSG00000133606	ENST00000255977	23608	MKRN1	protein_coding	7	makorin ring finger protein 1 [Source:HGNC Symbol
1069	4011.51	0.0189991	0.142469	0.133356	0.893912	0.999894	FALSE	ENSG00000079432	ENST00000572681	23152	CIC	protein_coding	19	capicua transcriptional repressor [Source:HGNC Symbol
1070	4654.79	0.00465173	0.148004	0.0314299	0.974927	0.999894	FALSE	ENSG00000147894	ENST00000380003	203228	C9orf72	protein_coding	9	C9orf72-SMCR8 complex subunit [Source:HGNC Symbol
1071	4133.87	0.0202896	0.140334	0.144581	0.885042	0.999894	FALSE	ENSG00000141002	ENST00000640279	22980	TCF25	nonsense_mediated_decay	16	transcription factor 25 [Source:HGNC Symbol
1072	4159.56	0.0599116	0.147223	0.406946	0.684048	0.999894	FALSE	ENSG00000010256	ENST00000471189	7384	UQCRC1	retained_intron	3	ubiquinol-cytochrome c reductase core protein 1 [Source:HGNC Symbol
1073	3881.16	0.135791	0.141159	0.961974	0.336063	0.999894	FALSE	ENSG00000130811	ENST00000253108	8666	EIF3G	protein_coding	19	eukaryotic translation initiation factor 3 subunit G [Source:NCBI gene
1074	4682.04	-0.115974	0.154125	-0.752469	0.451769	0.999894	FALSE	ENSG00000083312	ENST00000337273	3842	TNPO1	protein_coding	5	transportin 1 [Source:HGNC Symbol
1075	4116.7	0.0755635	0.136373	0.554095	0.579514	0.999894	FALSE	ENSG00000111669	ENST00000229270	7167	TPI1	protein_coding	12	triosephosphate isomerase 1 [Source:HGNC Symbol
1076	4051.41	0.135667	0.150237	0.903019	0.366516	0.999894	FALSE	ENSG00000161013	ENST00000518778	11282	MGAT4B	protein_coding	5	alpha-1,3-mannosyl-glycoprotein 4-beta-N-acetylglucosaminyltransferase B [Source:HGNC Symbol
1077	4679.43	-0.0662638	0.164865	-0.401927	0.687738	0.999894	FALSE	ENSG00000153922	ENST00000614616	1105	CHD1	protein_coding	5	chromodomain helicase DNA binding protein 1 [Source:HGNC Symbol
1078	3758.62	0.210779	0.140852	1.49645	0.134536	0.999894	FALSE	ENSG00000159069	ENST00000487794	54461	FBXW5	nonsense_mediated_decay	9	F-box and WD repeat domain containing 5 [Source:HGNC Symbol
1079	4275.23	-0.00457624	0.149945	-0.0305195	0.975653	0.999894	FALSE	ENSG00000105355	ENST00000221957	10226	PLIN3	protein_coding	19	perilipin 3 [Source:HGNC Symbol
1080	4750.33	-0.153932	0.143272	-1.0744	0.282642	0.999894	FALSE	ENSG00000083223	ENST00000277141	79670	TUT7	protein_coding	9	terminal uridylyl transferase 7 [Source:HGNC Symbol
1081	3806.55	0.17795	0.193981	0.917359	0.358954	0.999894	FALSE	ENSG00000167604	ENST00000590828	84807	NFKBID	nonsense_mediated_decay	19	NFKB inhibitor delta [Source:HGNC Symbol
1082	3864.38	0.148672	0.156417	0.950482	0.341867	0.999894	FALSE	ENSG00000213445	ENST00000534313	6494	SIPA1	protein_coding	11	signal-induced proliferation-associated 1 [Source:HGNC Symbol
1083	4459.97	-0.0483747	0.140921	-0.343276	0.731391	0.999894	FALSE	ENSG00000187555	ENST00000344836	7874	USP7	protein_coding	16	ubiquitin specific peptidase 7 [Source:HGNC Symbol
1084	3978.63	0.274104	0.169499	1.61715	0.105847	0.999894	FALSE	ENSG00000159128	ENST00000290219	3460	IFNGR2	protein_coding	21	interferon gamma receptor 2 [Source:HGNC Symbol
1085	4709.72	-0.139198	0.139013	-1.00133	0.316669	0.999894	FALSE	ENSG00000172795	ENST00000515408	167227	DCP2	protein_coding	5	decapping mRNA 2 [Source:HGNC Symbol
1086	4446.01	-0.0807564	0.13659	-0.591233	0.554364	0.999894	FALSE	ENSG00000197226	ENST00000518085	23061	TBC1D9B	lncRNA	5	TBC1 domain family member 9B [Source:HGNC Symbol
1087	4673.05	-0.047643	0.1519	-0.313647	0.753789	0.999894	FALSE	ENSG00000197601	ENST00000354817	84188	FAR1	protein_coding	11	fatty acyl-CoA reductase 1 [Source:HGNC Symbol
1088	4498.07	-0.012937	0.150999	-0.0856762	0.931724	0.999894	FALSE	ENSG00000182022	ENST00000346248	51363	CHST15	protein_coding	10	carbohydrate sulfotransferase 15 [Source:HGNC Symbol
1089	4232.82	0.0273638	0.168566	0.162333	0.871044	0.999894	FALSE	ENSG00000100368	ENST00000403662	1439	CSF2RB	protein_coding	22	colony stimulating factor 2 receptor beta common subunit [Source:HGNC Symbol
1090	4197.3	0.238694	0.143659	1.66154	0.0966052	0.999894	FALSE	ENSG00000135604	ENST00000367568	8676	STX11	protein_coding	6	syntaxin 11 [Source:HGNC Symbol
1091	4635.28	-0.0540936	0.146764	-0.368576	0.712444	0.999894	FALSE	ENSG00000154122	ENST00000284268	56172	ANKH	protein_coding	5	ANKH inorganic pyrophosphate transport regulator [Source:HGNC Symbol
1092	4744.43	0.0291824	0.139004	0.20994	0.833715	0.999894	FALSE	ENSG00000152795	ENST00000295470	9987	HNRNPDL	protein_coding	4	heterogeneous nuclear ribonucleoprotein D like [Source:HGNC Symbol
1093	4256.83	-0.00615809	0.178622	-0.0344756	0.972498	0.999894	FALSE	ENSG00000172939	ENST00000492714	9943	OXSR1	lncRNA	3	oxidative stress responsive kinase 1 [Source:HGNC Symbol
1094	4081.87	0.110606	0.143621	0.770127	0.441225	0.999894	FALSE	ENSG00000153823	ENST00000482518	55022	PID1	lncRNA	2	phosphotyrosine interaction domain containing 1 [Source:HGNC Symbol
1095	4463.89	-0.105408	0.157293	-0.670138	0.50277	0.999894	FALSE	ENSG00000205339	ENST00000379719	10527	IPO7	protein_coding	11	importin 7 [Source:HGNC Symbol
1096	4170.61	-0.0453795	0.151243	-0.300044	0.764143	0.999894	FALSE	ENSG00000087152	ENST00000591295	56970	ATXN7L3	protein_coding	17	ataxin 7 like 3 [Source:HGNC Symbol
1097	4636.07	0.0967813	0.16867	0.573792	0.566109	0.999894	FALSE	ENSG00000185947	ENST00000300870	10308	ZNF267	protein_coding	16	zinc finger protein 267 [Source:HGNC Symbol
1098	4045.27	0.125913	0.159531	0.789268	0.429956	0.999894	FALSE	ENSG00000141959	ENST00000349048	5211	PFKL	protein_coding	21	phosphofructokinase, liver type [Source:HGNC Symbol
1099	3886.31	0.047769	0.141237	0.338219	0.735198	0.999894	FALSE	ENSG00000101986	ENST00000218104	215	ABCD1	protein_coding	X	ATP binding cassette subfamily D member 1 [Source:HGNC Symbol
1100	4248.96	-0.0384847	0.14583	-0.263902	0.791856	0.999894	FALSE	ENSG00000235568	ENST00000329021	150372	NFAM1	protein_coding	22	NFAT activating protein with ITAM motif 1 [Source:HGNC Symbol
1101	4341.6	-0.0247773	0.150906	-0.16419	0.869582	0.999894	FALSE	ENSG00000187446	ENST00000558351	11261	CHP1	lncRNA	15	calcineurin like EF-hand protein 1 [Source:HGNC Symbol
1102	4269.07	-0.208311	0.180399	-1.15473	0.248202	0.999894	FALSE	ENSG00000174718	ENST00000541981	55196	RESF1	lncRNA	12	retroelement silencing factor 1 [Source:HGNC Symbol
1103	4541.13	-0.0383609	0.146172	-0.262436	0.792986	0.999894	FALSE	ENSG00000055917	ENST00000338086	23369	PUM2	protein_coding	2	pumilio RNA binding family member 2 [Source:HGNC Symbol
1104	4053.87	0.031044	0.187938	0.165182	0.8688	0.999894	FALSE	ENSG00000273749	ENST00000617928	23191	CYFIP1	protein_coding	15	cytoplasmic FMR1 interacting protein 1 [Source:HGNC Symbol
1105	4262.61	-0.0942179	0.157865	-0.596827	0.550623	0.999894	FALSE	ENSG00000071054	ENST00000427603	9448	MAP4K4	protein_coding	2	mitogen-activated protein kinase kinase kinase kinase 4 [Source:HGNC Symbol
1106	4751	-0.0755487	0.139654	-0.540972	0.588527	0.999894	FALSE	ENSG00000127951	ENST00000248598	10875	FGL2	protein_coding	7	fibrinogen like 2 [Source:HGNC Symbol
1107	4311.1	-0.0768805	0.13814	-0.556539	0.577842	0.999894	FALSE	ENSG00000038382	ENST00000344204	7204	TRIO	protein_coding	5	trio Rho guanine nucleotide exchange factor [Source:HGNC Symbol
1108	4496.04	-0.0842454	0.151954	-0.554415	0.579295	0.999894	FALSE	ENSG00000033327	ENST00000340149	9846	GAB2	protein_coding	11	GRB2 associated binding protein 2 [Source:HGNC Symbol
1109	4043.95	0.0788993	0.208007	0.379311	0.704457	0.999894	FALSE	ENSG00000184205	ENST00000553557	64061	TSPYL2	retained_intron	X	TSPY like 2 [Source:HGNC Symbol
1110	4561.58	-0.149524	0.150506	-0.993473	0.320479	0.999894	FALSE	ENSG00000124151	ENST00000372004	8202	NCOA3	protein_coding	20	nuclear receptor coactivator 3 [Source:HGNC Symbol
1111	4215.63	0.0155569	0.156285	0.0995416	0.920708	0.999894	FALSE	ENSG00000100055	ENST00000457992	27128	CYTH4	protein_coding	22	cytohesin 4 [Source:HGNC Symbol
1112	4141.1	0.0836852	0.144052	0.580938	0.561282	0.999894	FALSE	ENSG00000172053	ENST00000482248	5859	QARS	retained_intron	3	glutaminyl-tRNA synthetase [Source:HGNC Symbol
1113	4661.11	-0.197957	0.159731	-1.23931	0.215229	0.999894	FALSE	ENSG00000171988	ENST00000467356	221037	JMJD1C	retained_intron	10	jumonji domain containing 1C [Source:HGNC Symbol
1114	3930.09	0.140621	0.145452	0.96679	0.333649	0.999894	FALSE	ENSG00000157873	ENST00000426449	8764	TNFRSF14	protein_coding	1	TNF receptor superfamily member 14 [Source:HGNC Symbol
1115	4004.79	-0.00276237	0.209998	-0.0131543	0.989505	0.999894	FALSE	ENSG00000110931	ENST00000652382	10645	CAMKK2	protein_coding	12	calcium/calmodulin dependent protein kinase kinase 2 [Source:HGNC Symbol
1116	4305.47	-0.0782672	0.170696	-0.458519	0.64658	0.999894	FALSE	ENSG00000174437	ENST00000552636	488	ATP2A2	protein_coding	12	ATPase sarcoplasmic/endoplasmic reticulum Ca2+ transporting 2 [Source:HGNC Symbol
1117	4527.9	0.0504276	0.159571	0.31602	0.751987	0.999894	FALSE	ENSG00000134308	ENST00000381844	10971	YWHAQ	protein_coding	2	tyrosine 3-monooxygenase/tryptophan 5-monooxygenase activation protein theta [Source:HGNC Symbol
1118	4267.99	0.0128876	0.157281	0.0819403	0.934694	0.999894	FALSE	ENSG00000114738	ENST00000486712	7867	MAPKAPK3	lncRNA	3	mitogen-activated protein kinase-activated protein kinase 3 [Source:HGNC Symbol
1119	4210.38	0.131219	0.153891	0.852673	0.39384	0.999894	FALSE	ENSG00000145860	ENST00000274542	153830	RNF145	protein_coding	5	ring finger protein 145 [Source:HGNC Symbol
1120	4477.13	-0.0306387	0.16244	-0.188616	0.850394	0.999894	FALSE	ENSG00000067167	ENST00000521425	23471	TRAM1	protein_coding	8	translocation associated membrane protein 1 [Source:HGNC Symbol
1121	4159.74	-0.0263597	0.17742	-0.148572	0.881891	0.999894	FALSE	ENSG00000172809	ENST00000439590	6169	RPL38	protein_coding	17	ribosomal protein L38 [Source:HGNC Symbol
1122	4109.71	-0.0783735	0.157159	-0.49869	0.617998	0.999894	FALSE	ENSG00000146094	ENST00000312943	79930	DOK3	protein_coding	5	docking protein 3 [Source:HGNC Symbol
1123	4335.98	0.00207594	0.150705	0.0137748	0.98901	0.999894	FALSE	ENSG00000170873	ENST00000378017	9788	MTSS1	protein_coding	8	MTSS I-BAR domain containing 1 [Source:HGNC Symbol
1124	4276.06	-0.0024796	0.137374	-0.01805	0.985599	0.999894	FALSE	ENSG00000074755	ENST00000381638	23140	ZZEF1	protein_coding	17	zinc finger ZZ-type and EF-hand domain containing 1 [Source:HGNC Symbol
1125	4218.96	-0.022606	0.173291	-0.130451	0.89621	0.999894	FALSE	ENSG00000106829	ENST00000376552	7091	TLE4	protein_coding	9	TLE family member 4, transcriptional corepressor [Source:HGNC Symbol
1126	4488.16	-0.0551247	0.15892	-0.346872	0.728688	0.999894	FALSE	ENSG00000116473	ENST00000356415	5906	RAP1A	protein_coding	1	RAP1A, member of RAS oncogene family [Source:HGNC Symbol
1127	3992.63	0.0827848	0.136991	0.604309	0.545638	0.999894	FALSE	ENSG00000090372	ENST00000263280	29888	STRN4	protein_coding	19	striatin 4 [Source:HGNC Symbol
1128	4132.97	-0.023478	0.15398	-0.152475	0.878813	0.999894	FALSE	ENSG00000082996	ENST00000392894	11342	RNF13	protein_coding	3	ring finger protein 13 [Source:HGNC Symbol
1129	4442.31	-0.0862375	0.149047	-0.578595	0.562863	0.999894	FALSE	ENSG00000144028	ENST00000323853	23020	SNRNP200	protein_coding	2	small nuclear ribonucleoprotein U5 subunit 200 [Source:HGNC Symbol
1130	4042.64	-0.0609902	0.148001	-0.412092	0.680272	0.999894	FALSE	ENSG00000126012	ENST00000375401	8242	KDM5C	protein_coding	X	lysine demethylase 5C [Source:HGNC Symbol
1131	3922.07	0.109804	0.155118	0.707876	0.479022	0.999894	FALSE	ENSG00000163719	ENST00000353332	64419	MTMR14	protein_coding	3	myotubularin related protein 14 [Source:HGNC Symbol
1132	3452.82	0.108978	0.531003	0.20523	0.837392	0.999894	FALSE	ENSG00000135929	ENST00000494263	1593	CYP27A1	retained_intron	2	cytochrome P450 family 27 subfamily A member 1 [Source:HGNC Symbol
1133	4385.43	-0.0305868	0.15088	-0.202723	0.839352	0.999894	FALSE	ENSG00000109323	ENST00000644159	4126	MANBA	protein_coding	4	mannosidase beta [Source:HGNC Symbol
1134	4190.11	-0.00725126	0.142776	-0.0507876	0.959495	0.999894	FALSE	ENSG00000173193	ENST00000474629	54625	PARP14	protein_coding	3	poly(ADP-ribose) polymerase family member 14 [Source:HGNC Symbol
1135	4010.77	0.0691198	0.158841	0.43515	0.663453	0.999894	FALSE	ENSG00000099875	ENST00000589441	2872	MKNK2	nonsense_mediated_decay	19	MAP kinase interacting serine/threonine kinase 2 [Source:HGNC Symbol
1136	3357.96	0.444122	0.509467	0.871739	0.383351	0.999894	FALSE	ENSG00000221869	ENST00000408965	1052	CEBPD	protein_coding	8	CCAAT enhancer binding protein delta [Source:HGNC Symbol
1137	4519.71	-0.188248	0.168715	-1.11577	0.264519	0.999894	FALSE	ENSG00000160551	ENST00000583121	57551	TAOK1	protein_coding	17	TAO kinase 1 [Source:HGNC Symbol
1138	3592.53	0.25314	0.162652	1.55633	0.119631	0.999894	FALSE	ENSG00000130589	ENST00000427522	85441	HELZ2	protein_coding	20	helicase with zinc finger 2 [Source:HGNC Symbol
1139	3896.79	0.0945207	0.137093	0.689462	0.490533	0.999894	FALSE	ENSG00000129667	ENST00000590168	79651	RHBDF2	retained_intron	17	rhomboid 5 homolog 2 [Source:HGNC Symbol
1140	4006.66	-0.00718221	0.175777	-0.0408598	0.967408	0.999894	FALSE	ENSG00000143321	ENST00000357325	3068	HDGF	protein_coding	1	heparin binding growth factor [Source:HGNC Symbol
1141	4061.47	0.0405214	0.189691	0.213618	0.830845	0.999894	FALSE	ENSG00000178607	ENST00000433197	2081	ERN1	protein_coding	17	endoplasmic reticulum to nucleus signaling 1 [Source:HGNC Symbol
1142	4418.97	-0.0657625	0.137466	-0.478392	0.632371	0.999894	FALSE	ENSG00000163320	ENST00000309534	8545	CGGBP1	protein_coding	3	CGG triplet repeat binding protein 1 [Source:HGNC Symbol
1143	4132.08	-0.0243563	0.151188	-0.1611	0.872015	0.999894	FALSE	ENSG00000149532	ENST00000340437	79869	CPSF7	protein_coding	11	cleavage and polyadenylation specific factor 7 [Source:HGNC Symbol
1144	4316.32	0.0235498	0.143973	0.163571	0.870069	0.999894	FALSE	ENSG00000152234	ENST00000398752	498	ATP5F1A	protein_coding	18	ATP synthase F1 subunit alpha [Source:HGNC Symbol
1145	3996.11	0.0462834	0.13778	0.335924	0.736929	0.999894	FALSE	ENSG00000087365	ENST00000529577	10992	SF3B2	lncRNA	11	splicing factor 3b subunit 2 [Source:HGNC Symbol
1146	4159.85	-0.00742054	0.135786	-0.0546487	0.956418	0.999894	FALSE	ENSG00000153815	ENST00000537098	80790	CMIP	protein_coding	16	c-Maf inducing protein [Source:HGNC Symbol
1147	4145.26	-0.0257903	0.142505	-0.180979	0.856384	0.999894	FALSE	ENSG00000130254	ENST00000252542	9667	SAFB2	protein_coding	19	scaffold attachment factor B2 [Source:HGNC Symbol
1148	3994.97	0.0330026	0.147081	0.224383	0.822459	0.999894	FALSE	ENSG00000179335	ENST00000564353	1198	CLK3	lncRNA	15	CDC like kinase 3 [Source:HGNC Symbol
1149	3946.49	-0.0580364	0.162972	-0.356113	0.721756	0.999894	FALSE	ENSG00000196821	ENST00000374023	64771	ILRUN	protein_coding	6	inflammation and lipid regulator with UBA-like and NBR1-like domains [Source:HGNC Symbol
1150	4306.62	-0.0459428	0.158432	-0.289984	0.771828	0.999894	FALSE	ENSG00000168906	ENST00000306434	4144	MAT2A	protein_coding	2	methionine adenosyltransferase 2A [Source:HGNC Symbol
1151	4036.3	0.0104055	0.165264	0.0629626	0.949796	0.999894	FALSE	ENSG00000105339	ENST00000519291	22898	DENND3	protein_coding	8	DENN domain containing 3 [Source:HGNC Symbol
1152	4028.48	0.0908251	0.154241	0.588851	0.555961	0.999894	FALSE	ENSG00000052749	ENST00000491313	23223	RRP12	retained_intron	10	ribosomal RNA processing 12 homolog [Source:HGNC Symbol
1153	4375.5	-0.0579417	0.142259	-0.407297	0.68379	0.999894	FALSE	ENSG00000107929	ENST00000614908	23185	LARP4B	protein_coding	10	La ribonucleoprotein domain family member 4B [Source:HGNC Symbol
1154	3978.48	-0.00868565	0.136749	-0.0635153	0.949356	0.999894	FALSE	ENSG00000100991	ENST00000451813	26133	TRPC4AP	protein_coding	20	transient receptor potential cation channel subfamily C member 4 associated protein [Source:HGNC Symbol
1155	4338.22	0.0987753	0.136103	0.725737	0.468	0.999894	FALSE	ENSG00000100221	ENST00000216039	9929	JOSD1	protein_coding	22	Josephin domain containing 1 [Source:HGNC Symbol
1156	4683.76	0.106977	0.185771	0.575855	0.564713	0.999894	FALSE	ENSG00000168918	ENST00000359570	3635	INPP5D	protein_coding	2	inositol polyphosphate-5-phosphatase D [Source:HGNC Symbol
1157	4016.57	0.235551	0.155977	1.51016	0.131001	0.999894	FALSE	ENSG00000108639	ENST00000225777	9144	SYNGR2	protein_coding	17	synaptogyrin 2 [Source:HGNC Symbol
1158	4166.54	-0.0945897	0.144084	-0.65649	0.511509	0.999894	FALSE	ENSG00000161217	ENST00000441879	5130	PCYT1A	protein_coding	3	phosphate cytidylyltransferase 1, choline, alpha [Source:HGNC Symbol
1159	4151.61	-0.0790331	0.20515	-0.385245	0.700056	0.999894	FALSE	ENSG00000149177	ENST00000418331	5795	PTPRJ	protein_coding	11	protein tyrosine phosphatase receptor type J [Source:HGNC Symbol
1160	3975.5	0.0951851	0.143833	0.661773	0.508117	0.999894	FALSE	ENSG00000101182	ENST00000442551	5688	PSMA7	protein_coding	20	proteasome subunit alpha 7 [Source:HGNC Symbol
1161	4096.84	0.0392713	0.14568	0.269572	0.787489	0.999894	FALSE	ENSG00000005238	ENST00000378566	80256	FAM214B	protein_coding	9	family with sequence similarity 214 member B [Source:HGNC Symbol
1162	3687.18	0.128209	0.192169	0.667169	0.504664	0.999894	FALSE	ENSG00000178623	ENST00000319838	2859	GPR35	protein_coding	2	G protein-coupled receptor 35 [Source:HGNC Symbol
1163	4390.71	0.0557441	0.156658	0.355833	0.721966	0.999894	FALSE	ENSG00000118855	ENST00000486568	64747	MFSD1	protein_coding	3	major facilitator superfamily domain containing 1 [Source:HGNC Symbol
1164	3700	0.181134	0.144809	1.25084	0.210991	0.999894	FALSE	ENSG00000078808	ENST00000360001	51150	SDF4	protein_coding	1	stromal cell derived factor 4 [Source:HGNC Symbol
1165	4524.82	-0.0991872	0.150881	-0.657388	0.510931	0.999894	FALSE	ENSG00000180776	ENST00000626464	253832	ZDHHC20	nonsense_mediated_decay	13	zinc finger DHHC-type containing 20 [Source:HGNC Symbol
1166	3680.84	0.0891468	0.139414	0.639442	0.522536	0.999894	FALSE	ENSG00000204482	ENST00000418507	7940	LST1	protein_coding	6	leukocyte specific transcript 1 [Source:HGNC Symbol
1167	4145.76	-0.100488	0.166954	-0.601889	0.547248	0.999894	FALSE	ENSG00000100731	ENST00000554879	22990	PCNX1	retained_intron	14	pecanex 1 [Source:HGNC Symbol
1168	3867.32	0.0837895	0.152655	0.548881	0.583087	0.999894	FALSE	ENSG00000099817	ENST00000586746	5434	POLR2E	protein_coding	19	RNA polymerase II subunit E [Source:HGNC Symbol
1169	4103.9	0.114309	0.147189	0.776616	0.437385	0.999894	FALSE	ENSG00000162711	ENST00000391828	114548	NLRP3	protein_coding	1	NLR family pyrin domain containing 3 [Source:HGNC Symbol
1170	4174.52	-0.0180222	0.136595	-0.131939	0.895032	0.999894	FALSE	ENSG00000079246	ENST00000392133	7520	XRCC5	protein_coding	2	X-ray repair cross complementing 5 [Source:HGNC Symbol
1171	4320.43	0.00783441	0.147578	0.0530864	0.957663	0.999894	FALSE	ENSG00000181163	ENST00000517671	4869	NPM1	protein_coding	5	nucleophosmin 1 [Source:HGNC Symbol
1172	3984.68	0.0272979	0.174575	0.156368	0.875743	0.999894	FALSE	ENSG00000080822	ENST00000502288	56650	CLDND1	protein_coding	3	claudin domain containing 1 [Source:HGNC Symbol
1173	4119.33	0.0306271	0.163888	0.186878	0.851756	0.999894	FALSE	ENSG00000062194	ENST00000424459	65056	GPBP1	protein_coding	5	GC-rich promoter binding protein 1 [Source:HGNC Symbol
1174	4242.67	0.0627408	0.15282	0.410555	0.681399	0.999894	FALSE	ENSG00000154978	ENST00000462326	81552	VOPP1	lncRNA	7	VOPP1 WW domain binding protein [Source:HGNC Symbol
1175	4026.01	0.0678684	0.142481	0.476332	0.633838	0.999894	FALSE	ENSG00000198837	ENST00000480340	9909	DENND4B	retained_intron	1	DENN domain containing 4B [Source:HGNC Symbol
1176	4190.19	-0.0456215	0.147866	-0.308534	0.757676	0.999894	FALSE	ENSG00000120438	ENST00000321394	6950	TCP1	protein_coding	6	t-complex 1 [Source:HGNC Symbol
1177	4147.64	0.0351719	0.138427	0.254084	0.799431	0.999894	FALSE	ENSG00000161547	ENST00000392485	6427	SRSF2	protein_coding	17	serine and arginine rich splicing factor 2 [Source:HGNC Symbol
1178	3580.74	0.154673	0.148015	1.04499	0.296029	0.999894	FALSE	ENSG00000140264	ENST00000474290	10169	SERF2	lncRNA	15	small EDRK-rich factor 2 [Source:HGNC Symbol
1179	3495.14	0.144773	0.155089	0.933482	0.350571	0.999894	FALSE	ENSG00000131408	ENST00000600355	7376	NR1H2	protein_coding	19	nuclear receptor subfamily 1 group H member 2 [Source:NCBI gene
1180	4107.03	0.0329145	0.163042	0.201878	0.840012	0.999894	FALSE	ENSG00000010610	ENST00000535707	920	CD4	lncRNA	12	CD4 molecule [Source:HGNC Symbol
1181	4289.09	-0.101632	0.14364	-0.707551	0.479224	0.999894	FALSE	ENSG00000132424	ENST00000647811	25957	PNISR	protein_coding	6	PNN interacting serine and arginine rich protein [Source:HGNC Symbol
1182	3505.37	0.39041	0.199563	1.95632	0.0504277	0.999894	FALSE	ENSG00000158050	ENST00000288943	1844	DUSP2	protein_coding	2	dual specificity phosphatase 2 [Source:HGNC Symbol
1183	3558.64	0.106645	0.218994	0.486977	0.626275	0.999894	FALSE	ENSG00000213523	ENST00000602657	10011	SRA1	protein_coding	5	steroid receptor RNA activator 1 [Source:HGNC Symbol
1184	4002.91	0.125024	0.213743	0.584926	0.558598	0.999894	FALSE	ENSG00000185950	ENST00000375856	8660	IRS2	protein_coding	13	insulin receptor substrate 2 [Source:HGNC Symbol
1185	3888.09	0.0500972	0.141333	0.354461	0.722994	0.999894	FALSE	ENSG00000100083	ENST00000343632	26088	GGA1	protein_coding	22	golgi associated, gamma adaptin ear containing, ARF binding protein 1 [Source:HGNC Symbol
1186	4299.04	-0.0344629	0.142601	-0.241674	0.809033	0.999894	FALSE	ENSG00000197343	ENST00000320583	79027	ZNF655	protein_coding	7	zinc finger protein 655 [Source:HGNC Symbol
1187	3678.72	0.115058	0.172782	0.665914	0.505466	0.999894	FALSE	ENSG00000112787	ENST00000434748	57666	FBRSL1	protein_coding	12	fibrosin like 1 [Source:HGNC Symbol
1188	4288.85	-0.186891	0.138288	-1.35146	0.176547	0.999894	FALSE	ENSG00000143669	ENST00000389793	1130	LYST	protein_coding	1	lysosomal trafficking regulator [Source:HGNC Symbol
1189	3648.9	0.14467	0.163527	0.884687	0.376326	0.999894	FALSE	ENSG00000134815	ENST00000328771	9704	DHX34	protein_coding	19	DExH-box helicase 34 [Source:HGNC Symbol
1190	3800.96	0.228896	0.163672	1.3985	0.161962	0.999894	FALSE	ENSG00000125347	ENST00000245414	3659	IRF1	protein_coding	5	interferon regulatory factor 1 [Source:HGNC Symbol
1191	4313.1	-0.0881893	0.162885	-0.54142	0.588218	0.999894	FALSE	ENSG00000163527	ENST00000453168	201595	STT3B	lncRNA	3	STT3 oligosaccharyltransferase complex catalytic subunit B [Source:HGNC Symbol
1192	4036.65	0.22345	0.161135	1.38672	0.165527	0.999894	FALSE	ENSG00000184588	ENST00000329654	5142	PDE4B	protein_coding	1	phosphodiesterase 4B [Source:HGNC Symbol
1193	4196.09	-0.0364799	0.16367	-0.222887	0.823624	0.999894	FALSE	ENSG00000089902	ENST00000262241	23186	RCOR1	protein_coding	14	REST corepressor 1 [Source:HGNC Symbol
1194	3620.83	0.188868	0.462141	0.408681	0.682774	0.999894	FALSE	ENSG00000140450	ENST00000268042	91947	ARRDC4	protein_coding	15	arrestin domain containing 4 [Source:HGNC Symbol
1195	3659.4	0.172792	0.170289	1.0147	0.310249	0.999894	FALSE	ENSG00000283041	ENST00000634247	NA	AC008038.1	processed_pseudogene	7	eukaryotic translation elongation factor 1 gamma (
1196	4228.17	0.0732845	0.147596	0.496522	0.619526	0.999894	FALSE	ENSG00000185989	ENST00000334062	22821	RASA3	protein_coding	13	RAS p21 protein activator 3 [Source:HGNC Symbol
1197	4227.36	0.0276902	0.158987	0.174166	0.861735	0.999894	FALSE	ENSG00000102218	ENST00000218340	6102	RP2	protein_coding	X	RP2 activator of ARL3 GTPase [Source:HGNC Symbol
1198	4178.54	0.0237816	0.151734	0.156732	0.875456	0.999894	FALSE	ENSG00000148672	ENST00000277865	2746	GLUD1	protein_coding	10	glutamate dehydrogenase 1 [Source:HGNC Symbol
1199	3829.28	0.135556	0.140746	0.963127	0.335484	0.999894	FALSE	ENSG00000105568	ENST00000322088	5518	PPP2R1A	protein_coding	19	protein phosphatase 2 scaffold subunit Aalpha [Source:HGNC Symbol
1200	3990.44	0.159874	0.154483	1.0349	0.300717	0.999894	FALSE	ENSG00000117091	ENST00000368046	962	CD48	protein_coding	1	CD48 molecule [Source:HGNC Symbol
1201	3819	-0.0206757	0.136949	-0.150973	0.879997	0.999894	FALSE	ENSG00000168071	ENST00000463837	283234	CCDC88B	lncRNA	11	coiled-coil domain containing 88B [Source:HGNC Symbol
1202	4064.28	0.0147618	0.177477	0.0831757	0.933712	0.999894	FALSE	ENSG00000144566	ENST00000273047	5868	RAB5A	protein_coding	3	RAB5A, member RAS oncogene family [Source:HGNC Symbol
1203	3729.56	0.0939562	0.14123	0.665271	0.505877	0.999894	FALSE	ENSG00000159377	ENST00000290541	5692	PSMB4	protein_coding	1	proteasome subunit beta 4 [Source:HGNC Symbol
1204	3979.8	0.0378031	0.15947	0.237055	0.812614	0.999894	FALSE	ENSG00000189266	ENST00000647887	55629	PNRC2	protein_coding	1	proline rich nuclear receptor coactivator 2 [Source:HGNC Symbol
1205	4352.27	-0.127375	0.15328	-0.830995	0.405976	0.999894	FALSE	ENSG00000153201	ENST00000283195	5903	RANBP2	protein_coding	2	RAN binding protein 2 [Source:HGNC Symbol
1206	3968.13	-0.00557619	0.145275	-0.0383838	0.969382	0.999894	FALSE	ENSG00000010322	ENST00000479054	11188	NISCH	protein_coding	3	nischarin [Source:HGNC Symbol
1207	3593.07	0.11675	0.169153	0.690204	0.490066	0.999894	FALSE	ENSG00000196843	ENST00000470579	10865	ARID5A	retained_intron	2	AT-rich interaction domain 5A [Source:HGNC Symbol
1208	3835.66	0.154847	0.150512	1.0288	0.303575	0.999894	FALSE	ENSG00000106153	ENST00000395422	51142	CHCHD2	protein_coding	7	coiled-coil-helix-coiled-coil-helix domain containing 2 [Source:HGNC Symbol
1209	3795.26	-0.00130072	0.1407	-0.00924458	0.992624	0.999894	FALSE	ENSG00000165458	ENST00000540973	3636	INPPL1	protein_coding	11	inositol polyphosphate phosphatase like 1 [Source:HGNC Symbol
1210	4015.01	-0.067486	0.151825	-0.444498	0.656682	0.999894	FALSE	ENSG00000188906	ENST00000416796	120892	LRRK2	protein_coding	12	leucine rich repeat kinase 2 [Source:HGNC Symbol
1211	3728.95	-0.155632	0.229092	-0.679341	0.496922	0.999894	FALSE	ENSG00000248527	ENST00000514057	NA	MTATP6P1	unprocessed_pseudogene	1	MT-ATP6 pseudogene 1 [Source:HGNC Symbol
1212	4118.7	-0.125657	0.148485	-0.84626	0.397408	0.999894	FALSE	ENSG00000104517	ENST00000520539	51366	UBR5	protein_coding	8	ubiquitin protein ligase E3 component n-recognin 5 [Source:HGNC Symbol
1213	4281.84	-0.000283648	0.138251	-0.00205169	0.998363	0.999894	FALSE	ENSG00000134884	ENST00000400198	55082	ARGLU1	protein_coding	13	arginine and glutamate rich 1 [Source:HGNC Symbol
1214	4324.19	-0.0245578	0.13776	-0.178266	0.858514	0.999894	FALSE	ENSG00000125304	ENST00000642146	9375	TM9SF2	protein_coding	13	transmembrane 9 superfamily member 2 [Source:HGNC Symbol
1215	4231.72	-0.036572	0.158565	-0.230643	0.817592	0.999894	FALSE	ENSG00000096746	ENST00000469172	3189	HNRNPH3	lncRNA	10	heterogeneous nuclear ribonucleoprotein H3 [Source:HGNC Symbol
1216	4195.91	-0.0178042	0.179117	-0.0994001	0.920821	0.999894	FALSE	ENSG00000126945	ENST00000316594	3188	HNRNPH2	protein_coding	X	heterogeneous nuclear ribonucleoprotein H2 [Source:HGNC Symbol
1217	4085.79	-0.114971	0.149807	-0.767463	0.442806	0.999894	FALSE	ENSG00000253352	ENST00000646021	NA	TUG1	lncRNA	22	taurine up-regulated 1 [Source:HGNC Symbol
1218	4192.49	-0.0703782	0.1454	-0.484031	0.628364	0.999894	FALSE	ENSG00000164091	ENST00000296490	80335	WDR82	protein_coding	3	WD repeat domain 82 [Source:HGNC Symbol
1219	4287.25	-0.107245	0.157447	-0.68115	0.495777	0.999894	FALSE	ENSG00000165959	ENST00000298912	79789	CLMN	protein_coding	14	calmin [Source:HGNC Symbol
1220	4416.88	-0.00771979	0.179603	-0.0429825	0.965715	0.999894	FALSE	ENSG00000073756	ENST00000367468	5743	PTGS2	protein_coding	1	prostaglandin-endoperoxide synthase 2 [Source:HGNC Symbol
1221	4106.17	0.0378153	0.166104	0.227661	0.81991	0.999894	FALSE	ENSG00000159788	ENST00000506631	6002	RGS12	retained_intron	4	regulator of G protein signaling 12 [Source:HGNC Symbol
1222	3871.04	0.137105	0.218781	0.626678	0.530871	0.999894	FALSE	ENSG00000158470	ENST00000371711	9334	B4GALT5	protein_coding	20	beta-1,4-galactosyltransferase 5 [Source:HGNC Symbol
1223	4077.29	-0.0203132	0.162932	-0.124673	0.900783	0.999894	FALSE	ENSG00000107968	ENST00000263056	1326	MAP3K8	protein_coding	10	mitogen-activated protein kinase kinase kinase 8 [Source:HGNC Symbol
1224	4129.81	-0.0735165	0.13935	-0.527568	0.597799	0.999894	FALSE	ENSG00000124788	ENST00000244769	6310	ATXN1	protein_coding	6	ataxin 1 [Source:HGNC Symbol
1225	4130.22	0.0576485	0.142252	0.405258	0.685288	0.999894	FALSE	ENSG00000166272	ENST00000448841	54838	WBP1L	protein_coding	10	WW domain binding protein 1 like [Source:HGNC Symbol
1226	3673.76	0.121128	0.141543	0.855766	0.392127	0.999894	FALSE	ENSG00000171298	ENST00000570803	2548	GAA	protein_coding	17	glucosidase alpha, acid [Source:HGNC Symbol
1227	4124.43	0.02624	0.137366	0.191022	0.848508	0.999894	FALSE	ENSG00000147274	ENST00000561733	27316	RBMX	lncRNA	X	RNA binding motif protein X-linked [Source:HGNC Symbol
1228	4285.43	-0.0921551	0.146846	-0.627563	0.53029	0.999894	FALSE	ENSG00000130779	ENST00000361654	6249	CLIP1	protein_coding	12	CAP-Gly domain containing linker protein 1 [Source:HGNC Symbol
1229	4212.87	-0.000714865	0.151265	-0.0047259	0.996229	0.999894	FALSE	ENSG00000135018	ENST00000376395	29979	UBQLN1	protein_coding	9	ubiquilin 1 [Source:HGNC Symbol
1230	4169.97	-0.141512	0.153449	-0.922203	0.356423	0.999894	FALSE	ENSG00000067066	ENST00000264052	6672	SP100	protein_coding	2	SP100 nuclear antigen [Source:HGNC Symbol
1231	4391.79	-0.0691401	0.146295	-0.472608	0.636493	0.999894	FALSE	ENSG00000147459	ENST00000410074	80005	DOCK5	protein_coding	8	dedicator of cytokinesis 5 [Source:HGNC Symbol
1232	4230.66	-0.114819	0.149553	-0.767744	0.442639	0.999894	FALSE	ENSG00000029363	ENST00000640069	9774	BCLAF1	nonsense_mediated_decay	6	BCL2 associated transcription factor 1 [Source:HGNC Symbol
1233	4011.9	-0.0219907	0.136153	-0.161515	0.871688	0.999894	FALSE	ENSG00000100811	ENST00000554371	7528	YY1	protein_coding	14	YY1 transcription factor [Source:HGNC Symbol
1234	3778.09	0.0656127	0.137705	0.476472	0.633738	0.999894	FALSE	ENSG00000105063	ENST00000587457	22870	PPP6R1	retained_intron	19	protein phosphatase 6 regulatory subunit 1 [Source:HGNC Symbol
1235	3938.52	0.0234936	0.166118	0.141427	0.887533	0.999894	FALSE	ENSG00000155090	ENST00000285407	7071	KLF10	protein_coding	8	Kruppel like factor 10 [Source:HGNC Symbol
1236	4286.78	-0.0710792	0.148883	-0.477416	0.633066	0.999894	FALSE	ENSG00000163513	ENST00000295754	7048	TGFBR2	protein_coding	3	transforming growth factor beta receptor 2 [Source:HGNC Symbol
1237	3507.33	0.121506	0.147823	0.821971	0.411093	0.999894	FALSE	ENSG00000105223	ENST00000599685	23646	PLD3	protein_coding	19	phospholipase D family member 3 [Source:HGNC Symbol
1238	4132.62	-0.0404951	0.169776	-0.238521	0.811477	0.999894	FALSE	ENSG00000185728	ENST00000539294	253943	YTHDF3	protein_coding	8	YTH N6-methyladenosine RNA binding protein 3 [Source:HGNC Symbol
1239	3808.76	0.0929337	0.145879	0.637058	0.524087	0.999894	FALSE	ENSG00000141574	ENST00000269389	6398	SECTM1	protein_coding	17	secreted and transmembrane 1 [Source:HGNC Symbol
1240	3406.97	0.113356	0.139775	0.810989	0.417372	0.999894	FALSE	ENSG00000225630	ENST00000457540	NA	MTND2P28	unprocessed_pseudogene	1	MT-ND2 pseudogene 28 [Source:HGNC Symbol
1241	4151.52	-0.0317748	0.147544	-0.215358	0.829488	0.999894	FALSE	ENSG00000152102	ENST00000409185	130074	FAM168B	protein_coding	2	family with sequence similarity 168 member B [Source:HGNC Symbol
1242	3642.64	0.115218	0.140962	0.817369	0.413718	0.999894	FALSE	ENSG00000163479	ENST00000295702	6746	SSR2	protein_coding	1	signal sequence receptor subunit 2 [Source:HGNC Symbol
1243	3982.61	-0.076163	0.146709	-0.519143	0.603661	0.999894	FALSE	ENSG00000112343	ENST00000357085	10475	TRIM38	protein_coding	6	tripartite motif containing 38 [Source:HGNC Symbol
1244	4331.36	-0.107199	0.140668	-0.762068	0.446019	0.999894	FALSE	ENSG00000139218	ENST00000547654	9169	SCAF11	lncRNA	12	SR-related CTD associated factor 11 [Source:HGNC Symbol
1245	3571.24	0.0536042	0.158862	0.337425	0.735796	0.999894	FALSE	ENSG00000108840	ENST00000225983	10014	HDAC5	protein_coding	17	histone deacetylase 5 [Source:HGNC Symbol
1246	3850.12	-0.0295722	0.580592	-0.0509346	0.959378	0.999894	FALSE	ENSG00000163823	ENST00000296140	1230	CCR1	protein_coding	3	C-C motif chemokine receptor 1 [Source:HGNC Symbol
1247	3805.99	0.028461	0.143989	0.19766	0.843311	0.999894	FALSE	ENSG00000124357	ENST00000531799	55577	NAGK	lncRNA	2	N-acetylglucosamine kinase [Source:HGNC Symbol
1248	3857.43	-0.0649577	0.166775	-0.389493	0.696912	0.999894	FALSE	ENSG00000168137	ENST00000431285	55209	SETD5	nonsense_mediated_decay	3	SET domain containing 5 [Source:HGNC Symbol
1249	4028.79	-0.095337	0.152199	-0.626397	0.531055	0.999894	FALSE	ENSG00000005483	ENST00000334884	55904	KMT2E	nonsense_mediated_decay	7	lysine methyltransferase 2E [Source:HGNC Symbol
1250	3698.32	0.105021	0.159864	0.656936	0.511222	0.999894	FALSE	ENSG00000123143	ENST00000585619	5585	PKN1	protein_coding	19	protein kinase N1 [Source:HGNC Symbol
1251	4065	-0.140427	0.172118	-0.815877	0.414571	0.999894	FALSE	ENSG00000198961	ENST00000361189	9867	PJA2	protein_coding	5	praja ring finger ubiquitin ligase 2 [Source:HGNC Symbol
1252	4056.74	-0.0323367	0.141307	-0.22884	0.818993	0.999894	FALSE	ENSG00000133318	ENST00000341307	10313	RTN3	protein_coding	11	reticulon 3 [Source:HGNC Symbol
1253	4068.1	-0.120048	0.181436	-0.661654	0.508193	0.999894	FALSE	ENSG00000101745	ENST00000585234	23253	ANKRD12	protein_coding	18	ankyrin repeat domain 12 [Source:HGNC Symbol
1254	3713.36	0.176241	0.143769	1.22586	0.220251	0.999894	FALSE	ENSG00000178982	ENST00000593149	27335	EIF3K	protein_coding	19	eukaryotic translation initiation factor 3 subunit K [Source:HGNC Symbol
1255	3800.18	0.0717111	0.140724	0.509586	0.610342	0.999894	FALSE	ENSG00000049245	ENST00000054666	9341	VAMP3	protein_coding	1	vesicle associated membrane protein 3 [Source:HGNC Symbol
1256	3665.68	-0.0048	0.177837	-0.026991	0.978467	0.999894	FALSE	ENSG00000175857	ENST00000502276	202309	GAPT	protein_coding	5	GRB2 binding adaptor protein, transmembrane [Source:HGNC Symbol
1257	3949.66	-0.00226871	0.148751	-0.0152517	0.987831	0.999894	FALSE	ENSG00000167613	ENST00000391742	3903	LAIR1	protein_coding	19	leukocyte associated immunoglobulin like receptor 1 [Source:HGNC Symbol
1258	4069.92	-0.0145374	0.153686	-0.0945917	0.924639	0.999894	FALSE	ENSG00000175727	ENST00000319080	22877	MLXIP	protein_coding	12	MLX interacting protein [Source:HGNC Symbol
1259	4094.16	-0.0507969	0.140438	-0.361703	0.717574	0.999894	FALSE	ENSG00000165025	ENST00000375754	6850	SYK	protein_coding	9	spleen associated tyrosine kinase [Source:HGNC Symbol
1260	3851.64	0.0140722	0.164918	0.0853288	0.932	0.999894	FALSE	ENSG00000131724	ENST00000652600	3597	IL13RA1	protein_coding	X	interleukin 13 receptor subunit alpha 1 [Source:HGNC Symbol
1261	4250.03	-0.203747	0.141318	-1.44177	0.149368	0.999894	FALSE	ENSG00000083168	ENST00000406337	7994	KAT6A	protein_coding	8	lysine acetyltransferase 6A [Source:HGNC Symbol
1262	3663.62	0.0837411	0.148061	0.565586	0.571675	0.999894	FALSE	ENSG00000162191	ENST00000294119	51035	UBXN1	protein_coding	11	UBX domain protein 1 [Source:HGNC Symbol
1263	3903.16	0.00471915	0.145313	0.0324758	0.974093	0.999894	FALSE	ENSG00000031081	ENST00000264245	57514	ARHGAP31	protein_coding	3	Rho GTPase activating protein 31 [Source:HGNC Symbol
1264	3939.62	-0.0284167	0.139554	-0.203626	0.838646	0.999894	FALSE	ENSG00000100380	ENST00000216218	6767	ST13	protein_coding	22	ST13 Hsp70 interacting protein [Source:HGNC Symbol
1265	4063.9	0.0280782	0.147639	0.190181	0.849167	0.999894	FALSE	ENSG00000104824	ENST00000647557	3191	HNRNPL	protein_coding	19	heterogeneous nuclear ribonucleoprotein L [Source:HGNC Symbol
1266	3813.31	0.0237413	0.151231	0.156987	0.875255	0.999894	FALSE	ENSG00000086062	ENST00000379731	2683	B4GALT1	protein_coding	9	beta-1,4-galactosyltransferase 1 [Source:HGNC Symbol
1267	3409.89	0.151177	0.150476	1.00466	0.315061	0.999894	FALSE	ENSG00000127666	ENST00000248244	148022	TICAM1	protein_coding	19	toll like receptor adaptor molecule 1 [Source:HGNC Symbol
1268	3994.31	-0.0523749	0.147288	-0.355595	0.722144	0.999894	FALSE	ENSG00000133789	ENST00000447399	23075	SWAP70	protein_coding	11	switching B cell complex subunit SWAP70 [Source:HGNC Symbol
1269	4019.51	-0.193155	0.159921	-1.20781	0.227119	0.999894	FALSE	ENSG00000115020	ENST00000392202	200576	PIKFYVE	protein_coding	2	phosphoinositide kinase, FYVE-type zinc finger containing [Source:HGNC Symbol
1270	4156.95	-0.107134	0.151053	-0.709244	0.478173	0.999894	FALSE	ENSG00000108256	ENST00000225388	57532	NUFIP2	protein_coding	17	nuclear FMR1 interacting protein 2 [Source:HGNC Symbol
1271	4412.39	-0.0266443	0.209013	-0.127477	0.898563	0.999894	FALSE	ENSG00000067048	ENST00000360160	8653	DDX3Y	protein_coding	Y	DEAD-box helicase 3 Y-linked [Source:HGNC Symbol
1272	3490.37	0.107489	0.159083	0.675676	0.499247	0.999894	FALSE	ENSG00000168961	ENST00000302228	3965	LGALS9	protein_coding	17	galectin 9 [Source:HGNC Symbol
1273	4321.54	-0.09023	0.139359	-0.647464	0.517332	0.999894	FALSE	ENSG00000119707	ENST00000261973	58517	RBM25	protein_coding	14	RNA binding motif protein 25 [Source:HGNC Symbol
1274	4046.8	0.0255315	0.135996	0.187737	0.851083	0.999894	FALSE	ENSG00000225733	ENST00000430166	NA	FGD5-AS1	lncRNA	3	FGD5 antisense RNA 1 [Source:HGNC Symbol
1275	3640.76	0.0699524	0.149649	0.467442	0.640184	0.999894	FALSE	ENSG00000132507	ENST00000336452	1984	EIF5A	protein_coding	17	eukaryotic translation initiation factor 5A [Source:HGNC Symbol
1276	4239.38	-0.0280627	0.166046	-0.169005	0.865792	0.999894	FALSE	ENSG00000117036	ENST00000368192	2117	ETV3	protein_coding	1	ETS variant 3 [Source:HGNC Symbol
1277	4120.16	-0.10341	0.170692	-0.605828	0.544629	0.999894	FALSE	ENSG00000091436	ENST00000409176	51776	MAP3K20	protein_coding	2	mitogen-activated protein kinase kinase kinase 20 [Source:HGNC Symbol
1278	4039.14	-0.0419841	0.138241	-0.303703	0.761354	0.999894	FALSE	ENSG00000135932	ENST00000258418	51719	CAB39	protein_coding	2	calcium binding protein 39 [Source:HGNC Symbol
1279	3984.11	0.11788	0.145319	0.811183	0.41726	0.999894	FALSE	ENSG00000197872	ENST00000381323	81553	FAM49A	protein_coding	2	family with sequence similarity 49 member A [Source:HGNC Symbol
1280	3644.73	0.0969344	0.157421	0.615765	0.53805	0.999894	FALSE	ENSG00000157593	ENST00000495706	347734	SLC35B2	lncRNA	6	solute carrier family 35 member B2 [Source:HGNC Symbol
1281	3955.5	-0.0851048	0.162113	-0.524974	0.599602	0.999894	FALSE	ENSG00000113712	ENST00000261798	1452	CSNK1A1	protein_coding	5	casein kinase 1 alpha 1 [Source:HGNC Symbol
1282	4014.78	-0.0577156	0.150199	-0.384262	0.700784	0.999894	FALSE	ENSG00000159256	ENST00000492336	23515	MORC3	retained_intron	21	MORC family CW-type zinc finger 3 [Source:HGNC Symbol
1283	4129.84	-0.0685072	0.154601	-0.443124	0.657676	0.999894	FALSE	ENSG00000095564	ENST00000265990	9044	BTAF1	protein_coding	10	B-TFIID TATA-box binding protein associated factor 1 [Source:HGNC Symbol
1284	4087	0.00134097	0.153288	0.00874804	0.99302	0.999894	FALSE	ENSG00000117868	ENST00000251527	57488	ESYT2	protein_coding	7	extended synaptotagmin 2 [Source:HGNC Symbol
1285	3713.84	0.211778	0.145897	1.45157	0.146623	0.999894	FALSE	ENSG00000171858	ENST00000343986	6227	RPS21	protein_coding	20	ribosomal protein S21 [Source:HGNC Symbol
1286	4013.93	-0.0806552	0.17842	-0.452054	0.65123	0.999894	FALSE	ENSG00000140968	ENST00000268638	3394	IRF8	protein_coding	16	interferon regulatory factor 8 [Source:HGNC Symbol
1287	3553.33	0.14622	0.183899	0.79511	0.42655	0.999894	FALSE	ENSG00000136717	ENST00000376113	274	BIN1	protein_coding	2	bridging integrator 1 [Source:HGNC Symbol
1288	3756.58	0.00209254	0.139521	0.014998	0.988034	0.999894	FALSE	ENSG00000140332	ENST00000558939	7090	TLE3	protein_coding	15	TLE family member 3, transcriptional corepressor [Source:HGNC Symbol
1289	3983	-0.0834279	0.141435	-0.589867	0.55528	0.999894	FALSE	ENSG00000149187	ENST00000310513	10658	CELF1	protein_coding	11	CUGBP Elav-like family member 1 [Source:HGNC Symbol
1290	4010.7	-0.0132278	0.147314	-0.0897936	0.928451	0.999894	FALSE	ENSG00000165494	ENST00000298281	51585	PCF11	protein_coding	11	PCF11 cleavage and polyadenylation factor subunit [Source:HGNC Symbol
1291	4169.21	-0.160854	0.156146	-1.03016	0.302937	0.999894	FALSE	ENSG00000119314	ENST00000374257	9991	PTBP3	protein_coding	9	polypyrimidine tract binding protein 3 [Source:HGNC Symbol
1292	3961.32	-0.107443	0.172375	-0.62331	0.533081	0.999894	FALSE	ENSG00000166747	ENST00000299980	164	AP1G1	protein_coding	16	adaptor related protein complex 1 subunit gamma 1 [Source:HGNC Symbol
1293	4027.17	-0.102441	0.157946	-0.648582	0.516609	0.999894	FALSE	ENSG00000071537	ENST00000336735	6400	SEL1L	protein_coding	14	SEL1L adaptor subunit of ERAD E3 ubiquitin ligase [Source:HGNC Symbol
1294	3645.3	0.0782094	0.149612	0.522749	0.601149	0.999894	FALSE	ENSG00000137161	ENST00000372836	10695	CNPY3	protein_coding	6	canopy FGF signaling regulator 3 [Source:HGNC Symbol
1295	3822.78	-0.0415604	0.143829	-0.288957	0.772615	0.999894	FALSE	ENSG00000089597	ENST00000532402	23193	GANAB	nonsense_mediated_decay	11	glucosidase II alpha subunit [Source:HGNC Symbol
1296	3362.49	0.152748	0.13782	1.10832	0.267725	0.999894	FALSE	ENSG00000143368	ENST00000271628	10262	SF3B4	protein_coding	1	splicing factor 3b subunit 4 [Source:HGNC Symbol
1297	3586.66	0.351564	0.152358	2.30749	0.0210277	0.999894	FALSE	ENSG00000131979	ENST00000543643	2643	GCH1	protein_coding	14	GTP cyclohydrolase 1 [Source:HGNC Symbol
1298	4247.59	-0.0897319	0.161889	-0.554281	0.579386	0.999894	FALSE	ENSG00000152818	ENST00000433557	7402	UTRN	protein_coding	6	utrophin [Source:HGNC Symbol
1299	3818.15	0.0361714	0.151772	0.238328	0.811627	0.999894	FALSE	ENSG00000120889	ENST00000523752	8795	TNFRSF10B	retained_intron	8	TNF receptor superfamily member 10b [Source:HGNC Symbol
1300	3367.17	0.164533	0.148752	1.10609	0.268688	0.999894	FALSE	ENSG00000112149	ENST00000379153	9308	CD83	protein_coding	6	CD83 molecule [Source:HGNC Symbol
1301	3823.15	0.0919244	0.157761	0.582681	0.560108	0.999894	FALSE	ENSG00000010810	ENST00000368682	2534	FYN	protein_coding	6	FYN proto-oncogene, Src family tyrosine kinase [Source:HGNC Symbol
1302	3610.73	0.0907857	0.177423	0.51169	0.608868	0.999894	FALSE	ENSG00000184602	ENST00000329565	8303	SNN	protein_coding	16	stannin [Source:HGNC Symbol
1303	3633.38	0.106537	0.137071	0.777239	0.437018	0.999894	FALSE	ENSG00000170315	ENST00000577958	7314	UBB	protein_coding	17	ubiquitin B [Source:HGNC Symbol
1304	3285.39	0.260556	0.152397	1.70972	0.0873185	0.999894	FALSE	ENSG00000125898	ENST00000381941	83541	FAM110A	protein_coding	20	family with sequence similarity 110 member A [Source:HGNC Symbol
1305	3400.83	0.153899	0.186666	0.824464	0.409676	0.999894	FALSE	ENSG00000105122	ENST00000609274	64926	RASAL3	protein_coding	19	RAS protein activator like 3 [Source:HGNC Symbol
1306	4230.24	-0.131398	0.136338	-0.963765	0.335164	0.999894	FALSE	ENSG00000114857	ENST00000232978	4820	NKTR	protein_coding	3	natural killer cell triggering receptor [Source:HGNC Symbol
1307	3969.33	-0.0388365	0.142616	-0.272316	0.785379	0.999894	FALSE	ENSG00000088930	ENST00000377191	22803	XRN2	protein_coding	20	5'-3' exoribonuclease 2 [Source:HGNC Symbol
1308	3537.98	0.0111672	0.1596	0.0699699	0.944218	0.999894	FALSE	ENSG00000198814	ENST00000378946	2710	GK	protein_coding	X	glycerol kinase [Source:HGNC Symbol
1309	3246.91	0.127407	0.151594	0.840447	0.400658	0.999894	FALSE	ENSG00000105701	ENST00000597960	23770	FKBP8	protein_coding	19	FKBP prolyl isomerase 8 [Source:HGNC Symbol
1310	3399.28	0.0838351	0.165388	0.506901	0.612225	0.999894	FALSE	ENSG00000089693	ENST00000203630	8079	MLF2	protein_coding	12	myeloid leukemia factor 2 [Source:HGNC Symbol
1311	3930.25	-0.120749	0.171558	-0.70384	0.481532	0.999894	FALSE	ENSG00000112851	ENST00000284037	55914	ERBIN	protein_coding	5	erbb2 interacting protein [Source:HGNC Symbol
1312	3805.44	0.0451883	0.146912	0.307588	0.758396	0.999894	FALSE	ENSG00000136026	ENST00000378026	10970	CKAP4	protein_coding	12	cytoskeleton associated protein 4 [Source:HGNC Symbol
1313	3274.87	0.324698	0.509586	0.637179	0.524008	0.999894	FALSE	ENSG00000102760	ENST00000379359	28984	RGCC	protein_coding	13	regulator of cell cycle [Source:HGNC Symbol
1314	3799.74	-0.0209769	0.232571	-0.0901957	0.928132	0.999894	FALSE	ENSG00000139679	ENST00000465365	10161	LPAR6	lncRNA	13	lysophosphatidic acid receptor 6 [Source:HGNC Symbol
1315	3322.88	0.20896	0.145269	1.43844	0.15031	0.999894	FALSE	ENSG00000143774	ENST00000366730	2987	GUK1	protein_coding	1	guanylate kinase 1 [Source:HGNC Symbol
1316	3895.09	-0.101068	0.187648	-0.538605	0.59016	0.999894	FALSE	ENSG00000065135	ENST00000369851	2773	GNAI3	protein_coding	1	G protein subunit alpha i3 [Source:HGNC Symbol
1317	3830.28	-0.0104116	0.137885	-0.0755089	0.93981	0.999894	FALSE	ENSG00000106052	ENST00000418691	8887	TAX1BP1	protein_coding	7	Tax1 binding protein 1 [Source:HGNC Symbol
1318	3692.47	0.0377114	0.173786	0.216999	0.828209	0.999894	FALSE	ENSG00000170540	ENST00000304414	23204	ARL6IP1	protein_coding	16	ADP ribosylation factor like GTPase 6 interacting protein 1 [Source:HGNC Symbol
1319	3405.85	-0.0126425	0.18749	-0.0674303	0.946239	0.999894	FALSE	ENSG00000010818	ENST00000367603	3097	HIVEP2	protein_coding	6	human immunodeficiency virus type I enhancer binding protein 2 [Source:HGNC Symbol
1320	3790.04	0.0289012	0.138641	0.208461	0.834869	0.999894	FALSE	ENSG00000147010	ENST00000397821	30011	SH3KBP1	protein_coding	X	SH3 domain containing kinase binding protein 1 [Source:HGNC Symbol
1321	3740.67	0.052778	0.144157	0.366115	0.714279	0.999894	FALSE	ENSG00000100425	ENST00000438393	23774	BRD1	nonsense_mediated_decay	22	bromodomain containing 1 [Source:HGNC Symbol
1322	3954.89	-0.0654369	0.145569	-0.449526	0.653052	0.999894	FALSE	ENSG00000127483	ENST00000312239	50809	HP1BP3	protein_coding	1	heterochromatin protein 1 binding protein 3 [Source:HGNC Symbol
1323	3391.68	-0.0189173	0.186438	-0.101467	0.91918	0.999894	FALSE	ENSG00000243716	ENST00000415654	100132247	NPIPB5	lncRNA	16	nuclear pore complex interacting protein family member B5 [Source:HGNC Symbol
1324	3735.01	-0.0753562	0.15717	-0.479457	0.631614	0.999894	FALSE	ENSG00000156515	ENST00000436817	3098	HK1	protein_coding	10	hexokinase 1 [Source:HGNC Symbol
1325	4045.09	-0.20871	0.142008	-1.46971	0.141641	0.999894	FALSE	ENSG00000127603	ENST00000484793	23499	MACF1	protein_coding	1	microtubule actin crosslinking factor 1 [Source:HGNC Symbol
1326	3965.56	-0.0440217	0.151662	-0.290263	0.771615	0.999894	FALSE	ENSG00000109606	ENST00000510645	1665	DHX15	lncRNA	4	DEAH-box helicase 15 [Source:HGNC Symbol
1327	3793.21	-0.149434	0.165869	-0.900916	0.367633	0.999894	FALSE	ENSG00000073614	ENST00000399788	5927	KDM5A	protein_coding	12	lysine demethylase 5A [Source:HGNC Symbol
1328	3178.73	0.137017	0.237861	0.57604	0.564588	0.999894	FALSE	ENSG00000023909	ENST00000370238	2730	GCLM	protein_coding	1	glutamate-cysteine ligase modifier subunit [Source:HGNC Symbol
1329	3523.99	0.0546404	0.152343	0.358667	0.719844	0.999894	FALSE	ENSG00000132823	ENST00000372970	51526	OSER1	protein_coding	20	oxidative stress responsive serine rich 1 [Source:HGNC Symbol
1330	3829.63	-0.0364988	0.173718	-0.210103	0.833587	0.999894	FALSE	ENSG00000145907	ENST00000523519	10146	G3BP1	protein_coding	5	G3BP stress granule assembly factor 1 [Source:HGNC Symbol
1331	3334.48	0.205464	0.179723	1.14323	0.252944	0.999894	FALSE	ENSG00000205903	ENST00000382252	100131017	ZNF316	protein_coding	7	zinc finger protein 316 [Source:HGNC Symbol
1332	3445.38	-0.00955434	0.147069	-0.0649649	0.948202	0.999894	FALSE	ENSG00000180104	ENST00000512944	11336	EXOC3	protein_coding	5	exocyst complex component 3 [Source:HGNC Symbol
1333	3487.39	0.0491276	0.199345	0.246445	0.805337	0.999894	FALSE	ENSG00000120709	ENST00000512180	51307	FAM53C	lncRNA	5	family with sequence similarity 53 member C [Source:HGNC Symbol
1334	3738.51	-0.0438312	0.179451	-0.244252	0.807036	0.999894	FALSE	ENSG00000117500	ENST00000370282	50999	TMED5	protein_coding	1	transmembrane p24 trafficking protein 5 [Source:HGNC Symbol
1335	3928.2	-0.0230302	0.139771	-0.164771	0.869125	0.999894	FALSE	ENSG00000104205	ENST00000520044	23678	SGK3	lncRNA	8	serum/glucocorticoid regulated kinase family member 3 [Source:HGNC Symbol
1336	3290.13	0.233031	0.152894	1.52413	0.127475	0.999894	FALSE	ENSG00000128284	ENST00000349314	80833	APOL3	protein_coding	22	apolipoprotein L3 [Source:HGNC Symbol
1337	3536.66	0.140775	0.141994	0.99141	0.321485	0.999894	FALSE	ENSG00000149091	ENST00000343674	8525	DGKZ	protein_coding	11	diacylglycerol kinase zeta [Source:HGNC Symbol
1338	3777.59	-0.0188251	0.143327	-0.131344	0.895503	0.999894	FALSE	ENSG00000159592	ENST00000479235	60313	GPBP1L1	lncRNA	1	GC-rich promoter binding protein 1 like 1 [Source:HGNC Symbol
1339	3550.85	0.140479	0.151288	0.928554	0.35312	0.999894	FALSE	ENSG00000185043	ENST00000328649	10519	CIB1	protein_coding	15	calcium and integrin binding 1 [Source:HGNC Symbol
1340	3395.92	0.0633691	0.141418	0.448098	0.654083	0.999894	FALSE	ENSG00000078061	ENST00000377045	369	ARAF	protein_coding	X	A-Raf proto-oncogene, serine/threonine kinase [Source:HGNC Symbol
1341	3549.71	-0.0131602	0.15595	-0.0843877	0.932748	0.999894	FALSE	ENSG00000185619	ENST00000419774	10336	PCGF3	protein_coding	4	polycomb group ring finger 3 [Source:HGNC Symbol
1342	3624.78	0.0504006	0.149073	0.338093	0.735293	0.999894	FALSE	ENSG00000077721	ENST00000371558	7319	UBE2A	protein_coding	X	ubiquitin conjugating enzyme E2 A [Source:HGNC Symbol
1343	3555.59	-0.0286662	0.137789	-0.208044	0.835195	0.999894	FALSE	ENSG00000120318	ENST00000508305	64411	ARAP3	protein_coding	5	ArfGAP with RhoGAP domain, ankyrin repeat and PH domain 3 [Source:HGNC Symbol
1344	3640.94	0.0753292	0.162826	0.462635	0.643626	0.999894	FALSE	ENSG00000171700	ENST00000332298	10287	RGS19	protein_coding	20	regulator of G protein signaling 19 [Source:HGNC Symbol
1345	3662	0.042778	0.153599	0.278504	0.780625	0.999894	FALSE	ENSG00000130749	ENST00000253048	23211	AC008755.1	protein_coding	19	zinc finger CCCH-type containing 4 [Source:NCBI gene
1346	3562.9	0.111584	0.151591	0.736084	0.46168	0.999894	FALSE	ENSG00000155463	ENST00000612549	5018	OXA1L	protein_coding	14	OXA1L mitochondrial inner membrane protein [Source:HGNC Symbol
1347	3679.61	-0.034895	0.139133	-0.250803	0.801967	0.999894	FALSE	ENSG00000062485	ENST00000549143	1431	CS	nonsense_mediated_decay	12	citrate synthase [Source:HGNC Symbol
1348	3756.28	-0.113464	0.156574	-0.724666	0.468657	0.999894	FALSE	ENSG00000121579	ENST00000240922	80218	NAA50	protein_coding	3	N(alpha)-acetyltransferase 50, NatE catalytic subunit [Source:HGNC Symbol
1349	3874.71	-0.149517	0.138298	-1.08112	0.279642	0.999894	FALSE	ENSG00000024048	ENST00000372903	23304	UBR2	protein_coding	6	ubiquitin protein ligase E3 component n-recognin 2 [Source:HGNC Symbol
1350	3732.33	0.0245445	0.171357	0.143237	0.886103	0.999894	FALSE	ENSG00000101558	ENST00000400000	9218	VAPA	protein_coding	18	VAMP associated protein A [Source:HGNC Symbol
1351	3864	-0.0804189	0.14207	-0.56605	0.57136	0.999894	FALSE	ENSG00000119900	ENST00000370435	79627	OGFRL1	protein_coding	6	opioid growth factor receptor like 1 [Source:HGNC Symbol
1352	3521.1	-0.000652213	0.149692	-0.00435704	0.996524	0.999894	FALSE	ENSG00000118900	ENST00000592120	29855	UBN1	protein_coding	16	ubinuclein 1 [Source:HGNC Symbol
1353	3909.64	-0.0984202	0.156669	-0.628205	0.529869	0.999894	FALSE	ENSG00000198363	ENST00000379454	444	ASPH	protein_coding	8	aspartate beta-hydroxylase [Source:HGNC Symbol
1354	3413.48	-0.0108704	0.150713	-0.0721268	0.942501	0.999894	FALSE	ENSG00000087087	ENST00000620394	51593	SRRT	retained_intron	7	serrate, RNA effector molecule [Source:HGNC Symbol
1355	3358.37	0.0116071	0.1404	0.0826714	0.934113	0.999894	FALSE	ENSG00000102858	ENST00000591895	23295	MGRN1	protein_coding	16	mahogunin ring finger 1 [Source:HGNC Symbol
1356	3479.81	-0.0497596	0.142805	-0.348444	0.727507	0.999894	FALSE	ENSG00000028277	ENST00000389341	5452	POU2F2	protein_coding	19	POU class 2 homeobox 2 [Source:HGNC Symbol
1357	3555.83	0.063047	0.148715	0.423944	0.671606	0.999894	FALSE	ENSG00000107738	ENST00000394957	64115	VSIR	protein_coding	10	V-set immunoregulatory receptor [Source:HGNC Symbol
1358	3551.63	0.10777	0.150815	0.714587	0.474864	0.999894	FALSE	ENSG00000240849	ENST00000371652	387521	TMEM189	protein_coding	20	transmembrane protein 189 [Source:HGNC Symbol
1359	3833.97	-0.0322692	0.141409	-0.228198	0.819492	0.999894	FALSE	ENSG00000142864	ENST00000370994	26135	SERBP1	protein_coding	1	SERPINE1 mRNA binding protein 1 [Source:HGNC Symbol
1360	3192.08	0.00935526	0.224255	0.0417171	0.966724	0.999894	FALSE	ENSG00000169403	ENST00000373857	5724	PTAFR	protein_coding	1	platelet activating factor receptor [Source:HGNC Symbol
1361	3602.09	-0.117621	0.168659	-0.697387	0.485561	0.999894	FALSE	ENSG00000114316	ENST00000351842	7375	USP4	protein_coding	3	ubiquitin specific peptidase 4 [Source:HGNC Symbol
1362	3794.03	-0.111208	0.150603	-0.738419	0.46026	0.999894	FALSE	ENSG00000086730	ENST00000465116	7462	LAT2	protein_coding	7	linker for activation of T cells family member 2 [Source:HGNC Symbol
1363	3356.91	-0.0388523	0.187234	-0.207507	0.835614	0.999894	FALSE	ENSG00000196562	ENST00000479472	55959	SULF2	lncRNA	20	sulfatase 2 [Source:HGNC Symbol
1364	3310.47	0.0438309	0.174812	0.250731	0.802022	0.999894	FALSE	ENSG00000179134	ENST00000602243	55095	SAMD4B	protein_coding	19	sterile alpha motif domain containing 4B [Source:HGNC Symbol
1365	3445.53	0.0882497	0.153572	0.574645	0.565531	0.999894	FALSE	ENSG00000196961	ENST00000354293	160	AP2A1	protein_coding	19	adaptor related protein complex 2 subunit alpha 1 [Source:HGNC Symbol
1366	3287.72	0.0790017	0.139985	0.56436	0.572509	0.999894	FALSE	ENSG00000115307	ENST00000425118	550	AUP1	nonsense_mediated_decay	2	AUP1 lipid droplet regulating VLDL assembly factor [Source:HGNC Symbol
1367	3888.14	-0.129053	0.159674	-0.808229	0.418959	0.999894	FALSE	ENSG00000153914	ENST00000521691	140890	SREK1	protein_coding	5	splicing regulatory glutamic acid and lysine rich protein 1 [Source:HGNC Symbol
1368	3381.84	0.10821	0.155503	0.695875	0.486507	0.999894	FALSE	ENSG00000055070	ENST00000475078	26099	SZRD1	lncRNA	1	SUZ RNA binding domain containing 1 [Source:HGNC Symbol
1369	3504.53	-0.0111148	0.140813	-0.078933	0.937086	0.999894	FALSE	ENSG00000241973	ENST00000255882	5297	PI4KA	protein_coding	22	phosphatidylinositol 4-kinase alpha [Source:HGNC Symbol
1370	3807.41	-0.0286071	0.146721	-0.194976	0.845412	0.999894	FALSE	ENSG00000135048	ENST00000377044	23670	CEMIP2	protein_coding	9	cell migration inducing hyaluronidase 2 [Source:HGNC Symbol
1371	2874.4	0.193298	0.149659	1.29159	0.1965	0.999894	FALSE	ENSG00000105669	ENST00000600528	11316	COPE	lncRNA	19	coatomer protein complex subunit epsilon [Source:HGNC Symbol
1372	3575.7	-0.0576624	0.186291	-0.309528	0.75692	0.999894	FALSE	ENSG00000129083	ENST00000532088	1315	COPB1	lncRNA	11	coatomer protein complex subunit beta 1 [Source:HGNC Symbol
1373	3412.89	0.0116543	0.181284	0.0642871	0.948742	0.999894	FALSE	ENSG00000165006	ENST00000625521	51271	UBAP1	protein_coding	9	ubiquitin associated protein 1 [Source:HGNC Symbol
1374	3320.15	0.14463	0.148488	0.974017	0.330048	0.999894	FALSE	ENSG00000173846	ENST00000372201	1263	PLK3	protein_coding	1	polo like kinase 3 [Source:HGNC Symbol
1375	3979.34	-0.133051	0.183929	-0.723386	0.469443	0.999894	FALSE	ENSG00000068305	ENST00000560493	4205	MEF2A	protein_coding	15	myocyte enhancer factor 2A [Source:HGNC Symbol
1376	3383.62	-0.0579445	0.200939	-0.288369	0.773064	0.999894	FALSE	ENSG00000163694	ENST00000381793	54502	RBM47	protein_coding	4	RNA binding motif protein 47 [Source:HGNC Symbol
1377	3960.1	-0.0832588	0.136001	-0.612193	0.54041	0.999894	FALSE	ENSG00000134186	ENST00000370025	55119	PRPF38B	protein_coding	1	pre-mRNA processing factor 38B [Source:HGNC Symbol
1378	3720.17	-0.00903462	0.140753	-0.0641877	0.948821	0.999894	FALSE	ENSG00000077044	ENST00000264057	8527	DGKD	protein_coding	2	diacylglycerol kinase delta [Source:HGNC Symbol
1379	3665.58	0.0338736	0.166103	0.203931	0.838407	0.999894	FALSE	ENSG00000164548	ENST00000297071	29896	TRA2A	protein_coding	7	transformer 2 alpha homolog [Source:HGNC Symbol
1380	3686.44	-0.145278	0.152963	-0.949761	0.342234	0.999894	FALSE	ENSG00000211455	ENST00000541191	23012	STK38L	protein_coding	12	serine/threonine kinase 38 like [Source:HGNC Symbol
1381	3657.31	-0.122158	0.137609	-0.887723	0.37469	0.999894	FALSE	ENSG00000090863	ENST00000205061	2734	GLG1	protein_coding	16	golgi glycoprotein 1 [Source:HGNC Symbol
1382	3790.49	-0.0915969	0.136666	-0.670223	0.502716	0.999894	FALSE	ENSG00000130723	ENST00000646130	84726	PRRC2B	protein_coding	9	proline rich coiled-coil 2B [Source:HGNC Symbol
1383	3580.69	-0.0348009	0.139483	-0.249499	0.802975	0.999894	FALSE	ENSG00000166716	ENST00000560079	9640	ZNF592	protein_coding	15	zinc finger protein 592 [Source:HGNC Symbol
1384	3388.18	0.0812809	0.144087	0.564111	0.572679	0.999894	FALSE	ENSG00000064601	ENST00000606788	5476	CTSA	nonsense_mediated_decay	20	cathepsin A [Source:HGNC Symbol
1385	3158.12	0.195764	0.147277	1.32922	0.183775	0.999894	FALSE	ENSG00000110057	ENST00000610659	81622	UNC93B1	lncRNA	11	unc-93 homolog B1, TLR signaling regulator [Source:HGNC Symbol
1386	3540.3	0.0150174	0.145461	0.10324	0.917772	0.999894	FALSE	ENSG00000167491	ENST00000494516	54815	GATAD2A	protein_coding	19	GATA zinc finger domain containing 2A [Source:HGNC Symbol
1387	3351.54	0.0192467	0.152829	0.125936	0.899783	0.999894	FALSE	ENSG00000100461	ENST00000359890	55147	RBM23	protein_coding	14	RNA binding motif protein 23 [Source:HGNC Symbol
1388	3237.05	0.193989	0.139898	1.38665	0.165549	0.999894	FALSE	ENSG00000104964	ENST00000592414	166	TLE5	retained_intron	19	TLE family member 5, transcriptional modulator [Source:HGNC Symbol
1389	3513.04	-0.00957249	0.141723	-0.0675434	0.946149	0.999894	FALSE	ENSG00000134686	ENST00000485928	1912	PHC2	lncRNA	1	polyhomeotic homolog 2 [Source:HGNC Symbol
1390	3710.49	-0.0320179	0.160909	-0.198982	0.842277	0.999894	FALSE	ENSG00000124795	ENST00000652689	7913	DEK	protein_coding	6	DEK proto-oncogene [Source:HGNC Symbol
1391	3305.71	0.00280809	0.146426	0.0191776	0.984699	0.999894	FALSE	ENSG00000060491	ENST00000290291	11054	OGFR	protein_coding	20	opioid growth factor receptor [Source:HGNC Symbol
1392	3353.28	0.0413736	0.151351	0.273363	0.784574	0.999894	FALSE	ENSG00000156599	ENST00000527985	25921	ZDHHC5	protein_coding	11	zinc finger DHHC-type containing 5 [Source:HGNC Symbol
1393	3690.62	-0.0425394	0.164842	-0.258062	0.796359	0.999894	FALSE	ENSG00000170871	ENST00000503278	9778	KIAA0232	lncRNA	4	KIAA0232 [Source:HGNC Symbol
1394	3464.79	-0.00452507	0.141771	-0.0319182	0.974537	0.999894	FALSE	ENSG00000156639	ENST00000287218	60685	ZFAND3	protein_coding	6	zinc finger AN1-type containing 3 [Source:HGNC Symbol
1395	3426.45	0.151415	0.152131	0.995296	0.319592	0.999894	FALSE	ENSG00000115756	ENST00000423674	3241	HPCAL1	protein_coding	2	hippocalcin like 1 [Source:HGNC Symbol
1396	3537.06	0.0812632	0.184542	0.44035	0.659684	0.999894	FALSE	ENSG00000186834	ENST00000332499	10614	HEXIM1	protein_coding	17	HEXIM P-TEFb complex subunit 1 [Source:HGNC Symbol
1397	3366.12	0.0578154	0.144311	0.400632	0.688691	0.999894	FALSE	ENSG00000196396	ENST00000371621	5770	PTPN1	protein_coding	20	protein tyrosine phosphatase non-receptor type 1 [Source:HGNC Symbol
1398	3397.55	0.0188428	0.13886	0.135696	0.892061	0.999894	FALSE	ENSG00000196235	ENST00000594990	6829	SUPT5H	protein_coding	19	SPT5 homolog, DSIF elongation factor subunit [Source:HGNC Symbol
1399	3418.4	0.106588	0.146112	0.729496	0.465698	0.999894	FALSE	ENSG00000100227	ENST00000445215	84271	POLDIP3	nonsense_mediated_decay	22	DNA polymerase delta interacting protein 3 [Source:HGNC Symbol
1400	3403.6	0.0630706	0.146286	0.431147	0.666362	0.999894	FALSE	ENSG00000115649	ENST00000360507	27013	CNPPD1	protein_coding	2	cyclin Pas1/PHO80 domain containing 1 [Source:HGNC Symbol
1401	3745.93	-0.110802	0.175433	-0.631596	0.527651	0.999894	FALSE	ENSG00000105856	ENST00000468410	26959	HBP1	protein_coding	7	HMG-box transcription factor 1 [Source:HGNC Symbol
1402	3435.58	0.0539768	0.141054	0.382668	0.701966	0.999894	FALSE	ENSG00000161526	ENST00000584667	29115	SAP30BP	protein_coding	17	SAP30 binding protein [Source:HGNC Symbol
1403	3126.88	0.0574754	0.142865	0.402306	0.687459	0.999894	FALSE	ENSG00000160741	ENST00000303569	200186	CRTC2	nonsense_mediated_decay	1	CREB regulated transcription coactivator 2 [Source:HGNC Symbol
1404	3638.48	-0.100928	0.143614	-0.702772	0.482198	0.999894	FALSE	ENSG00000125633	ENST00000376300	54520	CCDC93	protein_coding	2	coiled-coil domain containing 93 [Source:HGNC Symbol
1405	3501.83	0.0234126	0.141777	0.165137	0.868836	0.999894	FALSE	ENSG00000157954	ENST00000288828	26100	WIPI2	protein_coding	7	WD repeat domain, phosphoinositide interacting 2 [Source:HGNC Symbol
1406	3439.48	-0.0629483	0.140744	-0.447254	0.654691	0.999894	FALSE	ENSG00000099995	ENST00000215793	10291	SF3A1	protein_coding	22	splicing factor 3a subunit 1 [Source:HGNC Symbol
1407	3548.68	-0.0355856	0.181898	-0.195635	0.844896	0.999894	FALSE	ENSG00000080371	ENST00000261263	23011	RAB21	protein_coding	12	RAB21, member RAS oncogene family [Source:HGNC Symbol
1408	3670.45	-0.0701103	0.154484	-0.453836	0.649947	0.999894	FALSE	ENSG00000054118	ENST00000354618	9967	THRAP3	protein_coding	1	thyroid hormone receptor associated protein 3 [Source:HGNC Symbol
1409	3159.86	0.0462572	0.159718	0.289619	0.772108	0.999894	FALSE	ENSG00000214655	ENST00000604729	23053	ZSWIM8	protein_coding	10	zinc finger SWIM-type containing 8 [Source:HGNC Symbol
1410	3935.7	0.0390585	0.165256	0.236351	0.81316	0.999894	FALSE	ENSG00000186469	ENST00000553432	54331	GNG2	protein_coding	14	G protein subunit gamma 2 [Source:HGNC Symbol
1411	3162.4	0.0768381	0.19252	0.399118	0.689806	0.999894	FALSE	ENSG00000186088	ENST00000491796	54103	GSAP	retained_intron	7	gamma-secretase activating protein [Source:HGNC Symbol
1412	3625.83	-0.107177	0.138343	-0.774715	0.438508	0.999894	FALSE	ENSG00000166783	ENST00000396368	9665	MARF1	protein_coding	16	meiosis regulator and mRNA stability factor 1 [Source:HGNC Symbol
1413	3370.91	0.120075	0.148067	0.810955	0.417391	0.999894	FALSE	ENSG00000130640	ENST00000368563	10844	TUBGCP2	protein_coding	10	tubulin gamma complex associated protein 2 [Source:HGNC Symbol
1414	3655.44	-0.0960491	0.156982	-0.611846	0.540639	0.999894	FALSE	ENSG00000003056	ENST00000539143	4074	M6PR	protein_coding	12	mannose-6-phosphate receptor, cation dependent [Source:HGNC Symbol
1415	3308.28	-0.0796321	0.187322	-0.425108	0.670758	0.999894	FALSE	ENSG00000075420	ENST00000476794	64778	FNDC3B	lncRNA	3	fibronectin type III domain containing 3B [Source:HGNC Symbol
1416	3156.85	0.0441059	0.194804	0.226412	0.820881	0.999894	FALSE	ENSG00000095951	ENST00000491710	3096	HIVEP1	protein_coding	6	human immunodeficiency virus type I enhancer binding protein 1 [Source:HGNC Symbol
1417	3406.49	0.00341727	0.161927	0.0211038	0.983163	0.999894	FALSE	ENSG00000146830	ENST00000275732	64599	GIGYF1	protein_coding	7	GRB10 interacting GYF protein 1 [Source:HGNC Symbol
1418	3551.53	-0.0782286	0.156657	-0.499363	0.617524	0.999894	FALSE	ENSG00000186432	ENST00000334256	3840	KPNA4	protein_coding	3	karyopherin subunit alpha 4 [Source:HGNC Symbol
1419	3614.56	-0.0246177	0.142557	-0.172687	0.862898	0.999894	FALSE	ENSG00000140612	ENST00000559376	23478	SEC11A	retained_intron	15	SEC11 homolog A, signal peptidase complex subunit [Source:HGNC Symbol
1420	3317.7	0.0261948	0.144537	0.181232	0.856185	0.999894	FALSE	ENSG00000071626	ENST00000336761	26528	DAZAP1	protein_coding	19	DAZ associated protein 1 [Source:HGNC Symbol
1421	3449.38	0.0760147	0.161138	0.471735	0.637116	0.999894	FALSE	ENSG00000103642	ENST00000261893	114294	LACTB	protein_coding	15	lactamase beta [Source:HGNC Symbol
1422	3088.31	0.200337	0.154329	1.29811	0.194248	0.999894	FALSE	ENSG00000129968	ENST00000292577	81926	ABHD17A	protein_coding	19	abhydrolase domain containing 17A [Source:HGNC Symbol
1423	3462.56	-0.0810033	0.141201	-0.573672	0.56619	0.999894	FALSE	ENSG00000117713	ENST00000430799	8289	ARID1A	protein_coding	1	AT-rich interaction domain 1A [Source:HGNC Symbol
1424	3545.87	-0.0534469	0.16402	-0.325857	0.744533	0.999894	FALSE	ENSG00000131626	ENST00000253925	8500	PPFIA1	protein_coding	11	PTPRF interacting protein alpha 1 [Source:HGNC Symbol
1425	3334.9	0.0556509	0.18239	0.305121	0.760274	0.999894	FALSE	ENSG00000174574	ENST00000432648	79647	AKIRIN1	protein_coding	1	akirin 1 [Source:HGNC Symbol
1426	3797.02	-0.140868	0.157219	-0.895997	0.370255	0.999894	FALSE	ENSG00000176438	ENST00000557275	161176	SYNE3	protein_coding	14	spectrin repeat containing nuclear envelope family member 3 [Source:HGNC Symbol
1427	2827.05	0.151503	0.203683	0.743815	0.456989	0.999894	FALSE	ENSG00000185262	ENST00000327490	283991	UBALD2	protein_coding	17	UBA like domain containing 2 [Source:HGNC Symbol
1428	3550.47	-0.0783408	0.143415	-0.546254	0.584891	0.999894	FALSE	ENSG00000126777	ENST00000557267	3895	KTN1	protein_coding	14	kinectin 1 [Source:HGNC Symbol
1429	3149.13	0.0138616	0.162861	0.085113	0.932172	0.999894	FALSE	ENSG00000013364	ENST00000563915	9961	MVP	protein_coding	16	major vault protein [Source:HGNC Symbol
1430	3548.81	0.0195712	0.143538	0.136348	0.891546	0.999894	FALSE	ENSG00000150753	ENST00000280326	22948	CCT5	protein_coding	5	chaperonin containing TCP1 subunit 5 [Source:HGNC Symbol
1431	3281.91	-0.0609344	0.446709	-0.136407	0.891499	0.999894	FALSE	ENSG00000111802	ENST00000378198	51567	TDP2	protein_coding	6	tyrosyl-DNA phosphodiesterase 2 [Source:HGNC Symbol
1432	3414.79	-0.0816634	0.151543	-0.538879	0.58997	0.999894	FALSE	ENSG00000070214	ENST00000374723	23446	SLC44A1	protein_coding	9	solute carrier family 44 member 1 [Source:HGNC Symbol
1433	3119.7	0.15906	0.139258	1.1422	0.253372	0.999894	FALSE	ENSG00000183486	ENST00000330714	4600	MX2	protein_coding	21	MX dynamin like GTPase 2 [Source:HGNC Symbol
1434	3486.93	0.0796753	0.14164	0.562518	0.573763	0.999894	FALSE	ENSG00000126391	ENST00000317568	83786	FRMD8	protein_coding	11	FERM domain containing 8 [Source:HGNC Symbol
1435	3653.39	-0.144871	0.139702	-1.03701	0.299733	0.999894	FALSE	ENSG00000038219	ENST00000040738	259282	BOD1L1	protein_coding	4	biorientation of chromosomes in cell division 1 like 1 [Source:HGNC Symbol
1436	3487.44	-0.0736997	0.150065	-0.491118	0.623343	0.999894	FALSE	ENSG00000056097	ENST00000265069	51663	ZFR	protein_coding	5	zinc finger RNA binding protein [Source:HGNC Symbol
1437	3810.87	-0.0199844	0.163898	-0.121931	0.902953	0.999894	FALSE	ENSG00000131238	ENST00000642050	5538	PPT1	protein_coding	1	palmitoyl-protein thioesterase 1 [Source:HGNC Symbol
1438	3354.45	0.040703	0.138743	0.29337	0.76924	0.999894	FALSE	ENSG00000176463	ENST00000318445	28232	SLCO3A1	protein_coding	15	solute carrier organic anion transporter family member 3A1 [Source:HGNC Symbol
1439	3533.16	-0.0103225	0.1432	-0.072084	0.942535	0.999894	FALSE	ENSG00000140455	ENST00000561442	9960	USP3	protein_coding	15	ubiquitin specific peptidase 3 [Source:HGNC Symbol
1440	2999.45	0.196011	0.166807	1.17508	0.239963	0.999894	FALSE	ENSG00000178464	ENST00000325000	NA	RPL10P16	processed_pseudogene	19	ribosomal protein L10 pseudogene 16 [Source:HGNC Symbol
1441	3109.31	0.116876	0.161221	0.724946	0.468485	0.999894	FALSE	ENSG00000090238	ENST00000570099	83719	YPEL3	nonsense_mediated_decay	16	yippee like 3 [Source:HGNC Symbol
1442	3210.45	0.0380158	0.145616	0.261069	0.794039	0.999894	FALSE	ENSG00000161202	ENST00000313143	1857	DVL3	protein_coding	3	dishevelled segment polarity protein 3 [Source:HGNC Symbol
1443	2694.7	0.439992	0.76438	0.575619	0.564873	0.999894	FALSE	ENSG00000163734	ENST00000296026	2921	CXCL3	protein_coding	4	C-X-C motif chemokine ligand 3 [Source:HGNC Symbol
1444	3533.66	-0.129258	0.160016	-0.807787	0.419213	0.999894	FALSE	ENSG00000100077	ENST00000619906	157	GRK3	protein_coding	22	G protein-coupled receptor kinase 3 [Source:HGNC Symbol
1445	3653.04	-0.0455169	0.148966	-0.305552	0.759946	0.999894	FALSE	ENSG00000107854	ENST00000371627	80351	TNKS2	protein_coding	10	tankyrase 2 [Source:HGNC Symbol
1446	3352.72	0.0950104	0.14062	0.675656	0.499259	0.999894	FALSE	ENSG00000140521	ENST00000635831	5428	POLG	protein_coding	15	DNA polymerase gamma, catalytic subunit [Source:HGNC Symbol
1447	3483.07	-0.070444	0.146914	-0.47949	0.63159	0.999894	FALSE	ENSG00000108100	ENST00000490012	219771	CCNY	protein_coding	10	cyclin Y [Source:HGNC Symbol
1448	3066.85	0.110221	0.150776	0.731023	0.464765	0.999894	FALSE	ENSG00000131165	ENST00000397901	5119	CHMP1A	protein_coding	16	charged multivesicular body protein 1A [Source:HGNC Symbol
1449	3482.36	-0.042768	0.149273	-0.286508	0.774489	0.999894	FALSE	ENSG00000097033	ENST00000370558	51100	SH3GLB1	protein_coding	1	SH3 domain containing GRB2 like, endophilin B1 [Source:HGNC Symbol
1450	3537.78	-0.0928	0.171303	-0.541731	0.588004	0.999894	FALSE	ENSG00000168615	ENST00000466936	8754	ADAM9	protein_coding	8	ADAM metallopeptidase domain 9 [Source:HGNC Symbol
1451	3215.25	0.0428299	0.150497	0.28459	0.775958	0.999894	FALSE	ENSG00000111737	ENST00000540803	11021	RAB35	retained_intron	12	RAB35, member RAS oncogene family [Source:HGNC Symbol
1452	3510.81	-0.0842992	0.169758	-0.496584	0.619482	0.999894	FALSE	ENSG00000121064	ENST00000262288	59342	SCPEP1	protein_coding	17	serine carboxypeptidase 1 [Source:HGNC Symbol
1453	3129.23	-0.0171294	0.164714	-0.103994	0.917174	0.999894	FALSE	ENSG00000164889	ENST00000483786	6522	SLC4A2	protein_coding	7	solute carrier family 4 member 2 [Source:HGNC Symbol
1454	3470.31	-0.0487738	0.178172	-0.273745	0.78428	0.999894	FALSE	ENSG00000134352	ENST00000381298	3572	IL6ST	protein_coding	5	interleukin 6 signal transducer [Source:HGNC Symbol
1455	3238.24	0.113072	0.184811	0.611825	0.540654	0.999894	FALSE	ENSG00000247596	ENST00000305533	11344	TWF2	protein_coding	3	twinfilin actin binding protein 2 [Source:HGNC Symbol
1456	3502.22	-0.0624796	0.144542	-0.432259	0.665553	0.999894	FALSE	ENSG00000136754	ENST00000376170	10006	ABI1	protein_coding	10	abl interactor 1 [Source:HGNC Symbol
1457	3525.48	-0.111675	0.158973	-0.702477	0.482382	0.999894	FALSE	ENSG00000078269	ENST00000355585	8871	SYNJ2	protein_coding	6	synaptojanin 2 [Source:HGNC Symbol
1458	3409.8	0.00375594	0.14857	0.0252806	0.979831	0.999894	FALSE	ENSG00000165102	ENST00000379644	138050	HGSNAT	protein_coding	8	heparan-alpha-glucosaminide N-acetyltransferase [Source:HGNC Symbol
1459	3256.4	0.0432385	0.139885	0.3091	0.757246	0.999894	FALSE	ENSG00000160216	ENST00000291572	56894	AGPAT3	protein_coding	21	1-acylglycerol-3-phosphate O-acyltransferase 3 [Source:HGNC Symbol
1460	3107.16	0.016711	0.148899	0.112231	0.910641	0.999894	FALSE	ENSG00000115216	ENST00000233557	29959	NRBP1	protein_coding	2	nuclear receptor binding protein 1 [Source:HGNC Symbol
1461	3419.71	-0.0326523	0.159819	-0.204308	0.838112	0.999894	FALSE	ENSG00000122042	ENST00000380680	5412	UBL3	protein_coding	13	ubiquitin like 3 [Source:HGNC Symbol
1462	2717.4	0.176366	0.177722	0.992372	0.321016	0.999894	FALSE	ENSG00000136810	ENST00000374515	7295	TXN	protein_coding	9	thioredoxin [Source:HGNC Symbol
1463	3269.8	0.0937939	0.14741	0.63628	0.524594	0.999894	FALSE	ENSG00000183484	ENST00000329797	29933	GPR132	protein_coding	14	G protein-coupled receptor 132 [Source:HGNC Symbol
1464	2960.04	0.0366575	0.16291	0.225016	0.821967	0.999894	FALSE	ENSG00000237441	ENST00000491168	5863	RGL2	lncRNA	6	ral guanine nucleotide dissociation stimulator like 2 [Source:HGNC Symbol
1465	3180.29	0.0547824	0.166027	0.32996	0.74143	0.999894	FALSE	ENSG00000186591	ENST00000355621	7328	UBE2H	protein_coding	7	ubiquitin conjugating enzyme E2 H [Source:HGNC Symbol
1466	3663.59	-0.0351639	0.149721	-0.234863	0.814315	0.999894	FALSE	ENSG00000103657	ENST00000443617	8925	HERC1	protein_coding	15	HECT and RLD domain containing E3 ubiquitin protein ligase family member 1 [Source:HGNC Symbol
1467	2884.24	0.241087	0.153684	1.56872	0.116713	0.999894	FALSE	ENSG00000026751	ENST00000488819	57823	SLAMF7	lncRNA	1	SLAM family member 7 [Source:HGNC Symbol
1468	3420.57	-0.07098	0.14486	-0.489989	0.624141	0.999894	FALSE	ENSG00000139278	ENST00000266659	11010	GLIPR1	protein_coding	12	GLI pathogenesis related 1 [Source:HGNC Symbol
1469	3511.79	-0.0844397	0.15995	-0.527914	0.597559	0.999894	FALSE	ENSG00000173083	ENST00000311412	10855	HPSE	protein_coding	4	heparanase [Source:HGNC Symbol
1470	3005.03	0.0468687	0.155885	0.300663	0.763672	0.999894	FALSE	ENSG00000272333	ENST00000420124	9757	KMT2B	protein_coding	19	lysine methyltransferase 2B [Source:HGNC Symbol
1471	3308.7	-0.0902906	0.156831	-0.575718	0.564806	0.999894	FALSE	ENSG00000101347	ENST00000646673	25939	SAMHD1	protein_coding	20	SAM and HD domain containing deoxynucleoside triphosphate triphosphohydrolase 1 [Source:HGNC Symbol
1472	3113.76	0.0218674	0.149862	0.145917	0.883987	0.999894	FALSE	ENSG00000266714	ENST00000584516	80022	MYO15B	nonsense_mediated_decay	17	myosin XVB [Source:HGNC Symbol
1473	3709.81	-0.0774626	0.168273	-0.460339	0.645273	0.999894	FALSE	ENSG00000162636	ENST00000370035	284611	FAM102B	protein_coding	1	family with sequence similarity 102 member B [Source:HGNC Symbol
1474	3078.82	0.0822967	0.15548	0.529306	0.596593	0.999894	FALSE	ENSG00000115415	ENST00000415035	6772	STAT1	nonsense_mediated_decay	2	signal transducer and activator of transcription 1 [Source:HGNC Symbol
1475	3291.51	0.0234055	0.148305	0.15782	0.874599	0.999894	FALSE	ENSG00000140319	ENST00000267884	6727	SRP14	protein_coding	15	signal recognition particle 14 [Source:HGNC Symbol
1476	3105.26	0.0610713	0.148872	0.410226	0.68164	0.999894	FALSE	ENSG00000123136	ENST00000587730	10212	DDX39A	retained_intron	19	DExD-box helicase 39A [Source:HGNC Symbol
1477	3417.15	-0.103229	0.138273	-0.746558	0.45533	0.999894	FALSE	ENSG00000136813	ENST00000338205	23392	ECPAS	protein_coding	9	Ecm29 proteasome adaptor and scaffold [Source:HGNC Symbol
1478	3288.71	0.0888517	0.140651	0.631717	0.527572	0.999894	FALSE	ENSG00000118705	ENST00000456102	6185	RPN2	protein_coding	20	ribophorin II [Source:HGNC Symbol
1479	3058.88	0.0605207	0.173367	0.34909	0.727022	0.999894	FALSE	ENSG00000085117	ENST00000526958	3732	CD82	protein_coding	11	CD82 molecule [Source:HGNC Symbol
1480	3528.09	-0.00274951	0.149255	-0.0184215	0.985303	0.999894	FALSE	ENSG00000110696	ENST00000527893	10944	C11orf58	lncRNA	11	chromosome 11 open reading frame 58 [Source:HGNC Symbol
1481	3486.99	-0.117985	0.1455	-0.810896	0.417426	0.999894	FALSE	ENSG00000134900	ENST00000376052	7174	TPP2	protein_coding	13	tripeptidyl peptidase 2 [Source:HGNC Symbol
1482	3510.23	-0.179538	0.161918	-1.10882	0.267508	0.999894	FALSE	ENSG00000102908	ENST00000426654	10725	NFAT5	nonsense_mediated_decay	16	nuclear factor of activated T cells 5 [Source:HGNC Symbol
1483	3665.63	-0.233508	0.151602	-1.54026	0.123496	0.999894	FALSE	ENSG00000082074	ENST00000512982	2533	FYB1	protein_coding	5	FYN binding protein 1 [Source:HGNC Symbol
1484	3285.83	-0.142827	0.141133	-1.012	0.311539	0.999894	FALSE	ENSG00000139718	ENST00000604567	23067	SETD1B	protein_coding	12	SET domain containing 1B, histone lysine methyltransferase [Source:HGNC Symbol
1485	3527.29	-0.00788455	0.138853	-0.0567835	0.954718	0.999894	FALSE	ENSG00000117335	ENST00000358170	4179	CD46	protein_coding	1	CD46 molecule [Source:HGNC Symbol
1486	3336.49	-0.10702	0.141062	-0.758669	0.448051	0.999894	FALSE	ENSG00000141279	ENST00000525007	9520	NPEPPS	protein_coding	17	aminopeptidase puromycin sensitive [Source:HGNC Symbol
1487	3200.76	-0.0395066	0.152541	-0.258989	0.795644	0.999894	FALSE	ENSG00000196189	ENST00000435124	64218	SEMA4A	protein_coding	1	semaphorin 4A [Source:HGNC Symbol
1488	3327.35	0.0434107	0.148586	0.29216	0.770165	0.999894	FALSE	ENSG00000117362	ENST00000369109	51107	APH1A	protein_coding	1	aph-1 homolog A, gamma-secretase subunit [Source:HGNC Symbol
1489	2849.53	0.126352	0.189743	0.665911	0.505468	0.999894	FALSE	ENSG00000102393	ENST00000493905	2717	GLA	nonsense_mediated_decay	X	galactosidase alpha [Source:HGNC Symbol
1490	3346.49	-0.0416389	0.15652	-0.266029	0.790217	0.999894	FALSE	ENSG00000157540	ENST00000646523	1859	DYRK1A	protein_coding	21	dual specificity tyrosine phosphorylation regulated kinase 1A [Source:HGNC Symbol
1491	3501.94	-0.109306	0.151304	-0.722427	0.470032	0.999894	FALSE	ENSG00000058272	ENST00000450142	4659	PPP1R12A	protein_coding	12	protein phosphatase 1 regulatory subunit 12A [Source:HGNC Symbol
1492	3591.42	0.00664388	0.215722	0.0307983	0.97543	0.999894	FALSE	ENSG00000197471	ENST00000395389	6693	SPN	protein_coding	16	sialophorin [Source:HGNC Symbol
1493	3294.42	-0.00910026	0.139033	-0.065454	0.947813	0.999894	FALSE	ENSG00000028528	ENST00000560829	6642	SNX1	protein_coding	15	sorting nexin 1 [Source:HGNC Symbol
1494	3340.86	-0.0218536	0.143942	-0.151822	0.879327	0.999894	FALSE	ENSG00000105939	ENST00000242351	56829	ZC3HAV1	protein_coding	7	zinc finger CCCH-type containing, antiviral 1 [Source:HGNC Symbol
1495	2806.87	0.261609	0.175495	1.49069	0.136043	0.999894	FALSE	ENSG00000197019	ENST00000357949	29950	SERTAD1	protein_coding	19	SERTA domain containing 1 [Source:HGNC Symbol
1496	2812.55	0.176918	0.144576	1.2237	0.221065	0.999894	FALSE	ENSG00000126934	ENST00000262948	5605	MAP2K2	protein_coding	19	mitogen-activated protein kinase kinase 2 [Source:HGNC Symbol
1497	3351.68	0.0332383	0.144461	0.230086	0.818025	0.999894	FALSE	ENSG00000148358	ENST00000372406	57720	GPR107	protein_coding	9	G protein-coupled receptor 107 [Source:HGNC Symbol
1498	3126.23	0.041076	0.152612	0.269153	0.787812	0.999894	FALSE	ENSG00000225190	ENST00000430334	9842	PLEKHM1	protein_coding	17	pleckstrin homology and RUN domain containing M1 [Source:HGNC Symbol
1499	3324.58	0.0619151	0.140687	0.440091	0.659871	0.999894	FALSE	ENSG00000132341	ENST00000543796	5901	RAN	protein_coding	12	RAN, member RAS oncogene family [Source:HGNC Symbol
1500	3474.21	0.0446541	0.144376	0.30929	0.757101	0.999894	FALSE	ENSG00000171608	ENST00000377346	5293	PIK3CD	protein_coding	1	phosphatidylinositol-4,5-bisphosphate 3-kinase catalytic subunit delta [Source:HGNC Symbol
1501	3145.82	0.0784865	0.452508	0.173448	0.8623	0.999894	FALSE	ENSG00000001084	ENST00000509541	2729	GCLC	protein_coding	6	glutamate-cysteine ligase catalytic subunit [Source:HGNC Symbol
1502	2848.34	-0.0100408	0.165011	-0.0608491	0.951479	0.999894	FALSE	ENSG00000113916	ENST00000406870	604	BCL6	protein_coding	3	BCL6 transcription repressor [Source:HGNC Symbol
1503	3492.76	-0.00394716	0.172566	-0.0228733	0.981751	0.999894	FALSE	ENSG00000112079	ENST00000229812	11329	STK38	protein_coding	6	serine/threonine kinase 38 [Source:HGNC Symbol
1504	2901.36	0.115053	0.229741	0.500792	0.616518	0.999894	FALSE	ENSG00000113108	ENST00000515056	10307	APBB3	retained_intron	5	amyloid beta precursor protein binding family B member 3 [Source:HGNC Symbol
1505	3349.45	0.0506064	0.140585	0.35997	0.718869	0.999894	FALSE	ENSG00000173757	ENST00000293328	6777	STAT5B	protein_coding	17	signal transducer and activator of transcription 5B [Source:HGNC Symbol
1506	3287.4	0.0122227	0.151315	0.0807761	0.93562	0.999894	FALSE	ENSG00000100266	ENST00000507586	11252	PACSIN2	nonsense_mediated_decay	22	protein kinase C and casein kinase substrate in neurons 2 [Source:HGNC Symbol
1507	3363.37	-0.0317381	0.147539	-0.215117	0.829676	0.999894	FALSE	ENSG00000119335	ENST00000454747	6418	SET	protein_coding	9	SET nuclear proto-oncogene [Source:HGNC Symbol
1508	3616.35	-0.128786	0.154588	-0.833087	0.404796	0.999894	FALSE	ENSG00000156030	ENST00000394071	91748	ELMSAN1	protein_coding	14	ELM2 and Myb/SANT domain containing 1 [Source:HGNC Symbol
1509	3273.34	-0.0458192	0.150627	-0.304189	0.760984	0.999894	FALSE	ENSG00000198624	ENST00000521308	26112	CCDC69	lncRNA	5	coiled-coil domain containing 69 [Source:HGNC Symbol
1510	2952.47	0.0132836	0.17917	0.07414	0.940899	0.999894	FALSE	ENSG00000198055	ENST00000502598	2870	GRK6	protein_coding	5	G protein-coupled receptor kinase 6 [Source:HGNC Symbol
1511	3100.09	0.110285	0.144225	0.764674	0.444466	0.999894	FALSE	ENSG00000165502	ENST00000298289	6166	RPL36AL	protein_coding	14	ribosomal protein L36a like [Source:HGNC Symbol
1512	3373.23	-0.134384	0.148013	-0.90792	0.363921	0.999894	FALSE	ENSG00000275052	ENST00000611717	57223	PPP4R3B	protein_coding	2	protein phosphatase 4 regulatory subunit 3B [Source:HGNC Symbol
1513	3008.05	0.0467965	0.146975	0.318398	0.750183	0.999894	FALSE	ENSG00000173334	ENST00000311922	10221	TRIB1	protein_coding	8	tribbles pseudokinase 1 [Source:HGNC Symbol
1514	3081.7	-0.0434699	0.149561	-0.290651	0.771318	0.999894	FALSE	ENSG00000205268	ENST00000401827	5150	PDE7A	protein_coding	8	phosphodiesterase 7A [Source:HGNC Symbol
1515	2687.28	0.267281	0.190273	1.40472	0.160103	0.999894	FALSE	ENSG00000173801	ENST00000393930	3728	JUP	protein_coding	17	junction plakoglobin [Source:HGNC Symbol
1516	3331.13	-0.158256	0.140965	-1.12267	0.26158	0.999894	FALSE	ENSG00000101577	ENST00000261596	9663	LPIN2	protein_coding	18	lipin 2 [Source:HGNC Symbol
1517	3441.54	0.0531995	0.151878	0.350278	0.72613	0.999894	FALSE	ENSG00000026297	ENST00000366855	8635	RNASET2	protein_coding	6	ribonuclease T2 [Source:HGNC Symbol
1518	3211.41	0.0588573	0.169778	0.346672	0.728838	0.999894	FALSE	ENSG00000168374	ENST00000303436	378	ARF4	protein_coding	3	ADP ribosylation factor 4 [Source:HGNC Symbol
1519	2984.97	0.065019	0.231493	0.280867	0.778812	0.999894	FALSE	ENSG00000008394	ENST00000536371	4257	MGST1	protein_coding	12	microsomal glutathione S-transferase 1 [Source:HGNC Symbol
1520	3217.17	-0.0419407	0.159585	-0.262811	0.792696	0.999894	FALSE	ENSG00000108424	ENST00000535458	3837	KPNB1	protein_coding	17	karyopherin subunit beta 1 [Source:HGNC Symbol
1521	3124.91	0.12828	0.139779	0.91774	0.358755	0.999894	FALSE	ENSG00000122705	ENST00000345519	1211	CLTA	protein_coding	9	clathrin light chain A [Source:HGNC Symbol
1522	3025.59	0.14657	0.181481	0.807633	0.419302	0.999894	FALSE	ENSG00000100997	ENST00000465694	26090	ABHD12	nonsense_mediated_decay	20	abhydrolase domain containing 12 [Source:HGNC Symbol
1523	2942.95	0.151935	0.151973	0.999749	0.317432	0.999894	FALSE	ENSG00000179632	ENST00000322428	84232	MAF1	protein_coding	8	MAF1 homolog, negative regulator of RNA polymerase III [Source:HGNC Symbol
1524	3128.11	0.0915696	0.148357	0.617224	0.537087	0.999894	FALSE	ENSG00000116251	ENST00000234875	6146	RPL22	protein_coding	1	ribosomal protein L22 [Source:HGNC Symbol
1525	3055.36	-0.145928	0.18572	-0.785741	0.43202	0.999894	FALSE	ENSG00000128512	ENST00000423057	9732	DOCK4	protein_coding	7	dedicator of cytokinesis 4 [Source:HGNC Symbol
1526	3195.62	0.00791238	0.149178	0.0530397	0.9577	0.999894	FALSE	ENSG00000197386	ENST00000647962	3064	HTT	lncRNA	4	huntingtin [Source:HGNC Symbol
1527	2897.48	0.256331	0.176253	1.45433	0.145854	0.999894	FALSE	ENSG00000176978	ENST00000478597	29952	DPP7	retained_intron	9	dipeptidyl peptidase 7 [Source:HGNC Symbol
1528	3264.82	-0.0736517	0.153525	-0.479738	0.631414	0.999894	FALSE	ENSG00000062650	ENST00000484070	23063	WAPL	retained_intron	10	WAPL cohesin release factor [Source:HGNC Symbol
1529	3004.54	0.0471067	0.145508	0.323739	0.746136	0.999894	FALSE	ENSG00000065989	ENST00000592685	5141	PDE4A	protein_coding	19	phosphodiesterase 4A [Source:HGNC Symbol
1530	3208.11	0.0646497	0.160529	0.402729	0.687148	0.999894	FALSE	ENSG00000103966	ENST00000220325	30844	EHD4	protein_coding	15	EH domain containing 4 [Source:HGNC Symbol
1531	3279.11	-0.159827	0.140889	-1.13441	0.256621	0.999894	FALSE	ENSG00000108848	ENST00000505658	51747	LUC7L3	protein_coding	17	LUC7 like 3 pre-mRNA splicing factor [Source:HGNC Symbol
1532	3141.87	0.0312121	0.161388	0.193398	0.846647	0.999894	FALSE	ENSG00000122257	ENST00000564314	5930	RBBP6	protein_coding	16	RB binding protein 6, ubiquitin ligase [Source:HGNC Symbol
1533	3217.06	-0.0270691	0.151288	-0.178924	0.857997	0.999894	FALSE	ENSG00000110075	ENST00000530427	55291	PPP6R3	lncRNA	11	protein phosphatase 6 regulatory subunit 3 [Source:HGNC Symbol
1534	3474.11	-0.166796	0.139195	-1.19829	0.230803	0.999894	FALSE	ENSG00000115760	ENST00000421745	57448	BIRC6	protein_coding	2	baculoviral IAP repeat containing 6 [Source:HGNC Symbol
1535	3355.58	-0.123223	0.160897	-0.765849	0.443766	0.999894	FALSE	ENSG00000058063	ENST00000323116	23200	ATP11B	protein_coding	3	ATPase phospholipid transporting 11B (putative) [Source:HGNC Symbol
1536	3490.18	0.00951086	0.143571	0.0662449	0.947183	0.999894	FALSE	ENSG00000122545	ENST00000635172	989	2007-09-01	protein_coding	7	septin 7 [Source:HGNC Symbol
1537	3193.74	-0.0617009	0.148555	-0.41534	0.677893	0.999894	FALSE	ENSG00000181381	ENST00000510590	91351	DDX60L	retained_intron	4	DExD/H-box 60 like [Source:HGNC Symbol
1538	3124.64	-0.0112265	0.15672	-0.0716345	0.942893	0.999894	FALSE	ENSG00000140497	ENST00000268099	10066	SCAMP2	protein_coding	15	secretory carrier membrane protein 2 [Source:HGNC Symbol
1539	2445.48	0.175856	0.152949	1.14977	0.250239	0.999894	FALSE	ENSG00000089351	ENST00000599564	57655	GRAMD1A	protein_coding	19	GRAM domain containing 1A [Source:HGNC Symbol
1540	2986.47	0.0112426	0.156627	0.071779	0.942778	0.999894	FALSE	ENSG00000141503	ENST00000355280	50488	MINK1	protein_coding	17	misshapen like kinase 1 [Source:HGNC Symbol
1541	2923.7	-0.00702547	0.140706	-0.04993	0.960178	0.999894	FALSE	ENSG00000075413	ENST00000440884	4140	MARK3	protein_coding	14	microtubule affinity regulating kinase 3 [Source:HGNC Symbol
1542	2987.27	0.00848762	0.153092	0.0554415	0.955787	0.999894	FALSE	ENSG00000065000	ENST00000345016	8943	AP3D1	protein_coding	19	adaptor related protein complex 3 subunit delta 1 [Source:HGNC Symbol
1543	3105.68	0.0299614	0.143229	0.209185	0.834304	0.999894	FALSE	ENSG00000185825	ENST00000458587	10134	BCAP31	protein_coding	X	B cell receptor associated protein 31 [Source:HGNC Symbol
1544	3158.34	0.101345	0.14133	0.717078	0.473326	0.999894	FALSE	ENSG00000205937	ENST00000397086	10921	RNPS1	protein_coding	16	RNA binding protein with serine rich domain 1 [Source:HGNC Symbol
1545	3245.58	-0.00778883	0.141363	-0.0550982	0.95606	0.999894	FALSE	ENSG00000136436	ENST00000258947	10241	CALCOCO2	protein_coding	17	calcium binding and coiled-coil domain 2 [Source:HGNC Symbol
1546	3289.76	-0.0390032	0.139588	-0.279417	0.779925	0.999894	FALSE	ENSG00000135387	ENST00000341394	4076	CAPRIN1	protein_coding	11	cell cycle associated protein 1 [Source:HGNC Symbol
1547	2945.73	0.222115	0.168495	1.31823	0.187426	0.999894	FALSE	ENSG00000168264	ENST00000366610	359948	IRF2BP2	protein_coding	1	interferon regulatory factor 2 binding protein 2 [Source:HGNC Symbol
1548	2938.28	0.0947818	0.151493	0.62565	0.531545	0.999894	FALSE	ENSG00000168439	ENST00000358794	10963	STIP1	protein_coding	11	stress induced phosphoprotein 1 [Source:HGNC Symbol
1549	3238.25	0.0064315	0.141525	0.0454441	0.963753	0.999894	FALSE	ENSG00000124422	ENST00000261497	23326	USP22	protein_coding	17	ubiquitin specific peptidase 22 [Source:HGNC Symbol
1550	3313.29	-0.0205536	0.140817	-0.14596	0.883953	0.999894	FALSE	ENSG00000109920	ENST00000263773	23360	FNBP4	protein_coding	11	formin binding protein 4 [Source:HGNC Symbol
1551	3050.34	0.0462845	0.147435	0.313931	0.753574	0.999894	FALSE	ENSG00000176095	ENST00000321599	9807	IP6K1	protein_coding	3	inositol hexakisphosphate kinase 1 [Source:HGNC Symbol
1552	2783.58	0.110964	0.161303	0.687924	0.491501	0.999894	FALSE	ENSG00000079999	ENST00000171111	9817	KEAP1	protein_coding	19	kelch like ECH associated protein 1 [Source:HGNC Symbol
1553	3197.09	-0.0254365	0.137523	-0.184962	0.853259	0.999894	FALSE	ENSG00000197217	ENST00000518471	9583	ENTPD4	protein_coding	8	ectonucleoside triphosphate diphosphohydrolase 4 [Source:HGNC Symbol
1554	3140.43	-0.0379489	0.147385	-0.257481	0.796807	0.999894	FALSE	ENSG00000169180	ENST00000565698	23214	XPO6	protein_coding	16	exportin 6 [Source:HGNC Symbol
1555	2745.9	0.108541	0.148394	0.731435	0.464513	0.999894	FALSE	ENSG00000125835	ENST00000381342	6628	SNRPB	protein_coding	20	small nuclear ribonucleoprotein polypeptides B and B1 [Source:HGNC Symbol
1556	3374.52	-0.131111	0.142571	-0.919619	0.357772	0.999894	FALSE	ENSG00000092148	ENST00000554882	25831	HECTD1	protein_coding	14	HECT domain E3 ubiquitin protein ligase 1 [Source:HGNC Symbol
1557	3509.97	-0.0667114	0.183996	-0.362569	0.716927	0.999894	FALSE	ENSG00000108932	ENST00000327268	9120	SLC16A6	protein_coding	17	solute carrier family 16 member 6 [Source:HGNC Symbol
1558	3168.24	-0.0452978	0.148826	-0.304368	0.760847	0.999894	FALSE	ENSG00000198909	ENST00000579585	4215	MAP3K3	protein_coding	17	mitogen-activated protein kinase kinase kinase 3 [Source:HGNC Symbol
1559	2904.93	0.218555	0.47623	0.458929	0.646285	0.999894	FALSE	ENSG00000139289	ENST00000602540	22822	PHLDA1	protein_coding	12	pleckstrin homology like domain family A member 1 [Source:HGNC Symbol
1560	3602.11	-0.0839074	0.167146	-0.502	0.615668	0.999894	FALSE	ENSG00000257093	ENST00000536163	57189	KIAA1147	protein_coding	7	KIAA1147 [Source:HGNC Symbol
1561	3203.09	-0.0468537	0.137841	-0.339912	0.733923	0.999894	FALSE	ENSG00000110514	ENST00000453571	8567	MADD	protein_coding	11	MAP kinase activating death domain [Source:HGNC Symbol
1562	3389.1	-0.156249	0.190042	-0.822184	0.410972	0.999894	FALSE	ENSG00000060982	ENST00000261192	586	BCAT1	protein_coding	12	branched chain amino acid transaminase 1 [Source:HGNC Symbol
1563	3428.93	-0.0501315	0.153074	-0.327499	0.743291	0.999894	FALSE	ENSG00000147649	ENST00000336273	92140	MTDH	protein_coding	8	metadherin [Source:HGNC Symbol
1564	3223.03	-0.0396316	0.200568	-0.197597	0.843361	0.999894	FALSE	ENSG00000101474	ENST00000451442	57136	APMAP	protein_coding	20	adipocyte plasma membrane associated protein [Source:HGNC Symbol
1565	2696.64	0.00804186	0.23617	0.0340511	0.972836	0.999894	FALSE	ENSG00000135912	ENST00000457313	9654	TTLL4	protein_coding	2	tubulin tyrosine ligase like 4 [Source:HGNC Symbol
1566	3016.86	0.184828	0.14985	1.23342	0.217418	0.999894	FALSE	ENSG00000092010	ENST00000206451	5720	PSME1	protein_coding	14	proteasome activator subunit 1 [Source:HGNC Symbol
1567	3449.34	-0.104522	0.159593	-0.654929	0.512514	0.999894	FALSE	ENSG00000048392	ENST00000251810	50484	RRM2B	protein_coding	8	ribonucleotide reductase regulatory TP53 inducible subunit M2B [Source:HGNC Symbol
1568	2984.25	-0.0749531	0.144097	-0.520156	0.602955	0.999894	FALSE	ENSG00000170004	ENST00000380358	1107	CHD3	protein_coding	17	chromodomain helicase DNA binding protein 3 [Source:HGNC Symbol
1569	3182.49	-0.0621896	0.149357	-0.416381	0.677131	0.999894	FALSE	ENSG00000095139	ENST00000392859	372	ARCN1	protein_coding	11	archain 1 [Source:HGNC Symbol
1570	3132.23	-0.0783102	0.154126	-0.508092	0.611389	0.999894	FALSE	ENSG00000187231	ENST00000428443	91404	SESTD1	protein_coding	2	SEC14 and spectrin domain containing 1 [Source:HGNC Symbol
1571	3191.21	-0.0191703	0.17431	-0.109978	0.912427	0.999894	FALSE	ENSG00000116266	ENST00000483586	6814	STXBP3	retained_intron	1	syntaxin binding protein 3 [Source:HGNC Symbol
1572	3300.51	0.0278454	0.149518	0.186235	0.852261	0.999894	FALSE	ENSG00000128989	ENST00000566423	10776	ARPP19	protein_coding	15	cAMP regulated phosphoprotein 19 [Source:HGNC Symbol
1573	3179.52	-0.058151	0.165101	-0.352214	0.724678	0.999894	FALSE	ENSG00000140299	ENST00000267859	663	BNIP2	protein_coding	15	BCL2 interacting protein 2 [Source:HGNC Symbol
1574	3450.55	-0.0922814	0.145795	-0.632954	0.526764	0.999894	FALSE	ENSG00000048740	ENST00000637215	10659	CELF2	protein_coding	10	CUGBP Elav-like family member 2 [Source:HGNC Symbol
1575	2982.42	0.0258541	0.150621	0.17165	0.863713	0.999894	FALSE	ENSG00000099308	ENST00000262811	23031	MAST3	protein_coding	19	microtubule associated serine/threonine kinase 3 [Source:HGNC Symbol
1576	3182.22	-0.0270051	0.165969	-0.162712	0.870745	0.999894	FALSE	ENSG00000134107	ENST00000256495	8553	BHLHE40	protein_coding	3	basic helix-loop-helix family member e40 [Source:HGNC Symbol
1577	2822.52	0.0715751	0.161211	0.443983	0.657055	0.999894	FALSE	ENSG00000169221	ENST00000475650	26000	TBC1D10B	retained_intron	16	TBC1 domain family member 10B [Source:HGNC Symbol
1578	3221.32	0.0390725	0.13897	0.281157	0.77859	0.999894	FALSE	ENSG00000158985	ENST00000503291	56990	CDC42SE2	protein_coding	5	CDC42 small effector 2 [Source:HGNC Symbol
1579	3066.96	0.0782779	0.147821	0.529546	0.596427	0.999894	FALSE	ENSG00000170581	ENST00000556539	6773	STAT2	lncRNA	12	signal transducer and activator of transcription 2 [Source:HGNC Symbol
1580	3193.01	-0.0380924	0.173536	-0.219507	0.826255	0.999894	FALSE	ENSG00000164609	ENST00000297151	10569	SLU7	protein_coding	5	SLU7 homolog, splicing factor [Source:HGNC Symbol
1581	3349	-0.0899714	0.142494	-0.631406	0.527775	0.999894	FALSE	ENSG00000162402	ENST00000294383	23358	USP24	protein_coding	1	ubiquitin specific peptidase 24 [Source:HGNC Symbol
1582	3300.84	0.0024744	0.143694	0.0172199	0.986261	0.999894	FALSE	ENSG00000113013	ENST00000297185	3313	HSPA9	protein_coding	5	heat shock protein family A (Hsp70) member 9 [Source:HGNC Symbol
1583	3007.42	-0.015988	0.13934	-0.114742	0.90865	0.999894	FALSE	ENSG00000198911	ENST00000361204	6721	SREBF2	protein_coding	22	sterol regulatory element binding transcription factor 2 [Source:HGNC Symbol
1584	3347.55	-0.144912	0.145773	-0.994092	0.320178	0.999894	FALSE	ENSG00000091039	ENST00000393249	114882	OSBPL8	protein_coding	12	oxysterol binding protein like 8 [Source:HGNC Symbol
1585	2942.04	0.112865	0.151135	0.746788	0.455192	0.999894	FALSE	ENSG00000125991	ENST00000348547	51614	ERGIC3	protein_coding	20	ERGIC and golgi 3 [Source:HGNC Symbol
1586	2921.94	0.161953	0.141081	1.14795	0.250991	0.999894	FALSE	ENSG00000135390	ENST00000550241	517	ATP5MC2	lncRNA	12	ATP synthase membrane subunit c locus 2 [Source:HGNC Symbol
1587	3063.14	0.0197084	0.144395	0.136489	0.891435	0.999894	FALSE	ENSG00000140632	ENST00000589389	84656	GLYR1	protein_coding	16	glyoxylate reductase 1 homolog [Source:HGNC Symbol
1588	3162.25	-0.0556728	0.156596	-0.355518	0.722201	0.999894	FALSE	ENSG00000197321	ENST00000375400	6840	SVIL	protein_coding	10	supervillin [Source:HGNC Symbol
1589	2708.99	0.144271	0.178387	0.808751	0.418658	0.999894	FALSE	ENSG00000210140	ENST00000387405	NA	MT-TC	Mt_tRNA	MT	mitochondrially encoded tRNA-Cys (UGU/C) [Source:HGNC Symbol
1590	3293.87	-0.0742725	0.156117	-0.475748	0.634254	0.999894	FALSE	ENSG00000183726	ENST00000374358	23585	TMEM50A	protein_coding	1	transmembrane protein 50A [Source:HGNC Symbol
1591	2858.18	0.0262306	0.143596	0.182669	0.855058	0.999894	FALSE	ENSG00000138107	ENST00000636707	10121	ACTR1A	nonsense_mediated_decay	10	actin related protein 1A [Source:HGNC Symbol
1592	3164.8	0.00117289	0.142358	0.00823899	0.993426	0.999894	FALSE	ENSG00000116209	ENST00000234831	9528	TMEM59	protein_coding	1	transmembrane protein 59 [Source:HGNC Symbol
1593	3069.71	0.0250829	0.151548	0.165511	0.868542	0.999894	FALSE	ENSG00000171862	ENST00000371953	5728	PTEN	protein_coding	10	phosphatase and tensin homolog [Source:HGNC Symbol
1594	3106.65	-0.0587712	0.139452	-0.421445	0.67343	0.999894	FALSE	ENSG00000099942	ENST00000354336	1399	CRKL	protein_coding	22	CRK like proto-oncogene, adaptor protein [Source:HGNC Symbol
1595	2705.93	0.0844605	0.151656	0.556921	0.577581	0.999894	FALSE	ENSG00000241553	ENST00000498623	10093	ARPC4	protein_coding	3	actin related protein 2/3 complex subunit 4 [Source:HGNC Symbol
1596	3216.02	-0.0691415	0.156432	-0.441992	0.658495	0.999894	FALSE	ENSG00000086598	ENST00000262225	10959	TMED2	protein_coding	12	transmembrane p24 trafficking protein 2 [Source:HGNC Symbol
1597	3012.15	-0.0625329	0.141531	-0.44183	0.658612	0.999894	FALSE	ENSG00000107819	ENST00000393459	81855	SFXN3	protein_coding	10	sideroflexin 3 [Source:HGNC Symbol
1598	2749.69	0.0207665	0.18786	0.110542	0.911979	0.999894	FALSE	ENSG00000100365	ENST00000447071	4689	NCF4	protein_coding	22	neutrophil cytosolic factor 4 [Source:HGNC Symbol
1599	3063.96	-0.0177411	0.166321	-0.106668	0.915052	0.999894	FALSE	ENSG00000101126	ENST00000371602	23394	ADNP	protein_coding	20	activity dependent neuroprotector homeobox [Source:HGNC Symbol
1600	2822.45	0.0549864	0.147813	0.371999	0.709894	0.999894	FALSE	ENSG00000104853	ENST00000588855	1209	CLPTM1	retained_intron	19	CLPTM1 regulator of GABA type A receptor forward trafficking [Source:HGNC Symbol
1601	3113.55	-0.00302598	0.187039	-0.0161783	0.987092	0.999894	FALSE	ENSG00000173744	ENST00000409979	3267	AGFG1	protein_coding	2	ArfGAP with FG repeats 1 [Source:HGNC Symbol
1602	2764.58	-0.0541669	0.160337	-0.337831	0.735491	0.999894	FALSE	ENSG00000184634	ENST00000374102	9968	MED12	protein_coding	X	mediator complex subunit 12 [Source:HGNC Symbol
1603	3030.05	0.0536167	0.186495	0.287497	0.773732	0.999894	FALSE	ENSG00000123091	ENST00000242719	26994	RNF11	protein_coding	1	ring finger protein 11 [Source:HGNC Symbol
1604	2815.63	0.0889886	0.142568	0.624184	0.532507	0.999894	FALSE	ENSG00000169223	ENST00000303127	10960	LMAN2	protein_coding	5	lectin, mannose binding 2 [Source:HGNC Symbol
1605	2983.64	0.0671815	0.165066	0.406997	0.68401	0.999894	FALSE	ENSG00000119048	ENST00000265339	7320	UBE2B	protein_coding	5	ubiquitin conjugating enzyme E2 B [Source:HGNC Symbol
1606	2918.07	0.0697257	0.144395	0.482881	0.62918	0.999894	FALSE	ENSG00000141644	ENST00000585672	4152	MBD1	protein_coding	18	methyl-CpG binding domain protein 1 [Source:HGNC Symbol
1607	3249.35	-0.0201066	0.142779	-0.140823	0.88801	0.999894	FALSE	ENSG00000110330	ENST00000527808	329	BIRC2	lncRNA	11	baculoviral IAP repeat containing 2 [Source:HGNC Symbol
1608	3224.54	-0.0142995	0.148985	-0.0959795	0.923537	0.999894	FALSE	ENSG00000129128	ENST00000503362	60559	SPCS3	protein_coding	4	signal peptidase complex subunit 3 [Source:HGNC Symbol
1609	3127.29	-0.154804	0.146544	-1.05637	0.2908	0.999894	FALSE	ENSG00000173230	ENST00000340645	2804	GOLGB1	protein_coding	3	golgin B1 [Source:HGNC Symbol
1610	3152.4	-0.100423	0.142705	-0.703714	0.481611	0.999894	FALSE	ENSG00000177463	ENST00000413118	7182	NR2C2	protein_coding	3	nuclear receptor subfamily 2 group C member 2 [Source:HGNC Symbol
1611	3203.91	0.070855	0.148505	0.477123	0.633274	0.999894	FALSE	ENSG00000116688	ENST00000490079	9927	MFN2	lncRNA	1	mitofusin 2 [Source:HGNC Symbol
1612	2768.76	0.02013	0.185515	0.108509	0.913592	0.999894	FALSE	ENSG00000140931	ENST00000563672	123920	CMTM3	protein_coding	16	CKLF like MARVEL transmembrane domain containing 3 [Source:HGNC Symbol
1613	3246.31	-0.186909	0.170787	-1.0944	0.273779	0.999894	FALSE	ENSG00000115355	ENST00000336838	55704	CCDC88A	protein_coding	2	coiled-coil domain containing 88A [Source:HGNC Symbol
1614	2774.89	0.0611641	0.149202	0.409941	0.681849	0.999894	FALSE	ENSG00000105443	ENST00000452733	9266	CYTH2	protein_coding	19	cytohesin 2 [Source:HGNC Symbol
1615	2761.74	0.0241078	0.142989	0.168598	0.866113	0.999894	FALSE	ENSG00000117676	ENST00000525525	6195	RPS6KA1	nonsense_mediated_decay	1	ribosomal protein S6 kinase A1 [Source:HGNC Symbol
1616	3167.23	-0.163029	0.157301	-1.03642	0.300007	0.999894	FALSE	ENSG00000114331	ENST00000326793	23527	ACAP2	protein_coding	3	ArfGAP with coiled-coil, ankyrin repeat and PH domains 2 [Source:HGNC Symbol
1617	2918.39	0.055792	0.140019	0.398461	0.69029	0.999894	FALSE	ENSG00000160014	ENST00000391918	808	CALM3	protein_coding	19	calmodulin 3 [Source:HGNC Symbol
1618	3148.57	-0.0709644	0.154172	-0.460294	0.645305	0.999894	FALSE	ENSG00000131263	ENST00000332687	51132	RLIM	protein_coding	X	ring finger protein, LIM domain interacting [Source:HGNC Symbol
1619	3026.94	0.0298196	0.182866	0.163069	0.870464	0.999894	FALSE	ENSG00000006652	ENST00000432734	3475	IFRD1	protein_coding	7	interferon related developmental regulator 1 [Source:HGNC Symbol
1620	2818.79	0.0803681	0.151397	0.530843	0.595528	0.999894	FALSE	ENSG00000101199	ENST00000370283	55738	ARFGAP1	protein_coding	20	ADP ribosylation factor GTPase activating protein 1 [Source:HGNC Symbol
1621	3080.56	0.0978245	0.181738	0.538271	0.59039	0.999894	FALSE	ENSG00000088832	ENST00000474657	2280	FKBP1A	lncRNA	20	FKBP prolyl isomerase 1A [Source:HGNC Symbol
1622	2686.47	0.0693755	0.174838	0.396799	0.691515	0.999894	FALSE	ENSG00000160075	ENST00000291386	29101	SSU72	protein_coding	1	SSU72 homolog, RNA polymerase II CTD phosphatase [Source:HGNC Symbol
1623	3284.35	-0.124161	0.154644	-0.802883	0.422042	0.999894	FALSE	ENSG00000146247	ENST00000275034	55023	PHIP	protein_coding	6	pleckstrin homology domain interacting protein [Source:HGNC Symbol
1624	2819.65	0.0445492	0.160382	0.277769	0.781189	0.999894	FALSE	ENSG00000143569	ENST00000343815	9898	UBAP2L	protein_coding	1	ubiquitin associated protein 2 like [Source:HGNC Symbol
1625	2723.74	-0.0517058	0.156241	-0.330937	0.740692	0.999894	FALSE	ENSG00000147443	ENST00000276420	9046	DOK2	protein_coding	8	docking protein 2 [Source:HGNC Symbol
1626	3004.62	-0.124822	0.179138	-0.696794	0.485932	0.999894	FALSE	ENSG00000182831	ENST00000327827	29035	C16orf72	protein_coding	16	chromosome 16 open reading frame 72 [Source:HGNC Symbol
1627	3231.44	-0.0780667	0.144756	-0.539297	0.589682	0.999894	FALSE	ENSG00000182372	ENST00000524258	2055	CLN8	protein_coding	8	CLN8 transmembrane ER and ERGIC protein [Source:HGNC Symbol
1628	2716.38	0.139824	0.152309	0.91803	0.358603	0.999894	FALSE	ENSG00000135334	ENST00000257787	55122	AKIRIN2	protein_coding	6	akirin 2 [Source:HGNC Symbol
1629	3025.71	-0.0290698	0.154623	-0.188005	0.850873	0.999894	FALSE	ENSG00000138279	ENST00000372921	310	ANXA7	protein_coding	10	annexin A7 [Source:HGNC Symbol
1630	3055.63	0.0274386	0.146183	0.1877	0.851112	0.999894	FALSE	ENSG00000170852	ENST00000304056	25948	KBTBD2	protein_coding	7	kelch repeat and BTB domain containing 2 [Source:HGNC Symbol
1631	2932.62	-0.0700293	0.158353	-0.442236	0.658319	0.999894	FALSE	ENSG00000126860	ENST00000461237	2123	EVI2A	protein_coding	17	ecotropic viral integration site 2A [Source:HGNC Symbol
1632	3167.88	-0.0784067	0.138964	-0.564222	0.572603	0.999894	FALSE	ENSG00000184863	ENST00000287912	155435	RBM33	protein_coding	7	RNA binding motif protein 33 [Source:HGNC Symbol
1633	2975.81	0.117665	0.232272	0.506583	0.612447	0.999894	FALSE	ENSG00000103335	ENST00000301015	9780	PIEZO1	protein_coding	16	piezo type mechanosensitive ion channel component 1 [Source:HGNC Symbol
1634	3192.82	-0.107782	0.143498	-0.751105	0.45259	0.999894	FALSE	ENSG00000147548	ENST00000317025	54904	NSD3	protein_coding	8	nuclear receptor binding SET domain protein 3 [Source:HGNC Symbol
1635	2935.74	0.0314681	0.138302	0.227532	0.82001	0.999894	FALSE	ENSG00000065882	ENST00000508802	23216	TBC1D1	protein_coding	4	TBC1 domain family member 1 [Source:HGNC Symbol
1636	2871.93	-0.00120062	0.15539	-0.0077265	0.993835	0.999894	FALSE	ENSG00000239998	ENST00000495786	11027	LILRA2	lncRNA	19	leukocyte immunoglobulin like receptor A2 [Source:HGNC Symbol
1637	2590.35	0.117992	0.163169	0.72313	0.4696	0.999894	FALSE	ENSG00000104885	ENST00000398665	84444	DOT1L	protein_coding	19	DOT1 like histone lysine methyltransferase [Source:HGNC Symbol
1638	2724.73	0.109125	0.151114	0.722139	0.470209	0.999894	FALSE	ENSG00000187531	ENST00000574992	51547	SIRT7	retained_intron	17	sirtuin 7 [Source:HGNC Symbol
1639	2730.97	0.0657295	0.163173	0.402822	0.687079	0.999894	FALSE	ENSG00000103326	ENST00000562370	6650	CAPN15	protein_coding	16	calpain 15 [Source:HGNC Symbol
1640	2794.94	0.206471	0.15748	1.31109	0.189827	0.999894	FALSE	ENSG00000169230	ENST00000303204	27166	PRELID1	protein_coding	5	PRELI domain containing 1 [Source:HGNC Symbol
1641	3143.12	-0.126048	0.138465	-0.910323	0.362652	0.999894	FALSE	ENSG00000136485	ENST00000614556	10238	DCAF7	protein_coding	17	DDB1 and CUL4 associated factor 7 [Source:HGNC Symbol
1642	2983.02	0.052018	0.141937	0.366486	0.714002	0.999894	FALSE	ENSG00000119689	ENST00000556460	1743	DLST	nonsense_mediated_decay	14	dihydrolipoamide S-succinyltransferase [Source:HGNC Symbol
1643	2817.01	0.0397124	0.193028	0.205734	0.836998	0.999894	FALSE	ENSG00000155097	ENST00000518857	528	ATP6V1C1	protein_coding	8	ATPase H+ transporting V1 subunit C1 [Source:HGNC Symbol
1644	2736.61	0.0845827	0.149196	0.566922	0.570767	0.999894	FALSE	ENSG00000197555	ENST00000553453	26037	SIPA1L1	lncRNA	14	signal induced proliferation associated 1 like 1 [Source:HGNC Symbol
1645	2990.41	-0.0833335	0.143922	-0.579018	0.562577	0.999894	FALSE	ENSG00000176994	ENST00000406438	140775	SMCR8	protein_coding	17	SMCR8-C9orf72 complex subunit [Source:HGNC Symbol
1646	3095.93	-0.0566158	0.140559	-0.402791	0.687102	0.999894	FALSE	ENSG00000133226	ENST00000471693	10250	SRRM1	lncRNA	1	serine and arginine repetitive matrix 1 [Source:HGNC Symbol
1647	2485.56	0.120965	0.520373	0.232459	0.816182	0.999894	FALSE	ENSG00000146070	ENST00000274793	7941	PLA2G7	protein_coding	6	phospholipase A2 group VII [Source:HGNC Symbol
1648	2654.9	0.045169	0.146716	0.307867	0.758183	0.999894	FALSE	ENSG00000137207	ENST00000372422	25844	YIPF3	protein_coding	6	Yip1 domain family member 3 [Source:HGNC Symbol
1649	2711.88	-0.000483989	0.164254	-0.00294658	0.997649	0.999894	FALSE	ENSG00000241878	ENST00000382151	23761	PISD	protein_coding	22	phosphatidylserine decarboxylase [Source:HGNC Symbol
1650	2572.41	0.00914635	0.177741	0.051459	0.95896	0.999894	FALSE	ENSG00000157350	ENST00000393640	6483	ST3GAL2	protein_coding	16	ST3 beta-galactoside alpha-2,3-sialyltransferase 2 [Source:HGNC Symbol
1651	3035.61	-0.0561383	0.15439	-0.363614	0.716146	0.999894	FALSE	ENSG00000068366	ENST00000439581	2182	ACSL4	lncRNA	X	acyl-CoA synthetase long chain family member 4 [Source:HGNC Symbol
1652	3367.1	-0.146721	0.160475	-0.914292	0.360563	0.999894	FALSE	ENSG00000035687	ENST00000366535	159	ADSS	protein_coding	1	adenylosuccinate synthase [Source:HGNC Symbol
1653	2780.48	0.120884	0.139172	0.868595	0.385069	0.999894	FALSE	ENSG00000179094	ENST00000317276	5187	AC129492.1	protein_coding	17	period circadian regulator 1 [Source:NCBI gene
1654	2985.2	0.0325401	0.140015	0.232405	0.816224	0.999894	FALSE	ENSG00000124226	ENST00000623528	55905	RNF114	nonsense_mediated_decay	20	ring finger protein 114 [Source:HGNC Symbol
1655	2678.66	0.0699118	0.149912	0.466354	0.640962	0.999894	FALSE	ENSG00000063245	ENST00000270460	29924	EPN1	protein_coding	19	epsin 1 [Source:HGNC Symbol
1656	2833.49	-0.0697281	0.141032	-0.494415	0.621013	0.999894	FALSE	ENSG00000204054	ENST00000454968	NA	LINC00963	lncRNA	9	long intergenic non-protein coding RNA 963 [Source:HGNC Symbol
1657	2664.32	0.0241916	0.157386	0.153708	0.87784	0.999894	FALSE	ENSG00000177697	ENST00000524748	977	CD151	protein_coding	11	CD151 molecule (Raph blood group) [Source:HGNC Symbol
1658	2888.49	0.0207366	0.141349	0.146705	0.883365	0.999894	FALSE	ENSG00000140548	ENST00000268154	374655	ZNF710	protein_coding	15	zinc finger protein 710 [Source:HGNC Symbol
1659	2992.82	-0.115099	0.152284	-0.755819	0.449758	0.999894	FALSE	ENSG00000184432	ENST00000503326	9276	COPB2	protein_coding	3	coatomer protein complex subunit beta 2 [Source:HGNC Symbol
1660	3087.05	-0.0847229	0.152359	-0.556074	0.57816	0.999894	FALSE	ENSG00000176853	ENST00000521166	157769	FAM91A1	protein_coding	8	family with sequence similarity 91 member A1 [Source:HGNC Symbol
1661	2856.43	0.176527	0.196071	0.900322	0.367949	0.999894	FALSE	ENSG00000143537	ENST00000473905	8751	ADAM15	lncRNA	1	ADAM metallopeptidase domain 15 [Source:HGNC Symbol
1662	3052.11	0.00384217	0.157695	0.0243646	0.980562	0.999894	FALSE	ENSG00000171314	ENST00000334828	5223	PGAM1	protein_coding	10	phosphoglycerate mutase 1 [Source:HGNC Symbol
1663	2774.02	0.0377513	0.220158	0.171474	0.863851	0.999894	FALSE	ENSG00000063438	ENST00000514523	NA	AHRR	protein_coding	5	aryl-hydrocarbon receptor repressor [Source:HGNC Symbol
1664	3141.76	-0.12567	0.144306	-0.870858	0.383832	0.999894	FALSE	ENSG00000138757	ENST00000395719	9908	G3BP2	protein_coding	4	G3BP stress granule assembly factor 2 [Source:HGNC Symbol
1665	3014.46	0.104815	0.151031	0.693996	0.487685	0.999894	FALSE	ENSG00000132274	ENST00000379965	10346	TRIM22	protein_coding	11	tripartite motif containing 22 [Source:HGNC Symbol
1666	3022.8	-0.0587776	0.182718	-0.321684	0.747692	0.999894	FALSE	ENSG00000122223	ENST00000368034	51744	CD244	protein_coding	1	CD244 molecule [Source:HGNC Symbol
1667	2813.52	-0.0244035	0.163738	-0.14904	0.881522	0.999894	FALSE	ENSG00000055208	ENST00000606202	23118	TAB2	protein_coding	6	TGF-beta activated kinase 1 (MAP3K7) binding protein 2 [Source:HGNC Symbol
1668	2680.13	0.0819691	0.160675	0.510156	0.609942	0.999894	FALSE	ENSG00000092929	ENST00000589670	201294	UNC13D	protein_coding	17	unc-13 homolog D [Source:HGNC Symbol
1669	2602.4	0.067896	0.150456	0.451267	0.651797	0.999894	FALSE	ENSG00000104805	ENST00000405315	4924	NUCB1	protein_coding	19	nucleobindin 1 [Source:HGNC Symbol
1670	2432.92	0.0626924	0.153935	0.407266	0.683813	0.999894	FALSE	ENSG00000141985	ENST00000269886	6455	SH3GL1	protein_coding	19	SH3 domain containing GRB2 like 1, endophilin A2 [Source:HGNC Symbol
1671	2763.34	0.0376996	0.142246	0.265031	0.790985	0.999894	FALSE	ENSG00000113558	ENST00000353411	6500	SKP1	protein_coding	5	S-phase kinase associated protein 1 [Source:HGNC Symbol
1672	3063.63	-0.124663	0.139907	-0.891042	0.372907	0.999894	FALSE	ENSG00000047410	ENST00000367478	7175	TPR	protein_coding	1	translocated promoter region, nuclear basket protein [Source:HGNC Symbol
1673	2909.43	0.00110943	0.203411	0.00545414	0.995648	0.999894	FALSE	ENSG00000138069	ENST00000649427	5861	RAB1A	nonsense_mediated_decay	2	RAB1A, member RAS oncogene family [Source:HGNC Symbol
1674	2872.75	-0.0478869	0.142693	-0.335593	0.737178	0.999894	FALSE	ENSG00000116350	ENST00000373795	6429	SRSF4	protein_coding	1	serine and arginine rich splicing factor 4 [Source:HGNC Symbol
1675	3064	-0.116417	0.155219	-0.75002	0.453243	0.999894	FALSE	ENSG00000135905	ENST00000409592	55619	DOCK10	protein_coding	2	dedicator of cytokinesis 10 [Source:HGNC Symbol
1676	3135.39	-0.143797	0.153439	-0.937158	0.348677	0.999894	FALSE	ENSG00000134313	ENST00000569008	57498	KIDINS220	nonsense_mediated_decay	2	kinase D interacting substrate 220 [Source:HGNC Symbol
1677	2775.54	0.0215323	0.147003	0.146475	0.883546	0.999894	FALSE	ENSG00000088247	ENST00000398148	8570	KHSRP	protein_coding	19	KH-type splicing regulatory protein [Source:HGNC Symbol
1678	2526.63	0.0918729	0.150918	0.608762	0.542682	0.999894	FALSE	ENSG00000107223	ENST00000371649	8721	EDF1	protein_coding	9	endothelial differentiation related factor 1 [Source:HGNC Symbol
1679	3086.26	0.0403451	0.142383	0.283355	0.776905	0.999894	FALSE	ENSG00000131507	ENST00000253814	80762	NDFIP1	protein_coding	5	Nedd4 family interacting protein 1 [Source:HGNC Symbol
1680	2694.98	0.0633446	0.146743	0.431671	0.665981	0.999894	FALSE	ENSG00000135723	ENST00000569085	29109	FHOD1	retained_intron	16	formin homology 2 domain containing 1 [Source:HGNC Symbol
1681	2999.18	-0.0344591	0.154513	-0.223018	0.823521	0.999894	FALSE	ENSG00000215717	ENST00000338272	56900	TMEM167B	protein_coding	1	transmembrane protein 167B [Source:HGNC Symbol
1682	2442.54	0.134881	0.146786	0.918893	0.358152	0.999894	FALSE	ENSG00000085514	ENST00000432297	29992	PILRA	protein_coding	7	paired immunoglobin like type 2 receptor alpha [Source:HGNC Symbol
1683	2970.23	-0.032006	0.168304	-0.190168	0.849178	0.999894	FALSE	ENSG00000163788	ENST00000454177	54861	SNRK	protein_coding	3	SNF related kinase [Source:HGNC Symbol
1684	3042.17	0.017644	0.171459	0.102905	0.918038	0.999894	FALSE	ENSG00000150403	ENST00000434316	55002	TMCO3	protein_coding	13	transmembrane and coiled-coil domains 3 [Source:HGNC Symbol
1685	2881.5	-0.0202106	0.199083	-0.101518	0.919139	0.999894	FALSE	ENSG00000069956	ENST00000560802	5597	MAPK6	lncRNA	15	mitogen-activated protein kinase 6 [Source:HGNC Symbol
1686	2740.61	0.106089	0.15291	0.693799	0.487808	0.999894	FALSE	ENSG00000122694	ENST00000377959	152007	GLIPR2	protein_coding	9	GLI pathogenesis related 2 [Source:HGNC Symbol
1687	2788.02	-0.0544662	0.187695	-0.290185	0.771675	0.999894	FALSE	ENSG00000204304	ENST00000375050	5089	PBX2	protein_coding	6	PBX homeobox 2 [Source:HGNC Symbol
1688	2866.3	0.0457334	0.14734	0.310394	0.756261	0.999894	FALSE	ENSG00000109118	ENST00000332830	57649	PHF12	protein_coding	17	PHD finger protein 12 [Source:HGNC Symbol
1689	3055.84	-0.0997718	0.166402	-0.599584	0.548784	0.999894	FALSE	ENSG00000114850	ENST00000265044	6747	SSR3	protein_coding	3	signal sequence receptor subunit 3 [Source:HGNC Symbol
1690	2591.47	0.172129	0.215606	0.798352	0.424666	0.999894	FALSE	ENSG00000078804	ENST00000374810	58476	TP53INP2	protein_coding	20	tumor protein p53 inducible nuclear protein 2 [Source:HGNC Symbol
1691	2998.91	-0.0205965	0.15348	-0.134196	0.893248	0.999894	FALSE	ENSG00000112335	ENST00000230085	8724	SNX3	protein_coding	6	sorting nexin 3 [Source:HGNC Symbol
1692	2700.31	0.0569363	0.148542	0.383301	0.701497	0.999894	FALSE	ENSG00000163930	ENST00000460680	8314	BAP1	protein_coding	3	BRCA1 associated protein 1 [Source:HGNC Symbol
1693	3087.24	-0.0166304	0.151505	-0.109768	0.912593	0.999894	FALSE	ENSG00000173530	ENST00000312584	8793	TNFRSF10D	protein_coding	8	TNF receptor superfamily member 10d [Source:HGNC Symbol
1694	2963.85	0.029527	0.15247	0.193657	0.846444	0.999894	FALSE	ENSG00000120727	ENST00000507755	51247	PAIP2	protein_coding	5	poly(A) binding protein interacting protein 2 [Source:HGNC Symbol
1695	3018.89	-0.0842584	0.154582	-0.545073	0.585704	0.999894	FALSE	ENSG00000170876	ENST00000306077	79188	TMEM43	protein_coding	3	transmembrane protein 43 [Source:HGNC Symbol
1696	2801.32	-0.00263017	0.146978	-0.017895	0.985723	0.999894	FALSE	ENSG00000136807	ENST00000421939	1025	CDK9	protein_coding	9	cyclin dependent kinase 9 [Source:HGNC Symbol
1697	2757.81	0.0127945	0.139134	0.0919578	0.926732	0.999894	FALSE	ENSG00000158669	ENST00000521184	137964	GPAT4	lncRNA	8	glycerol-3-phosphate acyltransferase 4 [Source:HGNC Symbol
1698	2743.28	-0.0166543	0.151568	-0.10988	0.912504	0.999894	FALSE	ENSG00000148719	ENST00000444643	54788	DNAJB12	protein_coding	10	DnaJ heat shock protein family (Hsp40) member B12 [Source:HGNC Symbol
1699	2854.94	-0.0674116	0.145024	-0.464832	0.642052	0.999894	FALSE	ENSG00000144567	ENST00000458520	79137	RETREG2	protein_coding	2	reticulophagy regulator family member 2 [Source:HGNC Symbol
1700	2911.5	0.0143742	0.164141	0.0875725	0.930216	0.999894	FALSE	ENSG00000113387	ENST00000506237	10923	SUB1	protein_coding	5	SUB1 homolog, transcriptional regulator [Source:HGNC Symbol
1701	2814.63	0.0376597	0.140963	0.267161	0.789345	0.999894	FALSE	ENSG00000157191	ENST00000337132	55707	NECAP2	protein_coding	1	NECAP endocytosis associated 2 [Source:HGNC Symbol
1702	2674.35	0.0936221	0.156895	0.59672	0.550694	0.999894	FALSE	ENSG00000108774	ENST00000346213	5878	RAB5C	protein_coding	17	RAB5C, member RAS oncogene family [Source:HGNC Symbol
1703	2918.23	-0.00227836	0.144015	-0.0158203	0.987378	0.999894	FALSE	ENSG00000129933	ENST00000262815	23383	MAU2	protein_coding	19	MAU2 sister chromatid cohesion factor [Source:HGNC Symbol
1704	3179.15	-0.0776732	0.187725	-0.413761	0.679049	0.999894	FALSE	ENSG00000102699	ENST00000381989	143	PARP4	protein_coding	13	poly(ADP-ribose) polymerase family member 4 [Source:HGNC Symbol
1705	2983.53	-0.11607	0.155288	-0.747448	0.454793	0.999894	FALSE	ENSG00000119541	ENST00000238497	9525	VPS4B	protein_coding	18	vacuolar protein sorting 4 homolog B [Source:HGNC Symbol
1706	2895.76	0.0320197	0.139111	0.230174	0.817956	0.999894	FALSE	ENSG00000101191	ENST00000395343	11083	DIDO1	protein_coding	20	death inducer-obliterator 1 [Source:HGNC Symbol
1707	3039.95	-0.150632	0.152624	-0.986952	0.323666	0.999894	FALSE	ENSG00000197535	ENST00000399231	4644	MYO5A	protein_coding	15	myosin VA [Source:HGNC Symbol
1708	3047.97	-0.0867125	0.141081	-0.614631	0.538799	0.999894	FALSE	ENSG00000135823	ENST00000258301	10228	STX6	protein_coding	1	syntaxin 6 [Source:HGNC Symbol
1709	2812.31	-0.0145662	0.172463	-0.0844596	0.932691	0.999894	FALSE	ENSG00000136021	ENST00000549687	55681	SCYL2	protein_coding	12	SCY1 like pseudokinase 2 [Source:HGNC Symbol
1710	2882.79	-0.0266808	0.153494	-0.173823	0.862004	0.999894	FALSE	ENSG00000114982	ENST00000354204	55683	KANSL3	nonsense_mediated_decay	2	KAT8 regulatory NSL complex subunit 3 [Source:HGNC Symbol
1711	3062.98	-0.184285	0.141378	-1.30349	0.192407	0.999894	FALSE	ENSG00000103994	ENST00000263805	64397	ZNF106	protein_coding	15	zinc finger protein 106 [Source:HGNC Symbol
1712	2952.63	-0.046732	0.150429	-0.310658	0.75606	0.999894	FALSE	ENSG00000188938	ENST00000649557	158293	FAM120AOS	nonsense_mediated_decay	9	family with sequence similarity 120A opposite strand [Source:HGNC Symbol
1713	2699.12	0.127616	0.157523	0.81014	0.41786	0.999894	FALSE	ENSG00000178952	ENST00000313511	7284	TUFM	protein_coding	16	Tu translation elongation factor, mitochondrial [Source:HGNC Symbol
1714	3029.63	-0.111165	0.180106	-0.617221	0.537089	0.999894	FALSE	ENSG00000023287	ENST00000025008	9821	RB1CC1	protein_coding	8	RB1 inducible coiled-coil 1 [Source:HGNC Symbol
1715	2707.22	0.145671	0.16028	0.908854	0.363427	0.999894	FALSE	ENSG00000170638	ENST00000380909	80305	TRABD	protein_coding	22	TraB domain containing [Source:HGNC Symbol
1716	2496.4	0.123526	0.226007	0.546558	0.584683	0.999894	FALSE	ENSG00000023330	ENST00000469224	211	ALAS1	protein_coding	3	5'-aminolevulinate synthase 1 [Source:HGNC Symbol
1717	3235.32	-0.0919691	0.193755	-0.474668	0.635024	0.999894	FALSE	ENSG00000121281	ENST00000564965	113	ADCY7	protein_coding	16	adenylate cyclase 7 [Source:HGNC Symbol
1718	2999.19	0.00013709	0.174113	0.000787363	0.999372	0.999894	FALSE	ENSG00000144597	ENST00000396842	85403	EAF1	protein_coding	3	ELL associated factor 1 [Source:HGNC Symbol
1719	2631.43	0.196684	0.142804	1.3773	0.16842	0.999894	FALSE	ENSG00000072310	ENST00000485080	6720	SREBF1	nonsense_mediated_decay	17	sterol regulatory element binding transcription factor 1 [Source:HGNC Symbol
1720	2940.38	0.124968	0.15871	0.7874	0.431048	0.999894	FALSE	ENSG00000111275	ENST00000416293	217	ALDH2	protein_coding	12	aldehyde dehydrogenase 2 family member [Source:HGNC Symbol
1721	2715.85	0.00520189	0.155703	0.0334091	0.973348	0.999894	FALSE	ENSG00000166579	ENST00000582812	81565	NDEL1	protein_coding	17	nudE neurodevelopment protein 1 like 1 [Source:HGNC Symbol
1722	2904.02	-0.0704401	0.146161	-0.481935	0.629852	0.999894	FALSE	ENSG00000153179	ENST00000637125	283349	RASSF3	protein_coding	12	Ras association domain family member 3 [Source:HGNC Symbol
1723	2865.19	0.00936212	0.172234	0.054357	0.956651	0.999894	FALSE	ENSG00000142192	ENST00000346798	351	APP	protein_coding	21	amyloid beta precursor protein [Source:HGNC Symbol
1724	2997.87	-0.132517	0.15106	-0.87725	0.380351	0.999894	FALSE	ENSG00000132294	ENST00000254624	23167	EFR3A	protein_coding	8	EFR3 homolog A [Source:HGNC Symbol
1725	2859.54	-0.193329	0.17763	-1.08838	0.276427	0.999894	FALSE	ENSG00000217128	ENST00000307968	96459	FNIP1	protein_coding	5	folliculin interacting protein 1 [Source:HGNC Symbol
1726	2737.84	0.113376	0.182028	0.62285	0.533383	0.999894	FALSE	ENSG00000137841	ENST00000560009	5330	PLCB2	retained_intron	15	phospholipase C beta 2 [Source:HGNC Symbol
1727	2701.41	-0.00763027	0.14877	-0.0512889	0.959095	0.999894	FALSE	ENSG00000078618	ENST00000440943	4898	NRDC	protein_coding	1	nardilysin convertase [Source:HGNC Symbol
1728	2804.76	0.144094	0.166476	0.865556	0.386733	0.999894	FALSE	ENSG00000126561	ENST00000345506	6776	STAT5A	protein_coding	17	signal transducer and activator of transcription 5A [Source:HGNC Symbol
1729	2498.84	0.0973556	0.216215	0.450272	0.652514	0.999894	FALSE	ENSG00000062282	ENST00000603276	84649	DGAT2	protein_coding	11	diacylglycerol O-acyltransferase 2 [Source:HGNC Symbol
1730	2969.58	-0.112769	0.140993	-0.799819	0.423816	0.999894	FALSE	ENSG00000112739	ENST00000480058	8899	PRPF4B	nonsense_mediated_decay	6	pre-mRNA processing factor 4B [Source:HGNC Symbol
1731	2520.57	0.104426	0.15832	0.659585	0.50952	0.999894	FALSE	ENSG00000068308	ENST00000455452	55593	OTUD5	protein_coding	X	OTU deubiquitinase 5 [Source:HGNC Symbol
1732	2385.78	0.178387	0.162756	1.09604	0.273063	0.999894	FALSE	ENSG00000126461	ENST00000360565	58506	SCAF1	protein_coding	19	SR-related CTD associated factor 1 [Source:HGNC Symbol
1733	2958.06	-0.011461	0.161439	-0.070993	0.943403	0.999894	FALSE	ENSG00000125827	ENST00000246024	56255	TMX4	protein_coding	20	thioredoxin related transmembrane protein 4 [Source:HGNC Symbol
1734	2725.47	-0.020892	0.151005	-0.138353	0.889961	0.999894	FALSE	ENSG00000131100	ENST00000253413	529	ATP6V1E1	protein_coding	22	ATPase H+ transporting V1 subunit E1 [Source:HGNC Symbol
1735	3077.76	0.150537	0.192774	0.780896	0.434863	0.999894	FALSE	ENSG00000137193	ENST00000373509	5292	PIM1	protein_coding	6	Pim-1 proto-oncogene, serine/threonine kinase [Source:HGNC Symbol
1736	2885.85	0.0095909	0.212581	0.0451165	0.964014	0.999894	FALSE	ENSG00000139496	ENST00000381736	9818	NUP58	protein_coding	13	nucleoporin 58 [Source:HGNC Symbol
1737	3037.93	-0.0772912	0.148912	-0.519041	0.603732	0.999894	FALSE	ENSG00000124783	ENST00000474597	6745	SSR1	protein_coding	6	signal sequence receptor subunit 1 [Source:HGNC Symbol
1738	2998.45	-0.104866	0.154009	-0.680909	0.495929	0.999894	FALSE	ENSG00000057252	ENST00000367619	6646	SOAT1	protein_coding	1	sterol O-acyltransferase 1 [Source:HGNC Symbol
1739	2933.88	0.04574	0.186752	0.244924	0.806515	0.999894	FALSE	ENSG00000110876	ENST00000550948	6404	SELPLG	protein_coding	12	selectin P ligand [Source:HGNC Symbol
1740	3016.48	-0.117225	0.163783	-0.715736	0.474154	0.999894	FALSE	ENSG00000124782	ENST00000379933	6239	RREB1	protein_coding	6	ras responsive element binding protein 1 [Source:HGNC Symbol
1741	2967.07	-0.0852633	0.166087	-0.513364	0.607697	0.999894	FALSE	ENSG00000120137	ENST00000239231	79646	PANK3	protein_coding	5	pantothenate kinase 3 [Source:HGNC Symbol
1742	2641.28	0.0566322	0.168632	0.335834	0.736996	0.999894	FALSE	ENSG00000078902	ENST00000317204	54472	TOLLIP	protein_coding	11	toll interacting protein [Source:HGNC Symbol
1743	2902.45	0.0595058	0.151603	0.392512	0.69468	0.999894	FALSE	ENSG00000198189	ENST00000358290	51170	HSD17B11	protein_coding	4	hydroxysteroid 17-beta dehydrogenase 11 [Source:HGNC Symbol
1744	2848.5	0.0445162	0.140931	0.315872	0.752099	0.999894	FALSE	ENSG00000082641	ENST00000579889	4779	NFE2L1	protein_coding	17	nuclear factor, erythroid 2 like 1 [Source:HGNC Symbol
1745	2833.35	0.0310572	0.159046	0.195272	0.84518	0.999894	FALSE	ENSG00000123562	ENST00000360458	9643	MORF4L2	protein_coding	X	mortality factor 4 like 2 [Source:HGNC Symbol
1746	2597.71	0.046597	0.147677	0.315534	0.752356	0.999894	FALSE	ENSG00000168397	ENST00000405546	23192	ATG4B	protein_coding	2	autophagy related 4B cysteine peptidase [Source:HGNC Symbol
1747	2751.53	0.00575288	0.168853	0.0340703	0.972821	0.999894	FALSE	ENSG00000242247	ENST00000263245	26286	ARFGAP3	protein_coding	22	ADP ribosylation factor GTPase activating protein 3 [Source:HGNC Symbol
1748	2695.93	0.0835417	0.154025	0.542391	0.587549	0.999894	FALSE	ENSG00000054967	ENST00000064780	84957	RELT	protein_coding	11	RELT TNF receptor [Source:HGNC Symbol
1749	2325.45	0.236928	0.22975	1.03124	0.302428	0.999894	FALSE	ENSG00000125384	ENST00000557436	5732	PTGER2	protein_coding	14	prostaglandin E receptor 2 [Source:HGNC Symbol
1750	2340.61	0.12334	0.149221	0.826559	0.408487	0.999894	FALSE	ENSG00000130202	ENST00000252485	5819	NECTIN2	protein_coding	19	nectin cell adhesion molecule 2 [Source:HGNC Symbol
1751	2695.76	0.0497469	0.164929	0.301626	0.762937	0.999894	FALSE	ENSG00000188895	ENST00000398532	339287	MSL1	protein_coding	17	MSL complex subunit 1 [Source:HGNC Symbol
1752	2820.15	-0.0680386	0.161686	-0.420807	0.673896	0.999894	FALSE	ENSG00000197694	ENST00000372731	6709	SPTAN1	protein_coding	9	spectrin alpha, non-erythrocytic 1 [Source:HGNC Symbol
1753	2509.44	0.0598963	0.149002	0.401983	0.687696	0.999894	FALSE	ENSG00000014216	ENST00000528396	823	CAPN1	protein_coding	11	calpain 1 [Source:HGNC Symbol
1754	2932.26	-0.0718851	0.16531	-0.434851	0.66367	0.999894	FALSE	ENSG00000135870	ENST00000367696	149041	RC3H1	protein_coding	1	ring finger and CCCH-type domains 1 [Source:HGNC Symbol
1755	2671.73	0.124732	0.146944	0.848843	0.395969	0.999894	FALSE	ENSG00000164054	ENST00000296444	51246	SHISA5	protein_coding	3	shisa family member 5 [Source:HGNC Symbol
1756	2502.81	0.0549889	0.167461	0.328368	0.742633	0.999894	FALSE	ENSG00000134419	ENST00000322989	6210	RPS15A	protein_coding	16	ribosomal protein S15a [Source:HGNC Symbol
1757	2599.86	0.120822	0.144524	0.836002	0.403154	0.999894	FALSE	ENSG00000213024	ENST00000422090	23636	NUP62	protein_coding	19	nucleoporin 62 [Source:HGNC Symbol
1758	2785.02	0.0658019	0.151024	0.435706	0.66305	0.999894	FALSE	ENSG00000150977	ENST00000280571	196383	RILPL2	protein_coding	12	Rab interacting lysosomal protein like 2 [Source:HGNC Symbol
1759	2718.59	0.0484796	0.161577	0.30004	0.764147	0.999894	FALSE	ENSG00000166986	ENST00000549133	4141	MARS	lncRNA	12	methionyl-tRNA synthetase [Source:HGNC Symbol
1760	2680.24	0.0258265	0.147983	0.174523	0.861454	0.999894	FALSE	ENSG00000198517	ENST00000343242	7975	MAFK	protein_coding	7	MAF bZIP transcription factor K [Source:HGNC Symbol
1761	2650.98	-0.0396901	0.162564	-0.244151	0.807114	0.999894	FALSE	ENSG00000179262	ENST00000591499	5886	RAD23A	nonsense_mediated_decay	19	RAD23 homolog A, nucleotide excision repair protein [Source:HGNC Symbol
1762	2760.38	0.0347055	0.148205	0.234172	0.814851	0.999894	FALSE	ENSG00000086589	ENST00000520132	55696	RBM22	retained_intron	5	RNA binding motif protein 22 [Source:HGNC Symbol
1763	2939.83	-0.0875109	0.144807	-0.604328	0.545625	0.999894	FALSE	ENSG00000082898	ENST00000401558	7514	XPO1	protein_coding	2	exportin 1 [Source:HGNC Symbol
1764	2751.42	0.0529619	0.145143	0.364896	0.715189	0.999894	FALSE	ENSG00000100280	ENST00000482818	162	AP1B1	retained_intron	22	adaptor related protein complex 1 subunit beta 1 [Source:HGNC Symbol
1765	2909.56	-0.14884	0.198957	-0.7481	0.4544	0.999894	FALSE	ENSG00000073910	ENST00000645780	10129	FRY	protein_coding	13	FRY microtubule binding protein [Source:HGNC Symbol
1766	2626.84	0.0185199	0.146452	0.126457	0.89937	0.999894	FALSE	ENSG00000140829	ENST00000268482	9785	DHX38	protein_coding	16	DEAH-box helicase 38 [Source:HGNC Symbol
1767	3266.85	-0.0024085	0.179204	-0.01344	0.989277	0.999894	FALSE	ENSG00000129824	ENST00000250784	6192	RPS4Y1	protein_coding	Y	ribosomal protein S4 Y-linked 1 [Source:HGNC Symbol
1768	2885.48	0.0502283	0.157384	0.319146	0.749616	0.999894	FALSE	ENSG00000163162	ENST00000485752	284996	RNF149	lncRNA	2	ring finger protein 149 [Source:HGNC Symbol
1769	2782.56	-0.0969777	0.159803	-0.606859	0.543945	0.999894	FALSE	ENSG00000065615	ENST00000369681	51167	CYB5R4	protein_coding	6	cytochrome b5 reductase 4 [Source:HGNC Symbol
1770	2715.6	0.0478188	0.144104	0.331835	0.740014	0.999894	FALSE	ENSG00000254999	ENST00000530758	55845	BRK1	protein_coding	3	BRICK1 subunit of SCAR/WAVE actin nucleating complex [Source:HGNC Symbol
1771	2883.9	-0.121825	0.157687	-0.772576	0.439774	0.999894	FALSE	ENSG00000196504	ENST00000410080	55660	PRPF40A	protein_coding	2	pre-mRNA processing factor 40 homolog A [Source:HGNC Symbol
1772	2859.32	-0.0374861	0.141277	-0.265338	0.790749	0.999894	FALSE	ENSG00000124789	ENST00000262077	9972	NUP153	protein_coding	6	nucleoporin 153 [Source:HGNC Symbol
1773	2804.54	0.0413942	0.170977	0.242104	0.8087	0.999894	FALSE	ENSG00000075240	ENST00000447351	23151	GRAMD4	protein_coding	22	GRAM domain containing 4 [Source:HGNC Symbol
1774	2812.31	-0.140614	0.139928	-1.0049	0.314947	0.999894	FALSE	ENSG00000141027	ENST00000268712	9611	NCOR1	protein_coding	17	nuclear receptor corepressor 1 [Source:HGNC Symbol
1775	2660.06	0.11356	0.223879	0.50724	0.611987	0.999894	FALSE	ENSG00000163171	ENST00000295324	10602	CDC42EP3	protein_coding	2	CDC42 effector protein 3 [Source:HGNC Symbol
1776	2858.18	-0.0275223	0.152888	-0.180016	0.85714	0.999894	FALSE	ENSG00000114416	ENST00000469882	8087	FXR1	protein_coding	3	FMR1 autosomal homolog 1 [Source:HGNC Symbol
1777	2928.13	-0.122536	0.148168	-0.827005	0.408234	0.999894	FALSE	ENSG00000006459	ENST00000397560	80853	KDM7A	protein_coding	7	lysine demethylase 7A [Source:HGNC Symbol
1778	2888.48	-0.0182418	0.14362	-0.127015	0.898929	0.999894	FALSE	ENSG00000172466	ENST00000261332	7572	ZNF24	protein_coding	18	zinc finger protein 24 [Source:HGNC Symbol
1779	2675.02	-0.0241193	0.145055	-0.166277	0.867939	0.999894	FALSE	ENSG00000171490	ENST00000571133	26156	RSL1D1	protein_coding	16	ribosomal L1 domain containing 1 [Source:HGNC Symbol
1780	2886.63	-0.03705	0.147606	-0.251006	0.80181	0.999894	FALSE	ENSG00000119396	ENST00000373840	51552	RAB14	protein_coding	9	RAB14, member RAS oncogene family [Source:HGNC Symbol
1781	2817.73	-0.0625794	0.161762	-0.386862	0.698858	0.999894	FALSE	ENSG00000136536	ENST00000409175	64844	MARCH7	protein_coding	2	membrane associated ring-CH-type finger 7 [Source:HGNC Symbol
1782	2785.3	0.0192296	0.155212	0.123892	0.9014	0.999894	FALSE	ENSG00000108219	ENST00000429989	81619	TSPAN14	protein_coding	10	tetraspanin 14 [Source:HGNC Symbol
1783	2592.52	-0.030248	0.161711	-0.187049	0.851622	0.999894	FALSE	ENSG00000126883	ENST00000411637	8021	NUP214	protein_coding	9	nucleoporin 214 [Source:HGNC Symbol
1784	2449.09	0.0426306	0.15407	0.276697	0.782013	0.999894	FALSE	ENSG00000105520	ENST00000251473	64748	PLPPR2	protein_coding	19	phospholipid phosphatase related 2 [Source:HGNC Symbol
1785	2429.82	0.160597	0.149385	1.07505	0.282352	0.999894	FALSE	ENSG00000076924	ENST00000358368	56949	XAB2	protein_coding	19	XPA binding protein 2 [Source:HGNC Symbol
1786	2683.39	-0.0240416	0.159103	-0.151107	0.879891	0.999894	FALSE	ENSG00000204577	ENST00000391750	11025	LILRB3	protein_coding	19	leukocyte immunoglobulin like receptor B3 [Source:HGNC Symbol
1787	2972.36	0.00766066	0.158805	0.0482393	0.961526	0.999894	FALSE	ENSG00000144136	ENST00000272542	6574	SLC20A1	protein_coding	2	solute carrier family 20 member 1 [Source:HGNC Symbol
1788	2465.06	-0.0042861	0.167763	-0.0255486	0.979617	0.999894	FALSE	ENSG00000134802	ENST00000625097	29015	SLC43A3	TEC	11	solute carrier family 43 member 3 [Source:HGNC Symbol
1789	2770.83	0.0359166	0.140326	0.255951	0.797988	0.999894	FALSE	ENSG00000105698	ENST00000343550	7392	USF2	protein_coding	19	upstream transcription factor 2, c-fos interacting [Source:HGNC Symbol
1790	2611.88	-0.0116236	0.160561	-0.0723936	0.942289	0.999894	FALSE	ENSG00000169057	ENST00000303391	4204	MECP2	protein_coding	X	methyl-CpG binding protein 2 [Source:HGNC Symbol
1791	2605.12	0.00497014	0.165011	0.0301201	0.975971	0.999894	FALSE	ENSG00000213722	ENST00000437288	23564	DDAH2	protein_coding	6	dimethylarginine dimethylaminohydrolase 2 [Source:HGNC Symbol
1792	3032.69	-0.177398	0.150533	-1.17847	0.238611	0.999894	FALSE	ENSG00000178695	ENST00000377474	115207	KCTD12	protein_coding	13	potassium channel tetramerization domain containing 12 [Source:HGNC Symbol
1793	2493.21	0.0861493	0.176794	0.487288	0.626055	0.999894	FALSE	ENSG00000185291	ENST00000331035	3563	IL3RA	protein_coding	X	interleukin 3 receptor subunit alpha [Source:HGNC Symbol
1794	2694.56	-0.0933653	0.141582	-0.659442	0.509612	0.999894	FALSE	ENSG00000166887	ENST00000318006	23339	VPS39	protein_coding	15	VPS39 subunit of HOPS complex [Source:HGNC Symbol
1795	3001.27	-0.0280549	0.143106	-0.196042	0.844577	0.999894	FALSE	ENSG00000082258	ENST00000419781	905	CCNT2	nonsense_mediated_decay	2	cyclin T2 [Source:HGNC Symbol
1796	2746.53	-0.00663648	0.139941	-0.0474233	0.962176	0.999894	FALSE	ENSG00000137509	ENST00000313010	5547	PRCP	protein_coding	11	prolylcarboxypeptidase [Source:HGNC Symbol
1797	2901.79	-0.056475	0.152589	-0.370112	0.711299	0.999894	FALSE	ENSG00000146676	ENST00000395699	5814	PURB	protein_coding	7	purine rich element binding protein B [Source:HGNC Symbol
1798	2833.79	0.0219058	0.173933	0.125944	0.899777	0.999894	FALSE	ENSG00000103249	ENST00000563642	1186	CLCN7	retained_intron	16	chloride voltage-gated channel 7 [Source:HGNC Symbol
1799	2797.49	0.0962853	0.149212	0.64529	0.518739	0.999894	FALSE	ENSG00000198830	ENST00000468388	3151	HMGN2	lncRNA	1	high mobility group nucleosomal binding domain 2 [Source:HGNC Symbol
1800	2832.52	-0.0616167	0.154093	-0.399868	0.689254	0.999894	FALSE	ENSG00000170348	ENST00000303575	10972	TMED10	protein_coding	14	transmembrane p24 trafficking protein 10 [Source:HGNC Symbol
1801	2650.78	-0.0587484	0.153321	-0.383174	0.701591	0.999894	FALSE	ENSG00000084090	ENST00000337288	56910	STARD7	protein_coding	2	StAR related lipid transfer domain containing 7 [Source:HGNC Symbol
1802	2492.1	0.0968709	0.199494	0.485583	0.627263	0.999894	FALSE	ENSG00000102921	ENST00000262384	9683	AC026470.1	protein_coding	16	NEDD4 binding protein 1 [Source:NCBI gene
1803	2584.97	0.0936666	0.19339	0.484342	0.628143	0.999894	FALSE	ENSG00000154803	ENST00000285071	201163	FLCN	protein_coding	17	folliculin [Source:HGNC Symbol
1804	2641.15	-0.0363779	0.16447	-0.221183	0.82495	0.999894	FALSE	ENSG00000134780	ENST00000257215	747	DAGLA	protein_coding	11	diacylglycerol lipase alpha [Source:HGNC Symbol
1805	2770.56	-0.0875985	0.196732	-0.445268	0.656126	0.999894	FALSE	ENSG00000102580	ENST00000602402	5611	DNAJC3	protein_coding	13	DnaJ heat shock protein family (Hsp40) member C3 [Source:HGNC Symbol
1806	2638.44	0.078624	0.157822	0.498182	0.618356	0.999894	FALSE	ENSG00000188612	ENST00000420826	6613	SUMO2	protein_coding	17	small ubiquitin like modifier 2 [Source:HGNC Symbol
1807	2871.19	-0.142342	0.15173	-0.938128	0.348178	0.999894	FALSE	ENSG00000134698	ENST00000373210	192670	AGO4	protein_coding	1	argonaute RISC component 4 [Source:HGNC Symbol
1808	2768.41	-0.0652348	0.147227	-0.443091	0.6577	0.999894	FALSE	ENSG00000153147	ENST00000283131	8467	SMARCA5	protein_coding	4	SWI/SNF related, matrix associated, actin dependent regulator of chromatin, subfamily a, member 5 [Source:HGNC Symbol
1809	2437.91	0.125226	0.151449	0.826853	0.40832	0.999894	FALSE	ENSG00000169504	ENST00000374379	25932	CLIC4	protein_coding	1	chloride intracellular channel 4 [Source:HGNC Symbol
1810	2824.11	-0.0272889	0.160976	-0.169522	0.865386	0.999894	FALSE	ENSG00000182568	ENST00000338745	6304	SATB1	protein_coding	3	SATB homeobox 1 [Source:HGNC Symbol
1811	3022.14	-0.0522977	0.163451	-0.319959	0.748999	0.999894	FALSE	ENSG00000165732	ENST00000354185	9188	DDX21	protein_coding	10	DExD-box helicase 21 [Source:HGNC Symbol
1812	2421.77	0.162075	0.1634	0.991892	0.32125	0.999894	FALSE	ENSG00000146834	ENST00000497759	56257	MEPCE	retained_intron	7	methylphosphate capping enzyme [Source:HGNC Symbol
1813	2749.18	-0.00940252	0.143757	-0.0654056	0.947851	0.999894	FALSE	ENSG00000143442	ENST00000392723	23126	POGZ	protein_coding	1	pogo transposable element derived with ZNF domain [Source:HGNC Symbol
1814	3007.57	-0.11848	0.174175	-0.680235	0.496356	0.999894	FALSE	ENSG00000111145	ENST00000228741	2004	ELK3	protein_coding	12	ETS transcription factor ELK3 [Source:HGNC Symbol
1815	2685.03	-0.160054	0.142807	-1.12077	0.262387	0.999894	FALSE	ENSG00000169871	ENST00000306085	81844	TRIM56	protein_coding	7	tripartite motif containing 56 [Source:HGNC Symbol
1816	2705.83	-0.0356125	0.146523	-0.24305	0.807967	0.999894	FALSE	ENSG00000155508	ENST00000521174	9337	CNOT8	lncRNA	5	CCR4-NOT transcription complex subunit 8 [Source:HGNC Symbol
1817	2586.3	0.00459672	0.140408	0.0327383	0.973883	0.999894	FALSE	ENSG00000181789	ENST00000314797	22820	COPG1	protein_coding	3	coatomer protein complex subunit gamma 1 [Source:HGNC Symbol
1818	2557.42	0.0663241	0.148899	0.44543	0.656009	0.999894	FALSE	ENSG00000146067	ENST00000514747	54540	FAM193B	protein_coding	5	family with sequence similarity 193 member B [Source:HGNC Symbol
1819	2856.18	-0.171762	0.151404	-1.13446	0.256602	0.999894	FALSE	ENSG00000163960	ENST00000296328	26043	UBXN7	protein_coding	3	UBX domain protein 7 [Source:HGNC Symbol
1820	2734.53	0.0186859	0.153704	0.121571	0.903239	0.999894	FALSE	ENSG00000104388	ENST00000262646	5862	RAB2A	protein_coding	8	RAB2A, member RAS oncogene family [Source:HGNC Symbol
1821	2704.79	0.0606654	0.178895	0.339111	0.734526	0.999894	FALSE	ENSG00000160179	ENST00000398457	9619	ABCG1	protein_coding	21	ATP binding cassette subfamily G member 1 [Source:HGNC Symbol
1822	2643.81	-0.128679	0.211885	-0.607307	0.543647	0.999894	FALSE	ENSG00000136040	ENST00000258526	10154	PLXNC1	protein_coding	12	plexin C1 [Source:HGNC Symbol
1823	2480.68	0.0905746	0.198091	0.457238	0.6475	0.999894	FALSE	ENSG00000188786	ENST00000373036	4520	MTF1	protein_coding	1	metal regulatory transcription factor 1 [Source:HGNC Symbol
1824	2533.72	0.100764	0.145956	0.690374	0.489959	0.999894	FALSE	ENSG00000215021	ENST00000537646	11331	PHB2	retained_intron	12	prohibitin 2 [Source:HGNC Symbol
1825	2454.26	0.122975	0.618239	0.198912	0.842332	0.999894	FALSE	ENSG00000140465	ENST00000379727	1543	CYP1A1	protein_coding	15	cytochrome P450 family 1 subfamily A member 1 [Source:HGNC Symbol
1826	2786.89	0.00899752	0.165596	0.054334	0.956669	0.999894	FALSE	ENSG00000198843	ENST00000480740	51714	SELENOT	protein_coding	3	selenoprotein T [Source:HGNC Symbol
1827	2652.33	-0.046374	0.178742	-0.259447	0.79529	0.999894	FALSE	ENSG00000108061	ENST00000369452	8036	SHOC2	protein_coding	10	SHOC2 leucine rich repeat scaffold protein [Source:HGNC Symbol
1828	2538.62	-0.0879497	0.160793	-0.546974	0.584397	0.999894	FALSE	ENSG00000068400	ENST00000619149	56850	GRIPAP1	retained_intron	X	GRIP1 associated protein 1 [Source:HGNC Symbol
1829	2452.81	0.0566312	0.157695	0.359119	0.719506	0.999894	FALSE	ENSG00000080845	ENST00000373913	22839	DLGAP4	protein_coding	20	DLG associated protein 4 [Source:HGNC Symbol
1830	2791.16	0.122434	0.219705	0.557266	0.577346	0.999894	FALSE	ENSG00000158717	ENST00000537718	115992	RNF166	protein_coding	16	ring finger protein 166 [Source:HGNC Symbol
1831	2567.2	0.0215053	0.150439	0.142951	0.886329	0.999894	FALSE	ENSG00000100605	ENST00000267615	3705	ITPK1	protein_coding	14	inositol-tetrakisphosphate 1-kinase [Source:HGNC Symbol
1832	2492.77	0.0783434	0.163258	0.479873	0.631317	0.999894	FALSE	ENSG00000214212	ENST00000592854	255809	C19orf38	protein_coding	19	chromosome 19 open reading frame 38 [Source:HGNC Symbol
1833	2325.01	0.199748	0.142381	1.40291	0.160643	0.999894	FALSE	ENSG00000158517	ENST00000289473	653361	NCF1	protein_coding	7	neutrophil cytosolic factor 1 [Source:HGNC Symbol
1834	2204.97	0.209011	0.198521	1.05284	0.292414	0.999894	FALSE	ENSG00000169136	ENST00000595125	22809	ATF5	protein_coding	19	activating transcription factor 5 [Source:HGNC Symbol
1835	2351.11	0.217775	0.212706	1.02383	0.305915	0.999894	FALSE	ENSG00000164543	ENST00000462448	9263	STK17A	lncRNA	7	serine/threonine kinase 17a [Source:HGNC Symbol
1836	2748.33	0.0227313	0.152745	0.148818	0.881697	0.999894	FALSE	ENSG00000089248	ENST00000261735	10961	ERP29	protein_coding	12	endoplasmic reticulum protein 29 [Source:HGNC Symbol
1837	2715.48	-0.12699	0.196285	-0.646965	0.517655	0.999894	FALSE	ENSG00000137177	ENST00000378814	63971	KIF13A	protein_coding	6	kinesin family member 13A [Source:HGNC Symbol
1838	2544.29	0.0988732	0.146482	0.674988	0.499684	0.999894	FALSE	ENSG00000175224	ENST00000529655	9776	ATG13	protein_coding	11	autophagy related 13 [Source:HGNC Symbol
1839	2123.89	0.333023	0.178892	1.86159	0.0626616	0.999894	FALSE	ENSG00000166920	ENST00000396650	84419	C15orf48	protein_coding	15	chromosome 15 open reading frame 48 [Source:HGNC Symbol
1840	2323.8	0.026841	0.154585	0.173633	0.862154	0.999894	FALSE	ENSG00000125651	ENST00000394456	2962	GTF2F1	protein_coding	19	general transcription factor IIF subunit 1 [Source:HGNC Symbol
1841	2700.15	-0.083206	0.142972	-0.581972	0.560585	0.999894	FALSE	ENSG00000113141	ENST00000513256	3550	IK	protein_coding	5	IK cytokine [Source:HGNC Symbol
1842	2347.81	0.269864	0.143776	1.87698	0.0605214	0.999894	FALSE	ENSG00000180879	ENST00000320857	6748	SSR4	protein_coding	X	signal sequence receptor subunit 4 [Source:HGNC Symbol
1843	2747.21	-0.00495975	0.143931	-0.0344593	0.972511	0.999894	FALSE	ENSG00000120008	ENST00000263461	55717	WDR11	protein_coding	10	WD repeat domain 11 [Source:HGNC Symbol
1844	2761.04	-0.0933126	0.185397	-0.503313	0.614745	0.999894	FALSE	ENSG00000113532	ENST00000231461	7903	ST8SIA4	protein_coding	5	ST8 alpha-N-acetyl-neuraminide alpha-2,8-sialyltransferase 4 [Source:HGNC Symbol
1845	2491.55	0.18553	0.172295	1.07682	0.281561	0.999894	FALSE	ENSG00000149823	ENST00000528588	738	VPS51	protein_coding	11	VPS51 subunit of GARP complex [Source:HGNC Symbol
1846	2969.16	-0.0522358	0.166856	-0.313059	0.754236	0.999894	FALSE	ENSG00000040933	ENST00000409016	3631	INPP4A	protein_coding	2	inositol polyphosphate-4-phosphatase type I A [Source:HGNC Symbol
1847	2652.88	0.123799	0.147912	0.836982	0.402603	0.999894	FALSE	ENSG00000077420	ENST00000376236	54518	APBB1IP	protein_coding	10	amyloid beta precursor protein binding family B member 1 interacting protein [Source:HGNC Symbol
1848	2641.49	-0.0614924	0.150391	-0.408883	0.682625	0.999894	FALSE	ENSG00000119844	ENST00000238856	54812	AFTPH	protein_coding	2	aftiphilin [Source:HGNC Symbol
1849	2457.09	0.138406	0.191165	0.724017	0.469055	0.999894	FALSE	ENSG00000100219	ENST00000216037	7494	XBP1	protein_coding	22	X-box binding protein 1 [Source:HGNC Symbol
1850	2329.13	-0.0277759	0.15337	-0.181104	0.856286	0.999894	FALSE	ENSG00000165801	ENST00000298694	55701	ARHGEF40	protein_coding	14	Rho guanine nucleotide exchange factor 40 [Source:HGNC Symbol
1851	2481.37	0.0991026	0.144974	0.683588	0.494235	0.999894	FALSE	ENSG00000084623	ENST00000355082	8668	EIF3I	protein_coding	1	eukaryotic translation initiation factor 3 subunit I [Source:HGNC Symbol
1852	2598.17	-0.00478629	0.141901	-0.0337297	0.973093	0.999894	FALSE	ENSG00000106636	ENST00000496112	10652	YKT6	protein_coding	7	YKT6 v-SNARE homolog [Source:HGNC Symbol
1853	2795.17	-0.115525	0.164575	-0.701957	0.482706	0.999894	FALSE	ENSG00000054267	ENST00000474953	51742	ARID4B	nonsense_mediated_decay	1	AT-rich interaction domain 4B [Source:HGNC Symbol
1854	2685.19	0.0386834	0.156369	0.247385	0.80461	0.999894	FALSE	ENSG00000086666	ENST00000261749	54469	ZFAND6	protein_coding	15	zinc finger AN1-type containing 6 [Source:HGNC Symbol
1855	2711.59	-0.0116465	0.140259	-0.0830361	0.933823	0.999894	FALSE	ENSG00000115419	ENST00000320717	2744	GLS	protein_coding	2	glutaminase [Source:HGNC Symbol
1856	2707.34	-0.0943567	0.156502	-0.602909	0.546569	0.999894	FALSE	ENSG00000093000	ENST00000347635	10762	NUP50	protein_coding	22	nucleoporin 50 [Source:HGNC Symbol
1857	2652.17	0.0788753	0.177744	0.443757	0.657218	0.999894	FALSE	ENSG00000168209	ENST00000307365	54541	DDIT4	protein_coding	10	DNA damage inducible transcript 4 [Source:HGNC Symbol
1858	2561	0.0743703	0.146487	0.507693	0.611669	0.999894	FALSE	ENSG00000061938	ENST00000333602	10188	TNK2	protein_coding	3	tyrosine kinase non receptor 2 [Source:HGNC Symbol
1859	2419	0.0993941	0.142669	0.696676	0.486006	0.999894	FALSE	ENSG00000163956	ENST00000650182	4043	LRPAP1	protein_coding	4	LDL receptor related protein associated protein 1 [Source:HGNC Symbol
1860	2518.53	-0.0056014	0.143944	-0.0389137	0.968959	0.999894	FALSE	ENSG00000270629	ENST00000619423	25832	NBPF14	protein_coding	1	NBPF member 14 [Source:HGNC Symbol
1861	2448.41	0.115895	0.164749	0.703463	0.481767	0.999894	FALSE	ENSG00000134851	ENST00000506198	55858	TMEM165	protein_coding	4	transmembrane protein 165 [Source:HGNC Symbol
1862	2440.02	0.00340676	0.157917	0.0215731	0.982788	0.999894	FALSE	ENSG00000157637	ENST00000374759	124565	SLC38A10	protein_coding	17	solute carrier family 38 member 10 [Source:HGNC Symbol
1863	2492.94	0.0448716	0.153852	0.291655	0.770551	0.999894	FALSE	ENSG00000118046	ENST00000585748	6794	STK11	protein_coding	19	serine/threonine kinase 11 [Source:HGNC Symbol
1864	2417.12	-0.00140275	0.167373	-0.00838101	0.993313	0.999894	FALSE	ENSG00000171302	ENST00000392446	124583	CANT1	protein_coding	17	calcium activated nucleotidase 1 [Source:HGNC Symbol
1865	2572.13	0.0284417	0.155929	0.182402	0.855267	0.999894	FALSE	ENSG00000161021	ENST00000292599	9794	MAML1	protein_coding	5	mastermind like transcriptional coactivator 1 [Source:HGNC Symbol
1866	2563.35	-0.0191899	0.139536	-0.137527	0.890615	0.999894	FALSE	ENSG00000104365	ENST00000520810	3551	IKBKB	protein_coding	8	inhibitor of nuclear factor kappa B kinase subunit beta [Source:HGNC Symbol
1867	2644.69	0.0473944	0.140225	0.337987	0.735373	0.999894	FALSE	ENSG00000112763	ENST00000377600	11120	BTN2A1	nonsense_mediated_decay	6	butyrophilin subfamily 2 member A1 [Source:HGNC Symbol
1868	2335.65	0.176653	0.14691	1.20246	0.229187	0.999894	FALSE	ENSG00000105402	ENST00000263354	8775	NAPA	protein_coding	19	NSF attachment protein alpha [Source:HGNC Symbol
1869	2553.19	0.0100922	0.143033	0.0705586	0.943749	0.999894	FALSE	ENSG00000168175	ENST00000395468	93487	MAPK1IP1L	protein_coding	14	mitogen-activated protein kinase 1 interacting protein 1 like [Source:HGNC Symbol
1870	2732.99	-0.0302203	0.182256	-0.165812	0.868305	0.999894	FALSE	ENSG00000152484	ENST00000282344	219333	USP12	protein_coding	13	ubiquitin specific peptidase 12 [Source:HGNC Symbol
1871	2612.26	-0.00456711	0.1549	-0.0294842	0.976478	0.999894	FALSE	ENSG00000197771	ENST00000360003	79892	MCMBP	protein_coding	10	minichromosome maintenance complex binding protein [Source:HGNC Symbol
1872	2810.07	-0.0727787	0.148059	-0.491551	0.623037	0.999894	FALSE	ENSG00000115548	ENST00000452034	55818	KDM3A	protein_coding	2	lysine demethylase 3A [Source:HGNC Symbol
1873	2619.42	0.00727385	0.144821	0.0502265	0.959942	0.999894	FALSE	ENSG00000093167	ENST00000354379	9209	LRRFIP2	protein_coding	3	LRR binding FLII interacting protein 2 [Source:HGNC Symbol
1874	2649.22	0.0528331	0.148993	0.354602	0.722888	0.999894	FALSE	ENSG00000156467	ENST00000287022	7381	UQCRB	protein_coding	8	ubiquinol-cytochrome c reductase binding protein [Source:HGNC Symbol
1875	2489.28	-0.0682965	0.168518	-0.405278	0.685273	0.999894	FALSE	ENSG00000167193	ENST00000398970	1398	CRK	protein_coding	17	CRK proto-oncogene, adaptor protein [Source:HGNC Symbol
1876	2969.25	0.219609	0.23242	0.944878	0.344721	0.999894	FALSE	ENSG00000168685	ENST00000508941	3575	IL7R	protein_coding	5	interleukin 7 receptor [Source:HGNC Symbol
1877	2682.91	-0.0967906	0.142908	-0.677292	0.498221	0.999894	FALSE	ENSG00000004534	ENST00000421682	10180	RBM6	protein_coding	3	RNA binding motif protein 6 [Source:HGNC Symbol
1878	2286.27	0.0580672	0.151624	0.382968	0.701743	0.999894	FALSE	ENSG00000129925	ENST00000431232	58986	TMEM8A	protein_coding	16	transmembrane protein 8A [Source:HGNC Symbol
1879	2664.15	-0.114167	0.144322	-0.791054	0.428912	0.999894	FALSE	ENSG00000129292	ENST00000395383	51105	PHF20L1	retained_intron	8	PHD finger protein 20 like 1 [Source:HGNC Symbol
1880	2584.84	-0.0334329	0.140984	-0.23714	0.812548	0.999894	FALSE	ENSG00000140740	ENST00000268379	7385	UQCRC2	protein_coding	16	ubiquinol-cytochrome c reductase core protein 2 [Source:HGNC Symbol
1881	2371.82	0.0192026	0.166452	0.115364	0.908156	0.999894	FALSE	ENSG00000166987	ENST00000548887	114785	MBD6	protein_coding	12	methyl-CpG binding domain protein 6 [Source:HGNC Symbol
1882	2313.77	-0.00345212	0.161172	-0.0214189	0.982911	0.999894	FALSE	ENSG00000160888	ENST00000587885	9592	IER2	protein_coding	19	immediate early response 2 [Source:HGNC Symbol
1883	2713.78	-0.0742928	0.13933	-0.533216	0.593884	0.999894	FALSE	ENSG00000074356	ENST00000572988	55421	NCBP3	lncRNA	17	nuclear cap binding subunit 3 [Source:HGNC Symbol
1884	2610.92	-0.00455828	0.143281	-0.0318136	0.974621	0.999894	FALSE	ENSG00000175029	ENST00000337195	1488	CTBP2	protein_coding	10	C-terminal binding protein 2 [Source:HGNC Symbol
1885	2655.68	-0.0971901	0.156399	-0.621425	0.53432	0.999894	FALSE	ENSG00000120733	ENST00000314358	51780	KDM3B	protein_coding	5	lysine demethylase 3B [Source:HGNC Symbol
1886	2663.06	0.0211623	0.149201	0.141837	0.887208	0.999894	FALSE	ENSG00000089737	ENST00000621632	57062	DDX24	protein_coding	14	DEAD-box helicase 24 [Source:HGNC Symbol
1887	2569.04	-0.0480443	0.164158	-0.292671	0.769774	0.999894	FALSE	ENSG00000028116	ENST00000648897	7444	VRK2	protein_coding	2	VRK serine/threonine kinase 2 [Source:HGNC Symbol
1888	2332.65	0.00302221	0.169225	0.0178591	0.985751	0.999894	FALSE	ENSG00000079277	ENST00000342571	8569	MKNK1	lncRNA	1	MAP kinase interacting serine/threonine kinase 1 [Source:HGNC Symbol
1889	2758.54	-0.0742593	0.15587	-0.47642	0.633775	0.999894	FALSE	ENSG00000163939	ENST00000356770	55193	PBRM1	protein_coding	3	polybromo 1 [Source:HGNC Symbol
1890	2736.29	-0.18342	0.167317	-1.09625	0.272971	0.999894	FALSE	ENSG00000168172	ENST00000307602	84376	HOOK3	protein_coding	8	hook microtubule tethering protein 3 [Source:HGNC Symbol
1891	2737.03	-0.0138553	0.146934	-0.0942957	0.924874	0.999894	FALSE	ENSG00000138594	ENST00000558455	29766	TMOD3	protein_coding	15	tropomodulin 3 [Source:HGNC Symbol
1892	2682.24	-0.0718511	0.144153	-0.498436	0.618177	0.999894	FALSE	ENSG00000075292	ENST00000494621	27332	ZNF638	protein_coding	2	zinc finger protein 638 [Source:HGNC Symbol
1893	2755.25	-0.0159738	0.148527	-0.107548	0.914354	0.999894	FALSE	ENSG00000188529	ENST00000344989	10772	SRSF10	protein_coding	1	serine and arginine rich splicing factor 10 [Source:HGNC Symbol
1894	2439.77	0.0148855	0.206195	0.0721916	0.942449	0.999894	FALSE	ENSG00000122547	ENST00000242108	80820	EEPD1	protein_coding	7	endonuclease/exonuclease/phosphatase family domain containing 1 [Source:HGNC Symbol
1895	2545.45	0.102859	0.150712	0.682489	0.49493	0.999894	FALSE	ENSG00000234741	ENST00000651080	60674	GAS5	lncRNA	1	growth arrest specific 5 [Source:HGNC Symbol
1896	2705.41	-0.0264572	0.159183	-0.166206	0.867995	0.999894	FALSE	ENSG00000213625	ENST00000475108	54741	LEPROT	protein_coding	1	leptin receptor overlapping transcript [Source:HGNC Symbol
1897	2196.94	0.123211	0.169096	0.728645	0.466219	0.999894	FALSE	ENSG00000090674	ENST00000264079	57192	MCOLN1	protein_coding	19	mucolipin 1 [Source:HGNC Symbol
1898	2729.83	-0.0675511	0.144485	-0.467531	0.64012	0.999894	FALSE	ENSG00000188554	ENST00000341165	4077	NBR1	protein_coding	17	NBR1 autophagy cargo receptor [Source:HGNC Symbol
1899	2557.01	-0.0131571	0.146584	-0.0897586	0.928479	0.999894	FALSE	ENSG00000149480	ENST00000278823	9219	MTA2	protein_coding	11	metastasis associated 1 family member 2 [Source:HGNC Symbol
1900	2409.3	0.0342787	0.148204	0.231294	0.817086	0.999894	FALSE	ENSG00000222009	ENST00000409335	149478	BTBD19	protein_coding	1	BTB domain containing 19 [Source:HGNC Symbol
1901	2236.96	0.149324	0.14461	1.0326	0.301791	0.999894	FALSE	ENSG00000130479	ENST00000594625	55201	MAP1S	protein_coding	19	microtubule associated protein 1S [Source:HGNC Symbol
1902	2671.15	0.0363232	0.204485	0.177633	0.859011	0.999894	FALSE	ENSG00000198682	ENST00000361175	9060	PAPSS2	protein_coding	10	3'-phosphoadenosine 5'-phosphosulfate synthase 2 [Source:HGNC Symbol
1903	2629.47	-0.153349	0.160054	-0.95811	0.338007	0.999894	FALSE	ENSG00000151694	ENST00000310823	6868	ADAM17	protein_coding	2	ADAM metallopeptidase domain 17 [Source:HGNC Symbol
1904	2684.05	0.0663096	0.142045	0.46682	0.640628	0.999894	FALSE	ENSG00000101665	ENST00000262158	4092	SMAD7	protein_coding	18	SMAD family member 7 [Source:HGNC Symbol
1905	2304.31	0.0600227	0.151375	0.396517	0.691724	0.999894	FALSE	ENSG00000171777	ENST00000615340	115727	RASGRP4	retained_intron	19	RAS guanyl releasing protein 4 [Source:HGNC Symbol
1906	2360.96	0.051669	0.186954	0.276372	0.782262	0.999894	FALSE	ENSG00000141543	ENST00000649764	9775	EIF4A3	protein_coding	17	eukaryotic translation initiation factor 4A3 [Source:HGNC Symbol
1907	2472.08	0.0236386	0.156682	0.15087	0.880078	0.999894	FALSE	ENSG00000273559	ENST00000614790	54883	CWC25	protein_coding	17	CWC25 spliceosome associated protein homolog [Source:HGNC Symbol
1908	2710.73	-0.22484	0.143475	-1.56711	0.117089	0.999894	FALSE	ENSG00000115464	ENST00000453133	9736	USP34	nonsense_mediated_decay	2	ubiquitin specific peptidase 34 [Source:HGNC Symbol
1909	2612.2	-0.133352	0.142241	-0.937507	0.348498	0.999894	FALSE	ENSG00000156261	ENST00000432178	10694	CCT8	protein_coding	21	chaperonin containing TCP1 subunit 8 [Source:HGNC Symbol
1910	2536.42	0.0468649	0.175944	0.266363	0.78996	0.999894	FALSE	ENSG00000130309	ENST00000252599	79709	COLGALT1	protein_coding	19	collagen beta(1-O)galactosyltransferase 1 [Source:HGNC Symbol
1911	2192.75	0.123049	0.159289	0.77249	0.439824	0.999894	FALSE	ENSG00000167671	ENST00000591919	80700	UBXN6	protein_coding	19	UBX domain protein 6 [Source:HGNC Symbol
1912	2314.45	0.122534	0.193705	0.632579	0.527008	0.999894	FALSE	ENSG00000206337	ENST00000414046	10866	HCP5	lncRNA	6	HLA complex P5 [Source:HGNC Symbol
1913	2528.04	-0.100288	0.153922	-0.651549	0.514692	0.999894	FALSE	ENSG00000134287	ENST00000256682	377	ARF3	protein_coding	12	ADP ribosylation factor 3 [Source:HGNC Symbol
1914	2610.27	0.0556405	0.144109	0.3861	0.699422	0.999894	FALSE	ENSG00000177479	ENST00000452882	10425	ARIH2	protein_coding	3	ariadne RBR E3 ubiquitin protein ligase 2 [Source:HGNC Symbol
1915	2371.82	0.0171961	0.167542	0.102638	0.918251	0.999894	FALSE	ENSG00000141564	ENST00000574767	57521	RPTOR	nonsense_mediated_decay	17	regulatory associated protein of MTOR complex 1 [Source:HGNC Symbol
1916	2563.86	-0.0439656	0.166262	-0.264436	0.791444	0.999894	FALSE	ENSG00000119414	ENST00000373547	5537	PPP6C	protein_coding	9	protein phosphatase 6 catalytic subunit [Source:HGNC Symbol
1917	2254.59	0.118535	0.141865	0.835547	0.40341	0.999894	FALSE	ENSG00000167770	ENST00000301453	55611	OTUB1	retained_intron	11	OTU deubiquitinase, ubiquitin aldehyde binding 1 [Source:HGNC Symbol
1918	2467.22	-0.0746991	0.141321	-0.528579	0.597098	0.999894	FALSE	ENSG00000006125	ENST00000589774	163	AP2B1	protein_coding	17	adaptor related protein complex 2 subunit beta 1 [Source:HGNC Symbol
1919	2628.04	-0.051521	0.166329	-0.309753	0.756749	0.999894	FALSE	ENSG00000175387	ENST00000262160	4087	SMAD2	protein_coding	18	SMAD family member 2 [Source:HGNC Symbol
1920	2721.15	-0.0836169	0.139417	-0.599762	0.548665	0.999894	FALSE	ENSG00000047315	ENST00000450656	5431	POLR2B	protein_coding	4	RNA polymerase II subunit B [Source:HGNC Symbol
1921	2400.22	0.0373227	0.16095	0.23189	0.816624	0.999894	FALSE	ENSG00000088448	ENST00000267339	55608	ANKRD10	protein_coding	13	ankyrin repeat domain 10 [Source:HGNC Symbol
1922	2154.29	0.295412	0.160336	1.84246	0.0654085	0.999894	FALSE	ENSG00000213442	ENST00000462885	NA	RPL18AP3	processed_pseudogene	12	ribosomal protein L18a pseudogene 3 [Source:HGNC Symbol
1923	2345.38	0.0312174	0.178507	0.17488	0.861174	0.999894	FALSE	ENSG00000108671	ENST00000261712	5717	PSMD11	protein_coding	17	proteasome 26S subunit, non-ATPase 11 [Source:HGNC Symbol
1924	2602.37	-0.0394135	0.139807	-0.281914	0.77801	0.999894	FALSE	ENSG00000159658	ENST00000371933	9813	EFCAB14	protein_coding	1	EF-hand calcium binding domain 14 [Source:HGNC Symbol
1925	2514.32	-0.110235	0.145714	-0.756514	0.449341	0.999894	FALSE	ENSG00000108349	ENST00000418132	22794	CASC3	retained_intron	17	CASC3 exon junction complex subunit [Source:HGNC Symbol
1926	2420.56	-0.128254	0.147032	-0.872284	0.383053	0.999894	FALSE	ENSG00000161791	ENST00000335154	91010	FMNL3	protein_coding	12	formin like 3 [Source:HGNC Symbol
1927	2647.93	0.0843018	0.152896	0.551368	0.581382	0.999894	FALSE	ENSG00000197912	ENST00000646707	6687	SPG7	lncRNA	16	SPG7 matrix AAA peptidase subunit, paraplegin [Source:HGNC Symbol
1928	2560.8	-0.0482975	0.160153	-0.30157	0.76298	0.999894	FALSE	ENSG00000205581	ENST00000288344	3150	HMGN1	nonsense_mediated_decay	21	high mobility group nucleosome binding domain 1 [Source:HGNC Symbol
1929	2494.85	-0.0341084	0.17853	-0.191052	0.848485	0.999894	FALSE	ENSG00000112242	ENST00000346618	1871	E2F3	protein_coding	6	E2F transcription factor 3 [Source:HGNC Symbol
1930	2593.06	0.0535142	0.177025	0.302297	0.762426	0.999894	FALSE	ENSG00000196405	ENST00000402714	51466	EVL	protein_coding	14	Enah/Vasp-like [Source:HGNC Symbol
1931	2612.43	-0.102389	0.146857	-0.697203	0.485676	0.999894	FALSE	ENSG00000179051	ENST00000375436	55920	RCC2	protein_coding	1	regulator of chromosome condensation 2 [Source:HGNC Symbol
1932	2549.38	0.098117	0.151186	0.648983	0.516349	0.999894	FALSE	ENSG00000173726	ENST00000366607	9804	TOMM20	protein_coding	1	translocase of outer mitochondrial membrane 20 [Source:HGNC Symbol
1933	2477.8	-0.016961	0.161645	-0.104927	0.916434	0.999894	FALSE	ENSG00000166401	ENST00000397985	5271	SERPINB8	protein_coding	18	serpin family B member 8 [Source:HGNC Symbol
1934	2506.46	0.00300231	0.140735	0.0213331	0.98298	0.999894	FALSE	ENSG00000089060	ENST00000549372	80024	SLC8B1	protein_coding	12	solute carrier family 8 member B1 [Source:HGNC Symbol
1935	2396.47	0.0150894	0.164122	0.0919398	0.926746	0.999894	FALSE	ENSG00000124570	ENST00000643314	5269	SERPINB6	retained_intron	6	serpin family B member 6 [Source:HGNC Symbol
1936	2636.91	-0.0635323	0.15001	-0.423522	0.671915	0.999894	FALSE	ENSG00000136451	ENST00000258963	7716	VEZF1	protein_coding	17	vascular endothelial zinc finger 1 [Source:HGNC Symbol
1937	2468.47	-0.0361026	0.140618	-0.256743	0.797378	0.999894	FALSE	ENSG00000162736	ENST00000294785	23385	NCSTN	protein_coding	1	nicastrin [Source:HGNC Symbol
1938	2073.25	0.104261	0.173338	0.601486	0.547517	0.999894	FALSE	ENSG00000185201	ENST00000533141	10581	IFITM2	protein_coding	11	interferon induced transmembrane protein 2 [Source:HGNC Symbol
1939	2544.47	0.0250152	0.142771	0.175212	0.860913	0.999894	FALSE	ENSG00000166946	ENST00000564630	23582	CCNDBP1	retained_intron	15	cyclin D1 binding protein 1 [Source:HGNC Symbol
1940	2510.32	-0.0348572	0.143632	-0.242684	0.80825	0.999894	FALSE	ENSG00000197943	ENST00000565054	5336	PLCG2	protein_coding	16	phospholipase C gamma 2 [Source:NCBI gene
1941	2550.67	-0.019406	0.190514	-0.101862	0.918866	0.999894	FALSE	ENSG00000135241	ENST00000426128	50640	PNPLA8	protein_coding	7	patatin like phospholipase domain containing 8 [Source:HGNC Symbol
1942	3007.9	0.0841482	0.509664	0.165105	0.868861	0.999894	FALSE	ENSG00000071246	ENST00000167106	22846	VASH1	protein_coding	14	vasohibin 1 [Source:HGNC Symbol
1943	2720.58	-0.162862	0.139879	-1.16431	0.2443	0.999894	FALSE	ENSG00000100697	ENST00000343455	23405	DICER1	protein_coding	14	dicer 1, ribonuclease III [Source:HGNC Symbol
1944	2589.71	-0.0870464	0.142593	-0.610456	0.54156	0.999894	FALSE	ENSG00000171681	ENST00000539659	55729	ATF7IP	lncRNA	12	activating transcription factor 7 interacting protein [Source:HGNC Symbol
1945	2348.73	0.0389947	0.147801	0.263833	0.791908	0.999894	FALSE	ENSG00000205250	ENST00000379378	1874	E2F4	protein_coding	16	E2F transcription factor 4 [Source:HGNC Symbol
1946	2627.57	-0.0670694	0.140851	-0.476174	0.633951	0.999894	FALSE	ENSG00000181555	ENST00000431180	29072	SETD2	nonsense_mediated_decay	3	SET domain containing 2, histone lysine methyltransferase [Source:HGNC Symbol
1947	2420.77	-0.00138936	0.141788	-0.00979887	0.992182	0.999894	FALSE	ENSG00000149182	ENST00000524782	84364	ARFGAP2	protein_coding	11	ADP ribosylation factor GTPase activating protein 2 [Source:HGNC Symbol
1948	2631.77	0.0448684	0.155456	0.288624	0.772869	0.999894	FALSE	ENSG00000131171	ENST00000373212	6451	SH3BGRL	protein_coding	X	SH3 domain binding glutamate rich protein like [Source:HGNC Symbol
1949	2538.51	-0.0374241	0.163944	-0.228274	0.819433	0.999894	FALSE	ENSG00000134086	ENST00000256474	7428	VHL	protein_coding	3	von Hippel-Lindau tumor suppressor [Source:HGNC Symbol
1950	2381.71	-0.0032917	0.156643	-0.0210141	0.983234	0.999894	FALSE	ENSG00000198792	ENST00000361906	25829	TMEM184B	protein_coding	22	transmembrane protein 184B [Source:HGNC Symbol
1951	2707.15	-0.0455376	0.15158	-0.30042	0.763857	0.999894	FALSE	ENSG00000113282	ENST00000523094	9685	CLINT1	protein_coding	5	clathrin interactor 1 [Source:HGNC Symbol
1952	2152.04	0.0853884	0.148444	0.575223	0.565141	0.999894	FALSE	ENSG00000005486	ENST00000466232	57414	RHBDD2	lncRNA	7	rhomboid domain containing 2 [Source:HGNC Symbol
1953	2718.43	-0.119434	0.144495	-0.826559	0.408487	0.999894	FALSE	ENSG00000137776	ENST00000380516	79811	SLTM	protein_coding	15	SAFB like transcription modulator [Source:HGNC Symbol
1954	2531.44	0.0844921	0.142251	0.593963	0.552537	0.999894	FALSE	ENSG00000136280	ENST00000461377	83605	CCM2	lncRNA	7	CCM2 scaffold protein [Source:HGNC Symbol
1955	2432.52	-0.0155991	0.146334	-0.106599	0.915107	0.999894	FALSE	ENSG00000108883	ENST00000426333	9343	EFTUD2	protein_coding	17	elongation factor Tu GTP binding domain containing 2 [Source:HGNC Symbol
1956	2563.34	-0.0343274	0.155611	-0.220598	0.825405	0.999894	FALSE	ENSG00000068650	ENST00000487903	23250	ATP11A	protein_coding	13	ATPase phospholipid transporting 11A [Source:HGNC Symbol
1957	2642.65	-0.147664	0.148191	-0.996438	0.319037	0.999894	FALSE	ENSG00000116406	ENST00000318130	80267	EDEM3	protein_coding	1	ER degradation enhancing alpha-mannosidase like protein 3 [Source:HGNC Symbol
1958	2283.62	0.00813185	0.179064	0.0454132	0.963778	0.999894	FALSE	ENSG00000105722	ENST00000222329	2077	ERF	protein_coding	19	ETS2 repressor factor [Source:HGNC Symbol
1959	2535.46	-0.00419101	0.151508	-0.027662	0.977932	0.999894	FALSE	ENSG00000129515	ENST00000396526	58533	SNX6	protein_coding	14	sorting nexin 6 [Source:HGNC Symbol
1960	2393.57	-0.00750602	0.148596	-0.0505129	0.959714	0.999894	FALSE	ENSG00000067596	ENST00000592258	1659	DHX8	nonsense_mediated_decay	17	DEAH-box helicase 8 [Source:NCBI gene
1961	2674.11	-0.154135	0.227053	-0.678851	0.497232	0.999894	FALSE	ENSG00000213741	ENST00000396020	6235	RPS29	protein_coding	14	ribosomal protein S29 [Source:HGNC Symbol
1962	2544.97	0.0269992	0.164249	0.16438	0.869432	0.999894	FALSE	ENSG00000165175	ENST00000378474	58526	MID1IP1	protein_coding	X	MID1 interacting protein 1 [Source:HGNC Symbol
1963	2384.09	-0.063271	0.147207	-0.429811	0.667333	0.999894	FALSE	ENSG00000111540	ENST00000553116	5869	AC034102.1	protein_coding	12	RAB5B, member RAS oncogene family [Source:NCBI gene
1964	2157.06	0.160398	0.186703	0.859107	0.390281	0.999894	FALSE	ENSG00000112511	ENST00000427004	5252	PHF1	protein_coding	6	PHD finger protein 1 [Source:HGNC Symbol
1965	2559.78	-0.0406547	0.149302	-0.272298	0.785393	0.999894	FALSE	ENSG00000069329	ENST00000299138	55737	VPS35	protein_coding	16	VPS35 retromer complex component [Source:HGNC Symbol
1966	2311.94	0.202369	0.157434	1.28542	0.198647	0.999894	FALSE	ENSG00000184232	ENST00000328965	220323	OAF	protein_coding	11	out at first homolog [Source:HGNC Symbol
1967	2281.92	0.191272	0.234189	0.81674	0.414077	0.999894	FALSE	ENSG00000119714	ENST00000531499	8111	GPR68	protein_coding	14	G protein-coupled receptor 68 [Source:HGNC Symbol
1968	2431.52	0.0334743	0.142382	0.235101	0.81413	0.999894	FALSE	ENSG00000105221	ENST00000392038	208	AKT2	protein_coding	19	AKT serine/threonine kinase 2 [Source:HGNC Symbol
1969	2548.88	-0.110012	0.147263	-0.747045	0.455037	0.999894	FALSE	ENSG00000186566	ENST00000588554	23131	GPATCH8	retained_intron	17	G-patch domain containing 8 [Source:HGNC Symbol
1970	2271.21	0.0330727	0.159188	0.207759	0.835417	0.999894	FALSE	ENSG00000172432	ENST00000307114	54676	GTPBP2	protein_coding	6	GTP binding protein 2 [Source:HGNC Symbol
1971	2605.68	-0.0925426	0.150811	-0.613634	0.539457	0.999894	FALSE	ENSG00000170242	ENST00000339865	55031	USP47	protein_coding	11	ubiquitin specific peptidase 47 [Source:HGNC Symbol
1972	2417.82	-0.0420177	0.140838	-0.298342	0.765443	0.999894	FALSE	ENSG00000172534	ENST00000310441	3054	HCFC1	protein_coding	X	host cell factor C1 [Source:HGNC Symbol
1973	2579.6	-0.0226129	0.145857	-0.155035	0.876794	0.999894	FALSE	ENSG00000134644	ENST00000424085	9698	PUM1	protein_coding	1	pumilio RNA binding family member 1 [Source:HGNC Symbol
1974	2635.64	-0.0930126	0.181463	-0.512572	0.608251	0.999894	FALSE	ENSG00000140526	ENST00000569411	11057	ABHD2	protein_coding	15	abhydrolase domain containing 2 [Source:HGNC Symbol
1975	2465.27	0.0509292	0.18799	0.270914	0.786457	0.999894	FALSE	ENSG00000100614	ENST00000325642	5494	PPM1A	protein_coding	14	protein phosphatase, Mg2+/Mn2+ dependent 1A [Source:HGNC Symbol
1976	2444.66	0.0396547	0.185381	0.21391	0.830617	0.999894	FALSE	ENSG00000198833	ENST00000435041	51465	UBE2J1	protein_coding	6	ubiquitin conjugating enzyme E2 J1 [Source:HGNC Symbol
1977	2399.62	-0.037847	0.145731	-0.259704	0.795092	0.999894	FALSE	ENSG00000100226	ENST00000216044	9567	GTPBP1	protein_coding	22	GTP binding protein 1 [Source:HGNC Symbol
1978	2393.71	0.0234593	0.159302	0.147263	0.882925	0.999894	FALSE	ENSG00000106609	ENST00000341567	55069	TMEM248	protein_coding	7	transmembrane protein 248 [Source:HGNC Symbol
1979	2188.8	0.175206	0.560399	0.312645	0.75455	0.999894	FALSE	ENSG00000143344	ENST00000304685	23179	RGL1	protein_coding	1	ral guanine nucleotide dissociation stimulator like 1 [Source:HGNC Symbol
1980	2675.89	-0.0830126	0.149178	-0.556466	0.577893	0.999894	FALSE	ENSG00000077097	ENST00000413971	7155	TOP2B	nonsense_mediated_decay	3	DNA topoisomerase II beta [Source:HGNC Symbol
1981	2505.75	-0.0898385	0.171685	-0.523277	0.600782	0.999894	FALSE	ENSG00000139687	ENST00000267163	5925	RB1	protein_coding	13	RB transcriptional corepressor 1 [Source:HGNC Symbol
1982	2673.11	-0.050732	0.155396	-0.326468	0.74407	0.999894	FALSE	ENSG00000005302	ENST00000312196	10943	MSL3	protein_coding	X	MSL complex subunit 3 [Source:HGNC Symbol
1983	2443.54	0.0716945	0.157282	0.455834	0.64851	0.999894	FALSE	ENSG00000198951	ENST00000396398	4668	NAGA	protein_coding	22	alpha-N-acetylgalactosaminidase [Source:HGNC Symbol
1984	2605.74	-0.0130991	0.151774	-0.0863067	0.931223	0.999894	FALSE	ENSG00000257103	ENST00000589878	26065	LSM14A	nonsense_mediated_decay	19	LSM14A mRNA processing body assembly factor [Source:HGNC Symbol
1985	2360.25	0.0645602	0.153558	0.420428	0.674173	0.999894	FALSE	ENSG00000239306	ENST00000310137	10432	RBM14	protein_coding	11	RNA binding motif protein 14 [Source:HGNC Symbol
1986	2459.12	-0.084117	0.159208	-0.528345	0.59726	0.999894	FALSE	ENSG00000135090	ENST00000419821	51347	TAOK3	protein_coding	12	TAO kinase 3 [Source:HGNC Symbol
1987	2698.77	-0.0971966	0.146937	-0.661485	0.508301	0.999894	FALSE	ENSG00000164327	ENST00000357387	253260	RICTOR	protein_coding	5	RPTOR independent companion of MTOR complex 2 [Source:HGNC Symbol
1988	2162.54	0.258384	0.157551	1.64001	0.101004	0.999894	FALSE	ENSG00000177989	ENST00000468249	440836	ODF3B	retained_intron	22	outer dense fiber of sperm tails 3B [Source:HGNC Symbol
1989	2619.69	-0.0620016	0.149696	-0.414184	0.678739	0.999894	FALSE	ENSG00000133030	ENST00000577514	23164	MPRIP	protein_coding	17	myosin phosphatase Rho interacting protein [Source:HGNC Symbol
1990	2160.65	0.192488	0.150185	1.28167	0.199958	0.999894	FALSE	ENSG00000177674	ENST00000376637	57085	AGTRAP	protein_coding	1	angiotensin II receptor associated protein [Source:HGNC Symbol
1991	2473.44	-0.188157	0.153206	-1.22813	0.219399	0.999894	FALSE	ENSG00000129450	ENST00000250360	27180	SIGLEC9	protein_coding	19	sialic acid binding Ig like lectin 9 [Source:HGNC Symbol
1992	2198.2	0.0194937	0.155597	0.125283	0.900299	0.999894	FALSE	ENSG00000187954	ENST00000528663	50626	CYHR1	retained_intron	8	cysteine and histidine rich 1 [Source:HGNC Symbol
1993	2461.8	0.0114243	0.14278	0.0800133	0.936227	0.999894	FALSE	ENSG00000172661	ENST00000374362	253725	WASHC2C	protein_coding	10	WASH complex subunit 2C [Source:HGNC Symbol
1994	2594.28	-0.0904025	0.158987	-0.568616	0.569617	0.999894	FALSE	ENSG00000135049	ENST00000376083	23287	AGTPBP1	protein_coding	9	ATP/GTP binding protein 1 [Source:HGNC Symbol
1995	2591.33	-0.085093	0.160745	-0.529366	0.596552	0.999894	FALSE	ENSG00000140943	ENST00000562906	8720	MBTPS1	retained_intron	16	membrane bound transcription factor peptidase, site 1 [Source:HGNC Symbol
1996	2481.19	-0.0268713	0.170606	-0.157505	0.874847	0.999894	FALSE	ENSG00000119318	ENST00000419616	5887	RAD23B	protein_coding	9	RAD23 homolog B, nucleotide excision repair protein [Source:HGNC Symbol
1997	2278.09	0.0770472	0.150954	0.510402	0.60977	0.999894	FALSE	ENSG00000113732	ENST00000519374	8992	ATP6V0E1	protein_coding	5	ATPase H+ transporting V0 subunit e1 [Source:HGNC Symbol
1998	2437.68	0.0877844	0.147873	0.593649	0.552747	0.999894	FALSE	ENSG00000160679	ENST00000368694	26097	CHTOP	protein_coding	1	chromatin target of PRMT1 [Source:HGNC Symbol
[truncated: 56,736 more rows]
