# Supplementary material for: Diacylglycerols and Lysophosphatidic Acid, Enriched on Lipoprotein(a), Contribute to Monocyte Inflammation
Source: Arterioscler Thromb Vasc Biol. 2024 Jan 25;44(3):720–40. doi: 10.1161/ATVBAHA.123.319937 (PMC10880937; doi:10.1161/ATVBAHA.123.319937)
Supplement: Supplementary file 4 [file atv-44-720-s004.xlsx]

## Sheet: res_DMSO_LPA_taxa
	baseMean	log2FoldChange	lfcSE	stat	pvalue	padj	threshold	EnsemblGene	ensembl_transcript_id	entrezgene_id	external_gene_name	transcript_biotype	chromosome_name	description
5692	483.401	1.56654	0.242223	6.46737	9.97254e-11	4.19954e-06	TRUE	ENSG00000242071	ENST00000477943	NA	RPL7AP6	processed_pseudogene	14	ribosomal protein L7a pseudogene 6 [Source:HGNC Symbol
5737	594.37	-1.15676	0.258227	-4.47962	7.47751e-06	0.157443	FALSE	ENSG00000196139	ENST00000605781	8644	AKR1C3	lncRNA	10	aldo-keto reductase family 1 member C3 [Source:HGNC Symbol
6613	323.438	-1.1334	0.265595	-4.26738	1.97781e-05	0.228238	FALSE	ENSG00000121807	ENST00000445132	729230	CCR2	protein_coding	3	C-C motif chemokine receptor 2 [Source:HGNC Symbol
6438	314.565	-1.32811	0.312729	-4.24685	2.16796e-05	0.228238	FALSE	ENSG00000169245	ENST00000306602	3627	CXCL10	protein_coding	4	C-X-C motif chemokine ligand 10 [Source:HGNC Symbol
10221	124.003	1.83043	0.462644	3.95646	7.60671e-05	0.640653	FALSE	ENSG00000224858	ENST00000494408	NA	RPL29P11	processed_pseudogene	3	ribosomal protein L29 pseudogene 11 [Source:HGNC Symbol
9692	113.251	2.36151	0.607662	3.88623	0.000101814	0.711989	FALSE	ENSG00000142178	ENST00000270162	150094	SIK1	protein_coding	21	salt inducible kinase 1 [Source:HGNC Symbol
2940	1882.95	0.645189	0.168694	3.8246	0.000130985	0.711989	FALSE	ENSG00000149212	ENST00000536441	143686	SESN3	protein_coding	11	sestrin 3 [Source:HGNC Symbol
15883	24.4072	3.83512	1.00483	3.81668	0.000135259	0.711989	FALSE	ENSG00000169627	ENST00000569282	654483	BOLA2B	protein_coding	16	bolA family member 2B [Source:HGNC Symbol
8477	159.106	-1.53846	0.410341	-3.74921	0.00017739	0.791893	FALSE	ENSG00000172062	ENST00000503079	6606	SMN1	protein_coding	5	survival of motor neuron 1, telomeric [Source:HGNC Symbol
550	10124.9	0.650895	0.175519	3.70841	0.000208563	0.791893	FALSE	ENSG00000204388	ENST00000375650	3304	HSPA1B	protein_coding	6	heat shock protein family A (Hsp70) member 1B [Source:HGNC Symbol
5403	637.566	0.713114	0.193347	3.68827	0.000225788	0.791893	FALSE	ENSG00000151136	ENST00000280758	121551	BTBD11	protein_coding	12	BTB domain containing 11 [Source:HGNC Symbol
2802	2030.1	0.61087	0.166037	3.67912	0.000234042	0.791893	FALSE	ENSG00000153234	ENST00000339562	4929	NR4A2	protein_coding	2	nuclear receptor subfamily 4 group A member 2 [Source:HGNC Symbol
16760	15.3869	4.53871	1.23738	3.66799	0.000244464	0.791893	FALSE	ENSG00000268500	ENST00000599649	NA	AC018755.2	protein_coding	19	novel transcript, sense intronic to AC018755.18
3066	1274.88	0.866274	0.238498	3.6322	0.00028101	0.845258	FALSE	ENSG00000230202	ENST00000443998	NA	AL450405.1	processed_pseudogene	6	ribosomal protein L29 (RPL29) pseudogene
720	6446.78	-0.661783	0.185251	-3.57236	0.000353776	0.99319	FALSE	ENSG00000143546	ENST00000368732	6279	S100A8	protein_coding	1	S100 calcium binding protein A8 [Source:HGNC Symbol
4504	731.396	-0.979233	0.276123	-3.54637	0.000390578	0.998305	FALSE	ENSG00000127954	ENST00000380079	79689	STEAP4	protein_coding	7	STEAP4 metalloreductase [Source:HGNC Symbol
9038	148.091	1.46757	0.41829	3.5085	0.000450642	0.998305	FALSE	ENSG00000211895	ENST00000641837	NA	IGHA1	IG_C_gene	14	immunoglobulin heavy constant alpha 1 [Source:HGNC Symbol
4709	726.617	-0.770293	0.221791	-3.47306	0.000514561	0.998305	FALSE	ENSG00000160791	ENST00000292303	1234	CCR5	protein_coding	3	C-C motif chemokine receptor 5 (gene/pseudogene) [Source:HGNC Symbol
3077	1564.76	-0.690374	0.199026	-3.46877	0.000522846	0.998305	FALSE	ENSG00000040633	ENST00000320316	79142	PHF23	protein_coding	17	PHD finger protein 23 [Source:HGNC Symbol
957	5331.4	-0.55005	0.15913	-3.45661	0.00054702	0.998305	FALSE	ENSG00000160685	ENST00000368426	51043	ZBTB7B	protein_coding	1	zinc finger and BTB domain containing 7B [Source:HGNC Symbol
1136	5428.92	-0.678993	0.198013	-3.42904	0.00060572	0.998305	FALSE	ENSG00000221869	ENST00000408965	1052	CEBPD	protein_coding	8	CCAAT enhancer binding protein delta [Source:HGNC Symbol
4840	812.377	-0.646875	0.189133	-3.42022	0.000625717	0.998305	FALSE	ENSG00000156265	ENST00000496779	56911	MAP3K7CL	lncRNA	21	MAP3K7 C-terminal like [Source:HGNC Symbol
7340	391.92	0.766321	0.225857	3.39295	0.000691452	0.998305	FALSE	ENSG00000198435	ENST00000356628	441478	NRARP	protein_coding	9	NOTCH regulated ankyrin repeat protein [Source:HGNC Symbol
2469	2060.42	0.508619	0.151119	3.36569	0.000763526	0.998305	FALSE	ENSG00000099204	ENST00000369266	3983	ABLIM1	protein_coding	10	actin binding LIM protein 1 [Source:HGNC Symbol
14829	31.2473	2.61403	0.779761	3.35235	0.000801289	0.998305	FALSE	ENSG00000183054	ENST00000463822	729540	RGPD6	retained_intron	2	RANBP2 like and GRIP domain containing 6 [Source:HGNC Symbol
2198	2377.91	-0.696294	0.213242	-3.26528	0.00109355	0.998305	FALSE	ENSG00000073737	ENST00000602501	10170	DHRS9	protein_coding	2	dehydrogenase/reductase 9 [Source:HGNC Symbol
638	7874.17	-0.568172	0.17445	-3.25693	0.00112624	0.998305	FALSE	ENSG00000127838	ENST00000248451	25953	PNKD	protein_coding	2	PNKD metallo-beta-lactamase domain containing [Source:HGNC Symbol
3860	1199.55	0.624329	0.193867	3.22039	0.00128015	0.998305	FALSE	ENSG00000115306	ENST00000356805	6711	SPTBN1	protein_coding	2	spectrin beta, non-erythrocytic 1 [Source:HGNC Symbol
4038	1084.34	0.622832	0.193732	3.21491	0.00130486	0.998305	FALSE	ENSG00000250033	ENST00000510066	NA	SLC7A11-AS1	lncRNA	4	SLC7A11 antisense RNA 1 [Source:HGNC Symbol
1132	5351.91	-0.513293	0.160843	-3.19127	0.00141647	0.998305	FALSE	ENSG00000135929	ENST00000494263	1593	CYP27A1	retained_intron	2	cytochrome P450 family 27 subfamily A member 1 [Source:HGNC Symbol
6400	427.725	-0.99298	0.311632	-3.18639	0.00144062	0.998305	FALSE	ENSG00000218565	ENST00000403909	NA	AL592429.1	processed_pseudogene	6	DnaJ (Hsp40) homolog, subfamily C, member 7 (DNAJC7) pseudogene
94	30091.1	-0.534849	0.169475	-3.15592	0.00159993	0.998305	FALSE	ENSG00000233276	ENST00000419783	2876	GPX1	protein_coding	3	glutathione peroxidase 1 [Source:HGNC Symbol
1627	3236.86	0.565081	0.181043	3.12125	0.00180088	0.998305	FALSE	ENSG00000182372	ENST00000524258	2055	CLN8	protein_coding	8	CLN8 transmembrane ER and ERGIC protein [Source:HGNC Symbol
8007	246.974	0.858278	0.276046	3.10919	0.00187604	0.998305	FALSE	ENSG00000069702	ENST00000533089	7049	TGFBR3	nonsense_mediated_decay	1	transforming growth factor beta receptor 3 [Source:HGNC Symbol
4986	675.36	-0.71836	0.231173	-3.10746	0.00188704	0.998305	FALSE	ENSG00000164687	ENST00000297258	2171	FABP5	protein_coding	8	fatty acid binding protein 5 [Source:HGNC Symbol
1063	4934.16	-0.459378	0.149046	-3.08211	0.00205536	0.998305	FALSE	ENSG00000114626	ENST00000483857	80325	ABTB1	nonsense_mediated_decay	3	ankyrin repeat and BTB domain containing 1 [Source:HGNC Symbol
5227	734.095	0.615739	0.202087	3.0469	0.00231214	0.998305	FALSE	ENSG00000155850	ENST00000286298	1836	SLC26A2	protein_coding	5	solute carrier family 26 member 2 [Source:HGNC Symbol
74	36697.4	-0.580333	0.190695	-3.04326	0.00234032	0.998305	FALSE	ENSG00000100292	ENST00000412893	3162	HMOX1	protein_coding	22	heme oxygenase 1 [Source:HGNC Symbol
6460	334.537	1.04807	0.344401	3.04315	0.00234112	0.998305	FALSE	ENSG00000211899	ENST00000637539	NA	IGHM	IG_C_gene	14	immunoglobulin heavy constant mu [Source:HGNC Symbol
5885	457.918	0.846953	0.278338	3.04289	0.00234316	0.998305	FALSE	ENSG00000069667	ENST00000335670	6095	RORA	protein_coding	15	RAR related orphan receptor A [Source:HGNC Symbol
2160	2566.62	0.581704	0.191913	3.03108	0.00243677	0.998305	FALSE	ENSG00000124216	ENST00000244050	6615	SNAI1	protein_coding	20	snail family transcriptional repressor 1 [Source:HGNC Symbol
4849	710.498	0.631079	0.208543	3.02614	0.00247698	0.998305	FALSE	ENSG00000136628	ENST00000366923	2058	EPRS	protein_coding	1	glutamyl-prolyl-tRNA synthetase [Source:HGNC Symbol
2190	2435.54	-0.674482	0.22339	-3.0193	0.00253359	0.998305	FALSE	ENSG00000170909	ENST00000391761	126014	OSCAR	protein_coding	19	osteoclast associated Ig-like receptor [Source:HGNC Symbol
3501	1572.9	0.479625	0.158915	3.01812	0.00254352	0.998305	FALSE	ENSG00000052795	ENST00000264433	57600	FNIP2	protein_coding	4	folliculin interacting protein 2 [Source:HGNC Symbol
13902	23.7241	-3.52896	1.16952	-3.01744	0.00254919	0.998305	FALSE	ENSG00000228314	ENST00000428301	54055	CYP4F29P	lncRNA	21	cytochrome P450 family 4 subfamily F member 29, pseudogene [Source:HGNC Symbol
573	7534.03	-0.407743	0.135234	-3.01509	0.00256903	0.998305	FALSE	ENSG00000167468	ENST00000354171	2879	GPX4	protein_coding	19	glutathione peroxidase 4 [Source:HGNC Symbol
11410	28.6057	-3.16497	1.05076	-3.01207	0.00259469	0.998305	FALSE	ENSG00000263503	ENST00000580257	NA	MAPK8IP1P2	processed_pseudogene	17	mitogen-activated protein kinase 8 interacting protein 1 pseudogene 2 [Source:HGNC Symbol
16571	11.9826	3.93523	1.31385	2.9952	0.00274267	0.998305	FALSE	ENSG00000171989	ENST00000307144	92483	LDHAL6B	protein_coding	15	lactate dehydrogenase A like 6B [Source:HGNC Symbol
6386	338.451	0.929177	0.31047	2.99281	0.00276424	0.998305	FALSE	ENSG00000147394	ENST00000370268	7739	ZNF185	protein_coding	X	zinc finger protein 185 with LIM domain [Source:HGNC Symbol
3730	1205.01	-0.55264	0.18478	-2.9908	0.00278249	0.998305	FALSE	ENSG00000101457	ENST00000372622	116092	DNTTIP1	protein_coding	20	deoxynucleotidyltransferase terminal interacting protein 1 [Source:HGNC Symbol
1245	4245.59	-0.456892	0.15287	-2.98877	0.00280107	0.998305	FALSE	ENSG00000108840	ENST00000225983	10014	HDAC5	protein_coding	17	histone deacetylase 5 [Source:HGNC Symbol
2761	1753.12	-0.548466	0.184435	-2.97377	0.00294164	0.998305	FALSE	ENSG00000103507	ENST00000394951	10295	BCKDK	protein_coding	16	branched chain ketoacid dehydrogenase kinase [Source:HGNC Symbol
11082	60.0875	2.14472	0.72697	2.95022	0.00317543	0.998305	FALSE	ENSG00000241945	ENST00000291576	5822	PWP2	protein_coding	21	PWP2 small subunit processome component [Source:HGNC Symbol
5381	636.067	-0.621306	0.21149	-2.93775	0.003306	0.998305	FALSE	ENSG00000236104	ENST00000431845	9278	ZBTB22	protein_coding	6	zinc finger and BTB domain containing 22 [Source:HGNC Symbol
7457	303.157	0.826371	0.281533	2.93526	0.00333271	0.998305	FALSE	ENSG00000109929	ENST00000264027	6309	SC5D	protein_coding	11	sterol-C5-desaturase [Source:HGNC Symbol
129	21848	-0.452901	0.15514	-2.91931	0.00350811	0.998305	FALSE	ENSG00000025708	ENST00000651490	1890	TYMP	protein_coding	22	thymidine phosphorylase [Source:HGNC Symbol
4825	819.376	0.706919	0.242246	2.91819	0.00352069	0.998305	FALSE	ENSG00000188211	ENST00000338965	374383	NCR3LG1	protein_coding	11	natural killer cell cytotoxicity receptor 3 ligand 1 [Source:HGNC Symbol
4895	681.292	0.59377	0.203746	2.91427	0.00356522	0.998305	FALSE	ENSG00000135127	ENST00000546857	92558	BICDL1	lncRNA	12	BICD family like cargo adaptor 1 [Source:HGNC Symbol
600	8298.96	-0.616784	0.211861	-2.91127	0.0035996	0.998305	FALSE	ENSG00000116741	ENST00000483295	5997	RGS2	lncRNA	1	regulator of G protein signaling 2 [Source:HGNC Symbol
379	10807	-0.379044	0.130818	-2.89749	0.00376163	0.998305	FALSE	ENSG00000136490	ENST00000259006	80774	LIMD2	protein_coding	17	LIM domain containing 2 [Source:HGNC Symbol
5920	456.354	0.841829	0.291471	2.88821	0.00387446	0.998305	FALSE	ENSG00000130396	ENST00000400825	4301	AFDN	protein_coding	6	afadin, adherens junction formation factor [Source:HGNC Symbol
5959	448.96	-0.643732	0.223012	-2.88654	0.00389508	0.998305	FALSE	ENSG00000152082	ENST00000425361	80097	MZT2B	protein_coding	2	mitotic spindle organizing protein 2B [Source:HGNC Symbol
4081	970.519	-0.524843	0.182425	-2.87703	0.00401438	0.998305	FALSE	ENSG00000182853	ENST00000441199	284013	VMO1	protein_coding	17	vitelline membrane outer layer 1 homolog [Source:HGNC Symbol
3220	1622.65	-0.576084	0.200368	-2.87513	0.00403862	0.998305	FALSE	ENSG00000116017	ENST00000585895	1820	ARID3A	lncRNA	19	AT-rich interaction domain 3A [Source:HGNC Symbol
3701	769.265	-0.636461	0.221485	-2.87361	0.00405806	0.998305	FALSE	ENSG00000184752	ENST00000552205	55967	NDUFA12	nonsense_mediated_decay	12	NADH:ubiquinone oxidoreductase subunit A12 [Source:HGNC Symbol
2695	2502.05	-0.479643	0.167284	-2.86724	0.00414065	0.998305	FALSE	ENSG00000271303	ENST00000381962	140809	SRXN1	protein_coding	20	sulfiredoxin 1 [Source:HGNC Symbol
3396	1120.29	-0.612177	0.214367	-2.85574	0.0042937	0.998305	FALSE	ENSG00000225217	ENST00000445535	NA	HSPA7	unprocessed_pseudogene	1	heat shock protein family A (Hsp70) member 7 [Source:HGNC Symbol
6008	628.736	-0.598371	0.210874	-2.83758	0.00454574	0.998305	FALSE	ENSG00000126822	ENST00000555982	26030	PLEKHG3	protein_coding	14	pleckstrin homology and RhoGEF domain containing G3 [Source:HGNC Symbol
790	5532.62	-0.410601	0.144718	-2.83725	0.00455033	0.998305	FALSE	ENSG00000123144	ENST00000591254	79002	TRIR	nonsense_mediated_decay	19	telomerase RNA component interacting RNase [Source:HGNC Symbol
8103	233.222	0.83915	0.296092	2.83408	0.00459577	0.998305	FALSE	ENSG00000162804	ENST00000401884	25992	SNED1	protein_coding	2	sushi, nidogen and EGF like domains 1 [Source:HGNC Symbol
3132	1516.06	-0.589891	0.208171	-2.83368	0.00460152	0.998305	FALSE	ENSG00000166523	ENST00000299663	26253	CLEC4E	protein_coding	12	C-type lectin domain family 4 member E [Source:HGNC Symbol
828	5896.11	-0.461926	0.163781	-2.8204	0.00479645	0.998305	FALSE	ENSG00000213654	ENST00000487761	63940	GPSM3	protein_coding	6	G protein signaling modulator 3 [Source:HGNC Symbol
14417	19.6686	-3.75439	1.3315	-2.81966	0.00480744	0.998305	FALSE	ENSG00000184368	ENST00000379651	256714	MAP7D2	protein_coding	X	MAP7 domain containing 2 [Source:HGNC Symbol
3049	1557.71	-0.450125	0.160555	-2.80355	0.00505428	0.998305	FALSE	ENSG00000181444	ENST00000484747	168544	ZNF467	protein_coding	7	zinc finger protein 467 [Source:HGNC Symbol
5874	526.392	-0.741369	0.265427	-2.79312	0.00522027	0.998305	FALSE	ENSG00000100311	ENST00000331163	5155	PDGFB	protein_coding	22	platelet derived growth factor subunit B [Source:HGNC Symbol
39	52950.4	-0.487806	0.174761	-2.79128	0.00525008	0.998305	FALSE	ENSG00000204525	ENST00000466892	3107	HLA-C	retained_intron	6	major histocompatibility complex, class I, C [Source:HGNC Symbol
1441	3617.42	-0.384863	0.137887	-2.79114	0.00525232	0.998305	FALSE	ENSG00000090238	ENST00000570099	83719	YPEL3	nonsense_mediated_decay	16	yippee like 3 [Source:HGNC Symbol
5293	570.226	0.658129	0.23656	2.78208	0.00540111	0.998305	FALSE	ENSG00000211751	ENST00000633705	NA	TRBC1	TR_C_gene	7	T cell receptor beta constant 1 [Source:HGNC Symbol
4397	810.241	0.74036	0.266118	2.78207	0.0054013	0.998305	FALSE	ENSG00000107798	ENST00000336233	3988	LIPA	protein_coding	10	lipase A, lysosomal acid type [Source:HGNC Symbol
4172	1048.69	0.581491	0.209229	2.77921	0.00544917	0.998305	FALSE	ENSG00000253729	ENST00000314191	5591	PRKDC	protein_coding	8	protein kinase, DNA-activated, catalytic subunit [Source:HGNC Symbol
8460	196.765	-0.898008	0.32335	-2.77721	0.00548285	0.998305	FALSE	ENSG00000215014	ENST00000647566	NA	AL645728.1	lncRNA	1	novel transcript
5195	964.97	-0.709554	0.255762	-2.77427	0.00553252	0.998305	FALSE	ENSG00000169439	ENST00000302190	6383	SDC2	protein_coding	8	syndecan 2 [Source:HGNC Symbol
5691	540.705	-0.618909	0.223499	-2.76918	0.00561984	0.998305	FALSE	ENSG00000087077	ENST00000200457	7205	TRIP6	protein_coding	7	thyroid hormone receptor interactor 6 [Source:HGNC Symbol
1882	2639.56	-0.420274	0.15253	-2.75535	0.00586292	0.998305	FALSE	ENSG00000160888	ENST00000587885	9592	IER2	protein_coding	19	immediate early response 2 [Source:HGNC Symbol
9905	135.282	1.02587	0.372405	2.75472	0.00587425	0.998305	FALSE	ENSG00000115009	ENST00000646475	6364	CCL20	protein_coding	2	C-C motif chemokine ligand 20 [Source:HGNC Symbol
3597	1287.7	-0.498297	0.18161	-2.74378	0.00607362	0.998305	FALSE	ENSG00000076662	ENST00000589900	3385	ICAM3	retained_intron	19	intercellular adhesion molecule 3 [Source:HGNC Symbol
8316	184.461	1.11267	0.405691	2.74265	0.0060946	0.998305	FALSE	ENSG00000105369	ENST00000221972	973	CD79A	protein_coding	19	CD79a molecule [Source:HGNC Symbol
1612	3454.53	-0.448036	0.164361	-2.72593	0.00641202	0.998305	FALSE	ENSG00000140931	ENST00000563672	123920	CMTM3	protein_coding	16	CKLF like MARVEL transmembrane domain containing 3 [Source:HGNC Symbol
9357	126.665	-1.13051	0.415192	-2.72287	0.00647169	0.998305	FALSE	ENSG00000243753	ENST00000482052	3139	HLA-L	lncRNA	6	major histocompatibility complex, class I, L (pseudogene) [Source:HGNC Symbol
1256	4064.7	-0.400931	0.14779	-2.71285	0.00667076	0.998305	FALSE	ENSG00000175857	ENST00000502276	202309	GAPT	protein_coding	5	GRB2 binding adaptor protein, transmembrane [Source:HGNC Symbol
9831	115.131	0.997784	0.368269	2.70939	0.00674069	0.998305	FALSE	ENSG00000204186	ENST00000374423	57683	ZDBF2	protein_coding	2	zinc finger DBF-type containing 2 [Source:HGNC Symbol
2072	2785.27	-0.554479	0.204717	-2.70851	0.00675855	0.998305	FALSE	ENSG00000112303	ENST00000418593	8875	VNN2	nonsense_mediated_decay	6	vanin 2 [Source:HGNC Symbol
245	17138.9	-0.408612	0.151152	-2.70332	0.00686506	0.998305	FALSE	ENSG00000115165	ENST00000264192	9595	CYTIP	protein_coding	2	cytohesin 1 interacting protein [Source:HGNC Symbol
5616	593.112	-0.533051	0.197674	-2.69662	0.00700468	0.998305	FALSE	ENSG00000227507	ENST00000483972	4050	LTB	lncRNA	6	lymphotoxin beta [Source:HGNC Symbol
1190	4092.84	-0.480094	0.178415	-2.69089	0.00712625	0.998305	FALSE	ENSG00000125347	ENST00000245414	3659	IRF1	protein_coding	5	interferon regulatory factor 1 [Source:HGNC Symbol
3212	1561.92	-0.416715	0.154968	-2.68905	0.00716567	0.998305	FALSE	ENSG00000111786	ENST00000229390	8683	SRSF9	protein_coding	12	serine and arginine rich splicing factor 9 [Source:HGNC Symbol
5738	551.115	0.617168	0.229566	2.68841	0.0071793	0.998305	FALSE	ENSG00000130787	ENST00000535831	9026	HIP1R	retained_intron	12	huntingtin interacting protein 1 related [Source:HGNC Symbol
930	5181.09	-0.383369	0.143056	-2.67985	0.00736555	0.998305	FALSE	ENSG00000172531	ENST00000312989	5499	PPP1CA	protein_coding	11	protein phosphatase 1 catalytic subunit alpha [Source:HGNC Symbol
137	20288.2	-0.399095	0.149236	-2.67426	0.00748946	0.998305	FALSE	ENSG00000011600	ENST00000587837	7305	TYROBP	nonsense_mediated_decay	19	TYRO protein tyrosine kinase binding protein [Source:HGNC Symbol
3978	1196.32	0.487721	0.183062	2.66424	0.00771623	0.998305	FALSE	ENSG00000150995	ENST00000649669	3708	ITPR1	retained_intron	3	inositol 1,4,5-trisphosphate receptor type 1 [Source:HGNC Symbol
5346	677.604	-0.517694	0.194743	-2.65835	0.00785245	0.998305	FALSE	ENSG00000169228	ENST00000478234	53917	RAB24	retained_intron	5	RAB24, member RAS oncogene family [Source:HGNC Symbol
4799	768.984	0.498667	0.187984	2.65272	0.00798465	0.998305	FALSE	ENSG00000101445	ENST00000299824	26051	PPP1R16B	protein_coding	20	protein phosphatase 1 regulatory subunit 16B [Source:HGNC Symbol
11472	41.8018	1.9775	0.745646	2.65206	0.00800012	0.998305	FALSE	ENSG00000180229	ENST00000426501	NA	HERC2P3	lncRNA	15	hect domain and RLD 2 pseudogene 3 [Source:HGNC Symbol
9444	160.376	-1.01943	0.384714	-2.64983	0.00805323	0.998305	FALSE	ENSG00000205927	ENST00000382357	10215	OLIG2	protein_coding	21	oligodendrocyte transcription factor 2 [Source:HGNC Symbol
17744	11.073	3.47154	1.3126	2.64478	0.00817448	0.998305	FALSE	ENSG00000255557	ENST00000534505	NA	AP001266.2	lncRNA	11	novel transcript
3090	1435.09	-0.445	0.168485	-2.64119	0.00826158	0.998305	FALSE	ENSG00000141504	ENST00000576846	112483	SAT2	retained_intron	17	spermidine/spermine N1-acetyltransferase family member 2 [Source:HGNC Symbol
2714	1807.99	-0.452781	0.171842	-2.63487	0.00841692	0.998305	FALSE	ENSG00000225697	ENST00000420764	65010	SLC26A6	protein_coding	3	solute carrier family 26 member 6 [Source:HGNC Symbol
11959	46.1669	-1.59724	0.606353	-2.63417	0.00843432	0.998305	FALSE	ENSG00000235776	ENST00000424559	NA	AC000089.1	processed_pseudogene	22	ribosomal protein L7a (RPL7A) pseudogene
4883	828.793	-0.637819	0.242753	-2.62744	0.00860298	0.998305	FALSE	ENSG00000137563	ENST00000518113	8836	GGH	lncRNA	8	gamma-glutamyl hydrolase [Source:HGNC Symbol
2424	1910.02	-0.537355	0.204662	-2.62558	0.00865018	0.998305	FALSE	ENSG00000104951	ENST00000391826	259307	IL4I1	protein_coding	19	interleukin 4 induced 1 [Source:HGNC Symbol
118	26263.7	-0.461149	0.17574	-2.62404	0.00868934	0.998305	FALSE	ENSG00000142657	ENST00000491493	5226	PGD	protein_coding	1	phosphogluconate dehydrogenase [Source:HGNC Symbol
1565	3553.31	-0.500784	0.19098	-2.62218	0.00873692	0.998305	FALSE	ENSG00000135912	ENST00000457313	9654	TTLL4	protein_coding	2	tubulin tyrosine ligase like 4 [Source:HGNC Symbol
19575	5.7015	-5.61142	2.1442	-2.61702	0.00887012	0.998305	FALSE	ENSG00000187140	ENST00000371116	27022	FOXD3	protein_coding	1	forkhead box D3 [Source:HGNC Symbol
8037	261.286	0.730102	0.279077	2.61613	0.00889319	0.998305	FALSE	ENSG00000248905	ENST00000334528	342184	FMN1	protein_coding	15	formin 1 [Source:HGNC Symbol
2851	1816.71	-0.51923	0.19858	-2.61472	0.0089301	0.998305	FALSE	ENSG00000250510	ENST00000311268	27239	GPR162	protein_coding	12	G protein-coupled receptor 162 [Source:HGNC Symbol
2243	2168.86	0.498087	0.191273	2.60406	0.00921257	0.998305	FALSE	ENSG00000107742	ENST00000373109	9806	SPOCK2	protein_coding	10	SPARC (osteonectin), cwcv and kazal like domains proteoglycan 2 [Source:HGNC Symbol
72	34001.7	-0.407326	0.15659	-2.60123	0.00928912	0.998305	FALSE	ENSG00000206503	ENST00000396634	3105	HLA-A	protein_coding	6	major histocompatibility complex, class I, A [Source:HGNC Symbol
4755	786.866	0.562985	0.216436	2.60116	0.00929079	0.998305	FALSE	ENSG00000169710	ENST00000306749	2194	FASN	protein_coding	17	fatty acid synthase [Source:HGNC Symbol
195	21357.4	-0.520719	0.200524	-2.59679	0.00941006	0.998305	FALSE	ENSG00000179163	ENST00000374479	2517	FUCA1	protein_coding	1	alpha-L-fucosidase 1 [Source:HGNC Symbol
1798	2957.08	0.56764	0.218772	2.59466	0.00946841	0.998305	FALSE	ENSG00000103249	ENST00000563642	1186	CLCN7	retained_intron	16	chloride voltage-gated channel 7 [Source:HGNC Symbol
6729	420.324	-0.574423	0.222116	-2.58614	0.00970574	0.998305	FALSE	ENSG00000272325	ENST00000607016	11165	NUDT3	protein_coding	6	nudix hydrolase 3 [Source:HGNC Symbol
4026	1008.74	-0.468717	0.181294	-2.5854	0.00972649	0.998305	FALSE	ENSG00000158552	ENST00000436556	130617	ZFAND2B	protein_coding	2	zinc finger AN1-type containing 2B [Source:HGNC Symbol
3587	1054.15	-0.477845	0.184932	-2.5839	0.00976903	0.998305	FALSE	ENSG00000244682	ENST00000502411	NA	FCGR2C	lncRNA	1	Fc fragment of IgG receptor IIc (gene/pseudogene) [Source:HGNC Symbol
2939	1461.88	-0.471334	0.182617	-2.581	0.00985134	0.998305	FALSE	ENSG00000204397	ENST00000375706	114769	CARD16	protein_coding	11	caspase recruitment domain family member 16 [Source:HGNC Symbol
10830	75.8185	1.16125	0.449965	2.58075	0.00985859	0.998305	FALSE	ENSG00000119599	ENST00000358377	26094	DCAF4	protein_coding	14	DDB1 and CUL4 associated factor 4 [Source:HGNC Symbol
1750	2767.68	-0.480977	0.186582	-2.57783	0.00994226	0.998305	FALSE	ENSG00000130202	ENST00000252485	5819	NECTIN2	protein_coding	19	nectin cell adhesion molecule 2 [Source:HGNC Symbol
10382	75.243	-1.52694	0.592703	-2.57623	0.00998833	0.998305	FALSE	ENSG00000130487	ENST00000648057	113730	KLHDC7B	protein_coding	22	kelch domain containing 7B [Source:HGNC Symbol
1834	2799.82	-0.434565	0.169156	-2.56902	0.0101988	0.998305	FALSE	ENSG00000169136	ENST00000595125	22809	ATF5	protein_coding	19	activating transcription factor 5 [Source:HGNC Symbol
4499	860.166	-0.520159	0.202616	-2.56721	0.010252	0.998305	FALSE	ENSG00000111642	ENST00000357008	1108	CHD4	protein_coding	12	chromodomain helicase DNA binding protein 4 [Source:HGNC Symbol
2356	1982.48	-0.435161	0.169531	-2.56686	0.0102624	0.998305	FALSE	ENSG00000235174	ENST00000424573	NA	RPL39P3	processed_pseudogene	6	ribosomal protein L39 pseudogene 3 [Source:HGNC Symbol
912	5509.28	-0.405233	0.157985	-2.56501	0.0103173	0.998305	FALSE	ENSG00000166925	ENST00000496728	81628	TSC22D4	lncRNA	7	TSC22 domain family member 4 [Source:HGNC Symbol
337	11540.1	-0.376849	0.147004	-2.56353	0.0103614	0.998305	FALSE	ENSG00000149806	ENST00000529639	2197	FAU	protein_coding	11	FAU ubiquitin like and ribosomal protein S30 fusion [Source:HGNC Symbol
10016	101.833	-1.07627	0.420354	-2.56038	0.0104557	0.998305	FALSE	ENSG00000126246	ENST00000246532	79713	IGFLR1	protein_coding	19	IGF like family receptor 1 [Source:HGNC Symbol
7046	363.422	-0.610581	0.238826	-2.55659	0.0105704	0.998305	FALSE	ENSG00000168275	ENST00000366615	388753	COA6	protein_coding	1	cytochrome c oxidase assembly factor 6 [Source:HGNC Symbol
19357	5.80246	-5.39286	2.11255	-2.55277	0.0106871	0.998305	FALSE	ENSG00000162878	ENST00000294964	91461	PKDCC	protein_coding	2	protein kinase domain containing, cytoplasmic [Source:HGNC Symbol
2131	2308.6	-0.393487	0.154176	-2.55219	0.0107049	0.998305	FALSE	ENSG00000196998	ENST00000465806	11152	WDR45	retained_intron	X	WD repeat domain 45 [Source:HGNC Symbol
5850	597.451	-0.745497	0.292494	-2.54876	0.0108107	0.998305	FALSE	ENSG00000104043	ENST00000558498	79895	ATP8B4	lncRNA	15	ATPase phospholipid transporting 8B4 (putative) [Source:HGNC Symbol
6537	281.689	-0.691188	0.271211	-2.54853	0.0108179	0.998305	FALSE	ENSG00000181404	ENST00000442898	100287171	WASHC1	protein_coding	9	WASH complex subunit 1 [Source:HGNC Symbol
2181	2167.18	-0.393427	0.154401	-2.54808	0.0108316	0.998305	FALSE	ENSG00000130755	ENST00000601387	9535	GMFG	protein_coding	19	glia maturation factor gamma [Source:HGNC Symbol
3052	1652.56	0.40807	0.160271	2.54613	0.0108925	0.998305	FALSE	ENSG00000112137	ENST00000332995	221692	PHACTR1	protein_coding	6	phosphatase and actin regulator 1 [Source:HGNC Symbol
383	9314.18	-0.389645	0.153191	-2.54352	0.0109741	0.998305	FALSE	ENSG00000223865	ENST00000418931	3115	HLA-DPB1	protein_coding	6	major histocompatibility complex, class II, DP beta 1 [Source:HGNC Symbol
2501	2314.91	0.43451	0.170837	2.54341	0.0109775	0.998305	FALSE	ENSG00000123358	ENST00000548977	3164	NR4A1	protein_coding	12	nuclear receptor subfamily 4 group A member 1 [Source:HGNC Symbol
2650	1778.93	-0.39245	0.154368	-2.5423	0.0110127	0.998305	FALSE	ENSG00000130724	ENST00000600006	27243	CHMP2A	protein_coding	19	charged multivesicular body protein 2A [Source:HGNC Symbol
12975	25.4672	2.41488	0.950052	2.54184	0.011027	0.998305	FALSE	ENSG00000211896	ENST00000390548	NA	IGHG1	IG_C_gene	14	immunoglobulin heavy constant gamma 1 (G1m marker) [Source:HGNC Symbol
11304	57.3681	1.34743	0.530328	2.54075	0.0110616	0.998305	FALSE	ENSG00000171368	ENST00000360578	11076	TPPP	protein_coding	5	tubulin polymerization promoting protein [Source:HGNC Symbol
997	4905.61	-0.407963	0.160639	-2.53963	0.0110971	0.998305	FALSE	ENSG00000160211	ENST00000393562	2539	G6PD	protein_coding	X	glucose-6-phosphate dehydrogenase [Source:HGNC Symbol
4831	902.849	-0.630036	0.248093	-2.53951	0.0111006	0.998305	FALSE	ENSG00000134028	ENST00000256412	27299	ADAMDEC1	protein_coding	8	ADAM like decysin 1 [Source:HGNC Symbol
6357	431.627	0.559469	0.220879	2.53292	0.0113118	0.998305	FALSE	ENSG00000050438	ENST00000535225	9498	SLC4A8	protein_coding	12	solute carrier family 4 member 8 [Source:HGNC Symbol
8093	219.391	0.76686	0.303286	2.5285	0.011455	0.998305	FALSE	ENSG00000076003	ENST00000264156	4175	MCM6	protein_coding	2	minichromosome maintenance complex component 6 [Source:HGNC Symbol
7471	319.183	-0.764878	0.302975	-2.52456	0.0115844	0.998305	FALSE	ENSG00000274021	ENST00000611513	NA	AC024909.1	lncRNA	12	novel transcript, antisense to DUSP6
1839	2712.8	-0.415447	0.164701	-2.52242	0.011655	0.998305	FALSE	ENSG00000166920	ENST00000396650	84419	C15orf48	protein_coding	15	chromosome 15 open reading frame 48 [Source:HGNC Symbol
3038	1618.99	-0.432976	0.171747	-2.52101	0.0117018	0.998305	FALSE	ENSG00000131069	ENST00000490046	55902	ACSS2	lncRNA	20	acyl-CoA synthetase short chain family member 2 [Source:HGNC Symbol
4870	938.485	0.454599	0.180384	2.52017	0.0117297	0.998305	FALSE	ENSG00000114315	ENST00000232424	3280	HES1	protein_coding	3	hes family bHLH transcription factor 1 [Source:HGNC Symbol
13853	19.315	2.21989	0.880909	2.52	0.0117355	0.998305	FALSE	ENSG00000259884	ENST00000564531	NA	AC025259.3	lncRNA	12	novel transcript
9763	98.251	-1.00292	0.399839	-2.50832	0.0121307	0.998305	FALSE	ENSG00000196507	ENST00000372628	85012	TCEAL3	protein_coding	X	transcription elongation factor A like 3 [Source:HGNC Symbol
2925	1472.49	-0.402224	0.160649	-2.50375	0.0122886	0.998305	FALSE	ENSG00000130303	ENST00000252593	684	BST2	protein_coding	19	bone marrow stromal cell antigen 2 [Source:HGNC Symbol
8277	202.952	-0.959189	0.384051	-2.49756	0.0125053	0.998305	FALSE	ENSG00000268903	ENST00000494149	NA	AL627309.6	processed_pseudogene	1	novel pseudogene
3769	1072.49	-0.430421	0.172383	-2.49689	0.0125288	0.998305	FALSE	ENSG00000099785	ENST00000381035	51257	MARCH2	protein_coding	19	membrane associated ring-CH-type finger 2 [Source:HGNC Symbol
233	18082.9	-0.379708	0.152209	-2.49465	0.0126083	0.998305	FALSE	ENSG00000125753	ENST00000589627	7408	VASP	protein_coding	19	vasodilator stimulated phosphoprotein [Source:HGNC Symbol
19054	5.02617	-5.51477	2.21177	-2.49337	0.0126537	0.998305	FALSE	ENSG00000251667	ENST00000508559	NA	BRCC3P1	processed_pseudogene	5	BRCA1/BRCA2-containing complex subunit 3 pseudogene 1 [Source:HGNC Symbol
2425	2505.6	-0.47433	0.190258	-2.49309	0.0126638	0.998305	FALSE	ENSG00000164442	ENST00000367651	10370	CITED2	protein_coding	6	Cbp/p300 interacting transactivator with Glu/Asp rich carboxy-terminal domain 2 [Source:HGNC Symbol
3183	1432.58	-0.418756	0.168132	-2.49065	0.0127511	0.998305	FALSE	ENSG00000142409	ENST00000610935	126208	ZNF787	protein_coding	19	zinc finger protein 787 [Source:HGNC Symbol
1958	2865.39	-0.448127	0.180107	-2.48811	0.0128423	0.998305	FALSE	ENSG00000105722	ENST00000222329	2077	ERF	protein_coding	19	ETS2 repressor factor [Source:HGNC Symbol
7360	266.616	-0.7925	0.318812	-2.48579	0.0129264	0.998305	FALSE	ENSG00000274213	ENST00000619432	NA	AC015912.3	lncRNA	17	novel transcript
1595	2906.13	-0.407337	0.164091	-2.48238	0.0130509	0.998305	FALSE	ENSG00000241553	ENST00000498623	10093	ARPC4	protein_coding	3	actin related protein 2/3 complex subunit 4 [Source:HGNC Symbol
1314	4411.53	-0.43205	0.174075	-2.48198	0.0130656	0.998305	FALSE	ENSG00000139679	ENST00000465365	10161	LPAR6	lncRNA	13	lysophosphatidic acid receptor 6 [Source:HGNC Symbol
901	5318.88	-0.367109	0.147945	-2.48139	0.0130871	0.998305	FALSE	ENSG00000149923	ENST00000563732	5531	PPP4C	nonsense_mediated_decay	16	protein phosphatase 4 catalytic subunit [Source:HGNC Symbol
1928	2768.67	-0.388309	0.15673	-2.47757	0.0132282	0.998305	FALSE	ENSG00000205581	ENST00000288344	3150	HMGN1	nonsense_mediated_decay	21	high mobility group nucleosome binding domain 1 [Source:HGNC Symbol
802	5623.51	-0.380205	0.153612	-2.4751	0.0133197	0.998305	FALSE	ENSG00000204642	ENST00000376861	3134	HLA-F	protein_coding	6	major histocompatibility complex, class I, F [Source:HGNC Symbol
10008	106.194	1.05537	0.426815	2.47266	0.0134113	0.998305	FALSE	ENSG00000255026	ENST00000533924	NA	AC136475.3	lncRNA	11	novel transcript
8992	148.675	0.956677	0.387382	2.4696	0.0135265	0.998305	FALSE	ENSG00000001461	ENST00000374399	57185	NIPAL3	protein_coding	1	NIPA like domain containing 3 [Source:HGNC Symbol
19351	4.50455	5.23226	2.12032	2.46768	0.0135994	0.998305	FALSE	ENSG00000285651	ENST00000648930	NA	AL450992.2	lncRNA	1	novel transcript, antisense to THEM4
1027	5421.53	0.492817	0.19976	2.46705	0.0136231	0.998305	FALSE	ENSG00000101493	ENST00000443185	9658	ZNF516	protein_coding	18	zinc finger protein 516 [Source:HGNC Symbol
10569	77.9837	1.10473	0.448152	2.46509	0.013698	0.998305	FALSE	ENSG00000236255	ENST00000420330	NA	AC009404.1	lncRNA	2	novel transcript
4921	693.807	-0.509253	0.206812	-2.46239	0.0138013	0.998305	FALSE	ENSG00000214530	ENST00000537351	10809	STARD10	protein_coding	11	StAR related lipid transfer domain containing 10 [Source:HGNC Symbol
1072	4377.03	-0.352584	0.143355	-2.45952	0.0139123	0.998305	FALSE	ENSG00000010256	ENST00000471189	7384	UQCRC1	retained_intron	3	ubiquinol-cytochrome c reductase core protein 1 [Source:HGNC Symbol
7207	320.257	-0.661808	0.269616	-2.45463	0.0141031	0.998305	FALSE	ENSG00000142552	ENST00000270645	57333	RCN3	protein_coding	19	reticulocalbin 3 [Source:HGNC Symbol
5028	827.82	-0.484373	0.197365	-2.4542	0.0141197	0.998305	FALSE	ENSG00000180573	ENST00000314088	8334	HIST1H2AC	nonsense_mediated_decay	6	histone cluster 1 H2A family member c [Source:HGNC Symbol
3465	1295.75	-0.42074	0.171684	-2.45067	0.0142591	0.998305	FALSE	ENSG00000106803	ENST00000498603	10952	SEC61B	protein_coding	9	Sec61 translocon beta subunit [Source:HGNC Symbol
5160	839.742	-0.558664	0.228053	-2.44971	0.0142973	0.998305	FALSE	ENSG00000093134	ENST00000367927	55350	VNN3	protein_coding	6	vanin 3 [Source:HGNC Symbol
8099	221.623	0.711877	0.291065	2.44576	0.0144546	0.998305	FALSE	ENSG00000178562	ENST00000458610	940	CD28	protein_coding	2	CD28 molecule [Source:HGNC Symbol
2657	1882.93	0.405704	0.165945	2.44482	0.0144926	0.998305	FALSE	ENSG00000164164	ENST00000455611	54726	OTUD4	lncRNA	4	OTU deubiquitinase 4 [Source:HGNC Symbol
9339	145.364	-0.921123	0.376927	-2.44377	0.0145346	0.998305	FALSE	ENSG00000158887	ENST00000463290	4359	MPZ	nonsense_mediated_decay	1	myelin protein zero [Source:HGNC Symbol
7290	303.109	0.668754	0.274224	2.43872	0.0147395	0.998305	FALSE	ENSG00000280385	ENST00000623539	NA	AP000648.3	TEC	11	novel transcript
5982	440.865	-0.548873	0.225201	-2.43726	0.014799	0.998305	FALSE	ENSG00000130159	ENST00000270517	51295	ECSIT	protein_coding	19	ECSIT signalling integrator [Source:HGNC Symbol
4943	771.82	-0.451477	0.18544	-2.43462	0.0149075	0.998305	FALSE	ENSG00000285410	ENST00000615671	NA	GABPB1-IT1	lncRNA	15	GABPB1 intronic transcript [Source:HGNC Symbol
4729	806.178	-0.465452	0.19152	-2.4303	0.0150862	0.998305	FALSE	ENSG00000116670	ENST00000235310	10459	MAD2L2	protein_coding	1	mitotic arrest deficient 2 like 2 [Source:HGNC Symbol
5599	580.484	0.546301	0.224812	2.43004	0.0150973	0.998305	FALSE	ENSG00000130338	ENST00000620026	56995	TULP4	lncRNA	6	tubby like protein 4 [Source:HGNC Symbol
7055	313.819	0.664995	0.274366	2.42375	0.0153612	0.998305	FALSE	ENSG00000112182	ENST00000257749	60468	BACH2	protein_coding	6	BTB domain and CNC homolog 2 [Source:HGNC Symbol
1615	3356.32	-0.377435	0.1558	-2.42255	0.0154118	0.998305	FALSE	ENSG00000117676	ENST00000525525	6195	RPS6KA1	nonsense_mediated_decay	1	ribosomal protein S6 kinase A1 [Source:HGNC Symbol
10268	117.987	1.15982	0.478782	2.42244	0.0154165	0.998305	FALSE	ENSG00000125498	ENST00000336077	3802	KIR2DL1	protein_coding	19	killer cell immunoglobulin like receptor, two Ig domains and long cytoplasmic tail 1 [Source:HGNC Symbol
242	17547.9	-0.416691	0.172228	-2.41941	0.0155457	0.998305	FALSE	ENSG00000136830	ENST00000373314	64855	FAM129B	protein_coding	9	family with sequence similarity 129 member B [Source:HGNC Symbol
438	11116	-0.40557	0.167645	-2.41922	0.0155538	0.998305	FALSE	ENSG00000185650	ENST00000555997	677	ZFP36L1	protein_coding	14	ZFP36 ring finger protein like 1 [Source:HGNC Symbol
4734	702.245	0.586891	0.243008	2.41511	0.0157305	0.998305	FALSE	ENSG00000069493	ENST00000536355	29121	CLEC2D	nonsense_mediated_decay	12	C-type lectin domain family 2 member D [Source:HGNC Symbol
5363	632.282	0.495939	0.20537	2.41486	0.0157414	0.998305	FALSE	ENSG00000147324	ENST00000520091	9258	MFHAS1	lncRNA	8	malignant fibrous histiocytoma amplified sequence 1 [Source:HGNC Symbol
7445	254.561	0.696865	0.288802	2.41295	0.0158241	0.998305	FALSE	ENSG00000175265	ENST00000473125	23015	GOLGA8A	retained_intron	15	golgin A8 family member A [Source:HGNC Symbol
7033	314.622	0.64592	0.267743	2.41246	0.0158451	0.998305	FALSE	ENSG00000101096	ENST00000371564	4773	NFATC2	protein_coding	20	nuclear factor of activated T cells 2 [Source:HGNC Symbol
1657	2835.77	-0.375237	0.155617	-2.41129	0.0158962	0.998305	FALSE	ENSG00000177697	ENST00000524748	977	CD151	protein_coding	11	CD151 molecule (Raph blood group) [Source:HGNC Symbol
3496	1302.4	0.445504	0.185034	2.40768	0.0160541	0.998305	FALSE	ENSG00000167106	ENST00000373095	399665	FAM102A	protein_coding	9	family with sequence similarity 102 member A [Source:HGNC Symbol
5046	757.851	-0.534333	0.222511	-2.40137	0.0163337	0.998305	FALSE	ENSG00000188157	ENST00000379370	375790	AGRN	protein_coding	1	agrin [Source:HGNC Symbol
9340	183.402	0.722387	0.300854	2.40112	0.0163448	0.998305	FALSE	ENSG00000188897	ENST00000595168	400499	AC099489.1	protein_coding	16	vitellogenin [Source:NCBI gene
5453	662.604	0.510736	0.212819	2.39986	0.0164012	0.998305	FALSE	ENSG00000102445	ENST00000389908	80183	RUBCNL	protein_coding	13	rubicon like autophagy enhancer [Source:HGNC Symbol
3828	1176.95	0.506049	0.210998	2.39836	0.0164688	0.998305	FALSE	ENSG00000050344	ENST00000056233	9603	NFE2L3	protein_coding	7	nuclear factor, erythroid 2 like 3 [Source:HGNC Symbol
147	22576.5	-0.3974	0.165832	-2.39641	0.0165566	0.998305	FALSE	ENSG00000159840	ENST00000322764	7791	ZYX	protein_coding	7	zyxin [Source:HGNC Symbol
7534	288.63	-0.782063	0.326548	-2.39494	0.0166231	0.998305	FALSE	ENSG00000166527	ENST00000382064	338339	CLEC4D	protein_coding	12	C-type lectin domain family 4 member D [Source:HGNC Symbol
4754	772.363	-0.448453	0.187303	-2.39427	0.0166537	0.998305	FALSE	ENSG00000178057	ENST00000480392	25915	NDUFAF3	retained_intron	3	NADH:ubiquinone oxidoreductase complex assembly factor 3 [Source:HGNC Symbol
7563	238.258	0.762306	0.318503	2.3934	0.016693	0.998305	FALSE	ENSG00000169398	ENST00000522684	5747	PTK2	protein_coding	8	protein tyrosine kinase 2 [Source:HGNC Symbol
8442	209.42	-0.738336	0.308625	-2.39234	0.0167412	0.998305	FALSE	ENSG00000225342	ENST00000412812	NA	AC079630.1	lncRNA	12	novel transcript, antisense to LRRK2
11570	48.9444	1.3433	0.561983	2.39028	0.0168356	0.998305	FALSE	ENSG00000185986	ENST00000652578	NA	SDHAP3	lncRNA	5	succinate dehydrogenase complex flavoprotein subunit A pseudogene 3 [Source:HGNC Symbol
1970	2640.06	-0.438088	0.183802	-2.38347	0.0171501	0.998305	FALSE	ENSG00000172432	ENST00000307114	54676	GTPBP2	protein_coding	6	GTP binding protein 2 [Source:HGNC Symbol
7143	308.858	0.578463	0.242762	2.38284	0.0171796	0.998305	FALSE	ENSG00000158321	ENST00000644939	26053	AUTS2	protein_coding	7	activator of transcription and developmental regulator AUTS2 [Source:HGNC Symbol
209	16038.6	-0.320925	0.134809	-2.38058	0.0172854	0.998305	FALSE	ENSG00000197956	ENST00000496817	6277	S100A6	protein_coding	1	S100 calcium binding protein A6 [Source:HGNC Symbol
728	6716.29	-0.330296	0.138878	-2.37832	0.0173919	0.998305	FALSE	ENSG00000187474	ENST00000339223	2359	FPR3	protein_coding	19	formyl peptide receptor 3 [Source:HGNC Symbol
4095	1024.95	-0.539424	0.226907	-2.37729	0.0174406	0.998305	FALSE	ENSG00000099364	ENST00000562798	54620	FBXL19	protein_coding	16	F-box and leucine rich repeat protein 19 [Source:HGNC Symbol
9504	127.739	0.874337	0.367944	2.37628	0.0174883	0.998305	FALSE	ENSG00000113763	ENST00000329542	90249	UNC5A	protein_coding	5	unc-5 netrin receptor A [Source:HGNC Symbol
10745	71.1213	1.28521	0.541256	2.37449	0.0175731	0.998305	FALSE	ENSG00000168813	ENST00000311921	22847	ZNF507	protein_coding	19	zinc finger protein 507 [Source:HGNC Symbol
1310	4107.32	-0.355547	0.149769	-2.37397	0.0175981	0.998305	FALSE	ENSG00000089693	ENST00000203630	8079	MLF2	protein_coding	12	myeloid leukemia factor 2 [Source:HGNC Symbol
2290	2219.29	-0.378175	0.159493	-2.37111	0.0177349	0.998305	FALSE	ENSG00000088986	ENST00000392509	8655	DYNLL1	protein_coding	12	dynein light chain LC8-type 1 [Source:HGNC Symbol
216	17419.7	-0.326332	0.137661	-2.37054	0.0177619	0.998305	FALSE	ENSG00000131981	ENST00000553493	3958	LGALS3	protein_coding	14	galectin 3 [Source:HGNC Symbol
3227	1304.34	-0.440493	0.186186	-2.36588	0.0179874	0.998305	FALSE	ENSG00000147168	ENST00000276110	3561	IL2RG	retained_intron	X	interleukin 2 receptor subunit gamma [Source:HGNC Symbol
1876	2285.54	0.445923	0.188918	2.36041	0.0182547	0.998305	FALSE	ENSG00000168685	ENST00000508941	3575	IL7R	protein_coding	5	interleukin 7 receptor [Source:HGNC Symbol
3959	1048.98	-0.412789	0.175047	-2.35816	0.0183656	0.998305	FALSE	ENSG00000204387	ENST00000375640	50854	SNHG32	lncRNA	6	small nucleolar RNA host gene 32 [Source:HGNC Symbol
465	10809.1	-0.331632	0.140741	-2.35633	0.0184563	0.998305	FALSE	ENSG00000169564	ENST00000303577	5093	PCBP1	protein_coding	2	poly(rC) binding protein 1 [Source:HGNC Symbol
2553	1982.72	-0.491992	0.208879	-2.35539	0.0185032	0.998305	FALSE	ENSG00000007047	ENST00000587566	57787	MARK4	protein_coding	19	microtubule affinity regulating kinase 4 [Source:HGNC Symbol
19222	5.05669	-5.20245	2.21387	-2.34993	0.0187768	0.998305	FALSE	ENSG00000227934	ENST00000413346	NA	AL732414.1	processed_pseudogene	1	ring finger protein 4 (RNF4) pseudogene
3782	1190.01	-0.401569	0.170979	-2.34865	0.0188417	0.998305	FALSE	ENSG00000156110	ENST00000286621	132	ADK	protein_coding	10	adenosine kinase [Source:HGNC Symbol
190	19625	-0.329398	0.140293	-2.34793	0.0188781	0.998305	FALSE	ENSG00000130592	ENST00000311604	4046	LSP1	protein_coding	11	lymphocyte specific protein 1 [Source:HGNC Symbol
1844	3012.51	-0.426625	0.181854	-2.34598	0.0189772	0.998305	FALSE	ENSG00000113532	ENST00000231461	7903	ST8SIA4	protein_coding	5	ST8 alpha-N-acetyl-neuraminide alpha-2,8-sialyltransferase 4 [Source:HGNC Symbol
2337	2078.79	-0.386738	0.164869	-2.34573	0.0189898	0.998305	FALSE	ENSG00000014914	ENST00000466496	10903	MTMR11	lncRNA	1	myotubularin related protein 11 [Source:HGNC Symbol
3648	1354.32	-0.482892	0.205985	-2.3443	0.0190626	0.998305	FALSE	ENSG00000104447	ENST00000395715	7227	TRPS1	protein_coding	8	transcriptional repressor GATA binding 1 [Source:HGNC Symbol
1678	2635.57	-0.365299	0.155863	-2.34371	0.0190931	0.998305	FALSE	ENSG00000107223	ENST00000371649	8721	EDF1	protein_coding	9	endothelial differentiation related factor 1 [Source:HGNC Symbol
4544	922.177	-0.560808	0.23952	-2.34138	0.0192126	0.998305	FALSE	ENSG00000147883	ENST00000276925	1030	CDKN2B	protein_coding	9	cyclin dependent kinase inhibitor 2B [Source:HGNC Symbol
3781	1048.44	0.469644	0.200681	2.34025	0.0192708	0.998305	FALSE	ENSG00000013725	ENST00000313421	923	CD6	protein_coding	11	CD6 molecule [Source:HGNC Symbol
11785	44.3863	1.33931	0.572938	2.33762	0.0194068	0.998305	FALSE	ENSG00000107282	ENST00000265381	320	APBA1	protein_coding	9	amyloid beta precursor protein binding family A member 1 [Source:HGNC Symbol
2846	1912.41	-0.441969	0.189129	-2.33686	0.0194465	0.998305	FALSE	ENSG00000143878	ENST00000272233	388	RHOB	protein_coding	2	ras homolog family member B [Source:HGNC Symbol
692	6657.02	-0.313354	0.134328	-2.33275	0.019661	0.998305	FALSE	ENSG00000160991	ENST00000482237	80228	ORAI2	protein_coding	7	ORAI calcium release-activated calcium modulator 2 [Source:HGNC Symbol
1192	4309.65	0.345768	0.148278	2.33188	0.0197068	0.998305	FALSE	ENSG00000184588	ENST00000329654	5142	PDE4B	protein_coding	1	phosphodiesterase 4B [Source:HGNC Symbol
470	8075.54	-0.343844	0.147582	-2.32986	0.0198137	0.998305	FALSE	ENSG00000136942	ENST00000373570	11224	RPL35	protein_coding	9	ribosomal protein L35 [Source:HGNC Symbol
5640	580.639	-0.462004	0.198487	-2.32763	0.0199319	0.998305	FALSE	ENSG00000165389	ENST00000298130	171546	SPTSSA	protein_coding	14	serine palmitoyltransferase small subunit A [Source:HGNC Symbol
259	14792.8	-0.303951	0.130608	-2.3272	0.0199546	0.998305	FALSE	ENSG00000126759	ENST00000640573	5199	CFP	retained_intron	X	complement factor properdin [Source:HGNC Symbol
4089	965.972	-0.414779	0.178387	-2.32516	0.0200634	0.998305	FALSE	ENSG00000175482	ENST00000529704	57804	POLD4	protein_coding	11	DNA polymerase delta 4, accessory subunit [Source:HGNC Symbol
5904	522.83	0.614044	0.264228	2.32392	0.0201299	0.998305	FALSE	ENSG00000214900	ENST00000556434	NA	LINC01588	lncRNA	14	long intergenic non-protein coding RNA 1588 [Source:HGNC Symbol
2385	2342.97	0.338754	0.145941	2.32117	0.0202774	0.998305	FALSE	ENSG00000127528	ENST00000248071	10365	KLF2	protein_coding	19	Kruppel like factor 2 [Source:HGNC Symbol
8302	196.762	0.746591	0.321842	2.31975	0.0203546	0.998305	FALSE	ENSG00000163235	ENST00000295400	7039	TGFA	protein_coding	2	transforming growth factor alpha [Source:HGNC Symbol
5220	691.677	-0.479981	0.206963	-2.31916	0.0203861	0.998305	FALSE	ENSG00000184428	ENST00000519977	116447	TOP1MT	protein_coding	8	DNA topoisomerase I mitochondrial [Source:HGNC Symbol
9148	160.629	-0.75397	0.325323	-2.31761	0.0204706	0.998305	FALSE	ENSG00000174132	ENST00000312637	345757	FAM174A	protein_coding	5	family with sequence similarity 174 member A [Source:HGNC Symbol
946	5437.51	-0.351635	0.151835	-2.31591	0.0205632	0.998305	FALSE	ENSG00000168394	ENST00000486332	6890	TAP1	retained_intron	6	transporter 1, ATP binding cassette subfamily B member [Source:HGNC Symbol
2098	2558.28	-0.357272	0.154404	-2.31387	0.0206748	0.998305	FALSE	ENSG00000143862	ENST00000272217	127829	ARL8A	protein_coding	1	ADP ribosylation factor like GTPase 8A [Source:HGNC Symbol
11384	63.1382	1.14334	0.4943	2.31304	0.0207203	0.998305	FALSE	ENSG00000275210	ENST00000616950	NA	AC245884.11	lncRNA	19	novel transcript
6775	365.043	0.629517	0.272226	2.31248	0.0207514	0.998305	FALSE	ENSG00000117602	ENST00000538532	11123	RCAN3	protein_coding	1	RCAN family member 3 [Source:HGNC Symbol
7317	323.546	0.562149	0.243227	2.31121	0.0208212	0.998305	FALSE	ENSG00000188290	ENST00000428771	57801	HES4	protein_coding	1	hes family bHLH transcription factor 4 [Source:HGNC Symbol
1427	3875.57	-0.44632	0.193112	-2.3112	0.0208218	0.998305	FALSE	ENSG00000185262	ENST00000327490	283991	UBALD2	protein_coding	17	UBA like domain containing 2 [Source:HGNC Symbol
4232	736.745	-0.514609	0.2228	-2.30974	0.0209027	0.998305	FALSE	ENSG00000124466	ENST00000244333	27076	LYPD3	protein_coding	19	LY6/PLAUR domain containing 3 [Source:HGNC Symbol
4554	832.069	-0.459314	0.198916	-2.30908	0.0209393	0.998305	FALSE	ENSG00000086504	ENST00000648346	10573	MRPL28	protein_coding	16	mitochondrial ribosomal protein L28 [Source:HGNC Symbol
9028	143.658	-0.829465	0.359475	-2.30743	0.0210306	0.998305	FALSE	ENSG00000080031	ENST00000376350	5794	AC010327.1	protein_coding	19	protein tyrosine phosphatase receptor type H [Source:NCBI gene
792	6849.39	0.387897	0.168143	2.30695	0.0210575	0.998305	FALSE	ENSG00000113504	ENST00000264930	10723	SLC12A7	protein_coding	5	solute carrier family 12 member 7 [Source:HGNC Symbol
557	8104.05	-0.332156	0.144026	-2.30622	0.0210985	0.998305	FALSE	ENSG00000101421	ENST00000217402	128866	CHMP4B	protein_coding	20	charged multivesicular body protein 4B [Source:HGNC Symbol
21631	3.38391	5.62276	2.43864	2.3057	0.0211274	0.998305	FALSE	ENSG00000263120	ENST00000572877	NA	AC004584.3	lncRNA	17	novel transcript, sense intronic to SCPEP1
7597	280.021	-0.656293	0.284866	-2.30387	0.02123	0.998305	FALSE	ENSG00000198121	ENST00000374431	1902	LPAR1	protein_coding	9	lysophosphatidic acid receptor 1 [Source:HGNC Symbol
1385	3715.21	-0.348609	0.151409	-2.30243	0.0213111	0.998305	FALSE	ENSG00000110057	ENST00000610659	81622	UNC93B1	lncRNA	11	unc-93 homolog B1, TLR signaling regulator [Source:HGNC Symbol
134	21361.5	-0.350589	0.152477	-2.2993	0.0214882	0.998305	FALSE	ENSG00000162244	ENST00000648640	6159	RPL29	protein_coding	3	ribosomal protein L29 [Source:HGNC Symbol
7598	289.401	0.595301	0.259171	2.29694	0.021622	0.998305	FALSE	ENSG00000197121	ENST00000354764	80055	PGAP1	protein_coding	2	post-GPI attachment to proteins 1 [Source:HGNC Symbol
2805	1590.98	-0.378395	0.164873	-2.29507	0.0217289	0.998305	FALSE	ENSG00000172725	ENST00000616321	57175	CORO1B	nonsense_mediated_decay	11	coronin 1B [Source:HGNC Symbol
6758	297.636	0.723981	0.315775	2.29271	0.0218647	0.998305	FALSE	ENSG00000225783	ENST00000421867	NA	MIAT	lncRNA	22	myocardial infarction associated transcript [Source:HGNC Symbol
206	20787.6	-0.397768	0.173581	-2.29154	0.0219323	0.998305	FALSE	ENSG00000161921	ENST00000293778	58191	CXCL16	protein_coding	17	C-X-C motif chemokine ligand 16 [Source:HGNC Symbol
2162	2166.91	-0.350056	0.152816	-2.2907	0.0219807	0.998305	FALSE	ENSG00000236552	ENST00000439189	NA	RPL13AP5	processed_pseudogene	10	ribosomal protein L13a pseudogene 5 [Source:HGNC Symbol
22901	3.23153	5.67243	2.47714	2.28991	0.0220268	0.998305	FALSE	ENSG00000203581	ENST00000570470	26184	OR1F2P	unprocessed_pseudogene	16	olfactory receptor family 1 subfamily F member 2 pseudogene [Source:HGNC Symbol
12754	42.1746	1.35202	0.590711	2.2888	0.0220908	0.998305	FALSE	ENSG00000164406	ENST00000296877	116842	LEAP2	protein_coding	5	liver enriched antimicrobial peptide 2 [Source:HGNC Symbol
193	20765	-0.326868	0.142812	-2.2888	0.022091	0.998305	FALSE	ENSG00000141526	ENST00000584689	9123	SLC16A3	protein_coding	17	solute carrier family 16 member 3 [Source:HGNC Symbol
2857	1683.17	-0.381813	0.166883	-2.2879	0.0221432	0.998305	FALSE	ENSG00000104825	ENST00000576510	4793	NFKBIB	protein_coding	19	NFKB inhibitor beta [Source:HGNC Symbol
8525	162.613	-0.751921	0.328688	-2.28764	0.0221584	0.998305	FALSE	ENSG00000128311	ENST00000403892	7263	TST	protein_coding	22	thiosulfate sulfurtransferase [Source:HGNC Symbol
7920	230.764	0.712885	0.311947	2.28528	0.0222967	0.998305	FALSE	ENSG00000101695	ENST00000217740	54941	RNF125	protein_coding	18	ring finger protein 125 [Source:HGNC Symbol
8154	187.277	0.791742	0.346753	2.2833	0.0224126	0.998305	FALSE	ENSG00000167286	ENST00000300692	915	CD3D	protein_coding	11	CD3d molecule [Source:HGNC Symbol
669	5922.02	-0.338664	0.148328	-2.28321	0.0224181	0.998305	FALSE	ENSG00000186468	ENST00000651545	6228	RPS23	protein_coding	5	ribosomal protein S23 [Source:HGNC Symbol
8163	208.208	0.758295	0.332372	2.28146	0.0225211	0.998305	FALSE	ENSG00000142207	ENST00000382751	9875	URB1	protein_coding	21	URB1 ribosome biogenesis homolog [Source:HGNC Symbol
4251	969.675	0.420955	0.18464	2.27988	0.0226151	0.998305	FALSE	ENSG00000076641	ENST00000220597	55824	PAG1	protein_coding	8	phosphoprotein membrane anchor with glycosphingolipid microdomains 1 [Source:HGNC Symbol
3519	1284.14	0.472974	0.207546	2.27889	0.0226735	0.998305	FALSE	ENSG00000177200	ENST00000566029	80205	CHD9	protein_coding	16	chromodomain helicase DNA binding protein 9 [Source:HGNC Symbol
5452	579.799	-0.499504	0.219305	-2.27767	0.0227462	0.998305	FALSE	ENSG00000131495	ENST00000510680	4695	NDUFA2	lncRNA	5	NADH:ubiquinone oxidoreductase subunit A2 [Source:HGNC Symbol
1760	3213.56	-0.350402	0.15397	-2.27577	0.0228595	0.998305	FALSE	ENSG00000198517	ENST00000343242	7975	MAFK	protein_coding	7	MAF bZIP transcription factor K [Source:HGNC Symbol
7966	260.473	-0.631904	0.277694	-2.27554	0.0228735	0.998305	FALSE	ENSG00000218891	ENST00000325421	163033	ZNF579	protein_coding	19	zinc finger protein 579 [Source:HGNC Symbol
2108	2614.63	-0.36472	0.160338	-2.27469	0.0229243	0.998305	FALSE	ENSG00000174695	ENST00000502346	153339	TMEM167A	protein_coding	5	transmembrane protein 167A [Source:HGNC Symbol
6975	321.987	0.603536	0.265369	2.27433	0.022946	0.998305	FALSE	ENSG00000127152	ENST00000357195	64919	BCL11B	protein_coding	14	BAF chromatin remodeling complex subunit BCL11B [Source:HGNC Symbol
3542	1070.98	-0.462152	0.203258	-2.27372	0.0229826	0.998305	FALSE	ENSG00000196683	ENST00000463284	54543	TOMM7	lncRNA	7	translocase of outer mitochondrial membrane 7 [Source:HGNC Symbol
4009	1153.77	0.42059	0.184981	2.27369	0.0229844	0.998305	FALSE	ENSG00000120875	ENST00000240101	1846	DUSP4	protein_coding	8	dual specificity phosphatase 4 [Source:HGNC Symbol
5993	545.655	0.524869	0.230977	2.27239	0.0230632	0.998305	FALSE	ENSG00000180758	ENST00000377411	80045	GPR157	protein_coding	1	G protein-coupled receptor 157 [Source:HGNC Symbol
1631	3131.38	-0.337375	0.148477	-2.27224	0.0230722	0.998305	FALSE	ENSG00000126860	ENST00000461237	2123	EVI2A	protein_coding	17	ecotropic viral integration site 2A [Source:HGNC Symbol
3435	1457.2	-0.42441	0.18684	-2.27151	0.0231161	0.998305	FALSE	ENSG00000165178	ENST00000438382	NA	NCF1C	unprocessed_pseudogene	7	neutrophil cytosolic factor 1C pseudogene [Source:HGNC Symbol
4376	846.524	-0.421522	0.185609	-2.27102	0.0231458	0.998305	FALSE	ENSG00000168894	ENST00000461845	51255	RNF181	retained_intron	2	ring finger protein 181 [Source:HGNC Symbol
295	13980	0.361191	0.159044	2.27101	0.0231462	0.998305	FALSE	ENSG00000251562	ENST00000619449	378938	MALAT1	lncRNA	11	metastasis associated lung adenocarcinoma transcript 1 [Source:HGNC Symbol
6861	336.953	-0.57564	0.253502	-2.27075	0.023162	0.998305	FALSE	ENSG00000150337	ENST00000444948	2209	FCGR1A	protein_coding	1	Fc fragment of IgG receptor Ia [Source:HGNC Symbol
347	10954.4	-0.329011	0.14501	-2.2689	0.0232747	0.998305	FALSE	ENSG00000110700	ENST00000531008	6207	RPS13	retained_intron	11	ribosomal protein S13 [Source:HGNC Symbol
1519	3743.03	-0.378215	0.166727	-2.26848	0.0233002	0.998305	FALSE	ENSG00000008394	ENST00000536371	4257	MGST1	protein_coding	12	microsomal glutathione S-transferase 1 [Source:HGNC Symbol
7919	246.116	0.64104	0.282692	2.26763	0.0233518	0.998305	FALSE	ENSG00000148516	ENST00000488625	6935	ZEB1	retained_intron	10	zinc finger E-box binding homeobox 1 [Source:HGNC Symbol
7206	292.66	-0.752935	0.332074	-2.26737	0.0233674	0.998305	FALSE	ENSG00000129538	ENST00000397967	6035	RNASE1	protein_coding	14	ribonuclease A family member 1, pancreatic [Source:HGNC Symbol
3145	1503.29	-0.409068	0.180464	-2.26676	0.0234048	0.998305	FALSE	ENSG00000178252	ENST00000395474	11180	WDR6	protein_coding	3	WD repeat domain 6 [Source:HGNC Symbol
7199	329.851	-0.634026	0.279922	-2.26501	0.0235119	0.998305	FALSE	ENSG00000276900	ENST00000619086	NA	AC023157.3	lncRNA	12	novel transcript, antisense to AMN1
6154	450.467	-0.604039	0.266936	-2.26286	0.0236444	0.998305	FALSE	ENSG00000211584	ENST00000548498	55652	SLC48A1	protein_coding	12	solute carrier family 48 member 1 [Source:HGNC Symbol
4162	1102.17	-0.458309	0.202636	-2.26174	0.0237138	0.998305	FALSE	ENSG00000126005	ENST00000635104	101410538	MMP24OS	lncRNA	20	MMP24 opposite strand [Source:HGNC Symbol
16522	13.6055	2.52148	1.11498	2.26145	0.0237315	0.998305	FALSE	ENSG00000256973	ENST00000543604	NA	AC053513.2	lncRNA	12	novel transcript
11646	68.2571	-1.21287	0.536392	-2.26117	0.023749	0.998305	FALSE	ENSG00000198554	ENST00000360586	11169	WDHD1	protein_coding	14	WD repeat and HMG-box DNA binding protein 1 [Source:HGNC Symbol
5770	533.181	-0.476443	0.210734	-2.26088	0.0237668	0.998305	FALSE	ENSG00000134030	ENST00000256413	9811	CTIF	protein_coding	18	cap binding complex dependent translation initiation factor [Source:HGNC Symbol
1178	4117.57	-0.32401	0.143354	-2.26021	0.0238083	0.998305	FALSE	ENSG00000140264	ENST00000474290	10169	SERF2	lncRNA	15	small EDRK-rich factor 2 [Source:HGNC Symbol
6937	400.842	0.573695	0.253844	2.26003	0.0238196	0.998305	FALSE	ENSG00000122224	ENST00000368037	4063	LY9	protein_coding	1	lymphocyte antigen 9 [Source:HGNC Symbol
6394	419.205	0.556364	0.246177	2.26002	0.0238203	0.998305	FALSE	ENSG00000072274	ENST00000426789	7037	TFRC	protein_coding	3	transferrin receptor [Source:HGNC Symbol
880	5532.67	-0.314677	0.139245	-2.25988	0.0238288	0.998305	FALSE	ENSG00000161203	ENST00000382456	1173	AP2M1	protein_coding	3	adaptor related protein complex 2 subunit mu 1 [Source:HGNC Symbol
6230	422.987	0.596807	0.264278	2.25826	0.0239296	0.998305	FALSE	ENSG00000118257	ENST00000464003	8828	NRP2	lncRNA	2	neuropilin 2 [Source:HGNC Symbol
8431	187.564	0.70701	0.313586	2.2546	0.0241584	0.998305	FALSE	ENSG00000070718	ENST00000518421	10947	AP3M2	protein_coding	8	adaptor related protein complex 3 subunit mu 2 [Source:HGNC Symbol
498	8050.28	-0.332436	0.147456	-2.25448	0.0241657	0.998305	FALSE	ENSG00000156482	ENST00000518164	6156	RPL30	lncRNA	8	ribosomal protein L30 [Source:HGNC Symbol
1210	4607.51	-0.375469	0.166681	-2.25261	0.0242835	0.998305	FALSE	ENSG00000188906	ENST00000416796	120892	LRRK2	protein_coding	12	leucine rich repeat kinase 2 [Source:HGNC Symbol
7069	326.552	0.539864	0.239685	2.25239	0.0242979	0.998305	FALSE	ENSG00000151835	ENST00000402364	26278	SACS	protein_coding	13	sacsin molecular chaperone [Source:HGNC Symbol
8190	171.525	-0.768561	0.341465	-2.25077	0.0243998	0.998305	FALSE	ENSG00000205155	ENST00000587708	55851	PSENEN	protein_coding	19	presenilin enhancer, gamma-secretase subunit [Source:HGNC Symbol
3232	1545.65	-0.40825	0.181742	-2.24632	0.0246837	0.998305	FALSE	ENSG00000167565	ENST00000392028	29946	SERTAD3	protein_coding	19	SERTA domain containing 3 [Source:HGNC Symbol
2208	2518.92	0.380587	0.169516	2.24513	0.0247596	0.998305	FALSE	ENSG00000134602	ENST00000394334	51765	STK26	protein_coding	X	serine/threonine kinase 26 [Source:HGNC Symbol
2161	2071.05	-0.457943	0.204032	-2.24447	0.0248025	0.998305	FALSE	ENSG00000198848	ENST00000565568	1066	CES1	nonsense_mediated_decay	16	carboxylesterase 1 [Source:HGNC Symbol
1625	3305.67	-0.342993	0.15292	-2.24296	0.0248994	0.998305	FALSE	ENSG00000147443	ENST00000276420	9046	DOK2	protein_coding	8	docking protein 2 [Source:HGNC Symbol
21670	4.05198	-5.28319	2.35769	-2.24083	0.0250371	0.998305	FALSE	ENSG00000197576	ENST00000360046	3201	HOXA4	protein_coding	7	homeobox A4 [Source:HGNC Symbol
11682	47.3687	1.35919	0.606957	2.23935	0.0251332	0.998305	FALSE	ENSG00000259116	ENST00000648003	NA	AL049869.3	lncRNA	14	novel transcript, antisense to HSPA2 & ZBTB1
9496	138.606	-1.02572	0.458178	-2.23869	0.0251763	0.998305	FALSE	ENSG00000254521	ENST00000596742	89858	SIGLEC12	nonsense_mediated_decay	19	sialic acid binding Ig like lectin 12 (gene/pseudogene) [Source:HGNC Symbol
21	78251.8	-0.371712	0.166271	-2.23558	0.0253794	0.998305	FALSE	ENSG00000198727	ENST00000361789	4519	MT-CYB	protein_coding	MT	mitochondrially encoded cytochrome b [Source:HGNC Symbol
9078	115.248	1.01007	0.452119	2.23408	0.0254779	0.998305	FALSE	ENSG00000176485	ENST00000323646	11145	PLAAT3	protein_coding	11	phospholipase A and acyltransferase 3 [Source:HGNC Symbol
5011	706.909	-0.445291	0.199474	-2.23233	0.0255933	0.998305	FALSE	ENSG00000105204	ENST00000593685	9149	DYRK1B	protein_coding	19	dual specificity tyrosine phosphorylation regulated kinase 1B [Source:HGNC Symbol
84	27998.3	-0.324706	0.145532	-2.23116	0.0256705	0.998305	FALSE	ENSG00000142534	ENST00000600027	6205	RPS11	retained_intron	19	ribosomal protein S11 [Source:HGNC Symbol
9973	124.181	-0.80319	0.360199	-2.22985	0.0257575	0.998305	FALSE	ENSG00000177614	ENST00000391860	79605	PGBD5	protein_coding	1	piggyBac transposable element derived 5 [Source:HGNC Symbol
13736	28.2137	1.65473	0.743073	2.22688	0.0259556	0.998305	FALSE	ENSG00000257176	ENST00000553105	NA	AC009318.1	lncRNA	12	novel transcript, antisense to FAR2
12593	24.6032	-2.16138	0.970951	-2.22605	0.026011	0.998305	FALSE	ENSG00000138755	ENST00000264888	4283	CXCL9	protein_coding	4	C-X-C motif chemokine ligand 9 [Source:HGNC Symbol
683	6559.88	-0.340452	0.152962	-2.22574	0.0260317	0.998305	FALSE	ENSG00000076944	ENST00000593535	6813	STXBP2	protein_coding	19	syntaxin binding protein 2 [Source:HGNC Symbol
1765	3279.86	-0.372818	0.167857	-2.22104	0.0263483	0.998305	FALSE	ENSG00000073910	ENST00000645780	10129	FRY	protein_coding	13	FRY microtubule binding protein [Source:HGNC Symbol
10886	77.8355	-1.05502	0.475091	-2.22066	0.0263739	0.998305	FALSE	ENSG00000253230	ENST00000518557	NA	LINC00599	lncRNA	8	long intergenic non-protein coding RNA 599 [Source:HGNC Symbol
4028	1074.19	-0.461656	0.2079	-2.22056	0.0263805	0.998305	FALSE	ENSG00000121481	ENST00000367510	6045	RNF2	protein_coding	1	ring finger protein 2 [Source:HGNC Symbol
7148	275.731	-0.590872	0.26638	-2.21816	0.0265441	0.998305	FALSE	ENSG00000090661	ENST00000561008	79603	CERS4	protein_coding	19	ceramide synthase 4 [Source:HGNC Symbol
407	11019.4	-0.310445	0.139999	-2.21749	0.0265898	0.998305	FALSE	ENSG00000186517	ENST00000461003	257106	ARHGAP30	retained_intron	1	Rho GTPase activating protein 30 [Source:HGNC Symbol
7074	318.684	0.543682	0.245182	2.21746	0.0265916	0.998305	FALSE	ENSG00000027869	ENST00000368198	9047	SH2D2A	protein_coding	1	SH2 domain containing 2A [Source:HGNC Symbol
11861	58.4167	1.49517	0.674436	2.21692	0.0266288	0.998305	FALSE	ENSG00000134463	ENST00000379215	79746	ECHDC3	protein_coding	10	enoyl-CoA hydratase domain containing 3 [Source:HGNC Symbol
6591	386.863	-0.515383	0.232572	-2.21602	0.0266902	0.998305	FALSE	ENSG00000171735	ENST00000303635	23261	CAMTA1	protein_coding	1	calmodulin binding transcription activator 1 [Source:HGNC Symbol
8444	160.413	0.76538	0.345426	2.21576	0.0267082	0.998305	FALSE	ENSG00000181104	ENST00000319211	2149	F2R	protein_coding	5	coagulation factor II thrombin receptor [Source:HGNC Symbol
5101	635.404	-0.46687	0.21071	-2.2157	0.0267122	0.998305	FALSE	ENSG00000134825	ENST00000535042	746	TMEM258	lncRNA	11	transmembrane protein 258 [Source:HGNC Symbol
10218	102.313	0.945931	0.427339	2.21354	0.0268605	0.998305	FALSE	ENSG00000117262	ENST00000460277	653519	GPR89A	nonsense_mediated_decay	1	G protein-coupled receptor 89A [Source:HGNC Symbol
319	12521.1	-0.332259	0.150144	-2.21294	0.0269017	0.998305	FALSE	ENSG00000131469	ENST00000589037	6155	RPL27	protein_coding	17	ribosomal protein L27 [Source:HGNC Symbol
395	11322.4	0.301492	0.136504	2.20867	0.0271979	0.998305	FALSE	ENSG00000144802	ENST00000461724	64332	NFKBIZ	protein_coding	3	NFKB inhibitor zeta [Source:HGNC Symbol
1988	2443.4	-0.366171	0.165872	-2.20755	0.0272757	0.998305	FALSE	ENSG00000177989	ENST00000468249	440836	ODF3B	retained_intron	22	outer dense fiber of sperm tails 3B [Source:HGNC Symbol
637	7696.13	-0.337106	0.152719	-2.20735	0.0272893	0.998305	FALSE	ENSG00000137409	ENST00000373616	23787	MTCH1	protein_coding	6	mitochondrial carrier 1 [Source:HGNC Symbol
121	17554.2	-0.387958	0.175784	-2.20702	0.0273124	0.998305	FALSE	ENSG00000198695	ENST00000361681	4541	MT-ND6	protein_coding	MT	mitochondrially encoded NADH:ubiquinone oxidoreductase core subunit 6 [Source:HGNC Symbol
3278	1458.31	-0.424635	0.192478	-2.20615	0.0273737	0.998305	FALSE	ENSG00000278970	ENST00000651563	NA	HEIH	lncRNA	5	hepatocellular carcinoma up-regulated EZH2-associated long non-coding RNA [Source:HGNC Symbol
2499	1973.26	-0.33563	0.152175	-2.20556	0.0274151	0.998305	FALSE	ENSG00000126254	ENST00000588161	79171	RBM42	protein_coding	19	RNA binding motif protein 42 [Source:HGNC Symbol
3559	1216.71	-0.394345	0.17888	-2.20452	0.0274878	0.998305	FALSE	ENSG00000204356	ENST00000375429	7936	NELFE	protein_coding	6	negative elongation factor complex member E [Source:HGNC Symbol
2812	1550.64	-0.345932	0.156986	-2.20358	0.0275537	0.998305	FALSE	ENSG00000175550	ENST00000312515	10589	DRAP1	protein_coding	11	DR1 associated protein 1 [Source:HGNC Symbol
2188	2270.92	-0.349023	0.158399	-2.20345	0.027563	0.998305	FALSE	ENSG00000087088	ENST00000502487	581	BAX	retained_intron	19	BCL2 associated X, apoptosis regulator [Source:HGNC Symbol
7770	226.982	-0.749743	0.34051	-2.20182	0.027678	0.998305	FALSE	ENSG00000152778	ENST00000371795	24138	IFIT5	protein_coding	10	interferon induced protein with tetratricopeptide repeats 5 [Source:HGNC Symbol
4658	888.187	0.489599	0.222577	2.19968	0.0278293	0.998305	FALSE	ENSG00000277117	ENST00000612610	102723996	FP565260.3	protein_coding	21	ICOS ligand [Source:NCBI gene
1308	4258.9	-0.434826	0.197741	-2.19896	0.0278804	0.998305	FALSE	ENSG00000198814	ENST00000378946	2710	GK	protein_coding	X	glycerol kinase [Source:HGNC Symbol
142	19598.8	-0.307207	0.139721	-2.19872	0.0278981	0.998305	FALSE	ENSG00000142227	ENST00000599704	2014	EMP3	protein_coding	19	epithelial membrane protein 3 [Source:HGNC Symbol
975	4950.01	-0.343954	0.156451	-2.19847	0.0279154	0.998305	FALSE	ENSG00000100243	ENST00000352397	1727	CYB5R3	protein_coding	22	cytochrome b5 reductase 3 [Source:HGNC Symbol
9528	112.778	0.985964	0.448585	2.19794	0.0279532	0.998305	FALSE	ENSG00000159958	ENST00000291232	115650	TNFRSF13C	protein_coding	22	TNF receptor superfamily member 13C [Source:HGNC Symbol
7146	347.407	-0.571833	0.260342	-2.19647	0.0280584	0.998305	FALSE	ENSG00000115129	ENST00000335934	9540	TP53I3	protein_coding	2	tumor protein p53 inducible protein 3 [Source:HGNC Symbol
262	15716.1	-0.326991	0.148887	-2.19624	0.0280751	0.998305	FALSE	ENSG00000141480	ENST00000269260	409	ARRB2	protein_coding	17	arrestin beta 2 [Source:HGNC Symbol
8104	224.946	0.657216	0.29943	2.19489	0.0281712	0.998305	FALSE	ENSG00000096433	ENST00000374316	3710	ITPR3	protein_coding	6	inositol 1,4,5-trisphosphate receptor type 3 [Source:HGNC Symbol
3601	1262.84	-0.358788	0.163628	-2.1927	0.0283289	0.998305	FALSE	ENSG00000146826	ENST00000394035	55262	MAP11	nonsense_mediated_decay	7	microtubule associated protein 11 [Source:HGNC Symbol
4665	977.292	-0.40063	0.182764	-2.19207	0.0283748	0.998305	FALSE	ENSG00000124496	ENST00000372922	55809	TRERF1	protein_coding	6	transcriptional regulating factor 1 [Source:HGNC Symbol
9670	118.956	-0.896321	0.409096	-2.19098	0.0284533	0.998305	FALSE	ENSG00000049130	ENST00000378535	4254	KITLG	lncRNA	12	KIT ligand [Source:HGNC Symbol
6589	402.233	0.491719	0.224483	2.19045	0.0284918	0.998305	FALSE	ENSG00000175054	ENST00000658083	545	ATR	retained_intron	3	ATR serine/threonine kinase [Source:HGNC Symbol
78	30163.1	-0.327821	0.149661	-2.19042	0.0284936	0.998305	FALSE	ENSG00000108107	ENST00000344063	6158	RPL28	protein_coding	19	ribosomal protein L28 [Source:HGNC Symbol
11868	63.7589	1.17713	0.537424	2.19032	0.0285013	0.998305	FALSE	ENSG00000205213	ENST00000379214	55366	LGR4	protein_coding	11	leucine rich repeat containing G protein-coupled receptor 4 [Source:HGNC Symbol
8488	225.748	0.775908	0.354452	2.18904	0.0285941	0.998305	FALSE	ENSG00000214425	ENST00000579913	NA	LRRC37A4P	lncRNA	17	leucine rich repeat containing 37 member A4, pseudogene [Source:HGNC Symbol
862	5783.48	-0.336021	0.153562	-2.18818	0.0286566	0.998305	FALSE	ENSG00000089639	ENST00000203556	51291	GMIP	protein_coding	19	GEM interacting protein [Source:HGNC Symbol
440	8664.73	-0.335882	0.153508	-2.18805	0.0286662	0.998305	FALSE	ENSG00000182899	ENST00000485439	6165	RPL35A	retained_intron	3	ribosomal protein L35a [Source:HGNC Symbol
5413	524.887	-0.457664	0.209416	-2.18543	0.0288575	0.998305	FALSE	ENSG00000019169	ENST00000327097	8685	MARCO	protein_coding	2	macrophage receptor with collagenous structure [Source:HGNC Symbol
21744	4.50966	-5.12299	2.34437	-2.18523	0.0288719	0.998305	FALSE	ENSG00000243417	ENST00000493479	NA	AC023424.2	processed_pseudogene	4	ribosomal protein S3A (RPS3A) pseudogene
1096	4985.38	-0.346498	0.158677	-2.18367	0.0289867	0.998305	FALSE	ENSG00000087152	ENST00000591295	56970	ATXN7L3	protein_coding	17	ataxin 7 like 3 [Source:HGNC Symbol
11831	50.8263	-1.61947	0.741833	-2.18307	0.0290308	0.998305	FALSE	ENSG00000254912	ENST00000528049	NA	AC135983.3	unprocessed_pseudogene	15	M-phase phosphoprotein 10 (U3 small nucleolar ribonucleoprotein) (MPHOSPH10) pseudogene
855	6028.97	-0.35412	0.162308	-2.18178	0.0291255	0.998305	FALSE	ENSG00000125505	ENST00000437868	79143	MBOAT7	nonsense_mediated_decay	19	membrane bound O-acyltransferase domain containing 7 [Source:HGNC Symbol
3382	1394.74	-0.356839	0.163847	-2.17788	0.0294153	0.998305	FALSE	ENSG00000112473	ENST00000444757	7922	SLC39A7	protein_coding	6	solute carrier family 39 member 7 [Source:HGNC Symbol
5122	657.918	0.446018	0.204941	2.17632	0.0295313	0.998305	FALSE	ENSG00000054654	ENST00000344113	23224	SYNE2	protein_coding	14	spectrin repeat containing nuclear envelope protein 2 [Source:HGNC Symbol
4175	871.184	-0.546518	0.25121	-2.17554	0.0295896	0.998305	FALSE	ENSG00000265206	ENST00000579003	NA	AC004687.1	lncRNA	17	novel transcript, MIR142 host
1094	4722.89	-0.377645	0.173748	-2.17352	0.0297413	0.998305	FALSE	ENSG00000153823	ENST00000482518	55022	PID1	lncRNA	2	phosphotyrosine interaction domain containing 1 [Source:HGNC Symbol
10295	89.6086	-0.948785	0.436697	-2.17264	0.0298074	0.998305	FALSE	ENSG00000236056	ENST00000450472	NA	GAPDHP14	processed_pseudogene	21	glyceraldehyde-3-phosphate dehydrogenase pseudogene 14 [Source:HGNC Symbol
3154	1606.7	-0.430699	0.198386	-2.17101	0.0299303	0.998305	FALSE	ENSG00000138463	ENST00000261038	84925	SLC49A4	protein_coding	3	solute carrier family 49 member 4 [Source:HGNC Symbol
3319	1552.78	-0.362578	0.167091	-2.16995	0.0300108	0.998305	FALSE	ENSG00000116711	ENST00000367466	5321	PLA2G4A	protein_coding	1	phospholipase A2 group IVA [Source:HGNC Symbol
781	6408.88	-0.310896	0.143279	-2.16986	0.0300178	0.998305	FALSE	ENSG00000181467	ENST00000323534	5912	RAP2B	protein_coding	3	RAP2B, member of RAS oncogene family [Source:HGNC Symbol
571	7919.21	-0.331434	0.1529	-2.16765	0.0301853	0.998305	FALSE	ENSG00000110697	ENST00000534749	9600	PITPNM1	protein_coding	11	phosphatidylinositol transfer protein membrane associated 1 [Source:HGNC Symbol
13778	18.4061	-2.84239	1.31169	-2.16697	0.0302375	0.998305	FALSE	ENSG00000239839	ENST00000327857	1668	DEFA3	protein_coding	8	defensin alpha 3 [Source:HGNC Symbol
2065	2622.62	-0.342092	0.157876	-2.16683	0.0302477	0.998305	FALSE	ENSG00000012822	ENST00000262059	57658	CALCOCO1	protein_coding	12	calcium binding and coiled-coil domain 1 [Source:HGNC Symbol
11292	65.6769	-1.04223	0.481225	-2.16578	0.0303281	0.998305	FALSE	ENSG00000275964	ENST00000620617	NA	AL355001.2	lncRNA	13	novel transcript
2024	3008.46	-0.452422	0.208904	-2.16569	0.0303346	0.998305	FALSE	ENSG00000103196	ENST00000262424	83716	CRISPLD2	protein_coding	16	cysteine rich secretory protein LCCL domain containing 2 [Source:HGNC Symbol
23551	4.11313	-5.2104	2.40724	-2.16447	0.0304284	0.998305	FALSE	ENSG00000215023	ENST00000437438	NA	AC131097.1	lncRNA	2	novel transcript
3564	1289.64	0.390536	0.180499	2.16365	0.0304914	0.998305	FALSE	ENSG00000142102	ENST00000474221	80162	PGGHG	retained_intron	11	protein-glucosylgalactosylhydroxylysine glucosidase [Source:HGNC Symbol
1701	2923.92	-0.31222	0.144418	-2.16192	0.0306245	0.998305	FALSE	ENSG00000157191	ENST00000337132	55707	NECAP2	protein_coding	1	NECAP endocytosis associated 2 [Source:HGNC Symbol
942	5581.63	-0.304428	0.140945	-2.15991	0.0307797	0.998305	FALSE	ENSG00000106003	ENST00000402506	3955	LFNG	protein_coding	7	LFNG O-fucosylpeptide 3-beta-N-acetylglucosaminyltransferase [Source:HGNC Symbol
6169	514.308	0.551866	0.255577	2.1593	0.0308272	0.998305	FALSE	ENSG00000123240	ENST00000263036	10133	OPTN	protein_coding	10	optineurin [Source:HGNC Symbol
7977	277.108	-0.674867	0.312651	-2.15853	0.0308867	0.998305	FALSE	ENSG00000158106	ENST00000289013	114822	RHPN1	protein_coding	8	rhophilin Rho GTPase binding protein 1 [Source:HGNC Symbol
8313	217.717	0.63372	0.293616	2.15833	0.030902	0.998305	FALSE	ENSG00000123836	ENST00000545806	5208	PFKFB2	protein_coding	1	6-phosphofructo-2-kinase/fructose-2,6-biphosphatase 2 [Source:HGNC Symbol
1400	3825.25	-0.317949	0.147322	-2.15819	0.0309133	0.998305	FALSE	ENSG00000115649	ENST00000360507	27013	CNPPD1	protein_coding	2	cyclin Pas1/PHO80 domain containing 1 [Source:HGNC Symbol
16407	13.6047	-2.42226	1.12274	-2.15745	0.0309703	0.998305	FALSE	ENSG00000272509	ENST00000605911	NA	AC087752.4	lncRNA	8	novel transcript, antisense to CCNE2
12622	41.4558	1.27791	0.59238	2.15725	0.0309859	0.998305	FALSE	ENSG00000213906	ENST00000527924	56413	LTB4R2	protein_coding	14	leukotriene B4 receptor 2 [Source:HGNC Symbol
457	8841.26	-0.301811	0.140063	-2.15482	0.0311763	0.998305	FALSE	ENSG00000198242	ENST00000422514	6147	RPL23A	protein_coding	17	ribosomal protein L23a [Source:HGNC Symbol
18211	6.08031	3.69672	1.71726	2.15268	0.0313439	0.998305	FALSE	ENSG00000137434	ENST00000460742	347744	C6orf52	protein_coding	6	chromosome 6 open reading frame 52 [Source:HGNC Symbol
1806	2792.57	-0.317224	0.147367	-2.15261	0.0313493	0.998305	FALSE	ENSG00000188612	ENST00000420826	6613	SUMO2	protein_coding	17	small ubiquitin like modifier 2 [Source:HGNC Symbol
10039	91.6664	0.896024	0.416697	2.1503	0.0315315	0.998305	FALSE	ENSG00000260279	ENST00000564394	NA	AC137932.1	lncRNA	16	novel transcript, antisense to ANKRD11
9655	121.481	0.833286	0.387622	2.14974	0.0315762	0.998305	FALSE	ENSG00000225422	ENST00000417216	NA	RBMS1P1	processed_pseudogene	12	RNA binding motif single stranded interacting protein 1 pseudogene 1 [Source:HGNC Symbol
3449	1041.23	0.447365	0.208158	2.14916	0.0316215	0.998305	FALSE	ENSG00000100376	ENST00000491671	55007	FAM118A	lncRNA	22	family with sequence similarity 118 member A [Source:HGNC Symbol
13497	25.5655	-2.0874	0.971773	-2.14803	0.0317116	0.998305	FALSE	ENSG00000007038	ENST00000450020	10942	PRSS21	protein_coding	16	serine protease 21 [Source:HGNC Symbol
8566	200.061	-0.677792	0.315593	-2.14768	0.0317391	0.998305	FALSE	ENSG00000117862	ENST00000469458	51060	TXNDC12	lncRNA	1	thioredoxin domain containing 12 [Source:HGNC Symbol
5905	509.68	-0.502001	0.233802	-2.14712	0.0317838	0.998305	FALSE	ENSG00000143515	ENST00000368487	57198	ATP8B2	protein_coding	1	ATPase phospholipid transporting 8B2 [Source:HGNC Symbol
8128	253.015	-0.592249	0.276016	-2.14571	0.0318962	0.998305	FALSE	ENSG00000258102	ENST00000630062	643246	MAP1LC3B2	lncRNA	12	microtubule associated protein 1 light chain 3 beta 2 [Source:HGNC Symbol
6122	481.485	-0.456637	0.212894	-2.1449	0.0319608	0.998305	FALSE	ENSG00000040487	ENST00000375155	54896	PQLC2	protein_coding	1	PQ loop repeat containing 2 [Source:HGNC Symbol
17593	8.1259	-3.54605	1.65359	-2.14445	0.0319965	0.998305	FALSE	ENSG00000250041	ENST00000503469	NA	AC069360.1	lncRNA	11	novel transcript
13522	31.1343	-2.11909	0.988233	-2.14432	0.032007	0.998305	FALSE	ENSG00000264070	ENST00000580842	NA	DND1P1	processed_pseudogene	17	DND microRNA-mediated repression inhibitor 1 pseudogene 1 [Source:HGNC Symbol
18741	6.93988	3.17233	1.47947	2.14423	0.0320148	0.998305	FALSE	ENSG00000176222	ENST00000587539	342908	ZNF404	protein_coding	19	zinc finger protein 404 [Source:HGNC Symbol
4904	717.073	-0.466332	0.217485	-2.1442	0.0320169	0.998305	FALSE	ENSG00000185880	ENST00000559390	140691	TRIM69	protein_coding	15	tripartite motif containing 69 [Source:HGNC Symbol
263	13509.7	-0.311878	0.145487	-2.14368	0.0320583	0.998305	FALSE	ENSG00000071082	ENST00000264258	6160	RPL31	protein_coding	2	ribosomal protein L31 [Source:HGNC Symbol
15341	11.9176	2.48875	1.16098	2.14365	0.0320606	0.998305	FALSE	ENSG00000272103	ENST00000605892	NA	AC026741.1	lncRNA	5	novel transcript
10657	60.2997	1.05243	0.491033	2.1433	0.0320893	0.998305	FALSE	ENSG00000126368	ENST00000246672	9572	NR1D1	protein_coding	17	nuclear receptor subfamily 1 group D member 1 [Source:HGNC Symbol
898	5479.09	-0.354687	0.165561	-2.14233	0.0321671	0.998305	FALSE	ENSG00000125503	ENST00000263433	54776	PPP1R12C	protein_coding	19	protein phosphatase 1 regulatory subunit 12C [Source:HGNC Symbol
3628	1364.25	-0.391612	0.182852	-2.14169	0.0322184	0.998305	FALSE	ENSG00000184481	ENST00000374259	4303	FOXO4	protein_coding	X	forkhead box O4 [Source:HGNC Symbol
3244	1497.69	-0.436521	0.203864	-2.14124	0.0322549	0.998305	FALSE	ENSG00000113070	ENST00000230990	1839	HBEGF	protein_coding	5	heparin binding EGF like growth factor [Source:HGNC Symbol
396	12945	0.815653	0.380981	2.14093	0.0322797	0.998305	FALSE	ENSG00000204389	ENST00000375651	3303	HSPA1A	protein_coding	6	heat shock protein family A (Hsp70) member 1A [Source:HGNC Symbol
682	7152.96	-0.338101	0.15794	-2.14069	0.0322991	0.998305	FALSE	ENSG00000062716	ENST00000588915	81671	VMP1	lncRNA	17	vacuole membrane protein 1 [Source:HGNC Symbol
7050	307.688	-0.656303	0.306633	-2.14035	0.0323261	0.998305	FALSE	ENSG00000225178	ENST00000484897	NA	RPSAP58	processed_pseudogene	19	ribosomal protein SA pseudogene 58 [Source:HGNC Symbol
8480	187.188	-0.737616	0.344791	-2.13932	0.0324101	0.998305	FALSE	ENSG00000284882	ENST00000646567	NA	AL359762.1	lncRNA	1	novel transcript
18208	5.69027	3.84967	1.80043	2.13819	0.0325014	0.998305	FALSE	ENSG00000142319	ENST00000270349	6531	SLC6A3	protein_coding	5	solute carrier family 6 member 3 [Source:HGNC Symbol
10732	84.8545	-1.09875	0.514158	-2.13698	0.0325994	0.998305	FALSE	ENSG00000151632	ENST00000380753	1646	AKR1C2	protein_coding	10	aldo-keto reductase family 1 member C2 [Source:HGNC Symbol
22276	3.00099	5.44491	2.54906	2.13605	0.0326754	0.998305	FALSE	ENSG00000224014	ENST00000452704	NA	AL390728.3	processed_pseudogene	1	SMT3 suppressor of mif two 3 homolog 3 (yeast) (SUMO3) pseudogene
22401	3.99607	4.71357	2.20676	2.13597	0.0326821	0.998305	FALSE	ENSG00000109991	ENST00000533436	5024	P2RX3	lncRNA	11	purinergic receptor P2X 3 [Source:HGNC Symbol
2615	1795.14	0.335244	0.156953	2.13595	0.0326836	0.998305	FALSE	ENSG00000182957	ENST00000424834	221178	SPATA13	protein_coding	13	spermatogenesis associated 13 [Source:HGNC Symbol
287	17703.7	-0.375674	0.176047	-2.13394	0.0328475	0.998305	FALSE	ENSG00000130522	ENST00000252818	3727	JUND	protein_coding	19	JunD proto-oncogene, AP-1 transcription factor subunit [Source:HGNC Symbol
2244	2254.82	-0.321077	0.150668	-2.13103	0.0330868	0.998305	FALSE	ENSG00000100106	ENST00000644935	11078	TRIOBP	protein_coding	22	TRIO and F-actin binding protein [Source:HGNC Symbol
8889	162.771	0.693585	0.325481	2.13095	0.033093	0.998305	FALSE	ENSG00000140807	ENST00000268459	85407	NKD1	protein_coding	16	NKD inhibitor of WNT signaling pathway 1 [Source:HGNC Symbol
7501	273.628	0.579563	0.272047	2.13038	0.0331405	0.998305	FALSE	ENSG00000131844	ENST00000512218	64087	MCCC2	nonsense_mediated_decay	5	methylcrotonoyl-CoA carboxylase 2 [Source:HGNC Symbol
17211	8.4456	-3.48453	1.63615	-2.12971	0.0331954	0.998305	FALSE	ENSG00000100583	ENST00000533095	161394	SAMD15	protein_coding	14	sterile alpha motif domain containing 15 [Source:HGNC Symbol
3682	1142.49	0.378729	0.177932	2.12851	0.0332951	0.998305	FALSE	ENSG00000197355	ENST00000409858	91373	UAP1L1	protein_coding	9	UDP-N-acetylglucosamine pyrophosphorylase 1 like 1 [Source:HGNC Symbol
13237	35.0588	1.45738	0.684866	2.12798	0.0333389	0.998305	FALSE	ENSG00000112139	ENST00000434837	266727	MDGA1	protein_coding	6	MAM domain containing glycosylphosphatidylinositol anchor 1 [Source:HGNC Symbol
13080	21.4491	1.85554	0.872005	2.1279	0.0333452	0.998305	FALSE	ENSG00000165633	ENST00000332853	196740	VSTM4	protein_coding	10	V-set and transmembrane domain containing 4 [Source:HGNC Symbol
1448	3690.1	-0.332458	0.156345	-2.12643	0.0334673	0.998305	FALSE	ENSG00000131165	ENST00000397901	5119	CHMP1A	protein_coding	16	charged multivesicular body protein 1A [Source:HGNC Symbol
115	29128	-0.309191	0.145454	-2.12569	0.033529	0.998305	FALSE	ENSG00000171223	ENST00000302754	3726	JUNB	protein_coding	19	JunB proto-oncogene, AP-1 transcription factor subunit [Source:HGNC Symbol
7542	262.918	-0.644954	0.30361	-2.12429	0.0336463	0.998305	FALSE	ENSG00000179922	ENST00000325351	147808	ZNF784	protein_coding	19	zinc finger protein 784 [Source:HGNC Symbol
3761	1291.69	-0.39413	0.185559	-2.12402	0.0336686	0.998305	FALSE	ENSG00000101084	ENST00000344795	55969	RAB5IF	protein_coding	20	RAB5 interacting factor [Source:HGNC Symbol
7125	333.621	-0.531908	0.250438	-2.12391	0.033678	0.998305	FALSE	ENSG00000123810	ENST00000243578	80776	B9D2	protein_coding	19	B9 domain containing 2 [Source:HGNC Symbol
17548	9.28253	2.81212	1.32526	2.12194	0.0338427	0.998305	FALSE	ENSG00000229852	ENST00000442007	NA	AC019205.1	lncRNA	6	novel transcript, antisense to KHDC1
8499	167.938	0.70721	0.333297	2.12186	0.0338493	0.998305	FALSE	ENSG00000145936	ENST00000274629	3779	KCNMB1	protein_coding	5	potassium calcium-activated channel subfamily M regulatory beta subunit 1 [Source:HGNC Symbol
3702	1247.99	-0.381123	0.179718	-2.12067	0.0339492	0.998305	FALSE	ENSG00000167657	ENST00000545797	1613	DAPK3	protein_coding	19	death associated protein kinase 3 [Source:HGNC Symbol
4475	985.034	-0.506877	0.239029	-2.12056	0.0339585	0.998305	FALSE	ENSG00000135636	ENST00000409762	8291	DYSF	protein_coding	2	dysferlin [Source:HGNC Symbol
1628	3421.46	-0.338915	0.159872	-2.11992	0.0340129	0.998305	FALSE	ENSG00000135334	ENST00000257787	55122	AKIRIN2	protein_coding	6	akirin 2 [Source:HGNC Symbol
8267	235.835	-0.575577	0.271854	-2.11723	0.0342405	0.998305	FALSE	ENSG00000214026	ENST00000397298	6150	MRPL23	protein_coding	11	mitochondrial ribosomal protein L23 [Source:HGNC Symbol
1842	2550.55	-0.335607	0.158736	-2.11425	0.034494	0.998305	FALSE	ENSG00000180879	ENST00000320857	6748	SSR4	protein_coding	X	signal sequence receptor subunit 4 [Source:HGNC Symbol
12419	40.3743	1.36752	0.646845	2.11413	0.0345041	0.998305	FALSE	ENSG00000181800	ENST00000379256	NA	CELF2-AS1	lncRNA	10	CELF2 antisense RNA 1 [Source:HGNC Symbol
3354	1151.65	-0.384405	0.181838	-2.114	0.0345157	0.998305	FALSE	ENSG00000126267	ENST00000649813	1340	COX6B1	protein_coding	19	cytochrome c oxidase subunit 6B1 [Source:HGNC Symbol
10197	123.701	-1.01864	0.48187	-2.11392	0.034522	0.998305	FALSE	ENSG00000022556	ENST00000588619	55655	NLRP2	protein_coding	19	NLR family pyrin domain containing 2 [Source:HGNC Symbol
8614	179.275	-0.666455	0.315443	-2.11276	0.0346214	0.998305	FALSE	ENSG00000139899	ENST00000267406	643866	CBLN3	protein_coding	14	cerebellin 3 precursor [Source:HGNC Symbol
3086	1204.99	0.503571	0.238407	2.11223	0.0346666	0.998305	FALSE	ENSG00000172322	ENST00000355690	160364	CLEC12A	protein_coding	12	C-type lectin domain family 12 member A [Source:HGNC Symbol
5881	433.594	-0.612604	0.290187	-2.11106	0.034767	0.998305	FALSE	ENSG00000183172	ENST00000422252	91689	SMDT1	nonsense_mediated_decay	22	single-pass membrane protein with aspartate rich tail 1 [Source:HGNC Symbol
5792	555.921	0.526814	0.249583	2.11078	0.0347913	0.998305	FALSE	ENSG00000198677	ENST00000649566	9652	TTC37	protein_coding	5	tetratricopeptide repeat domain 37 [Source:HGNC Symbol
28	67434	-0.297128	0.140808	-2.11017	0.0348437	0.998305	FALSE	ENSG00000204287	ENST00000395388	3122	HLA-DRA	protein_coding	6	major histocompatibility complex, class II, DR alpha [Source:HGNC Symbol
19568	4.23245	4.38819	2.08011	2.10959	0.0348935	0.998305	FALSE	ENSG00000255974	ENST00000301141	1548	CYP2A6	protein_coding	19	cytochrome P450 family 2 subfamily A member 6 [Source:HGNC Symbol
2995	1539.67	-0.366294	0.173638	-2.10953	0.0348992	0.998305	FALSE	ENSG00000277791	ENST00000619426	5691	PSMB3	protein_coding	17	proteasome subunit beta 3 [Source:HGNC Symbol
13471	25.2572	1.58916	0.754361	2.10663	0.0351494	0.998305	FALSE	ENSG00000279106	ENST00000623853	NA	AC009093.7	TEC	16	TEC
3423	1346.97	-0.37877	0.179971	-2.10461	0.0353249	0.998305	FALSE	ENSG00000197530	ENST00000520777	142678	MIB2	protein_coding	1	mindbomb E3 ubiquitin protein ligase 2 [Source:HGNC Symbol
3280	1428.5	-0.378328	0.179784	-2.10435	0.0353478	0.998305	FALSE	ENSG00000106635	ENST00000486818	9275	BCL7B	retained_intron	7	BAF chromatin remodeling complex subunit BCL7B [Source:HGNC Symbol
6767	381.079	-0.653077	0.310374	-2.10416	0.0353641	0.998305	FALSE	ENSG00000157168	ENST00000519301	3084	NRG1	protein_coding	8	neuregulin 1 [Source:HGNC Symbol
4676	717.378	-0.44099	0.209746	-2.10249	0.03551	0.998305	FALSE	ENSG00000184983	ENST00000498737	4700	NDUFA6	protein_coding	22	NADH:ubiquinone oxidoreductase subunit A6 [Source:HGNC Symbol
8825	170.309	-0.72157	0.343396	-2.10128	0.0356164	0.998305	FALSE	ENSG00000183734	ENST00000331289	430	ASCL2	protein_coding	11	achaete-scute family bHLH transcription factor 2 [Source:HGNC Symbol
5068	753.125	-0.441203	0.209982	-2.10114	0.0356285	0.998305	FALSE	ENSG00000114770	ENST00000334444	10057	ABCC5	protein_coding	3	ATP binding cassette subfamily C member 5 [Source:HGNC Symbol
1887	2905.98	-0.383193	0.182404	-2.10079	0.0356593	0.998305	FALSE	ENSG00000028116	ENST00000648897	7444	VRK2	protein_coding	2	VRK serine/threonine kinase 2 [Source:HGNC Symbol
2295	2265.95	-0.307099	0.146227	-2.10015	0.0357153	0.998305	FALSE	ENSG00000105438	ENST00000330720	10945	KDELR1	protein_coding	19	KDEL endoplasmic reticulum protein retention receptor 1 [Source:HGNC Symbol
5537	633.971	-0.416042	0.198185	-2.09926	0.0357941	0.998305	FALSE	ENSG00000124659	ENST00000372876	6903	TBCC	protein_coding	6	tubulin folding cofactor C [Source:HGNC Symbol
20286	3.03586	5.62359	2.67893	2.09919	0.0358002	0.998305	FALSE	ENSG00000180139	ENST00000627669	NA	ACTA2-AS1	lncRNA	10	ACTA2 antisense RNA 1 [Source:HGNC Symbol
1276	4115.15	0.356751	0.169953	2.09911	0.0358069	0.998305	FALSE	ENSG00000117036	ENST00000368192	2117	ETV3	protein_coding	1	ETS variant 3 [Source:HGNC Symbol
13265	45.4694	-1.48757	0.708777	-2.09878	0.0358361	0.998305	FALSE	ENSG00000248477	ENST00000510264	NA	AC139495.1	lncRNA	5	NLR family, apoptosis inhibitory protein (NAIP) pseudogene
1840	2683.5	-0.343463	0.163669	-2.09852	0.0358594	0.998305	FALSE	ENSG00000125651	ENST00000394456	2962	GTF2F1	protein_coding	19	general transcription factor IIF subunit 1 [Source:HGNC Symbol
12452	42.4181	1.37976	0.65767	2.09795	0.0359094	0.998305	FALSE	ENSG00000080854	ENST00000564347	22997	IGSF9B	lncRNA	11	immunoglobulin superfamily member 9B [Source:HGNC Symbol
11326	50.8816	1.16291	0.554406	2.09758	0.0359421	0.998305	FALSE	ENSG00000107731	ENST00000335350	219699	UNC5B	protein_coding	10	unc-5 netrin receptor B [Source:HGNC Symbol
22277	3.83458	4.69113	2.23938	2.09484	0.0361855	0.998305	FALSE	ENSG00000227237	ENST00000417047	NA	AL672291.1	lncRNA	1	novel transcript
6598	379.008	0.521095	0.248946	2.09321	0.0363306	0.998305	FALSE	ENSG00000131791	ENST00000254101	5565	PRKAB2	protein_coding	1	protein kinase AMP-activated non-catalytic subunit beta 2 [Source:HGNC Symbol
1784	3106.35	-0.358903	0.171614	-2.09134	0.0364976	0.998305	FALSE	ENSG00000105520	ENST00000251473	64748	PLPPR2	protein_coding	19	phospholipid phosphatase related 2 [Source:HGNC Symbol
2143	2445.62	-0.338059	0.161793	-2.08946	0.0366668	0.998305	FALSE	ENSG00000174903	ENST00000311481	81876	RAB1B	protein_coding	11	RAB1B, member RAS oncogene family [Source:HGNC Symbol
14367	20.3928	1.74632	0.835915	2.08911	0.0366977	0.998305	FALSE	ENSG00000198010	ENST00000637795	9228	DLGAP2	protein_coding	8	DLG associated protein 2 [Source:HGNC Symbol
162	18515.9	-0.310783	0.148776	-2.08893	0.0367137	0.998305	FALSE	ENSG00000142676	ENST00000374550	6135	RPL11	protein_coding	1	ribosomal protein L11 [Source:HGNC Symbol
14983	21.082	-2.22285	1.06418	-2.08879	0.0367269	0.998305	FALSE	ENSG00000226278	ENST00000450062	NA	PSPHP1	unprocessed_pseudogene	7	phosphoserine phosphatase pseudogene 1 [Source:HGNC Symbol
9356	133.096	0.912966	0.437237	2.08804	0.0367946	0.998305	FALSE	ENSG00000072840	ENST00000264956	2121	EVC	protein_coding	4	EvC ciliary complex subunit 1 [Source:HGNC Symbol
2069	2716.59	-0.445373	0.213389	-2.08714	0.0368756	0.998305	FALSE	ENSG00000170017	ENST00000306107	214	ALCAM	protein_coding	3	activated leukocyte cell adhesion molecule [Source:HGNC Symbol
5886	548.665	-0.465537	0.22309	-2.08676	0.0369094	0.998305	FALSE	ENSG00000116213	ENST00000378322	49856	WRAP73	protein_coding	1	WD repeat containing, antisense to TP73 [Source:HGNC Symbol
5187	834.463	-0.515343	0.247066	-2.08585	0.0369918	0.998305	FALSE	ENSG00000149591	ENST00000392951	6876	TAGLN	protein_coding	11	transgelin [Source:HGNC Symbol
2239	2402.85	-0.329228	0.157848	-2.08573	0.0370032	0.998305	FALSE	ENSG00000122490	ENST00000357575	80148	PQLC1	protein_coding	18	PQ loop repeat containing 1 [Source:HGNC Symbol
3414	1243.55	-0.348098	0.16693	-2.08529	0.0370428	0.998305	FALSE	ENSG00000176340	ENST00000314133	1351	COX8A	protein_coding	11	cytochrome c oxidase subunit 8A [Source:HGNC Symbol
3771	1013.14	-0.378765	0.18168	-2.0848	0.0370875	0.998305	FALSE	ENSG00000135940	ENST00000258424	1329	COX5B	protein_coding	2	cytochrome c oxidase subunit 5B [Source:HGNC Symbol
3533	1292.46	0.341117	0.163672	2.08415	0.0371464	0.998305	FALSE	ENSG00000078124	ENST00000534206	55331	ACER3	protein_coding	11	alkaline ceramidase 3 [Source:HGNC Symbol
20100	4.55963	4.45771	2.14051	2.08254	0.0372929	0.998305	FALSE	ENSG00000112769	ENST00000389463	3910	LAMA4	protein_coding	6	laminin subunit alpha 4 [Source:HGNC Symbol
1846	2744.8	0.370674	0.178011	2.08231	0.0373143	0.998305	FALSE	ENSG00000040933	ENST00000409016	3631	INPP4A	protein_coding	2	inositol polyphosphate-4-phosphatase type I A [Source:HGNC Symbol
232	16448.3	-0.286147	0.137448	-2.08187	0.0373547	0.998305	FALSE	ENSG00000213719	ENST00000375784	1192	CLIC1	protein_coding	6	chloride intracellular channel 1 [Source:HGNC Symbol
135	21390.7	-0.343464	0.16504	-2.0811	0.0374252	0.998305	FALSE	ENSG00000198034	ENST00000470671	6191	RPS4X	lncRNA	X	ribosomal protein S4 X-linked [Source:HGNC Symbol
1271	4931.32	7.45076	3.5818	2.08017	0.0375099	0.998305	FALSE	ENSG00000067048	ENST00000360160	8653	DDX3Y	protein_coding	Y	DEAD-box helicase 3 Y-linked [Source:HGNC Symbol
859	6330.34	-0.345122	0.165917	-2.08008	0.0375182	0.998305	FALSE	ENSG00000130775	ENST00000373925	9473	THEMIS2	protein_coding	1	thymocyte selection associated family member 2 [Source:HGNC Symbol
5545	507.585	0.506069	0.243354	2.07955	0.0375664	0.998305	FALSE	ENSG00000253522	ENST00000642173	NA	MIR3142HG	lncRNA	5	MIR3142 host gene [Source:HGNC Symbol
4128	1116.08	-0.353712	0.170092	-2.07953	0.0375684	0.998305	FALSE	ENSG00000137106	ENST00000493368	9380	GRHPR	lncRNA	9	glyoxylate and hydroxypyruvate reductase [Source:HGNC Symbol
1287	4449.16	-0.343422	0.165155	-2.07939	0.0375813	0.998305	FALSE	ENSG00000136717	ENST00000376113	274	BIN1	protein_coding	2	bridging integrator 1 [Source:HGNC Symbol
480	9454.71	-0.299757	0.144168	-2.07922	0.037597	0.998305	FALSE	ENSG00000173327	ENST00000309100	4296	MAP3K11	protein_coding	11	mitogen-activated protein kinase kinase kinase 11 [Source:HGNC Symbol
6155	489.305	0.473938	0.227981	2.07885	0.0376316	0.998305	FALSE	ENSG00000145990	ENST00000379284	54438	GFOD1	protein_coding	6	glucose-fructose oxidoreductase domain containing 1 [Source:HGNC Symbol
9399	151.542	-0.896751	0.431429	-2.07856	0.0376578	0.998305	FALSE	ENSG00000142408	ENST00000270458	59283	CACNG8	protein_coding	19	calcium voltage-gated channel auxiliary subunit gamma 8 [Source:HGNC Symbol
73	30769.8	-0.278296	0.133935	-2.07785	0.0377234	0.998305	FALSE	ENSG00000170889	ENST00000302907	6203	RPS9	protein_coding	19	ribosomal protein S9 [Source:HGNC Symbol
837	5754.67	-0.352139	0.169491	-2.07762	0.0377444	0.998305	FALSE	ENSG00000137752	ENST00000532439	834	CASP1	protein_coding	11	caspase 1 [Source:HGNC Symbol
10556	88.9652	0.88659	0.426805	2.07727	0.0377764	0.998305	FALSE	ENSG00000176928	ENST00000322348	51301	GCNT4	protein_coding	5	glucosaminyl (N-acetyl) transferase 4 [Source:HGNC Symbol
3611	1191.99	-0.45087	0.217181	-2.07601	0.0378927	0.998305	FALSE	ENSG00000132535	ENST00000648172	1742	DLG4	protein_coding	17	discs large MAGUK scaffold protein 4 [Source:HGNC Symbol
13170	29.0764	-1.50158	0.723852	-2.07443	0.0380396	0.998305	FALSE	ENSG00000179044	ENST00000314586	283849	EXOC3L1	protein_coding	16	exocyst complex component 3 like 1 [Source:HGNC Symbol
1894	3051.4	-0.35804	0.172617	-2.07419	0.038062	0.998305	FALSE	ENSG00000122547	ENST00000242108	80820	EEPD1	protein_coding	7	endonuclease/exonuclease/phosphatase family domain containing 1 [Source:HGNC Symbol
284	14110.2	-0.27878	0.134431	-2.07377	0.0381006	0.998305	FALSE	ENSG00000172757	ENST00000530157	1072	CFL1	lncRNA	11	cofilin 1 [Source:HGNC Symbol
3219	1379.65	-0.331811	0.16002	-2.07356	0.0381204	0.998305	FALSE	ENSG00000143110	ENST00000343534	128346	C1orf162	protein_coding	1	chromosome 1 open reading frame 162 [Source:HGNC Symbol
1650	3330.53	-0.356439	0.171971	-2.07267	0.0382027	0.998305	FALSE	ENSG00000157350	ENST00000393640	6483	ST3GAL2	protein_coding	16	ST3 beta-galactoside alpha-2,3-sialyltransferase 2 [Source:HGNC Symbol
3639	1160.4	-0.356183	0.171866	-2.07245	0.0382237	0.998305	FALSE	ENSG00000099804	ENST00000215574	997	CDC34	protein_coding	19	cell division cycle 34 [Source:HGNC Symbol
832	5609.9	-0.29337	0.141694	-2.07045	0.0384105	0.998305	FALSE	ENSG00000165233	ENST00000375464	84270	CARD19	protein_coding	9	caspase recruitment domain family member 19 [Source:HGNC Symbol
15584	13.6804	2.18771	1.05767	2.06841	0.0386012	0.998305	FALSE	ENSG00000233912	ENST00000439325	NA	AC026202.2	lncRNA	3	novel transcript, antisense to ARL8B
2868	1766.17	-0.322115	0.155816	-2.06728	0.0387075	0.998305	FALSE	ENSG00000149357	ENST00000541403	55004	LAMTOR1	retained_intron	11	late endosomal/lysosomal adaptor, MAPK and MTOR activator 1 [Source:HGNC Symbol
5598	561.611	-0.441814	0.213725	-2.06721	0.0387148	0.998305	FALSE	ENSG00000162585	ENST00000469733	199990	FAAP20	lncRNA	1	FA core complex associated protein 20 [Source:HGNC Symbol
2687	1960.4	-0.376202	0.182005	-2.06699	0.0387353	0.998305	FALSE	ENSG00000147050	ENST00000377967	7403	KDM6A	protein_coding	X	lysine demethylase 6A [Source:HGNC Symbol
15004	15.8424	2.21894	1.07416	2.06574	0.0388526	0.998305	FALSE	ENSG00000235111	ENST00000420902	NA	Z97192.3	lncRNA	22	novel transcript
4669	654.382	-0.433852	0.210103	-2.06495	0.0389278	0.998305	FALSE	ENSG00000237973	ENST00000414273	NA	MTCO1P12	unprocessed_pseudogene	1	MT-CO1 pseudogene 12 [Source:HGNC Symbol
2734	1820.01	-0.37987	0.184027	-2.06422	0.0389973	0.998305	FALSE	ENSG00000203485	ENST00000330634	64423	INF2	protein_coding	14	inverted formin, FH2 and WH2 domain containing [Source:HGNC Symbol
7187	335.618	0.499772	0.242125	2.06411	0.0390076	0.998305	FALSE	ENSG00000078687	ENST00000636222	57690	TNRC6C	protein_coding	17	trinucleotide repeat containing adaptor 6C [Source:HGNC Symbol
6109	535.9	-0.451053	0.218651	-2.06289	0.0391231	0.998305	FALSE	ENSG00000129055	ENST00000510994	25847	ANAPC13	protein_coding	3	anaphase promoting complex subunit 13 [Source:HGNC Symbol
19423	5.70405	3.57554	1.73389	2.06215	0.0391938	0.998305	FALSE	ENSG00000261442	ENST00000569678	NA	AC023830.1	lncRNA	16	novel transcript, antisense to MGRN1
20597	4.13926	-4.78921	2.32273	-2.06189	0.0392184	0.998305	FALSE	ENSG00000205426	ENST00000327741	3887	KRT81	protein_coding	12	keratin 81 [Source:HGNC Symbol
2945	1577.74	-0.332897	0.161524	-2.06098	0.0393049	0.998305	FALSE	ENSG00000171222	ENST00000305978	51282	SCAND1	protein_coding	20	SCAN domain containing 1 [Source:HGNC Symbol
6562	349.462	0.561508	0.272498	2.06059	0.0393419	0.998305	FALSE	ENSG00000173200	ENST00000464300	165631	PARP15	protein_coding	3	poly(ADP-ribose) polymerase family member 15 [Source:HGNC Symbol
8611	195.646	-0.649653	0.315282	-2.06055	0.0393462	0.998305	FALSE	ENSG00000140939	ENST00000565560	8996	AC074143.1	protein_coding	16	nucleolar protein 3 [Source:NCBI gene
8561	164.527	0.736796	0.357644	2.06013	0.0393857	0.998305	FALSE	ENSG00000088387	ENST00000448493	23348	DOCK9	protein_coding	13	dedicator of cytokinesis 9 [Source:HGNC Symbol
8136	223.089	-0.829815	0.402865	-2.05978	0.0394192	0.998305	FALSE	ENSG00000134202	ENST00000361066	2947	GSTM3	protein_coding	1	glutathione S-transferase mu 3 [Source:HGNC Symbol
16741	11.1304	2.46354	1.19613	2.05959	0.0394377	0.998305	FALSE	ENSG00000233836	ENST00000471224	NA	AC139769.1	lncRNA	19	zinc finger protein pseudogene
117	25097.7	-0.289381	0.140538	-2.0591	0.039485	0.998305	FALSE	ENSG00000169100	ENST00000381401	293	SLC25A6	protein_coding	X	solute carrier family 25 member 6 [Source:HGNC Symbol
6891	336.292	0.550731	0.267497	2.05883	0.0395108	0.998305	FALSE	ENSG00000124587	ENST00000304611	5190	PEX6	protein_coding	6	peroxisomal biogenesis factor 6 [Source:HGNC Symbol
4788	773.582	-0.459103	0.223079	-2.05803	0.0395875	0.998305	FALSE	ENSG00000104267	ENST00000285379	760	CA2	protein_coding	8	carbonic anhydrase 2 [Source:HGNC Symbol
1079	4860.4	-0.294098	0.143019	-2.05635	0.039749	0.998305	FALSE	ENSG00000105355	ENST00000221957	10226	PLIN3	protein_coding	19	perilipin 3 [Source:HGNC Symbol
1437	3571.17	0.351882	0.17119	2.05551	0.0398301	0.998305	FALSE	ENSG00000131238	ENST00000642050	5538	PPT1	protein_coding	1	palmitoyl-protein thioesterase 1 [Source:HGNC Symbol
14297	17.4058	1.93376	0.940987	2.05504	0.0398752	0.998305	FALSE	ENSG00000118432	ENST00000369501	1268	CNR1	protein_coding	6	cannabinoid receptor 1 [Source:HGNC Symbol
1464	3640.98	-0.34407	0.167493	-2.05424	0.0399523	0.998305	FALSE	ENSG00000237441	ENST00000491168	5863	RGL2	lncRNA	6	ral guanine nucleotide dissociation stimulator like 2 [Source:HGNC Symbol
4031	1144.67	-0.381924	0.185999	-2.05336	0.0400376	0.998305	FALSE	ENSG00000109220	ENST00000263921	26511	CHIC2	protein_coding	4	cysteine rich hydrophobic domain 2 [Source:HGNC Symbol
403	10852.5	-0.326263	0.15891	-2.05313	0.0400597	0.998305	FALSE	ENSG00000137309	ENST00000347617	3159	HMGA1	protein_coding	6	high mobility group AT-hook 1 [Source:HGNC Symbol
12521	42.6203	-1.47988	0.721216	-2.05193	0.0401766	0.998305	FALSE	ENSG00000124875	ENST00000226317	6372	CXCL6	protein_coding	4	C-X-C motif chemokine ligand 6 [Source:HGNC Symbol
4594	799.655	0.442894	0.215995	2.05049	0.040317	0.998305	FALSE	ENSG00000131018	ENST00000367255	23345	SYNE1	protein_coding	6	spectrin repeat containing nuclear envelope protein 1 [Source:HGNC Symbol
5972	483.653	-0.524553	0.255823	-2.05045	0.0403201	0.998305	FALSE	ENSG00000104976	ENST00000221573	6618	SNAPC2	protein_coding	19	small nuclear RNA activating complex polypeptide 2 [Source:HGNC Symbol
5427	678.073	-0.449664	0.219317	-2.05029	0.040336	0.998305	FALSE	ENSG00000165879	ENST00000371021	10023	FRAT1	protein_coding	10	FRAT regulator of WNT signaling pathway 1 [Source:HGNC Symbol
10089	80.6287	-0.902964	0.440598	-2.04941	0.0404224	0.998305	FALSE	ENSG00000213889	ENST00000401705	147699	PPM1N	protein_coding	19	protein phosphatase, Mg2+/Mn2+ dependent 1N (putative) [Source:HGNC Symbol
12081	49.0009	1.11781	0.545646	2.0486	0.0405017	0.998305	FALSE	ENSG00000279930	ENST00000624543	NA	AL032819.2	TEC	16	TEC
6442	410.533	-0.458671	0.223961	-2.04799	0.0405606	0.998305	FALSE	ENSG00000185596	ENST00000559884	NA	WASH3P	lncRNA	15	WASP family homolog 3, pseudogene [Source:HGNC Symbol
1275	3759.55	-0.284795	0.139163	-2.04648	0.0407088	0.998305	FALSE	ENSG00000132507	ENST00000336452	1984	EIF5A	protein_coding	17	eukaryotic translation initiation factor 5A [Source:HGNC Symbol
8672	159.425	0.675809	0.330239	2.04643	0.0407145	0.998305	FALSE	ENSG00000129317	ENST00000344862	83448	PUS7L	protein_coding	12	pseudouridine synthase 7 like [Source:HGNC Symbol
21202	4.14148	-4.73703	2.31532	-2.04595	0.0407611	0.998305	FALSE	ENSG00000185899	ENST00000332690	338398	TAS2R60	protein_coding	7	taste 2 receptor member 60 [Source:HGNC Symbol
9221	138.11	-0.724214	0.354064	-2.04543	0.040812	0.998305	FALSE	ENSG00000128274	ENST00000642412	53947	A4GALT	protein_coding	22	alpha 1,4-galactosyltransferase (P blood group) [Source:HGNC Symbol
116	23890	-0.304271	0.148822	-2.04453	0.0409017	0.998305	FALSE	ENSG00000149273	ENST00000531188	6188	RPS3	protein_coding	11	ribosomal protein S3 [Source:HGNC Symbol
9726	123.491	0.850857	0.4163	2.04386	0.0409678	0.998305	FALSE	ENSG00000184220	ENST00000421999	84319	CMSS1	protein_coding	3	cms1 ribosomal small subunit homolog [Source:HGNC Symbol
6887	382.519	-0.480933	0.235331	-2.04365	0.0409883	0.998305	FALSE	ENSG00000261455	ENST00000564834	NA	LINC01003	lncRNA	7	long intergenic non-protein coding RNA 1003 [Source:HGNC Symbol
3649	1233.1	-0.342793	0.167808	-2.04277	0.0410754	0.998305	FALSE	ENSG00000074842	ENST00000599761	56005	MYDGF	protein_coding	19	myeloid derived growth factor [Source:HGNC Symbol
223	15162.1	-0.305287	0.14946	-2.0426	0.0410925	0.998305	FALSE	ENSG00000177600	ENST00000321153	6181	RPLP2	protein_coding	11	ribosomal protein lateral stalk subunit P2 [Source:HGNC Symbol
845	5840.28	-0.319192	0.156294	-2.04225	0.0411266	0.998305	FALSE	ENSG00000104856	ENST00000221452	5971	RELB	protein_coding	19	RELB proto-oncogene, NF-kB subunit [Source:HGNC Symbol
933	6157.99	-0.851697	0.41726	-2.04117	0.0412342	0.998305	FALSE	ENSG00000010278	ENST00000382518	928	CD9	protein_coding	12	CD9 molecule [Source:HGNC Symbol
3101	1534.59	-0.329764	0.161583	-2.04083	0.0412674	0.998305	FALSE	ENSG00000120533	ENST00000522766	56943	ENY2	nonsense_mediated_decay	8	ENY2 transcription and export complex 2 subunit [Source:HGNC Symbol
1694	3151.52	-0.300973	0.14755	-2.0398	0.0413699	0.998305	FALSE	ENSG00000120727	ENST00000507755	51247	PAIP2	protein_coding	5	poly(A) binding protein interacting protein 2 [Source:HGNC Symbol
7027	281.05	-0.519335	0.254721	-2.03884	0.0414663	0.998305	FALSE	ENSG00000145494	ENST00000274137	4726	NDUFS6	protein_coding	5	NADH:ubiquinone oxidoreductase subunit S6 [Source:HGNC Symbol
5066	655.783	0.397093	0.194802	2.03844	0.0415057	0.998305	FALSE	ENSG00000081059	ENST00000342854	6932	TCF7	protein_coding	5	transcription factor 7 [Source:HGNC Symbol
2018	2867.04	-0.41466	0.203472	-2.03792	0.0415582	0.998305	FALSE	ENSG00000135838	ENST00000488424	80896	NPL	lncRNA	1	N-acetylneuraminate pyruvate lyase [Source:HGNC Symbol
3550	1357.09	-0.367863	0.180532	-2.03766	0.0415842	0.998305	FALSE	ENSG00000175538	ENST00000310128	10008	KCNE3	protein_coding	11	potassium voltage-gated channel subfamily E regulatory subunit 3 [Source:HGNC Symbol
4733	641.979	-0.472357	0.232055	-2.03554	0.041797	0.998305	FALSE	ENSG00000244716	ENST00000414070	NA	BX679664.3	processed_pseudogene	1	ribosomal protein L17 (RPL17) pseudogene
2559	2036.54	-0.310182	0.152411	-2.03517	0.0418341	0.998305	FALSE	ENSG00000131653	ENST00000565383	84231	TRAF7	protein_coding	16	TNF receptor associated factor 7 [Source:HGNC Symbol
10155	86.0334	0.853305	0.419335	2.0349	0.0418611	0.998305	FALSE	ENSG00000168096	ENST00000591185	124401	ANKS3	retained_intron	16	ankyrin repeat and sterile alpha motif domain containing 3 [Source:HGNC Symbol
969	4896.88	-0.29236	0.143673	-2.0349	0.0418611	0.998305	FALSE	ENSG00000066322	ENST00000372458	64834	ELOVL1	protein_coding	1	ELOVL fatty acid elongase 1 [Source:HGNC Symbol
1911	2594.46	-0.33309	0.163768	-2.03391	0.0419603	0.998305	FALSE	ENSG00000167671	ENST00000591919	80700	UBXN6	protein_coding	19	UBX domain protein 6 [Source:HGNC Symbol
11973	45.6634	1.21369	0.596896	2.03334	0.0420183	0.998305	FALSE	ENSG00000285888	ENST00000650432	NA	Z85996.2	lncRNA	6	novel transcript
5303	515.609	0.459312	0.226242	2.03018	0.0423385	0.998305	FALSE	ENSG00000164308	ENST00000437043	64167	ERAP2	protein_coding	5	endoplasmic reticulum aminopeptidase 2 [Source:HGNC Symbol
21487	3.02371	5.17635	2.55099	2.02916	0.0424424	0.998305	FALSE	ENSG00000228252	ENST00000504443	NA	COL6A4P2	transcribed_unitary_pseudogene	3	collagen type VI alpha 4 pseudogene 2 [Source:HGNC Symbol
6632	383.888	-0.460417	0.226904	-2.02912	0.0424458	0.998305	FALSE	ENSG00000064490	ENST00000421262	8625	RFXANK	protein_coding	19	regulatory factor X associated ankyrin containing protein [Source:HGNC Symbol
7848	251.465	-0.581837	0.286914	-2.02791	0.042569	0.998305	FALSE	ENSG00000168386	ENST00000476723	11259	FILIP1L	lncRNA	3	filamin A interacting protein 1 like [Source:HGNC Symbol
6709	385.615	0.492711	0.242994	2.02766	0.0425946	0.998305	FALSE	ENSG00000104804	ENST00000221399	7288	TULP2	protein_coding	19	tubby like protein 2 [Source:HGNC Symbol
2750	1692.05	0.355748	0.175457	2.02755	0.0426061	0.998305	FALSE	ENSG00000149311	ENST00000527805	472	ATM	protein_coding	11	ATM serine/threonine kinase [Source:HGNC Symbol
30	65026.5	-0.306998	0.151471	-2.02678	0.0426846	0.998305	FALSE	ENSG00000204592	ENST00000376630	3133	HLA-E	protein_coding	6	major histocompatibility complex, class I, E [Source:HGNC Symbol
297	14194.1	-0.276791	0.136606	-2.0262	0.0427445	0.998305	FALSE	ENSG00000135404	ENST00000548898	967	CD63	protein_coding	12	CD63 molecule [Source:HGNC Symbol
3143	1463.66	-0.342006	0.168863	-2.02535	0.0428318	0.998305	FALSE	ENSG00000169976	ENST00000367569	83443	SF3B5	protein_coding	6	splicing factor 3b subunit 5 [Source:HGNC Symbol
2336	1903.27	-0.320325	0.158303	-2.02349	0.0430224	0.998305	FALSE	ENSG00000155366	ENST00000339083	389	RHOC	protein_coding	1	ras homolog family member C [Source:HGNC Symbol
3529	1611.77	0.392935	0.194283	2.02249	0.0431262	0.998305	FALSE	ENSG00000119508	ENST00000338488	8013	NR4A3	protein_coding	9	nuclear receptor subfamily 4 group A member 3 [Source:HGNC Symbol
6888	336.849	0.570233	0.281985	2.02221	0.0431545	0.998305	FALSE	ENSG00000012124	ENST00000598537	933	CD22	protein_coding	19	CD22 molecule [Source:HGNC Symbol
1495	3614.49	-0.338717	0.16756	-2.02147	0.0432315	0.998305	FALSE	ENSG00000197019	ENST00000357949	29950	SERTAD1	protein_coding	19	SERTA domain containing 1 [Source:HGNC Symbol
3872	1139.38	-0.366037	0.181125	-2.02091	0.0432889	0.998305	FALSE	ENSG00000108106	ENST00000264552	27338	UBE2S	protein_coding	19	ubiquitin conjugating enzyme E2 S [Source:HGNC Symbol
3772	1081.35	-0.370882	0.183532	-2.0208	0.0433003	0.998305	FALSE	ENSG00000204227	ENST00000374656	6015	RING1	protein_coding	6	ring finger protein 1 [Source:HGNC Symbol
4535	851.668	-0.53011	0.262403	-2.02021	0.0433611	0.998305	FALSE	ENSG00000137877	ENST00000320955	51332	SPTBN5	protein_coding	15	spectrin beta, non-erythrocytic 5 [Source:HGNC Symbol
6703	302.816	0.6098	0.302206	2.01783	0.0436094	0.998305	FALSE	ENSG00000187796	ENST00000481053	64170	CARD9	retained_intron	9	caspase recruitment domain family member 9 [Source:HGNC Symbol
51	40580	-0.290624	0.144038	-2.01769	0.043624	0.998305	FALSE	ENSG00000140988	ENST00000343262	6187	RPS2	protein_coding	16	ribosomal protein S2 [Source:HGNC Symbol
9966	81.9646	0.981653	0.486554	2.01756	0.043637	0.998305	FALSE	ENSG00000196247	ENST00000360117	51427	ZNF107	protein_coding	7	zinc finger protein 107 [Source:HGNC Symbol
12059	42.4751	1.24595	0.618171	2.01554	0.043848	0.998305	FALSE	ENSG00000277161	ENST00000619326	284098	PIGW	protein_coding	17	phosphatidylinositol glycan anchor biosynthesis class W [Source:HGNC Symbol
1648	3223.94	-0.314339	0.15598	-2.01525	0.0438781	0.998305	FALSE	ENSG00000137207	ENST00000372422	25844	YIPF3	protein_coding	6	Yip1 domain family member 3 [Source:HGNC Symbol
4340	972.694	-0.348058	0.172796	-2.01427	0.0439814	0.998305	FALSE	ENSG00000149925	ENST00000562302	226	ALDOA	retained_intron	16	aldolase, fructose-bisphosphate A [Source:HGNC Symbol
1539	3033.18	-0.32591	0.161916	-2.01283	0.0441323	0.998305	FALSE	ENSG00000089351	ENST00000599564	57655	GRAMD1A	protein_coding	19	GRAM domain containing 1A [Source:HGNC Symbol
5180	696.654	0.399601	0.198572	2.01237	0.0441806	0.998305	FALSE	ENSG00000108021	ENST00000328090	54906	TASOR2	protein_coding	10	transcription activation suppressor family member 2 [Source:HGNC Symbol
1054	5113.28	-0.290325	0.144388	-2.01073	0.0443536	0.998305	FALSE	ENSG00000198858	ENST00000361574	91300	R3HDM4	protein_coding	19	R3H domain containing 4 [Source:HGNC Symbol
1712	2957.52	-0.29237	0.145418	-2.01055	0.0443728	0.998305	FALSE	ENSG00000188938	ENST00000649557	158293	FAM120AOS	nonsense_mediated_decay	9	family with sequence similarity 120A opposite strand [Source:HGNC Symbol
2345	2038.6	-0.311434	0.154958	-2.0098	0.0444524	0.998305	FALSE	ENSG00000215030	ENST00000392730	NA	RPL13P12	processed_pseudogene	17	ribosomal protein L13 pseudogene 12 [Source:HGNC Symbol
20816	3.87235	-4.75774	2.37086	-2.00676	0.0447752	0.998305	FALSE	ENSG00000270040	ENST00000602528	NA	AL356055.1	lncRNA	1	novel transcript, intronic to MACF1
6867	383.464	-0.626	0.311971	-2.00659	0.0447929	0.998305	FALSE	ENSG00000240403	ENST00000326321	3812	KIR3DL2	protein_coding	19	killer cell immunoglobulin like receptor, three Ig domains and long cytoplasmic tail 2 [Source:HGNC Symbol
202	21744.8	-0.386799	0.192808	-2.00614	0.0448417	0.998305	FALSE	ENSG00000186480	ENST00000340368	3638	INSIG1	protein_coding	7	insulin induced gene 1 [Source:HGNC Symbol
16177	12.6504	2.85044	1.42106	2.00586	0.0448712	0.998305	FALSE	ENSG00000146839	ENST00000613979	7455	ZAN	protein_coding	7	zonadhesin (gene/pseudogene) [Source:HGNC Symbol
12996	35.2122	1.27149	0.634056	2.00533	0.0449275	0.998305	FALSE	ENSG00000255966	ENST00000537921	NA	AC006064.3	lncRNA	12	novel transcript
917	5335.66	-0.311491	0.155411	-2.00431	0.0450373	0.998305	FALSE	ENSG00000039523	ENST00000562116	79567	RIPOR1	protein_coding	16	RHO family interacting cell polarization regulator 1 [Source:HGNC Symbol
16063	11.9077	2.58256	1.28976	2.00236	0.0452464	0.998305	FALSE	ENSG00000154620	ENST00000284856	9087	TMSB4Y	protein_coding	Y	thymosin beta 4 Y-linked [Source:HGNC Symbol
394	10932.9	-0.284792	0.142264	-2.00186	0.0453	0.998305	FALSE	ENSG00000162734	ENST00000360472	8682	PEA15	protein_coding	1	proliferation and apoptosis adaptor protein 15 [Source:HGNC Symbol
6272	538.283	-0.482381	0.241079	-2.00092	0.045401	0.998305	FALSE	ENSG00000223509	ENST00000604301	NA	AC135983.2	lncRNA	15	WAS protein homolog associated with actin, golgi membranes and microtubules (WHAMM) pseudogene
6896	324.755	-0.489664	0.244753	-2.00065	0.0454305	0.998305	FALSE	ENSG00000232472	ENST00000447718	NA	EEF1B2P3	processed_pseudogene	X	eukaryotic translation elongation factor 1 beta 2 pseudogene 3 [Source:HGNC Symbol
1767	3132.69	7.12691	3.56582	1.99868	0.0456435	0.998305	FALSE	ENSG00000129824	ENST00000250784	6192	RPS4Y1	protein_coding	Y	ribosomal protein S4 Y-linked 1 [Source:HGNC Symbol
15993	15.2155	2.16313	1.08328	1.99683	0.0458441	0.998305	FALSE	ENSG00000137571	ENST00000260126	81796	SLCO5A1	protein_coding	8	solute carrier organic anion transporter family member 5A1 [Source:HGNC Symbol
4221	1033.76	0.373106	0.186884	1.99647	0.0458833	0.998305	FALSE	ENSG00000134077	ENST00000417036	25917	THUMPD3	protein_coding	3	THUMP domain containing 3 [Source:HGNC Symbol
20989	3.27154	-4.93117	2.47324	-1.99381	0.0461727	0.998305	FALSE	ENSG00000137673	ENST00000260227	4316	MMP7	protein_coding	11	matrix metallopeptidase 7 [Source:HGNC Symbol
3053	1401.58	-0.32383	0.162433	-1.99362	0.0461932	0.998305	FALSE	ENSG00000242372	ENST00000440766	3692	EIF6	nonsense_mediated_decay	20	eukaryotic translation initiation factor 6 [Source:HGNC Symbol
2766	1740.9	-0.335951	0.168524	-1.99349	0.0462077	0.998305	FALSE	ENSG00000154832	ENST00000412036	30827	CXXC1	protein_coding	18	CXXC finger protein 1 [Source:HGNC Symbol
194	16702.5	-0.298411	0.14998	-1.98967	0.0466272	0.998305	FALSE	ENSG00000115268	ENST00000233609	6209	RPS15	protein_coding	19	ribosomal protein S15 [Source:HGNC Symbol
2421	2146.92	-0.319492	0.160617	-1.98915	0.0466845	0.998305	FALSE	ENSG00000102225	ENST00000517997	5127	CDK16	lncRNA	X	cyclin dependent kinase 16 [Source:HGNC Symbol
1453	3794.13	-0.313496	0.157772	-1.98702	0.0469202	0.998305	FALSE	ENSG00000164889	ENST00000483786	6522	SLC4A2	protein_coding	7	solute carrier family 4 member 2 [Source:HGNC Symbol
3694	1165.44	-0.368572	0.185636	-1.98546	0.0470938	0.998305	FALSE	ENSG00000182487	ENST00000432102	NA	NCF1B	lncRNA	7	neutrophil cytosolic factor 1B pseudogene [Source:HGNC Symbol
1577	3434.59	-0.333589	0.168097	-1.9845	0.0472003	0.998305	FALSE	ENSG00000169221	ENST00000475650	26000	TBC1D10B	retained_intron	16	TBC1 domain family member 10B [Source:HGNC Symbol
20162	5.24287	3.81191	1.92138	1.98394	0.0472622	0.998305	FALSE	ENSG00000172350	ENST00000619701	64137	ABCG4	protein_coding	11	ATP binding cassette subfamily G member 4 [Source:HGNC Symbol
12021	50.1061	1.14757	0.578544	1.98355	0.0473057	0.998305	FALSE	ENSG00000141404	ENST00000334049	2774	GNAL	protein_coding	18	G protein subunit alpha L [Source:HGNC Symbol
1614	3084.08	-0.299336	0.150913	-1.9835	0.0473115	0.998305	FALSE	ENSG00000105443	ENST00000452733	9266	CYTH2	protein_coding	19	cytohesin 2 [Source:HGNC Symbol
159	19585.4	-0.291204	0.146813	-1.98349	0.0473122	0.998305	FALSE	ENSG00000142669	ENST00000270792	83442	SH3BGRL3	protein_coding	1	SH3 domain binding glutamate rich protein like 3 [Source:HGNC Symbol
1462	3132.81	-0.323012	0.162859	-1.98338	0.0473245	0.998305	FALSE	ENSG00000136810	ENST00000374515	7295	TXN	protein_coding	9	thioredoxin [Source:HGNC Symbol
378	12629.1	-0.284155	0.143271	-1.98333	0.04733	0.998305	FALSE	ENSG00000067182	ENST00000534885	7132	TNFRSF1A	nonsense_mediated_decay	12	TNF receptor superfamily member 1A [Source:HGNC Symbol
18707	5.08606	-4.12717	2.08101	-1.98326	0.0473388	0.998305	FALSE	ENSG00000235374	ENST00000599569	NA	SSR4P1	lncRNA	21	signal sequence receptor subunit 4 pseudogene 1 [Source:HGNC Symbol
6128	462.177	0.452435	0.228283	1.9819	0.0474905	0.998305	FALSE	ENSG00000089775	ENST00000555220	7597	ZBTB25	protein_coding	14	zinc finger and BTB domain containing 25 [Source:HGNC Symbol
7129	344.771	-0.480244	0.242359	-1.98154	0.047531	0.998305	FALSE	ENSG00000177352	ENST00000321895	64925	CCDC71	protein_coding	3	coiled-coil domain containing 71 [Source:HGNC Symbol
246	18069.7	-0.285192	0.143941	-1.98131	0.0475564	0.998305	FALSE	ENSG00000116871	ENST00000429533	55700	MAP7D1	protein_coding	1	MAP7 domain containing 1 [Source:HGNC Symbol
14126	20.8309	1.65486	0.836127	1.9792	0.0477936	0.998305	FALSE	ENSG00000171346	ENST00000254043	3866	KRT15	protein_coding	17	keratin 15 [Source:HGNC Symbol
9982	114.709	-0.915204	0.462589	-1.97844	0.0478792	0.998305	FALSE	ENSG00000226822	ENST00000419428	NA	AL390036.1	lncRNA	1	novel transcript
5764	523.439	-0.404143	0.204359	-1.97761	0.0479722	0.998305	FALSE	ENSG00000168701	ENST00000567193	29100	TMEM208	retained_intron	16	transmembrane protein 208 [Source:HGNC Symbol
924	5006.29	-0.327495	0.165603	-1.97759	0.0479749	0.998305	FALSE	ENSG00000196954	ENST00000525116	837	CASP4	retained_intron	11	caspase 4 [Source:HGNC Symbol
1649	3409.06	-0.285624	0.144432	-1.97756	0.0479783	0.998305	FALSE	ENSG00000241878	ENST00000382151	23761	PISD	protein_coding	22	phosphatidylserine decarboxylase [Source:HGNC Symbol
522	9293.35	-0.322292	0.162999	-1.97726	0.048012	0.998305	FALSE	ENSG00000146535	ENST00000275364	2768	GNA12	protein_coding	7	G protein subunit alpha 12 [Source:HGNC Symbol
3574	1379.79	-0.443072	0.22418	-1.97641	0.0481079	0.998305	FALSE	ENSG00000038945	ENST00000262101	4481	MSR1	protein_coding	8	macrophage scavenger receptor 1 [Source:HGNC Symbol
4673	901.603	-0.446452	0.226015	-1.97532	0.0482319	0.998305	FALSE	ENSG00000255398	ENST00000528880	8843	HCAR3	protein_coding	12	hydroxycarboxylic acid receptor 3 [Source:HGNC Symbol
887	5521.05	-0.273663	0.13864	-1.97391	0.0483922	0.998305	FALSE	ENSG00000128524	ENST00000249289	9296	ATP6V1F	protein_coding	7	ATPase H+ transporting V1 subunit F [Source:HGNC Symbol
7546	292.396	0.492818	0.249803	1.97282	0.0485156	0.998305	FALSE	ENSG00000183813	ENST00000330953	1233	CCR4	protein_coding	3	C-C motif chemokine receptor 4 [Source:HGNC Symbol
7172	283.343	0.539122	0.273367	1.97215	0.0485923	0.998305	FALSE	ENSG00000139182	ENST00000541953	9746	CLSTN3	protein_coding	12	calsyntenin 3 [Source:HGNC Symbol
10301	74.6973	-1.17014	0.593413	-1.97189	0.0486224	0.998305	FALSE	ENSG00000171798	ENST00000304613	85442	KNDC1	protein_coding	10	kinase non-catalytic C-lobe domain containing 1 [Source:HGNC Symbol
1102	5176.49	-0.351872	0.178492	-1.97136	0.0486827	0.998305	FALSE	ENSG00000174718	ENST00000541981	55196	RESF1	lncRNA	12	retroelement silencing factor 1 [Source:HGNC Symbol
5	219460	-0.320223	0.162538	-1.97014	0.0488227	0.998305	FALSE	ENSG00000211459	ENST00000389680	NA	MT-RNR1	Mt_rRNA	MT	mitochondrially encoded 12S rRNA [Source:HGNC Symbol
18745	6.35725	-3.48426	1.76978	-1.96875	0.0489812	0.998305	FALSE	ENSG00000198744	ENST00000416718	NA	MTCO3P12	unprocessed_pseudogene	1	MT-CO3 pseudogene 12 [Source:HGNC Symbol
556	9087.06	-0.313964	0.159654	-1.96653	0.0492373	0.998305	FALSE	ENSG00000135956	ENST00000258439	55654	TMEM127	protein_coding	2	transmembrane protein 127 [Source:HGNC Symbol
14439	21.0818	1.64258	0.835335	1.96637	0.0492555	0.998305	FALSE	ENSG00000170629	ENST00000439473	NA	DPY19L2P2	lncRNA	7	DPY19L2 pseudogene 2 [Source:HGNC Symbol
3481	1425.82	-0.334669	0.170243	-1.96583	0.0493185	0.998305	FALSE	ENSG00000051128	ENST00000221222	9454	HOMER3	protein_coding	19	homer scaffold protein 3 [Source:HGNC Symbol
5683	540.148	0.424895	0.216216	1.96514	0.0493976	0.998305	FALSE	ENSG00000133706	ENST00000394434	51520	LARS	protein_coding	5	leucyl-tRNA synthetase [Source:HGNC Symbol
3865	1096.18	0.331623	0.168794	1.96466	0.0494541	0.998305	FALSE	ENSG00000174738	ENST00000312521	9975	NR1D2	protein_coding	3	nuclear receptor subfamily 1 group D member 2 [Source:HGNC Symbol
4623	873.683	-0.354927	0.18083	-1.96277	0.0496725	0.998305	FALSE	ENSG00000136682	ENST00000259199	150472	CBWD2	protein_coding	2	COBW domain containing 2 [Source:HGNC Symbol
13166	36.4129	1.2316	0.62754	1.96258	0.0496944	0.998305	FALSE	ENSG00000144158	ENST00000272567	NA	AL078621.1	processed_pseudogene	2	small nuclear ribonucleoprotein polypeptide A' (SNRPA1) pseudogene
9930	96.5993	-0.795158	0.405182	-1.96247	0.0497075	0.998305	FALSE	ENSG00000215845	ENST00000462952	100131187	TSTD1	retained_intron	1	thiosulfate sulfurtransferase like domain containing 1 [Source:HGNC Symbol
2699	1957.66	-0.307928	0.156921	-1.96231	0.0497263	0.998305	FALSE	ENSG00000184840	ENST00000332598	54732	TMED9	protein_coding	5	transmembrane p24 trafficking protein 9 [Source:HGNC Symbol
1455	3366.21	-0.277948	0.141731	-1.9611	0.0498675	0.998305	FALSE	ENSG00000247596	ENST00000305533	11344	TWF2	protein_coding	3	twinfilin actin binding protein 2 [Source:HGNC Symbol
2792	1858.41	-0.322372	0.16456	-1.95899	0.050114	0.998305	FALSE	ENSG00000076984	ENST00000468058	5609	MAP2K7	retained_intron	19	mitogen-activated protein kinase kinase 7 [Source:HGNC Symbol
6567	396.112	0.462498	0.236257	1.95761	0.0502763	0.998305	FALSE	ENSG00000163378	ENST00000383701	285203	EOGT	protein_coding	3	EGF domain specific O-linked N-acetylglucosamine transferase [Source:HGNC Symbol
163	21117.3	-0.294015	0.150199	-1.9575	0.0502883	0.998305	FALSE	ENSG00000106991	ENST00000480266	2022	ENG	protein_coding	9	endoglin [Source:HGNC Symbol
8788	180.633	-0.749575	0.383005	-1.95709	0.0503369	0.998305	FALSE	ENSG00000240344	ENST00000286175	53938	PPIL3	protein_coding	2	peptidylprolyl isomerase like 3 [Source:HGNC Symbol
20345	5.10854	-3.77369	1.92843	-1.95687	0.0503628	0.998305	FALSE	ENSG00000251393	ENST00000515412	NA	AC005280.1	lncRNA	14	novel transcript, antisense to NUMB and HEATR4
21914	3.15691	-4.92806	2.5188	-1.95651	0.0504054	0.998305	FALSE	ENSG00000229862	ENST00000431108	NA	AL121972.1	lncRNA	6	novel transcript
9465	172.963	-0.711712	0.364519	-1.95247	0.0508824	0.998305	FALSE	ENSG00000108244	ENST00000209718	25984	KRT23	protein_coding	17	keratin 23 [Source:HGNC Symbol
4087	1126.07	0.359087	0.183953	1.95205	0.0509321	0.998305	FALSE	ENSG00000163755	ENST00000296051	84343	HPS3	protein_coding	3	HPS3 biogenesis of lysosomal organelles complex 2 subunit 1 [Source:HGNC Symbol
12931	32.1835	1.28581	0.658775	1.95183	0.0509589	0.998305	FALSE	ENSG00000021300	ENST00000354190	58473	PLEKHB1	protein_coding	11	pleckstrin homology domain containing B1 [Source:HGNC Symbol
388	10133.9	-0.288668	0.14793	-1.95138	0.0510119	0.998305	FALSE	ENSG00000182578	ENST00000504875	1436	CSF1R	nonsense_mediated_decay	5	colony stimulating factor 1 receptor [Source:HGNC Symbol
22980	4.17589	4.56752	2.34087	1.95121	0.0510323	0.998305	FALSE	ENSG00000170381	ENST00000643230	9723	SEMA3E	protein_coding	7	semaphorin 3E [Source:HGNC Symbol
5380	614.329	0.437007	0.22408	1.95022	0.0511495	0.998305	FALSE	ENSG00000112159	ENST00000369393	23195	MDN1	protein_coding	6	midasin AAA ATPase 1 [Source:HGNC Symbol
3507	1291.22	-0.33536	0.172014	-1.94961	0.0512228	0.998305	FALSE	ENSG00000130725	ENST00000253023	9040	UBE2M	protein_coding	19	ubiquitin conjugating enzyme E2 M [Source:HGNC Symbol
14719	14.8552	1.90961	0.979978	1.94862	0.0513403	0.998305	FALSE	ENSG00000279541	ENST00000623072	NA	AC005261.6	TEC	19	TEC
5470	589.608	-0.411283	0.211099	-1.94829	0.05138	0.998305	FALSE	ENSG00000120306	ENST00000261811	84418	CYSTM1	protein_coding	5	cysteine rich transmembrane module containing 1 [Source:HGNC Symbol
2902	1571.24	0.407655	0.209318	1.94754	0.0514698	0.998305	FALSE	ENSG00000058668	ENST00000357681	493	ATP2B4	protein_coding	1	ATPase plasma membrane Ca2+ transporting 4 [Source:HGNC Symbol
805	4699.61	-0.309483	0.158968	-1.94683	0.0515552	0.998305	FALSE	ENSG00000130255	ENST00000579649	25873	RPL36	protein_coding	19	ribosomal protein L36 [Source:HGNC Symbol
20007	3.02549	-4.9129	2.52392	-1.94653	0.0515908	0.998305	FALSE	ENSG00000211825	ENST00000390473	NA	TRDJ1	TR_J_gene	14	T cell receptor delta joining 1 [Source:HGNC Symbol
2366	2181.33	-0.312108	0.160394	-1.94588	0.0516693	0.998305	FALSE	ENSG00000114784	ENST00000232905	10289	EIF1B	protein_coding	3	eukaryotic translation initiation factor 1B [Source:HGNC Symbol
4440	906.656	-0.348389	0.179205	-1.94408	0.0518855	0.998305	FALSE	ENSG00000165688	ENST00000371717	23203	PMPCA	protein_coding	9	peptidase, mitochondrial processing alpha subunit [Source:HGNC Symbol
6312	422.182	0.4444	0.228618	1.94385	0.0519135	0.998305	FALSE	ENSG00000128915	ENST00000261520	79664	ICE2	protein_coding	15	interactor of little elongation complex ELL subunit 2 [Source:HGNC Symbol
9511	120.509	-0.753066	0.387477	-1.94351	0.0519544	0.998305	FALSE	ENSG00000112699	ENST00000476972	2762	GMDS	lncRNA	6	GDP-mannose 4,6-dehydratase [Source:HGNC Symbol
14284	25.386	-1.57175	0.809071	-1.94266	0.0520577	0.998305	FALSE	ENSG00000225690	ENST00000421694	NA	TREML5P	unprocessed_pseudogene	6	triggering receptor expressed on myeloid cells like 5, pseudogene [Source:HGNC Symbol
888	5970.6	-0.284027	0.146238	-1.94223	0.0521096	0.998305	FALSE	ENSG00000159346	ENST00000340990	51094	ADIPOR1	protein_coding	1	adiponectin receptor 1 [Source:HGNC Symbol
18547	5.22501	-4.12914	2.12623	-1.942	0.0521375	0.998305	FALSE	ENSG00000234789	ENST00000455074	NA	AL590369.1	lncRNA	9	novel transcript
12383	35.569	-1.25657	0.647287	-1.94128	0.0522238	0.998305	FALSE	ENSG00000180539	ENST00000623196	401563	C9orf139	lncRNA	9	chromosome 9 open reading frame 139 [Source:HGNC Symbol
4191	888.019	-0.343845	0.17717	-1.94076	0.0522871	0.998305	FALSE	ENSG00000161618	ENST00000293350	126133	ALDH16A1	protein_coding	19	aldehyde dehydrogenase 16 family member A1 [Source:HGNC Symbol
5186	597.408	-0.485763	0.250786	-1.93696	0.05275	0.998305	FALSE	ENSG00000184887	ENST00000537513	90135	BTBD6	protein_coding	14	BTB domain containing 6 [Source:HGNC Symbol
3674	1299.35	-0.356574	0.184149	-1.93633	0.052827	0.998305	FALSE	ENSG00000175182	ENST00000450976	131408	FAM131A	protein_coding	3	family with sequence similarity 131 member A [Source:HGNC Symbol
21033	4.80236	4.07085	2.10239	1.93629	0.0528321	0.998305	FALSE	ENSG00000240216	ENST00000471823	NA	CPHL1P	lncRNA	3	ceruloplasmin and hephaestin like 1, pseudogene [Source:HGNC Symbol
2324	2041.79	0.354535	0.183325	1.93391	0.0531236	0.998305	FALSE	ENSG00000204634	ENST00000376840	11138	TBC1D8	protein_coding	2	TBC1 domain family member 8 [Source:HGNC Symbol
6140	433.826	0.421103	0.217838	1.93311	0.053223	0.998305	FALSE	ENSG00000138378	ENST00000358470	6775	STAT4	protein_coding	2	signal transducer and activator of transcription 4 [Source:HGNC Symbol
2908	1764.49	-0.334839	0.173242	-1.93277	0.053264	0.998305	FALSE	ENSG00000011009	ENST00000374514	11313	LYPLA2	protein_coding	1	lysophospholipase 2 [Source:HGNC Symbol
19545	6.9386	2.78285	1.43985	1.93274	0.0532679	0.998305	FALSE	ENSG00000240395	ENST00000496040	NA	RPL5P23	processed_pseudogene	8	ribosomal protein L5 pseudogene 23 [Source:HGNC Symbol
16849	5.72446	-3.85306	1.99416	-1.93217	0.0533389	0.998305	FALSE	ENSG00000253366	ENST00000505516	NA	AC139272.1	unprocessed_pseudogene	5	glucuronidase, beta (GUSB) pseudogene
318	13205.4	-0.253977	0.131484	-1.93162	0.053406	0.998305	FALSE	ENSG00000101160	ENST00000217131	1522	CTSZ	protein_coding	20	cathepsin Z [Source:HGNC Symbol
3596	1258.16	-0.32728	0.169449	-1.93143	0.0534294	0.998305	FALSE	ENSG00000158796	ENST00000472996	9191	DEDD	lncRNA	1	death effector domain containing [Source:HGNC Symbol
6885	353.394	0.465184	0.240849	1.93143	0.0534295	0.998305	FALSE	ENSG00000151806	ENST00000506793	60558	GUF1	lncRNA	4	GUF1 homolog, GTPase [Source:HGNC Symbol
6702	407.687	-0.504988	0.261561	-1.93067	0.0535235	0.998305	FALSE	ENSG00000133874	ENST00000256257	79845	RNF122	protein_coding	8	ring finger protein 122 [Source:HGNC Symbol
3627	1244.39	-0.326672	0.169378	-1.92866	0.0537734	0.998305	FALSE	ENSG00000129250	ENST00000320785	10749	KIF1C	protein_coding	17	kinesin family member 1C [Source:HGNC Symbol
3103	1662.85	-0.364544	0.189091	-1.92788	0.0538703	0.998305	FALSE	ENSG00000167110	ENST00000421699	2801	GOLGA2	protein_coding	9	golgin A2 [Source:HGNC Symbol
4236	1083.27	-0.346659	0.179855	-1.92744	0.0539252	0.998305	FALSE	ENSG00000042980	ENST00000265769	10863	ADAM28	protein_coding	8	ADAM metallopeptidase domain 28 [Source:HGNC Symbol
14706	22.1286	-1.62391	0.842699	-1.92703	0.053976	0.998305	FALSE	ENSG00000267288	ENST00000589796	NA	AC138150.2	lncRNA	17	novel transcript, antisense to HEXIM2
1380	3920.18	-0.329202	0.170882	-1.92649	0.0540434	0.998305	FALSE	ENSG00000211455	ENST00000541191	23012	STK38L	protein_coding	12	serine/threonine kinase 38 like [Source:HGNC Symbol
9109	144.833	0.642427	0.333534	1.92612	0.0540891	0.998305	FALSE	ENSG00000280347	ENST00000624029	NA	AC000123.3	TEC	7	TEC
618	8168.39	-0.285073	0.148034	-1.92573	0.0541384	0.998305	FALSE	ENSG00000064932	ENST00000361757	22904	SBNO2	protein_coding	19	strawberry notch homolog 2 [Source:HGNC Symbol
1964	2696.33	-0.383068	0.199095	-1.92404	0.0543494	0.998305	FALSE	ENSG00000112511	ENST00000427004	5252	PHF1	protein_coding	6	PHD finger protein 1 [Source:HGNC Symbol
11176	66.6805	0.934644	0.48578	1.92401	0.0543537	0.998305	FALSE	ENSG00000171827	ENST00000587363	148268	ZNF570	nonsense_mediated_decay	19	zinc finger protein 570 [Source:HGNC Symbol
7208	279.402	0.574061	0.2984	1.9238	0.0543801	0.998305	FALSE	ENSG00000138795	ENST00000265165	51176	LEF1	protein_coding	4	lymphoid enhancer binding factor 1 [Source:HGNC Symbol
7478	289.202	-0.503832	0.261901	-1.92375	0.0543862	0.998305	FALSE	ENSG00000151117	ENST00000527002	144110	TMEM86A	lncRNA	11	transmembrane protein 86A [Source:HGNC Symbol
7459	348.994	-0.554824	0.288514	-1.92304	0.0544754	0.998305	FALSE	ENSG00000004799	ENST00000005178	5166	PDK4	protein_coding	7	pyruvate dehydrogenase kinase 4 [Source:HGNC Symbol
3817	1081.4	0.355596	0.18493	1.92287	0.0544964	0.998305	FALSE	ENSG00000173706	ENST00000311127	57493	HEG1	protein_coding	3	heart development protein with EGF like domains 1 [Source:HGNC Symbol
335	9501.96	-0.315404	0.164127	-1.92171	0.0546427	0.998305	FALSE	ENSG00000177954	ENST00000392558	6232	RPS27	retained_intron	1	ribosomal protein S27 [Source:HGNC Symbol
416	9293.78	-0.288567	0.150192	-1.92132	0.0546913	0.998305	FALSE	ENSG00000158869	ENST00000490414	2207	FCER1G	lncRNA	1	Fc fragment of IgE receptor Ig [Source:HGNC Symbol
1713	2808.05	-0.282264	0.146935	-1.92102	0.0547291	0.998305	FALSE	ENSG00000178952	ENST00000313511	7284	TUFM	protein_coding	16	Tu translation elongation factor, mitochondrial [Source:HGNC Symbol
5766	552.557	0.391679	0.204066	1.91937	0.054937	0.998305	FALSE	ENSG00000204149	ENST00000412531	414189	AGAP6	transcribed_processed_pseudogene	10	ArfGAP with GTPase domain, ankyrin repeat and PH domain 6 [Source:HGNC Symbol
22502	2.57979	5.49534	2.86316	1.91933	0.0549431	0.998305	FALSE	ENSG00000277566	ENST00000622440	NA	AC089999.2	lncRNA	12	novel transcript, sense intronic to TPCN1
3197	1241.16	-0.31819	0.165802	-1.9191	0.0549717	0.998305	FALSE	ENSG00000121552	ENST00000264474	1475	CSTA	protein_coding	3	cystatin A [Source:HGNC Symbol
11207	70.4925	-1.08812	0.567036	-1.91896	0.0549889	0.998305	FALSE	ENSG00000179348	ENST00000341105	2624	GATA2	protein_coding	3	GATA binding protein 2 [Source:HGNC Symbol
3048	1618.04	-0.307031	0.160064	-1.91817	0.0550889	0.998305	FALSE	ENSG00000273033	ENST00000610128	NA	LINC02035	lncRNA	3	long intergenic non-protein coding RNA 2035 [Source:HGNC Symbol
9459	170.314	0.609143	0.317625	1.91781	0.0551353	0.998305	FALSE	ENSG00000116675	ENST00000463018	9829	DNAJC6	lncRNA	1	DnaJ heat shock protein family (Hsp40) member C6 [Source:HGNC Symbol
516	9134.71	-0.362958	0.189308	-1.91728	0.0552019	0.998305	FALSE	ENSG00000121060	ENST00000648772	7706	TRIM25	nonsense_mediated_decay	17	tripartite motif containing 25 [Source:HGNC Symbol
4352	892.498	-0.354731	0.185052	-1.91692	0.0552475	0.998305	FALSE	ENSG00000184281	ENST00000380996	10078	TSSC4	protein_coding	11	tumor suppressing subtransferable candidate 4 [Source:HGNC Symbol
13854	26.2368	1.7004	0.887955	1.91496	0.0554977	0.998305	FALSE	ENSG00000170486	ENST00000537672	140807	KRT72	protein_coding	12	keratin 72 [Source:HGNC Symbol
4058	1006.66	-0.338889	0.176982	-1.91483	0.0555148	0.998305	FALSE	ENSG00000100387	ENST00000476110	9978	RBX1	retained_intron	22	ring-box 1 [Source:HGNC Symbol
9200	141.748	0.715975	0.373988	1.91443	0.0555652	0.998305	FALSE	ENSG00000226312	ENST00000631217	NA	CFLAR-AS1	lncRNA	2	CFLAR antisense RNA 1 [Source:HGNC Symbol
15470	12.3802	-2.15962	1.12857	-1.91358	0.0556735	0.998305	FALSE	ENSG00000239887	ENST00000426197	400793	C1orf226	protein_coding	1	chromosome 1 open reading frame 226 [Source:HGNC Symbol
60	35789.6	-0.306602	0.160225	-1.91357	0.0556749	0.998305	FALSE	ENSG00000085265	ENST00000371806	2219	FCN1	protein_coding	9	ficolin 1 [Source:HGNC Symbol
18054	11.7447	2.2473	1.1756	1.91162	0.0559247	0.998305	FALSE	ENSG00000145888	ENST00000274576	2741	GLRA1	protein_coding	5	glycine receptor alpha 1 [Source:HGNC Symbol
1687	3184.45	-0.345692	0.180847	-1.91152	0.0559382	0.998305	FALSE	ENSG00000204304	ENST00000375050	5089	PBX2	protein_coding	6	PBX homeobox 2 [Source:HGNC Symbol
1828	2877.91	-0.312105	0.163367	-1.91046	0.0560746	0.998305	FALSE	ENSG00000068400	ENST00000619149	56850	GRIPAP1	retained_intron	X	GRIP1 associated protein 1 [Source:HGNC Symbol
164	18536.1	-0.272517	0.142707	-1.90963	0.0561813	0.998305	FALSE	ENSG00000166441	ENST00000314138	6157	RPL27A	protein_coding	11	ribosomal protein L27a [Source:HGNC Symbol
22773	3.94486	4.09208	2.14308	1.90944	0.0562055	0.998305	FALSE	ENSG00000214814	ENST00000522917	654463	FER1L6	protein_coding	8	fer-1 like family member 6 [Source:HGNC Symbol
6560	396.13	0.478802	0.250762	1.90939	0.0562122	0.998305	FALSE	ENSG00000197965	ENST00000487858	9019	MPZL1	lncRNA	1	myelin protein zero like 1 [Source:HGNC Symbol
1917	2608.61	-0.28817	0.150949	-1.90906	0.0562542	0.998305	FALSE	ENSG00000167770	ENST00000301453	55611	OTUB1	retained_intron	11	OTU deubiquitinase, ubiquitin aldehyde binding 1 [Source:HGNC Symbol
9041	157.839	0.616193	0.322852	1.90859	0.0563148	0.998305	FALSE	ENSG00000166004	ENST00000325212	85459	CEP295	protein_coding	11	centrosomal protein 295 [Source:HGNC Symbol
4818	787.876	-0.409493	0.214587	-1.90828	0.0563549	0.998305	FALSE	ENSG00000175505	ENST00000312438	23529	CLCF1	protein_coding	11	cardiotrophin like cytokine factor 1 [Source:HGNC Symbol
7338	280.381	0.492856	0.258273	1.90827	0.056356	0.998305	FALSE	ENSG00000164975	ENST00000380821	6619	SNAPC3	protein_coding	9	small nuclear RNA activating complex polypeptide 3 [Source:HGNC Symbol
182	19082.3	-0.323493	0.169551	-1.90794	0.0563995	0.998305	FALSE	ENSG00000131669	ENST00000375446	4814	NINJ1	protein_coding	9	ninjurin 1 [Source:HGNC Symbol
5447	835.434	-0.480844	0.252146	-1.90701	0.0565195	0.998305	FALSE	ENSG00000101188	ENST00000370501	4923	NTSR1	protein_coding	20	neurotensin receptor 1 [Source:HGNC Symbol
2485	2084.15	-0.285516	0.149843	-1.90544	0.0567226	0.998305	FALSE	ENSG00000174125	ENST00000510552	7096	TLR1	lncRNA	4	toll like receptor 1 [Source:HGNC Symbol
8231	249.215	-0.524854	0.275522	-1.90494	0.0567877	0.998305	FALSE	ENSG00000138449	ENST00000261024	30061	SLC40A1	protein_coding	2	solute carrier family 40 member 1 [Source:HGNC Symbol
13645	29.2623	1.67347	0.878704	1.90448	0.0568479	0.998305	FALSE	ENSG00000152760	ENST00000525663	200132	TCTEX1D1	retained_intron	1	Tctex1 domain containing 1 [Source:HGNC Symbol
3436	1361.37	-0.894284	0.469665	-1.90409	0.0568984	0.998305	FALSE	ENSG00000166793	ENST00000528797	219539	YPEL4	retained_intron	11	yippee like 4 [Source:HGNC Symbol
4577	936.312	-0.393018	0.206518	-1.90307	0.0570313	0.998305	FALSE	ENSG00000143889	ENST00000449105	92906	HNRNPLL	protein_coding	2	heterogeneous nuclear ribonucleoprotein L like [Source:HGNC Symbol
18903	4.95864	-3.73431	1.96258	-1.90275	0.057073	0.998305	FALSE	ENSG00000174460	ENST00000310164	170261	ZCCHC12	protein_coding	X	zinc finger CCHC-type containing 12 [Source:HGNC Symbol
3806	1157.73	-0.348707	0.183294	-1.90244	0.0571131	0.998305	FALSE	ENSG00000107404	ENST00000378891	1855	DVL1	protein_coding	1	dishevelled segment polarity protein 1 [Source:HGNC Symbol
3988	956.092	0.369037	0.194035	1.90191	0.0571831	0.998305	FALSE	ENSG00000043143	ENST00000512386	23338	JADE2	protein_coding	5	jade family PHD finger 2 [Source:HGNC Symbol
651	7171.83	-0.268415	0.141142	-1.90174	0.0572048	0.998305	FALSE	ENSG00000119655	ENST00000434013	10577	NPC2	protein_coding	14	NPC intracellular cholesterol transporter 2 [Source:HGNC Symbol
3870	1037.14	-0.380746	0.200256	-1.90129	0.0572634	0.998305	FALSE	ENSG00000125652	ENST00000245812	84266	ALKBH7	protein_coding	19	alkB homolog 7 [Source:HGNC Symbol
2371	1796.93	-0.310696	0.163507	-1.90019	0.0574079	0.998305	FALSE	ENSG00000127184	ENST00000247655	1350	COX7C	protein_coding	5	cytochrome c oxidase subunit 7C [Source:HGNC Symbol
3416	1524.27	0.304998	0.160535	1.89988	0.0574485	0.998305	FALSE	ENSG00000149289	ENST00000278590	85463	ZC3H12C	protein_coding	11	zinc finger CCCH-type containing 12C [Source:HGNC Symbol
2083	2513.88	-0.277594	0.146173	-1.89908	0.0575539	0.998305	FALSE	ENSG00000197157	ENST00000354725	27044	SND1	protein_coding	7	staphylococcal nuclease and tudor domain containing 1 [Source:HGNC Symbol
8364	180.804	0.594247	0.312932	1.89897	0.0575689	0.998305	FALSE	ENSG00000006025	ENST00000007414	114881	AC003665.1	protein_coding	17	oxysterol binding protein like 7 [Source:NCBI gene
1968	2717.1	-0.274956	0.144807	-1.89878	0.0575933	0.998305	FALSE	ENSG00000105221	ENST00000392038	208	AKT2	protein_coding	19	AKT serine/threonine kinase 2 [Source:HGNC Symbol
1030	3739.97	-1.33315	0.702137	-1.89871	0.057603	0.998305	FALSE	ENSG00000197728	ENST00000356464	6231	RPS26	protein_coding	12	ribosomal protein S26 [Source:HGNC Symbol
65	36236.4	-0.247227	0.130302	-1.89734	0.0577825	0.998305	FALSE	ENSG00000066336	ENST00000378538	6688	SPI1	protein_coding	11	Spi-1 proto-oncogene [Source:HGNC Symbol
6250	412.145	0.43199	0.227729	1.89695	0.0578344	0.998305	FALSE	ENSG00000205336	ENST00000565587	9289	ADGRG1	protein_coding	16	adhesion G protein-coupled receptor G1 [Source:HGNC Symbol
17957	9.99523	2.39331	1.26195	1.89651	0.0578927	0.998305	FALSE	ENSG00000111405	ENST00000229003	8909	ENDOU	protein_coding	12	endonuclease, poly(U) specific [Source:HGNC Symbol
89	33403.2	-0.282743	0.149108	-1.89623	0.0579297	0.998305	FALSE	ENSG00000186407	ENST00000392619	342510	CD300E	protein_coding	17	CD300e molecule [Source:HGNC Symbol
839	4978.29	-0.288321	0.152064	-1.89604	0.0579544	0.998305	FALSE	ENSG00000160326	ENST00000371897	11182	SLC2A6	protein_coding	9	solute carrier family 2 member 6 [Source:HGNC Symbol
1013	4635.58	-0.332978	0.175706	-1.89509	0.058081	0.998305	FALSE	ENSG00000140961	ENST00000561552	29948	OSGIN1	protein_coding	16	oxidative stress induced growth inhibitor 1 [Source:HGNC Symbol
18180	9.3376	-2.756	1.45526	-1.89383	0.058248	0.998305	FALSE	ENSG00000128641	ENST00000418908	4430	MYO1B	protein_coding	2	myosin IB [Source:HGNC Symbol
17218	6.01864	3.05772	1.61459	1.8938	0.0582513	0.998305	FALSE	ENSG00000196407	ENST00000368817	284486	THEM5	protein_coding	1	thioesterase superfamily member 5 [Source:HGNC Symbol
3117	1663.35	-0.318685	0.168366	-1.8928	0.0583839	0.998305	FALSE	ENSG00000169446	ENST00000305963	93380	MMGT1	protein_coding	X	membrane magnesium transporter 1 [Source:HGNC Symbol
8414	207.678	-0.559289	0.295545	-1.8924	0.0584381	0.998305	FALSE	ENSG00000107816	ENST00000426584	84445	LZTS2	protein_coding	10	leucine zipper tumor suppressor 2 [Source:HGNC Symbol
5305	710.018	6.14693	3.24902	1.89193	0.0584999	0.998305	FALSE	ENSG00000183878	ENST00000331397	7404	UTY	protein_coding	Y	ubiquitously transcribed tetratricopeptide repeat containing, Y-linked [Source:HGNC Symbol
15254	15.7497	-1.88066	0.994291	-1.89145	0.0585637	0.998305	FALSE	ENSG00000282939	ENST00000634605	NA	TRBV7-2	TR_V_gene	7	T cell receptor beta variable 7-2 [Source:HGNC Symbol
1670	3131.23	-0.298398	0.157793	-1.89107	0.0586145	0.998305	FALSE	ENSG00000141985	ENST00000269886	6455	SH3GL1	protein_coding	19	SH3 domain containing GRB2 like 1, endophilin A2 [Source:HGNC Symbol
3660	1110.88	-0.343366	0.1816	-1.89078	0.0586535	0.998305	FALSE	ENSG00000245910	ENST00000520348	NA	SNHG6	lncRNA	8	small nucleolar RNA host gene 6 [Source:HGNC Symbol
10070	85.4965	0.992846	0.525332	1.88994	0.0587658	0.998305	FALSE	ENSG00000205609	ENST00000380876	728689	EIF3CL	protein_coding	16	eukaryotic translation initiation factor 3 subunit C like [Source:HGNC Symbol
4354	934.566	6.35337	3.36174	1.88991	0.0587702	0.998305	FALSE	ENSG00000012817	ENST00000469599	8284	KDM5D	retained_intron	Y	lysine demethylase 5D [Source:HGNC Symbol
266	13987.1	-0.277361	0.146771	-1.88975	0.0587907	0.998305	FALSE	ENSG00000008988	ENST00000519807	6224	RPS20	protein_coding	8	ribosomal protein S20 [Source:HGNC Symbol
14803	16.2475	1.95734	1.03586	1.88958	0.0588142	0.998305	FALSE	ENSG00000065534	ENST00000360772	4638	MYLK	protein_coding	3	myosin light chain kinase [Source:HGNC Symbol
455	9945.55	0.274954	0.145555	1.88901	0.0588911	0.998305	FALSE	ENSG00000135074	ENST00000517951	8728	ADAM19	nonsense_mediated_decay	5	ADAM metallopeptidase domain 19 [Source:HGNC Symbol
14359	23.9001	1.46139	0.773695	1.88885	0.0589126	0.998305	FALSE	ENSG00000109771	ENST00000328559	55805	LRP2BP	protein_coding	4	LRP2 binding protein [Source:HGNC Symbol
6608	460.866	-0.442451	0.234331	-1.88815	0.0590062	0.998305	FALSE	ENSG00000274272	ENST00000485071	NA	AC069281.2	retained_intron	7	novel transcript
14716	17.1758	-2.24118	1.18728	-1.88765	0.0590731	0.998305	FALSE	ENSG00000278266	ENST00000617117	NA	AC079949.2	lncRNA	12	novel transcript
3842	1269.98	-0.398447	0.211086	-1.8876	0.0590798	0.998305	FALSE	ENSG00000143067	ENST00000421812	90874	ZNF697	protein_coding	1	zinc finger protein 697 [Source:HGNC Symbol
24081	3.20965	-4.82928	2.55903	-1.88715	0.0591401	0.998305	FALSE	ENSG00000271576	ENST00000605506	NA	AL359504.2	lncRNA	1	novel transcript
218	15935.2	-0.278779	0.14777	-1.88657	0.0592182	0.998305	FALSE	ENSG00000197958	ENST00000361436	6136	RPL12	protein_coding	9	ribosomal protein L12 [Source:HGNC Symbol
8922	171.389	0.620526	0.328965	1.8863	0.0592545	0.998305	FALSE	ENSG00000150768	ENST00000280346	1737	DLAT	protein_coding	11	dihydrolipoamide S-acetyltransferase [Source:HGNC Symbol
2542	2016.2	-0.304899	0.161677	-1.88585	0.0593148	0.998305	FALSE	ENSG00000213676	ENST00000375203	1388	ATF6B	protein_coding	6	activating transcription factor 6 beta [Source:HGNC Symbol
466	9146.27	-0.257722	0.136711	-1.88516	0.0594083	0.998305	FALSE	ENSG00000104894	ENST00000391859	951	CD37	nonsense_mediated_decay	19	CD37 molecule [Source:HGNC Symbol
6190	422.51	0.448887	0.238223	1.88431	0.0595227	0.998305	FALSE	ENSG00000116984	ENST00000366577	4548	MTR	protein_coding	1	5-methyltetrahydrofolate-homocysteine methyltransferase [Source:HGNC Symbol
2010	2719.86	-0.329004	0.174629	-1.88401	0.0595632	0.998305	FALSE	ENSG00000135218	ENST00000435819	948	CD36	protein_coding	7	CD36 molecule [Source:HGNC Symbol
6201	378.738	-0.507367	0.269337	-1.88376	0.0595968	0.998305	FALSE	ENSG00000108771	ENST00000589979	79132	DHX58	nonsense_mediated_decay	17	DExH-box helicase 58 [Source:HGNC Symbol
3015	1506.03	-0.31863	0.169211	-1.88304	0.0596956	0.998305	FALSE	ENSG00000110011	ENST00000321685	3338	DNAJC4	protein_coding	11	DnaJ heat shock protein family (Hsp40) member C4 [Source:HGNC Symbol
128	22582.9	-0.250412	0.13304	-1.88223	0.0598043	0.998305	FALSE	ENSG00000136286	ENST00000495831	64005	MYO1G	nonsense_mediated_decay	7	myosin IG [Source:HGNC Symbol
1967	2929.44	-0.330356	0.175597	-1.88133	0.0599267	0.998305	FALSE	ENSG00000119714	ENST00000531499	8111	GPR68	protein_coding	14	G protein-coupled receptor 68 [Source:HGNC Symbol
1947	2660.54	-0.269316	0.143252	-1.88002	0.0601053	0.998305	FALSE	ENSG00000149182	ENST00000524782	84364	ARFGAP2	protein_coding	11	ADP ribosylation factor GTPase activating protein 2 [Source:HGNC Symbol
3445	1126.42	0.464172	0.247023	1.87907	0.0602353	0.998305	FALSE	ENSG00000146192	ENST00000489356	221472	FGD2	retained_intron	6	FYVE, RhoGEF and PH domain containing 2 [Source:HGNC Symbol
15873	10.8147	-2.56142	1.36316	-1.87903	0.06024	0.998305	FALSE	ENSG00000270885	ENST00000603017	91608	RASL10B	protein_coding	17	RAS like family 10 member B [Source:HGNC Symbol
2605	1867.2	-0.301145	0.160295	-1.87869	0.0602866	0.998305	FALSE	ENSG00000118508	ENST00000367495	10981	RAB32	protein_coding	6	RAB32, member RAS oncogene family [Source:HGNC Symbol
593	8865.09	-0.370174	0.197054	-1.87854	0.0603071	0.998305	FALSE	ENSG00000196352	ENST00000367064	1604	CD55	protein_coding	1	CD55 molecule (Cromer blood group) [Source:HGNC Symbol
3512	1375.72	-0.342666	0.182588	-1.87672	0.0605571	0.998305	FALSE	ENSG00000114354	ENST00000418917	10342	TFG	protein_coding	3	TRK-fused gene [Source:HGNC Symbol
12159	49.2255	1.03007	0.548961	1.87641	0.0605996	0.998305	FALSE	ENSG00000211689	ENST00000443402	445347	TRGC1	TR_C_gene	7	T cell receptor gamma constant 1 [Source:HGNC Symbol
6277	403.016	-0.422815	0.225345	-1.8763	0.0606136	0.998305	FALSE	ENSG00000232533	ENST00000429630	NA	AC093673.1	lncRNA	7	novel transcript
18528	5.49072	3.21624	1.7143	1.87612	0.0606382	0.998305	FALSE	ENSG00000237589	ENST00000441744	NA	HMGN1P32	processed_pseudogene	19	high mobility group nucleosome binding domain 1 pseudogene 32 [Source:HGNC Symbol
6765	374.083	0.494209	0.263501	1.87555	0.0607176	0.998305	FALSE	ENSG00000260660	ENST00000637356	105376731	AC113208.2	transcribed_unitary_pseudogene	15	taste receptor cell protein 1-like [Source:NCBI gene
14406	13.5161	1.97501	1.05327	1.87512	0.0607761	0.998305	FALSE	ENSG00000203734	ENST00000423192	345930	ECT2L	protein_coding	6	epithelial cell transforming 2 like [Source:HGNC Symbol
19399	5.15342	-3.89332	2.07702	-1.87447	0.060865	0.998305	FALSE	ENSG00000236204	ENST00000424895	NA	LINC01376	lncRNA	2	long intergenic non-protein coding RNA 1376 [Source:HGNC Symbol
2178	2587.52	-0.295311	0.157578	-1.87406	0.0609221	0.998305	FALSE	ENSG00000160691	ENST00000368445	6464	SHC1	protein_coding	1	SHC adaptor protein 1 [Source:HGNC Symbol
12654	33.9724	1.34525	0.717847	1.874	0.0609302	0.998305	FALSE	ENSG00000235700	ENST00000422857	NA	CYCSP52	processed_pseudogene	1	CYCS pseudogene 52 [Source:HGNC Symbol
3749	1257.11	-0.314977	0.168084	-1.87393	0.0609402	0.998305	FALSE	ENSG00000170619	ENST00000530332	28991	COMMD5	nonsense_mediated_decay	8	COMM domain containing 5 [Source:HGNC Symbol
380	11783.3	-0.306484	0.163617	-1.87318	0.0610432	0.998305	FALSE	ENSG00000073921	ENST00000532317	8301	PICALM	protein_coding	11	phosphatidylinositol binding clathrin assembly protein [Source:HGNC Symbol
8225	217.76	0.563525	0.300841	1.87317	0.0610453	0.998305	FALSE	ENSG00000260401	ENST00000565433	NA	AP002761.4	lncRNA	11	novel transcript, overlapping to P2RY2
5279	637.701	-0.3647	0.1947	-1.87313	0.0610499	0.998305	FALSE	ENSG00000137656	ENST00000419189	84811	BUD13	nonsense_mediated_decay	11	BUD13 homolog [Source:HGNC Symbol
5556	557.815	0.391726	0.20914	1.87303	0.0610638	0.998305	FALSE	ENSG00000198315	ENST00000606198	7745	ZKSCAN8	nonsense_mediated_decay	6	zinc finger with KRAB and SCAN domains 8 [Source:HGNC Symbol
16509	8.20945	-2.8674	1.53119	-1.87267	0.0611141	0.998305	FALSE	ENSG00000237721	NA	NA	NA	NA	NA	NA
4134	1040.01	0.379151	0.202491	1.87244	0.061146	0.998305	FALSE	ENSG00000196305	ENST00000375643	3376	IARS	protein_coding	9	isoleucyl-tRNA synthetase [Source:HGNC Symbol
7751	287.524	0.521889	0.278833	1.87169	0.0612498	0.998305	FALSE	ENSG00000234511	ENST00000521850	133874	C5orf58	retained_intron	5	chromosome 5 open reading frame 58 [Source:HGNC Symbol
9985	128.992	-0.843599	0.45074	-1.87159	0.0612636	0.998305	FALSE	ENSG00000115414	ENST00000421182	2335	FN1	protein_coding	2	fibronectin 1 [Source:HGNC Symbol
878	5872.21	-0.264395	0.141313	-1.87099	0.0613465	0.998305	FALSE	ENSG00000185359	ENST00000571518	9146	HGS	protein_coding	17	hepatocyte growth factor-regulated tyrosine kinase substrate [Source:HGNC Symbol
5089	737.983	-0.37932	0.202756	-1.87082	0.0613695	0.998305	FALSE	ENSG00000183624	ENST00000509042	56941	HMCES	protein_coding	3	5-hydroxymethylcytosine binding, ES cell specific [Source:HGNC Symbol
2257	2767.63	-0.307584	0.16449	-1.86993	0.0614937	0.998305	FALSE	ENSG00000106780	ENST00000373930	1955	MEGF9	protein_coding	9	multiple EGF like domains 9 [Source:HGNC Symbol
3498	1330.6	-0.35763	0.191267	-1.8698	0.0615115	0.998305	FALSE	ENSG00000075399	ENST00000561976	9605	VPS9D1	protein_coding	16	VPS9 domain containing 1 [Source:HGNC Symbol
4681	709.429	0.503902	0.269596	1.8691	0.0616087	0.998305	FALSE	ENSG00000141540	ENST00000269346	94015	TTYH2	protein_coding	17	tweety family member 2 [Source:HGNC Symbol
1121	3315.38	-0.307745	0.16471	-1.86841	0.0617056	0.998305	FALSE	ENSG00000172809	ENST00000439590	6169	RPL38	protein_coding	17	ribosomal protein L38 [Source:HGNC Symbol
5267	718.101	0.41967	0.224621	1.86835	0.061713	0.998305	FALSE	ENSG00000226752	ENST00000589026	NA	CUTALP	lncRNA	9	cutA divalent cation tolerance homolog-like, pseudogene [Source:HGNC Symbol
6663	332.328	-0.489208	0.262108	-1.86643	0.0619806	0.998305	FALSE	ENSG00000183617	ENST00000330133	116541	MRPL54	protein_coding	19	mitochondrial ribosomal protein L54 [Source:HGNC Symbol
2706	1888.45	-0.318107	0.170474	-1.86601	0.0620398	0.998305	FALSE	ENSG00000106868	ENST00000355396	64420	SUSD1	protein_coding	9	sushi domain containing 1 [Source:HGNC Symbol
4907	813.003	-0.379433	0.203374	-1.86569	0.0620851	0.998305	FALSE	ENSG00000102312	ENST00000359882	64840	PORCN	protein_coding	X	porcupine O-acyltransferase [Source:HGNC Symbol
14556	18.5234	-2.33878	1.25403	-1.86501	0.0621794	0.998305	FALSE	ENSG00000256001	ENST00000541419	NA	AC079949.1	lncRNA	12	novel transcript
4795	827.441	-0.342972	0.184052	-1.86345	0.0623992	0.998305	FALSE	ENSG00000117748	ENST00000373912	6118	RPA2	protein_coding	1	replication protein A2 [Source:HGNC Symbol
9951	110.706	0.711801	0.382084	1.86294	0.0624702	0.998305	FALSE	ENSG00000124203	ENST00000637017	128611	ZNF831	protein_coding	20	zinc finger protein 831 [Source:HGNC Symbol
5861	507.552	-0.463927	0.249043	-1.86284	0.0624854	0.998305	FALSE	ENSG00000162461	ENST00000294454	284723	SLC25A34	protein_coding	1	solute carrier family 25 member 34 [Source:HGNC Symbol
4153	865.448	0.345572	0.185513	1.86279	0.0624914	0.998305	FALSE	ENSG00000211772	ENST00000466254	NA	TRBC2	TR_C_gene	7	T cell receptor beta constant 2 [Source:HGNC Symbol
1812	2931.45	-0.298194	0.160277	-1.86049	0.0628161	0.998305	FALSE	ENSG00000146834	ENST00000497759	56257	MEPCE	retained_intron	7	methylphosphate capping enzyme [Source:HGNC Symbol
4465	976.413	-0.327403	0.175981	-1.86044	0.0628233	0.998305	FALSE	ENSG00000142694	ENST00000270824	55194	EVA1B	protein_coding	1	eva-1 homolog B [Source:HGNC Symbol
17829	8.689	-2.55539	1.37382	-1.86006	0.0628774	0.998305	FALSE	ENSG00000257595	ENST00000552663	NA	LINC02356	lncRNA	12	long intergenic non-protein coding RNA 2356 [Source:HGNC Symbol
10414	90.0083	0.892955	0.480291	1.8592	0.0629993	0.998305	FALSE	ENSG00000171517	ENST00000440886	23566	LPAR3	protein_coding	1	lysophosphatidic acid receptor 3 [Source:HGNC Symbol
4683	859.747	0.330302	0.177667	1.85911	0.0630121	0.998305	FALSE	ENSG00000174373	ENST00000554573	253959	RALGAPA1	protein_coding	14	Ral GTPase activating protein catalytic alpha subunit 1 [Source:HGNC Symbol
10486	87.5685	0.800351	0.430802	1.85782	0.063195	0.998305	FALSE	ENSG00000080007	ENST00000370336	55510	DDX43	protein_coding	6	DEAD-box helicase 43 [Source:HGNC Symbol
20	105839	-0.272072	0.146601	-1.85586	0.0634735	0.998305	FALSE	ENSG00000234745	ENST00000481849	3106	HLA-B	retained_intron	6	major histocompatibility complex, class I, B [Source:HGNC Symbol
8255	183.227	-0.588135	0.316917	-1.8558	0.0634814	0.998305	FALSE	ENSG00000181577	ENST00000442114	221416	C6orf223	protein_coding	6	chromosome 6 open reading frame 223 [Source:HGNC Symbol
2934	1718.19	-0.309784	0.166948	-1.85557	0.0635149	0.998305	FALSE	ENSG00000137166	ENST00000373063	116113	FOXP4	protein_coding	6	forkhead box P4 [Source:HGNC Symbol
7737	274.342	-0.645917	0.348113	-1.85548	0.0635273	0.998305	FALSE	ENSG00000215790	ENST00000647043	9906	SLC35E2A	lncRNA	1	solute carrier family 35 member E2A [Source:HGNC Symbol
3242	1628.63	-0.392097	0.211342	-1.85527	0.0635572	0.998305	FALSE	ENSG00000088826	ENST00000493223	54498	SMOX	lncRNA	20	spermine oxidase [Source:HGNC Symbol
12080	31.8251	1.38992	0.749306	1.85494	0.0636054	0.998305	FALSE	ENSG00000254851	ENST00000528464	NA	AP005018.2	unprocessed_pseudogene	11	proprotein convertase subtilisin/kexin type 7 (PCSK7) pseudogene
3637	1266.87	0.368548	0.198692	1.85487	0.0636142	0.998305	FALSE	ENSG00000168675	ENST00000590371	753	LDLRAD4	lncRNA	18	low density lipoprotein receptor class A domain containing 4 [Source:HGNC Symbol
6353	421.914	0.413189	0.222849	1.85412	0.0637214	0.998305	FALSE	ENSG00000183508	ENST00000369448	54855	TENT5C	protein_coding	1	terminal nucleotidyltransferase 5C [Source:HGNC Symbol
7937	216.582	-0.550995	0.297298	-1.85334	0.0638331	0.998305	FALSE	ENSG00000173272	ENST00000427024	653784	MZT2A	nonsense_mediated_decay	2	mitotic spindle organizing protein 2A [Source:HGNC Symbol
451	9420.07	-0.26039	0.140543	-1.85274	0.06392	0.998305	FALSE	ENSG00000145741	ENST00000335895	689	BTF3	protein_coding	5	basic transcription factor 3 [Source:HGNC Symbol
475	9989.1	-0.26098	0.140929	-1.85185	0.064047	0.998305	FALSE	ENSG00000130402	ENST00000588618	81	ACTN4	retained_intron	19	actinin alpha 4 [Source:HGNC Symbol
2038	2267.74	0.280209	0.151314	1.85184	0.064049	0.998305	FALSE	ENSG00000103257	ENST00000565644	8140	SLC7A5	protein_coding	16	solute carrier family 7 member 5 [Source:HGNC Symbol
6523	440.812	-0.523519	0.282911	-1.85047	0.0642456	0.998305	FALSE	ENSG00000258875	ENST00000553725	NA	AL135818.1	lncRNA	14	novel transcript, antisense to GPR68
6592	456.373	5.7884	3.12897	1.84994	0.064322	0.998305	FALSE	ENSG00000067646	ENST00000383052	7544	ZFY	protein_coding	Y	zinc finger protein Y-linked [Source:HGNC Symbol
20333	3.78192	4.06334	2.19715	1.84937	0.0644041	0.998305	FALSE	ENSG00000236939	ENST00000436771	NA	BAALC-AS2	lncRNA	8	BAALC antisense RNA 2 [Source:HGNC Symbol
22555	2.95836	4.51957	2.444	1.84925	0.0644217	0.998305	FALSE	ENSG00000264755	ENST00000583592	NA	MIR3131	miRNA	2	microRNA 3131 [Source:HGNC Symbol
18257	6.18663	-3.26201	1.76401	-1.8492	0.0644295	0.998305	FALSE	ENSG00000196517	ENST00000372307	6536	SLC6A9	protein_coding	1	solute carrier family 6 member 9 [Source:HGNC Symbol
4511	844.829	-0.335299	0.181469	-1.84769	0.0646471	0.998305	FALSE	ENSG00000128789	ENST00000585853	56984	PSMG2	lncRNA	18	proteasome assembly chaperone 2 [Source:HGNC Symbol
3034	1507.65	-0.305066	0.165144	-1.84728	0.0647068	0.998305	FALSE	ENSG00000204859	ENST00000319084	3104	ZBTB48	protein_coding	1	zinc finger and BTB domain containing 48 [Source:HGNC Symbol
8685	161.51	0.581157	0.314749	1.84642	0.0648319	0.998305	FALSE	ENSG00000197372	ENST00000601935	171392	ZNF675	protein_coding	19	zinc finger protein 675 [Source:HGNC Symbol
9497	136.025	0.652951	0.353799	1.84554	0.0649583	0.998305	FALSE	ENSG00000113249	ENST00000522693	26762	HAVCR1	protein_coding	5	hepatitis A virus cellular receptor 1 [Source:HGNC Symbol
2291	2030.42	-0.282101	0.152862	-1.84546	0.0649702	0.998305	FALSE	ENSG00000099341	ENST00000215071	5714	PSMD8	protein_coding	19	proteasome 26S subunit, non-ATPase 8 [Source:HGNC Symbol
7463	300.326	0.58634	0.317805	1.84497	0.0650422	0.998305	FALSE	ENSG00000137834	ENST00000288840	4091	SMAD6	protein_coding	15	SMAD family member 6 [Source:HGNC Symbol
6321	354.538	-0.542974	0.294323	-1.84482	0.0650632	0.998305	FALSE	ENSG00000121858	ENST00000241261	8743	TNFSF10	protein_coding	3	TNF superfamily member 10 [Source:HGNC Symbol
1104	5276.51	-0.25888	0.140329	-1.84481	0.0650657	0.998305	FALSE	ENSG00000273749	ENST00000617928	23191	CYFIP1	protein_coding	15	cytoplasmic FMR1 interacting protein 1 [Source:HGNC Symbol
298	15435.7	-0.290046	0.157239	-1.84461	0.0650938	0.998305	FALSE	ENSG00000134955	ENST00000403796	219855	SLC37A2	protein_coding	11	solute carrier family 37 member 2 [Source:HGNC Symbol
2242	2324.87	-0.284832	0.154463	-1.84402	0.0651806	0.998305	FALSE	ENSG00000214078	ENST00000352393	8904	CPNE1	protein_coding	20	copine 1 [Source:HGNC Symbol
71	33272.7	-0.25047	0.135831	-1.84398	0.0651855	0.998305	FALSE	ENSG00000161016	ENST00000534781	6132	RPL8	retained_intron	8	ribosomal protein L8 [Source:HGNC Symbol
979	4813.67	-0.268042	0.145419	-1.84324	0.0652947	0.998305	FALSE	ENSG00000158062	ENST00000314675	91544	UBXN11	protein_coding	1	UBX domain protein 11 [Source:HGNC Symbol
623	8376.98	-0.309774	0.168071	-1.84311	0.0653127	0.998305	FALSE	ENSG00000116786	ENST00000375799	23207	PLEKHM2	protein_coding	1	pleckstrin homology and RUN domain containing M2 [Source:HGNC Symbol
3355	1518.88	-0.308693	0.167631	-1.8415	0.0655476	0.998305	FALSE	ENSG00000139626	ENST00000267082	3695	ITGB7	protein_coding	12	integrin subunit beta 7 [Source:HGNC Symbol
166	21055	-0.25936	0.140876	-1.84106	0.0656131	0.998305	FALSE	ENSG00000177156	ENST00000319006	6888	TALDO1	protein_coding	11	transaldolase 1 [Source:HGNC Symbol
15416	21.4728	-4.90251	2.66438	-1.84001	0.065766	0.998305	FALSE	ENSG00000206047	ENST00000382692	1667	DEFA1	protein_coding	8	defensin alpha 1 [Source:HGNC Symbol
10582	86.9519	0.76336	0.415142	1.83879	0.0659456	0.998305	FALSE	ENSG00000184465	ENST00000479310	253769	WDR27	lncRNA	6	WD repeat domain 27 [Source:HGNC Symbol
6006	455.502	0.401606	0.218434	1.83857	0.0659786	0.998305	FALSE	ENSG00000279159	ENST00000624945	NA	AC003681.1	lncRNA	22	novel transcript, antisense to MTMR3
3957	1095.85	-0.309736	0.168481	-1.8384	0.0660032	0.998305	FALSE	ENSG00000102871	ENST00000345057	8717	TRADD	protein_coding	16	TNFRSF1A associated via death domain [Source:HGNC Symbol
793	5973.33	-0.254377	0.138385	-1.83819	0.0660349	0.998305	FALSE	ENSG00000184730	ENST00000564831	55911	APOBR	protein_coding	16	apolipoprotein B receptor [Source:HGNC Symbol
2272	2260.38	-0.298491	0.162417	-1.8378	0.0660919	0.998305	FALSE	ENSG00000181852	ENST00000615206	10193	RNF41	protein_coding	12	ring finger protein 41 [Source:HGNC Symbol
1329	4012.42	-0.267311	0.145469	-1.83758	0.0661243	0.998305	FALSE	ENSG00000132823	ENST00000372970	51526	OSER1	protein_coding	20	oxidative stress responsive serine rich 1 [Source:HGNC Symbol
22434	4.69315	3.3859	1.84299	1.83718	0.066183	0.998305	FALSE	ENSG00000264257	ENST00000580853	NA	KIR3DP1	transcribed_unprocessed_pseudogene	19	killer cell immunoglobulin like receptor, three Ig domains pseudogene 1 [Source:HGNC Symbol
2283	2191.04	-0.290632	0.158274	-1.83626	0.0663198	0.998305	FALSE	ENSG00000109854	ENST00000530266	10553	HTATIP2	protein_coding	11	HIV-1 Tat interactive protein 2 [Source:HGNC Symbol
11233	44.4526	1.17959	0.642486	1.83598	0.0663602	0.998305	FALSE	ENSG00000211898	ENST00000390556	NA	IGHD	IG_C_gene	14	immunoglobulin heavy constant delta [Source:HGNC Symbol
3471	1229	-0.29939	0.163144	-1.83513	0.0664864	0.998305	FALSE	ENSG00000102103	ENST00000651767	10084	PQBP1	protein_coding	X	polyglutamine binding protein 1 [Source:HGNC Symbol
4426	908.235	-0.350754	0.191164	-1.83483	0.0665308	0.998305	FALSE	ENSG00000103502	ENST00000219789	10423	CDIPT	protein_coding	16	CDP-diacylglycerol--inositol 3-phosphatidyltransferase [Source:HGNC Symbol
12461	33.3396	1.2339	0.672729	1.83417	0.0666291	0.998305	FALSE	ENSG00000049883	ENST00000380639	79810	PTCD2	protein_coding	5	pentatricopeptide repeat domain 2 [Source:HGNC Symbol
801	6558.05	-0.292538	0.15957	-1.83329	0.066759	0.998305	FALSE	ENSG00000143162	ENST00000466652	8804	CREG1	protein_coding	1	cellular repressor of E1A stimulated genes 1 [Source:HGNC Symbol
10872	82.3328	0.800513	0.436659	1.83327	0.0667626	0.998305	FALSE	ENSG00000132846	ENST00000255198	84327	ZBED3	protein_coding	5	zinc finger BED-type containing 3 [Source:HGNC Symbol
17538	9.14352	2.70466	1.47602	1.83241	0.0668909	0.998305	FALSE	ENSG00000157335	ENST00000562923	283971	CLEC18C	protein_coding	16	C-type lectin domain family 18 member C [Source:HGNC Symbol
1391	3678.08	-0.298727	0.163111	-1.83144	0.0670351	0.998305	FALSE	ENSG00000060491	ENST00000290291	11054	OGFR	protein_coding	20	opioid growth factor receptor [Source:HGNC Symbol
5695	540.906	-0.377565	0.206169	-1.83133	0.0670507	0.998305	FALSE	ENSG00000073050	ENST00000262887	7515	XRCC1	protein_coding	19	X-ray repair cross complementing 1 [Source:HGNC Symbol
496	9056.27	-0.243699	0.133075	-1.8313	0.0670565	0.998305	FALSE	ENSG00000111229	ENST00000228825	10094	ARPC3	protein_coding	12	actin related protein 2/3 complex subunit 3 [Source:HGNC Symbol
2515	1764.86	0.328868	0.179732	1.82977	0.0672847	0.998305	FALSE	ENSG00000129566	ENST00000553365	7011	TEP1	nonsense_mediated_decay	14	telomerase associated protein 1 [Source:HGNC Symbol
15148	17.7564	1.65895	0.906756	1.82954	0.0673185	0.998305	FALSE	ENSG00000280205	ENST00000624840	NA	AC009716.2	TEC	18	TEC
41	51191.2	-0.2439	0.133323	-1.82939	0.0673407	0.998305	FALSE	ENSG00000205542	ENST00000451311	7114	TMSB4X	protein_coding	X	thymosin beta 4 X-linked [Source:HGNC Symbol
1874	2462.51	-0.280811	0.153537	-1.82895	0.0674069	0.998305	FALSE	ENSG00000156467	ENST00000287022	7381	UQCRB	protein_coding	8	ubiquinol-cytochrome c reductase binding protein [Source:HGNC Symbol
5776	544.747	-0.413815	0.226279	-1.82878	0.0674323	0.998305	FALSE	ENSG00000074416	ENST00000434178	11343	MGLL	protein_coding	3	monoglyceride lipase [Source:HGNC Symbol
317	13553.9	-0.309545	0.169299	-1.82839	0.0674911	0.998305	FALSE	ENSG00000151726	ENST00000454703	2180	ACSL1	protein_coding	4	acyl-CoA synthetase long chain family member 1 [Source:HGNC Symbol
5513	600.045	0.395957	0.216682	1.82736	0.0676453	0.998305	FALSE	ENSG00000163590	ENST00000497343	151742	PPM1L	protein_coding	3	protein phosphatase, Mg2+/Mn2+ dependent 1L [Source:HGNC Symbol
488	8282.29	-0.271241	0.148495	-1.8266	0.0677598	0.998305	FALSE	ENSG00000092841	ENST00000550697	4637	MYL6	protein_coding	12	myosin light chain 6 [Source:HGNC Symbol
19588	6.27865	3.21432	1.76036	1.82594	0.0678588	0.998305	FALSE	ENSG00000105877	ENST00000409508	8701	DNAH11	protein_coding	7	dynein axonemal heavy chain 11 [Source:HGNC Symbol
1702	2800.38	-0.281952	0.154415	-1.82594	0.0678598	0.998305	FALSE	ENSG00000108774	ENST00000346213	5878	RAB5C	protein_coding	17	RAB5C, member RAS oncogene family [Source:HGNC Symbol
8493	191.298	-0.614888	0.336836	-1.82548	0.067928	0.998305	FALSE	ENSG00000163521	ENST00000295759	79411	GLB1L	protein_coding	2	galactosidase beta 1 like [Source:HGNC Symbol
2111	2311.99	-0.278458	0.152576	-1.82505	0.0679941	0.998305	FALSE	ENSG00000130706	ENST00000491935	11047	ADRM1	protein_coding	20	adhesion regulating molecule 1 [Source:HGNC Symbol
7363	267.378	5.70338	3.12526	1.82493	0.0680117	0.998305	FALSE	ENSG00000131002	ENST00000407724	NA	TXLNGY	lncRNA	Y	taxilin gamma pseudogene, Y-linked [Source:HGNC Symbol
1511	3080.84	-0.307645	0.16869	-1.82373	0.0681922	0.998305	FALSE	ENSG00000165502	ENST00000298289	6166	RPL36AL	protein_coding	14	ribosomal protein L36a like [Source:HGNC Symbol
3974	1092.53	-0.318222	0.174662	-1.82193	0.0684661	0.998305	FALSE	ENSG00000122203	ENST00000298569	57179	KIAA1191	protein_coding	5	KIAA1191 [Source:HGNC Symbol
7983	233.301	0.531124	0.291651	1.8211	0.0685923	0.998305	FALSE	ENSG00000183044	ENST00000268251	18	ABAT	protein_coding	16	4-aminobutyrate aminotransferase [Source:HGNC Symbol
1622	3230.94	-0.293632	0.161309	-1.82031	0.0687118	0.998305	FALSE	ENSG00000160075	ENST00000291386	29101	SSU72	protein_coding	1	SSU72 homolog, RNA polymerase II CTD phosphatase [Source:HGNC Symbol
20219	7.2485	2.6971	1.48217	1.8197	0.0688049	0.998305	FALSE	ENSG00000253111	ENST00000522815	NA	AC091114.1	lncRNA	8	novel transcript
11975	36.0028	1.27352	0.699929	1.8195	0.0688351	0.998305	FALSE	ENSG00000116791	ENST00000370872	1429	CRYZ	protein_coding	1	crystallin zeta [Source:HGNC Symbol
1208	4422.07	-0.28811	0.158391	-1.81898	0.0689144	0.998305	FALSE	ENSG00000106153	ENST00000395422	51142	CHCHD2	protein_coding	7	coiled-coil-helix-coiled-coil-helix domain containing 2 [Source:HGNC Symbol
14825	15.7063	-2.55939	1.40723	-1.81875	0.0689499	0.998305	FALSE	ENSG00000188000	ENST00000642043	162998	OR7D2	protein_coding	19	olfactory receptor family 7 subfamily D member 2 [Source:NCBI gene
6877	349.308	-0.436343	0.239945	-1.81851	0.0689859	0.998305	FALSE	ENSG00000257267	ENST00000399070	10778	ZNF271P	lncRNA	18	zinc finger protein 271, pseudogene [Source:HGNC Symbol
15627	13.1876	2.15914	1.18776	1.81782	0.0690913	0.998305	FALSE	ENSG00000274508	ENST00000611626	NA	AC007336.2	lncRNA	16	novel transcript
1753	2923.14	-0.27099	0.14908	-1.81775	0.0691026	0.998305	FALSE	ENSG00000014216	ENST00000528396	823	CAPN1	protein_coding	11	calpain 1 [Source:HGNC Symbol
16693	6.58158	-3.04936	1.67813	-1.81712	0.0691986	0.998305	FALSE	ENSG00000266208	ENST00000578774	NA	AC080112.1	lncRNA	17	novel transcript, antisense to GJD3
3415	1234.68	-0.301197	0.165795	-1.81669	0.069265	0.998305	FALSE	ENSG00000175756	ENST00000338370	54998	AURKAIP1	protein_coding	1	aurora kinase A interacting protein 1 [Source:HGNC Symbol
14555	14.8825	1.94476	1.0705	1.81668	0.0692665	0.998305	FALSE	ENSG00000256325	ENST00000544710	NA	AC025423.1	lncRNA	12	novel transcript
13750	25.6347	-1.48363	0.81693	-1.8161	0.0693545	0.998305	FALSE	ENSG00000144115	ENST00000419759	55258	THNSL2	protein_coding	2	threonine synthase like 2 [Source:HGNC Symbol
4146	920.711	0.449272	0.247418	1.81584	0.0693945	0.998305	FALSE	ENSG00000226210	ENST00000400706	NA	WASH8P	unprocessed_pseudogene	12	WAS protein family homolog 8, pseudogene [Source:HGNC Symbol
8533	234.761	-0.578313	0.318538	-1.81553	0.0694431	0.998305	FALSE	ENSG00000135144	ENST00000548759	1840	DTX1	lncRNA	12	deltex E3 ubiquitin ligase 1 [Source:HGNC Symbol
11261	68.9267	0.849901	0.468375	1.81457	0.0695894	0.998305	FALSE	ENSG00000104635	ENST00000359741	23516	SLC39A14	protein_coding	8	solute carrier family 39 member 14 [Source:HGNC Symbol
1466	3710.11	0.274568	0.15136	1.81401	0.0696759	0.998305	FALSE	ENSG00000103657	ENST00000443617	8925	HERC1	protein_coding	15	HECT and RLD domain containing E3 ubiquitin protein ligase family member 1 [Source:HGNC Symbol
433	10370.6	-0.253397	0.139699	-1.81388	0.0696963	0.998305	FALSE	ENSG00000139112	ENST00000539408	23710	GABARAPL1	nonsense_mediated_decay	12	GABA type A receptor associated protein like 1 [Source:HGNC Symbol
425	9846.72	-0.252202	0.139055	-1.81368	0.0697272	0.998305	FALSE	ENSG00000131143	ENST00000565078	1327	COX4I1	protein_coding	16	cytochrome c oxidase subunit 4I1 [Source:HGNC Symbol
3820	1145.8	-0.325232	0.179375	-1.81314	0.0698096	0.998305	FALSE	ENSG00000099956	ENST00000407422	6598	SMARCB1	protein_coding	22	SWI/SNF related, matrix associated, actin dependent regulator of chromatin, subfamily b, member 1 [Source:HGNC Symbol
5515	542.367	-0.369471	0.203783	-1.81306	0.0698224	0.998305	FALSE	ENSG00000150316	ENST00000279839	51503	CWC15	protein_coding	11	CWC15 spliceosome associated protein homolog [Source:HGNC Symbol
20780	2.78434	4.52547	2.49656	1.81268	0.0698813	0.998305	FALSE	ENSG00000236318	ENST00000419463	NA	AC019117.2	lncRNA	7	renal clear cell carcinoma-associated transcript 333
1179	4292.89	-0.285479	0.157563	-1.81184	0.0700102	0.998305	FALSE	ENSG00000131408	ENST00000600355	7376	NR1H2	protein_coding	19	nuclear receptor subfamily 1 group H member 2 [Source:NCBI gene
6205	428.153	-0.413288	0.22813	-1.81163	0.070043	0.998305	FALSE	ENSG00000279457	ENST00000623083	NA	WASH9P	unprocessed_pseudogene	1	WAS protein family homolog 9, pseudogene [Source:HGNC Symbol
19566	6.12886	2.77284	1.53058	1.81163	0.0700437	0.998305	FALSE	ENSG00000265136	ENST00000581815	NA	AC124283.4	processed_pseudogene	17	ADP-ribosylation factor-like 2 binding protein (ARL2BP) pseudogene
5624	584.803	-0.369662	0.204119	-1.81101	0.0701392	0.998305	FALSE	ENSG00000151353	ENST00000281017	129787	TMEM18	protein_coding	2	transmembrane protein 18 [Source:HGNC Symbol
237	17353	0.235493	0.130036	1.81099	0.0701431	0.998305	FALSE	ENSG00000118503	ENST00000421450	7128	TNFAIP3	protein_coding	6	TNF alpha induced protein 3 [Source:HGNC Symbol
6918	354.081	-0.421179	0.232586	-1.81085	0.0701639	0.998305	FALSE	ENSG00000197562	ENST00000569575	57799	RAB40C	protein_coding	16	RAB40C, member RAS oncogene family [Source:HGNC Symbol
9542	120.792	-0.715547	0.395182	-1.81068	0.0701909	0.998305	FALSE	ENSG00000221821	ENST00000408925	441150	C6orf226	protein_coding	6	chromosome 6 open reading frame 226 [Source:HGNC Symbol
16614	15.9695	2.03249	1.12266	1.81043	0.0702297	0.998305	FALSE	ENSG00000207005	ENST00000384278	NA	RNU1-2	snRNA	1	RNA, U1 small nuclear 2 [Source:HGNC Symbol
2601	2078.36	-0.282643	0.156143	-1.81016	0.0702712	0.998305	FALSE	ENSG00000174021	ENST00000487806	2787	GNG5	lncRNA	1	G protein subunit gamma 5 [Source:HGNC Symbol
6094	514.021	-0.523587	0.289272	-1.81002	0.0702932	0.998305	FALSE	ENSG00000130821	ENST00000253122	6535	SLC6A8	protein_coding	X	solute carrier family 6 member 8 [Source:HGNC Symbol
1488	3630.31	-0.26419	0.145979	-1.80978	0.0703294	0.998305	FALSE	ENSG00000117362	ENST00000369109	51107	APH1A	protein_coding	1	aph-1 homolog A, gamma-secretase subunit [Source:HGNC Symbol
5420	571.765	0.387481	0.214151	1.80938	0.0703919	0.998305	FALSE	ENSG00000197312	ENST00000480945	84301	DDI2	protein_coding	1	DNA damage inducible 1 homolog 2 [Source:HGNC Symbol
1226	4324.08	-0.280169	0.154886	-1.80887	0.0704709	0.998305	FALSE	ENSG00000171298	ENST00000570803	2548	GAA	protein_coding	17	glucosidase alpha, acid [Source:HGNC Symbol
512	8484.26	-0.274644	0.151851	-1.80864	0.0705072	0.998305	FALSE	ENSG00000111679	ENST00000543115	5777	PTPN6	protein_coding	12	protein tyrosine phosphatase non-receptor type 6 [Source:HGNC Symbol
9507	133.769	-0.636518	0.352	-1.80829	0.0705612	0.998305	FALSE	ENSG00000155542	ENST00000475908	133383	SETD9	lncRNA	5	SET domain containing 9 [Source:HGNC Symbol
2080	2498.17	-0.276874	0.153129	-1.8081	0.0705902	0.998305	FALSE	ENSG00000142186	ENST00000270176	57410	SCYL1	protein_coding	11	SCY1 like pseudokinase 1 [Source:HGNC Symbol
2035	2584.94	0.275065	0.152155	1.80779	0.0706389	0.998305	FALSE	ENSG00000113580	ENST00000394464	2908	NR3C1	protein_coding	5	nuclear receptor subfamily 3 group C member 1 [Source:HGNC Symbol
15076	13.7283	-1.9115	1.05748	-1.8076	0.0706684	0.998305	FALSE	ENSG00000278396	ENST00000622847	NA	AL122023.1	lncRNA	14	novel transcript, sense intronic UNC79
6197	375.988	-0.411988	0.228057	-1.80651	0.0708386	0.998305	FALSE	ENSG00000242299	ENST00000496294	NA	AC073861.1	processed_pseudogene	3	ribosomal protein S18 (RPS18) pseudogene
10341	82.503	-0.888968	0.492188	-1.80616	0.0708938	0.998305	FALSE	ENSG00000234964	ENST00000524732	NA	FABP5P7	processed_pseudogene	11	fatty acid binding protein 5 pseudogene 7 [Source:HGNC Symbol
4940	747.16	0.349624	0.193581	1.80609	0.0709045	0.998305	FALSE	ENSG00000096063	ENST00000373825	6732	SRPK1	protein_coding	6	SRSF protein kinase 1 [Source:HGNC Symbol
9273	160.026	-0.808023	0.447677	-1.80492	0.0710865	0.998305	FALSE	ENSG00000142224	ENST00000662320	29949	IL19	lncRNA	1	interleukin 19 [Source:HGNC Symbol
11664	57.4438	0.906744	0.503008	1.80264	0.0714441	0.998305	FALSE	ENSG00000228956	ENST00000414198	NA	SATB1-AS1	lncRNA	3	SATB1 antisense RNA 1 [Source:HGNC Symbol
179	17041.1	-0.276238	0.153257	-1.80245	0.0714739	0.998305	FALSE	ENSG00000231389	ENST00000419277	3113	HLA-DPA1	protein_coding	6	major histocompatibility complex, class II, DP alpha 1 [Source:HGNC Symbol
1069	5080.17	-0.305162	0.169354	-1.80192	0.0715583	0.998305	FALSE	ENSG00000079432	ENST00000572681	23152	CIC	protein_coding	19	capicua transcriptional repressor [Source:HGNC Symbol
2775	1707.73	-0.299646	0.16634	-1.8014	0.0716397	0.998305	FALSE	ENSG00000156858	ENST00000563399	78994	PRR14	retained_intron	16	proline rich 14 [Source:HGNC Symbol
8083	225.775	0.514335	0.285524	1.80138	0.0716436	0.998305	FALSE	ENSG00000127980	ENST00000438045	5189	PEX1	protein_coding	7	peroxisomal biogenesis factor 1 [Source:HGNC Symbol
2235	2245.94	-0.264201	0.146716	-1.80077	0.0717391	0.998305	FALSE	ENSG00000103275	ENST00000355803	7329	UBE2I	protein_coding	16	ubiquitin conjugating enzyme E2 I [Source:HGNC Symbol
6077	485.263	0.386212	0.214481	1.80069	0.0717525	0.998305	FALSE	ENSG00000136891	ENST00000374902	54881	TEX10	protein_coding	9	testis expressed 10 [Source:HGNC Symbol
22237	3.03573	-4.64389	2.57961	-1.80023	0.0718245	0.998305	FALSE	ENSG00000080618	ENST00000181383	1361	CPB2	protein_coding	13	carboxypeptidase B2 [Source:HGNC Symbol
3352	1309.14	-0.344359	0.191288	-1.80021	0.0718273	0.998305	FALSE	ENSG00000129116	ENST00000505667	23022	PALLD	protein_coding	4	palladin, cytoskeletal associated protein [Source:HGNC Symbol
40	49517.6	-0.248221	0.137886	-1.80019	0.0718303	0.998305	FALSE	ENSG00000142541	ENST00000391857	23521	RPL13A	protein_coding	19	ribosomal protein L13a [Source:HGNC Symbol
6837	396.593	2.35515	1.30835	1.80009	0.0718458	0.998305	FALSE	ENSG00000237541	ENST00000374940	3117	HLA-DQA2	protein_coding	6	major histocompatibility complex, class II, DQ alpha 2 [Source:HGNC Symbol
1698	3093.54	-0.265097	0.147288	-1.79986	0.0718829	0.998305	FALSE	ENSG00000148719	ENST00000444643	54788	DNAJB12	protein_coding	10	DnaJ heat shock protein family (Hsp40) member B12 [Source:HGNC Symbol
2192	2733.51	-0.308491	0.171563	-1.79812	0.0721575	0.998305	FALSE	ENSG00000168310	ENST00000393593	3660	IRF2	protein_coding	4	interferon regulatory factor 2 [Source:HGNC Symbol
2468	2022.17	-0.30276	0.168382	-1.79806	0.072168	0.998305	FALSE	ENSG00000162236	ENST00000377897	6811	STX5	protein_coding	11	syntaxin 5 [Source:HGNC Symbol
1479	3683.1	-0.27042	0.150397	-1.79804	0.0721711	0.998305	FALSE	ENSG00000085117	ENST00000526958	3732	CD82	protein_coding	11	CD82 molecule [Source:HGNC Symbol
649	7508.18	-0.282765	0.157296	-1.79766	0.0722314	0.998305	FALSE	ENSG00000148248	ENST00000371989	6836	SURF4	protein_coding	9	surfeit 4 [Source:HGNC Symbol
762	6777.89	0.258882	0.144019	1.79755	0.0722482	0.998305	FALSE	ENSG00000120694	ENST00000320027	10808	HSPH1	protein_coding	13	heat shock protein family H (Hsp110) member 1 [Source:HGNC Symbol
3852	928.593	0.456706	0.254087	1.79744	0.0722665	0.998305	FALSE	ENSG00000092964	ENST00000521913	1808	DPYSL2	protein_coding	8	dihydropyrimidinase like 2 [Source:HGNC Symbol
18030	7.59352	-2.72162	1.51435	-1.79721	0.0723016	0.998305	FALSE	ENSG00000257831	ENST00000551799	NA	AL136418.1	lncRNA	14	novel transcript, antisense to HEATR5A
4750	764.983	-0.360017	0.200372	-1.79674	0.0723772	0.998305	FALSE	ENSG00000171425	ENST00000587252	51545	ZNF581	protein_coding	19	zinc finger protein 581 [Source:HGNC Symbol
848	6225.99	-0.286099	0.159286	-1.79614	0.0724726	0.998305	FALSE	ENSG00000060558	ENST00000262958	2769	GNA15	protein_coding	19	G protein subunit alpha 15 [Source:HGNC Symbol
12409	37.3268	1.10713	0.616448	1.79598	0.0724972	0.998305	FALSE	ENSG00000171408	ENST00000308191	27115	PDE7B	protein_coding	6	phosphodiesterase 7B [Source:HGNC Symbol
2391	2149.41	-0.306158	0.170493	-1.79572	0.0725396	0.998305	FALSE	ENSG00000101940	ENST00000470124	64743	WDR13	protein_coding	X	WD repeat domain 13 [Source:HGNC Symbol
856	5623.38	-0.249084	0.138748	-1.79522	0.072619	0.998305	FALSE	ENSG00000143226	ENST00000367972	2212	FCGR2A	protein_coding	1	Fc fragment of IgG receptor IIa [Source:HGNC Symbol
4732	830.179	-0.338252	0.188435	-1.79506	0.0726444	0.998305	FALSE	ENSG00000105321	ENST00000601154	26093	CCDC9	lncRNA	19	coiled-coil domain containing 9 [Source:HGNC Symbol
2000	2664.71	0.321055	0.178907	1.79454	0.0727277	0.998305	FALSE	ENSG00000145703	ENST00000274364	10788	IQGAP2	protein_coding	5	IQ motif containing GTPase activating protein 2 [Source:HGNC Symbol
3770	1248.8	-0.363965	0.202937	-1.79349	0.0728954	0.998305	FALSE	ENSG00000177575	ENST00000359156	9332	CD163	protein_coding	12	CD163 molecule [Source:HGNC Symbol
22487	4.19233	3.51258	1.95894	1.7931	0.0729561	0.998305	FALSE	ENSG00000167311	ENST00000397068	116969	ART5	protein_coding	11	ADP-ribosyltransferase 5 [Source:HGNC Symbol
10207	89.7262	0.766337	0.427498	1.79261	0.0730356	0.998305	FALSE	ENSG00000145604	ENST00000274254	6502	SKP2	protein_coding	5	S-phase kinase associated protein 2 [Source:HGNC Symbol
7725	236.487	5.49994	3.06823	1.79255	0.0730455	0.998305	FALSE	ENSG00000114374	ENST00000457658	8287	USP9Y	lncRNA	Y	ubiquitin specific peptidase 9 Y-linked [Source:HGNC Symbol
18936	5.13609	-3.74011	2.08739	-1.79176	0.0731708	0.998305	FALSE	ENSG00000176289	ENST00000324799	NA	IDSP1	unprocessed_pseudogene	X	iduronate 2-sulfatase pseudogene 1 [Source:HGNC Symbol
5965	472.856	-0.378178	0.211083	-1.7916	0.0731965	0.998305	FALSE	ENSG00000102977	ENST00000620761	65057	ACD	protein_coding	16	ACD shelterin complex subunit and telomerase recruitment factor [Source:HGNC Symbol
12245	41.1103	1.05871	0.59103	1.7913	0.0732449	0.998305	FALSE	ENSG00000232043	ENST00000431019	NA	AL133230.1	lncRNA	20	novel transcript, antisense to PTPN1
9061	157.206	-0.631314	0.352502	-1.79095	0.0733013	0.998305	FALSE	ENSG00000170412	ENST00000582444	55890	GPRC5C	protein_coding	17	G protein-coupled receptor class C group 5 member C [Source:HGNC Symbol
13234	31.9063	-1.31251	0.733089	-1.79039	0.0733912	0.998305	FALSE	ENSG00000171714	ENST00000648804	203859	ANO5	lncRNA	11	anoctamin 5 [Source:HGNC Symbol
11259	60.2841	0.888556	0.496293	1.79039	0.0733919	0.998305	FALSE	ENSG00000228278	ENST00000431067	5005	ORM2	protein_coding	9	orosomucoid 2 [Source:HGNC Symbol
3898	1056.75	0.30201	0.168695	1.79027	0.0734099	0.998305	FALSE	ENSG00000184787	ENST00000345496	7327	UBE2G2	protein_coding	21	ubiquitin conjugating enzyme E2 G2 [Source:HGNC Symbol
5056	772.677	-0.331688	0.185379	-1.78925	0.0735751	0.998305	FALSE	ENSG00000159348	ENST00000367249	51706	CYB5R1	protein_coding	1	cytochrome b5 reductase 1 [Source:HGNC Symbol
16226	13.9039	1.88184	1.05223	1.78844	0.0737058	0.998305	FALSE	ENSG00000102678	ENST00000382353	2254	FGF9	protein_coding	13	fibroblast growth factor 9 [Source:HGNC Symbol
7636	239.766	0.498746	0.278893	1.78831	0.0737261	0.998305	FALSE	ENSG00000116205	ENST00000648983	127428	TCEANC2	nonsense_mediated_decay	1	transcription elongation factor A N-terminal and central domain containing 2 [Source:HGNC Symbol
1363	4427.66	-0.337787	0.188903	-1.78815	0.073752	0.998305	FALSE	ENSG00000196562	ENST00000479472	55959	SULF2	lncRNA	20	sulfatase 2 [Source:HGNC Symbol
6957	346.028	0.482889	0.270098	1.78783	0.073804	0.998305	FALSE	ENSG00000246451	ENST00000498989	NA	AL049840.1	lncRNA	14	novel transcript, antisense to KLC1
2120	2458.29	-0.297676	0.166507	-1.78777	0.0738132	0.998305	FALSE	ENSG00000081791	ENST00000432126	9812	DELE1	protein_coding	5	DAP3 binding cell death enhancer 1 [Source:HGNC Symbol
22281	2.69204	4.5018	2.5186	1.78742	0.073869	0.998305	FALSE	ENSG00000200924	ENST00000364054	NA	RNU6-1048P	snRNA	2	RNA, U6 small nuclear 1048, pseudogene [Source:HGNC Symbol
8855	174.819	-0.549489	0.307435	-1.78733	0.0738837	0.998305	FALSE	ENSG00000100926	ENST00000261789	10548	TM9SF1	protein_coding	14	transmembrane 9 superfamily member 1 [Source:HGNC Symbol
111	24519.3	-0.241893	0.135417	-1.78628	0.0740543	0.998305	FALSE	ENSG00000197747	ENST00000368811	6281	S100A10	protein_coding	1	S100 calcium binding protein A10 [Source:HGNC Symbol
7492	370.54	-0.570041	0.319211	-1.78578	0.0741351	0.998305	FALSE	ENSG00000084110	ENST00000261208	3034	HAL	protein_coding	12	histidine ammonia-lyase [Source:HGNC Symbol
8908	220.152	-0.611418	0.342481	-1.78526	0.0742185	0.998305	FALSE	ENSG00000133048	ENST00000473185	1116	CHI3L1	retained_intron	1	chitinase 3 like 1 [Source:HGNC Symbol
9367	113.6	-0.716235	0.401202	-1.78522	0.0742255	0.998305	FALSE	ENSG00000154319	ENST00000284486	83648	FAM167A	protein_coding	8	family with sequence similarity 167 member A [Source:HGNC Symbol
5113	855.767	-0.39885	0.223617	-1.78363	0.0744843	0.998305	FALSE	ENSG00000181274	ENST00000371019	23401	FRAT2	protein_coding	10	FRAT regulator of WNT signaling pathway 2 [Source:HGNC Symbol
10602	68.7851	-0.951092	0.533385	-1.78312	0.0745661	0.998305	FALSE	ENSG00000134824	ENST00000574708	9415	FADS2	protein_coding	11	fatty acid desaturase 2 [Source:HGNC Symbol
6823	396.244	-0.403148	0.226148	-1.78267	0.0746401	0.998305	FALSE	ENSG00000169994	ENST00000409816	4648	MYO7B	protein_coding	2	myosin VIIB [Source:HGNC Symbol
338	13455.9	-0.308923	0.173313	-1.78246	0.0746745	0.998305	FALSE	ENSG00000156860	ENST00000356166	64319	FBRS	protein_coding	16	fibrosin [Source:HGNC Symbol
514	9162.33	-0.278262	0.156117	-1.78239	0.074685	0.998305	FALSE	ENSG00000100650	ENST00000553521	6430	SRSF5	protein_coding	14	serine and arginine rich splicing factor 5 [Source:HGNC Symbol
17406	2.74696	-4.84895	2.72098	-1.78206	0.0747396	0.998305	FALSE	ENSG00000224094	ENST00000431490	NA	RPS24P8	processed_pseudogene	3	ribosomal protein S24 pseudogene 8 [Source:HGNC Symbol
10412	74.1636	0.954715	0.535744	1.78204	0.0747433	0.998305	FALSE	ENSG00000256660	ENST00000544853	387837	CLEC12B	nonsense_mediated_decay	12	C-type lectin domain family 12 member B [Source:HGNC Symbol
4919	716.046	0.391244	0.219608	1.78156	0.074821	0.998305	FALSE	ENSG00000041802	ENST00000265245	55341	LSG1	protein_coding	3	large 60S subunit nuclear export GTPase 1 [Source:HGNC Symbol
301	14619	-0.250466	0.140593	-1.78149	0.074832	0.998305	FALSE	ENSG00000109332	ENST00000453744	7323	UBE2D3	protein_coding	4	ubiquitin conjugating enzyme E2 D3 [Source:HGNC Symbol
548	8086.3	-0.330636	0.185598	-1.78146	0.074837	0.998305	FALSE	ENSG00000106546	ENST00000645559	196	AHR	lncRNA	7	aryl hydrocarbon receptor [Source:HGNC Symbol
3878	1285.64	-0.394028	0.221195	-1.78136	0.0748533	0.998305	FALSE	ENSG00000253276	ENST00000523505	168455	CCDC71L	protein_coding	7	coiled-coil domain containing 71 like [Source:HGNC Symbol
10559	81.9847	0.778479	0.437304	1.78018	0.0750469	0.998305	FALSE	ENSG00000112425	ENST00000638717	7957	EPM2A	protein_coding	6	EPM2A glucan phosphatase, laforin [Source:HGNC Symbol
5841	436.132	-0.571254	0.320921	-1.78005	0.0750682	0.998305	FALSE	ENSG00000137965	ENST00000470323	10561	IFI44	lncRNA	1	interferon induced protein 44 [Source:HGNC Symbol
1351	3981.27	-0.257999	0.145003	-1.77927	0.0751953	0.998305	FALSE	ENSG00000119900	ENST00000370435	79627	OGFRL1	protein_coding	6	opioid growth factor receptor like 1 [Source:HGNC Symbol
8372	218.804	-0.663977	0.373233	-1.77899	0.0752415	0.998305	FALSE	ENSG00000283602	ENST00000638148	NA	AC116353.5	transcribed_unitary_pseudogene	5	novel pseudogene
5005	777.328	0.324503	0.182442	1.77866	0.0752949	0.998305	FALSE	ENSG00000005379	ENST00000581692	9256	TSPOAP1	retained_intron	17	TSPO associated protein 1 [Source:HGNC Symbol
19135	6.57263	2.83256	1.59294	1.7782	0.0753711	0.998305	FALSE	ENSG00000124557	ENST00000244513	696	BTN1A1	protein_coding	6	butyrophilin subfamily 1 member A1 [Source:HGNC Symbol
22485	3.46396	-4.77348	2.6846	-1.7781	0.0753881	0.998305	FALSE	ENSG00000187559	ENST00000342833	286380	FOXD4L3	protein_coding	9	forkhead box D4 like 3 [Source:HGNC Symbol
14892	16.6525	-1.694	0.95297	-1.7776	0.0754701	0.998305	FALSE	ENSG00000260643	ENST00000638948	NA	AC092718.3	protein_coding	16	novel protein
2570	2383.61	-0.306404	0.172422	-1.77706	0.0755592	0.998305	FALSE	ENSG00000105656	ENST00000262809	8178	ELL	protein_coding	19	elongation factor for RNA polymerase II [Source:HGNC Symbol
390	9548.08	-0.274631	0.154556	-1.77691	0.0755838	0.998305	FALSE	ENSG00000118181	ENST00000532567	6230	RPS25	nonsense_mediated_decay	11	ribosomal protein S25 [Source:HGNC Symbol
1425	3966.12	-0.314436	0.17706	-1.77587	0.0757539	0.998305	FALSE	ENSG00000174574	ENST00000432648	79647	AKIRIN1	protein_coding	1	akirin 1 [Source:HGNC Symbol
13259	27.7239	1.28786	0.72534	1.77552	0.0758116	0.998305	FALSE	ENSG00000150764	ENST00000529225	85458	DIXDC1	protein_coding	11	DIX domain containing 1 [Source:HGNC Symbol
23552	2.72443	-4.64999	2.61898	-1.7755	0.0758162	0.998305	FALSE	ENSG00000244203	ENST00000465742	NA	FOXP1-AS1	lncRNA	3	FOXP1 antisense RNA 1 [Source:HGNC Symbol
25164	2.91015	4.62444	2.60485	1.77532	0.0758457	0.998305	FALSE	ENSG00000275029	ENST00000615653	NA	HMGB1P24	transcribed_processed_pseudogene	17	high mobility group box 1 pseudogene 24 [Source:HGNC Symbol
8013	231.727	0.495545	0.279134	1.77529	0.0758493	0.998305	FALSE	ENSG00000082068	ENST00000265107	55100	WDR70	protein_coding	5	WD repeat domain 70 [Source:HGNC Symbol
3972	1007.02	0.400926	0.225865	1.77507	0.0758861	0.998305	FALSE	ENSG00000124225	ENST00000341744	56937	PMEPA1	protein_coding	20	prostate transmembrane protein, androgen induced 1 [Source:HGNC Symbol
3624	1191.65	0.328708	0.185245	1.77445	0.0759883	0.998305	FALSE	ENSG00000205730	ENST00000566735	162073	ITPRIPL2	lncRNA	16	ITPRIP like 2 [Source:HGNC Symbol
125	24615.2	-0.244377	0.137741	-1.77417	0.0760344	0.998305	FALSE	ENSG00000196576	ENST00000479818	23654	PLXNB2	retained_intron	22	plexin B2 [Source:HGNC Symbol
10470	86.4048	0.751781	0.423902	1.77348	0.0761494	0.998305	FALSE	ENSG00000281398	ENST00000448190	NA	SNHG4	lncRNA	5	small nucleolar RNA host gene 4 [Source:HGNC Symbol
4959	712.172	-0.352626	0.198874	-1.77311	0.0762103	0.998305	FALSE	ENSG00000233016	ENST00000414282	NA	SNHG7	lncRNA	9	small nucleolar RNA host gene 7 [Source:HGNC Symbol
7952	234.39	-0.500286	0.282191	-1.77286	0.0762515	0.998305	FALSE	ENSG00000143740	ENST00000480897	116841	SNAP47	lncRNA	1	synaptosome associated protein 47 [Source:HGNC Symbol
5191	690.669	-0.365202	0.206015	-1.7727	0.0762786	0.998305	FALSE	ENSG00000129911	ENST00000541015	83855	KLF16	nonsense_mediated_decay	19	Kruppel like factor 16 [Source:HGNC Symbol
980	4907.38	-0.253574	0.143052	-1.7726	0.0762953	0.998305	FALSE	ENSG00000137312	ENST00000487376	10211	FLOT1	retained_intron	6	flotillin 1 [Source:HGNC Symbol
810	6443.95	-0.239532	0.135141	-1.77246	0.0763189	0.998305	FALSE	ENSG00000068697	ENST00000175091	9741	LAPTM4A	protein_coding	2	lysosomal protein transmembrane 4 alpha [Source:HGNC Symbol
14402	20.8443	1.52309	0.859737	1.77158	0.0764643	0.998305	FALSE	ENSG00000226851	ENST00000431064	NA	AC004112.1	lncRNA	7	novel transcript, antisense to ZNF277
1410	3692.07	0.282092	0.159251	1.77137	0.0764996	0.998305	FALSE	ENSG00000186469	ENST00000553432	54331	GNG2	protein_coding	14	G protein subunit gamma 2 [Source:HGNC Symbol
2838	1794.43	-0.276451	0.156174	-1.77015	0.0767017	0.998305	FALSE	ENSG00000164032	ENST00000511348	3015	H2AFZ	retained_intron	4	H2A histone family member Z [Source:HGNC Symbol
15580	19.6039	-1.77142	1.00114	-1.76941	0.0768262	0.998305	FALSE	ENSG00000213937	ENST00000445369	9080	CLDN9	protein_coding	16	claudin 9 [Source:HGNC Symbol
439	7819.13	-0.282768	0.159829	-1.76919	0.0768628	0.998305	FALSE	ENSG00000145592	ENST00000274242	6167	RPL37	protein_coding	5	ribosomal protein L37 [Source:HGNC Symbol
11005	67.4157	-0.858272	0.485293	-1.76856	0.0769667	0.998305	FALSE	ENSG00000278974	ENST00000624757	NA	AC093909.6	TEC	4	tec
2440	2156.79	0.280847	0.158834	1.76818	0.0770307	0.998305	FALSE	ENSG00000126804	ENST00000556818	22890	ZBTB1	lncRNA	14	zinc finger and BTB domain containing 1 [Source:HGNC Symbol
5665	710.951	0.338387	0.191484	1.76718	0.0771988	0.998305	FALSE	ENSG00000006747	ENST00000341757	85477	SCIN	nonsense_mediated_decay	7	scinderin [Source:HGNC Symbol
296	16043.6	-0.283514	0.160504	-1.76639	0.0773297	0.998305	FALSE	ENSG00000135821	ENST00000642379	2752	GLUL	protein_coding	1	glutamate-ammonia ligase [Source:HGNC Symbol
21935	3.20371	-4.55316	2.5777	-1.76637	0.0773342	0.998305	FALSE	ENSG00000257543	ENST00000547360	NA	AC063948.1	lncRNA	12	novel transcript
13910	22.048	-1.7227	0.9753	-1.76633	0.0773413	0.998305	FALSE	ENSG00000100336	ENST00000613247	80832	APOL4	lncRNA	22	apolipoprotein L4 [Source:HGNC Symbol
2743	1539.5	-0.843515	0.4776	-1.76615	0.0773701	0.998305	FALSE	ENSG00000117228	ENST00000370473	2633	GBP1	protein_coding	1	guanylate binding protein 1 [Source:HGNC Symbol
1161	4632.66	-0.29746	0.168443	-1.76593	0.0774068	0.998305	FALSE	ENSG00000005238	ENST00000378566	80256	FAM214B	protein_coding	9	family with sequence similarity 214 member B [Source:HGNC Symbol
7031	292.549	0.466767	0.264327	1.76587	0.0774183	0.998305	FALSE	ENSG00000161405	ENST00000346872	22806	IKZF3	protein_coding	17	IKAROS family zinc finger 3 [Source:HGNC Symbol
6	187595	-0.279105	0.158058	-1.76584	0.0774231	0.998305	FALSE	ENSG00000167996	ENST00000529191	2495	FTH1	protein_coding	11	ferritin heavy chain 1 [Source:HGNC Symbol
13612	25.3805	1.44722	0.819733	1.76548	0.0774831	0.998305	FALSE	ENSG00000154330	ENST00000604870	5239	PGM5	lncRNA	9	phosphoglucomutase 5 [Source:HGNC Symbol
1598	3346.21	-0.248773	0.140922	-1.76532	0.0775099	0.998305	FALSE	ENSG00000100365	ENST00000447071	4689	NCF4	protein_coding	22	neutrophil cytosolic factor 4 [Source:HGNC Symbol
4706	789.105	-0.379636	0.215124	-1.76473	0.0776095	0.998305	FALSE	ENSG00000141497	ENST00000433935	84225	ZMYND15	protein_coding	17	zinc finger MYND-type containing 15 [Source:HGNC Symbol
5285	671.305	-0.355306	0.201396	-1.76422	0.0776956	0.998305	FALSE	ENSG00000152684	ENST00000274311	53918	PELO	protein_coding	5	pelota mRNA surveillance and ribosome rescue factor [Source:HGNC Symbol
22255	3.63456	4.01051	2.27352	1.76401	0.0777299	0.998305	FALSE	ENSG00000269385	ENST00000595362	NA	AC020895.1	unprocessed_pseudogene	19	egf-like module containing, mucin-like, hormone receptor-like 1 (EMR1) pseudogene
9239	203.444	0.583187	0.330668	1.76366	0.0777886	0.998305	FALSE	ENSG00000105501	ENST00000534261	8778	SIGLEC5	protein_coding	19	sialic acid binding Ig like lectin 5 [Source:HGNC Symbol
153	19757.4	-0.247734	0.140533	-1.76282	0.0779314	0.998305	FALSE	ENSG00000063177	ENST00000552347	6141	RPL18	retained_intron	19	ribosomal protein L18 [Source:HGNC Symbol
9596	126.295	-0.62459	0.354329	-1.76274	0.0779437	0.998305	FALSE	ENSG00000100294	ENST00000290429	27349	MCAT	protein_coding	22	malonyl-CoA-acyl carrier protein transacylase [Source:HGNC Symbol
1999	2332.12	-0.267286	0.151757	-1.76128	0.0781914	0.998305	FALSE	ENSG00000214485	ENST00000468161	NA	RPL7P1	processed_pseudogene	5	ribosomal protein L7 pseudogene 1 [Source:HGNC Symbol
6794	394.167	-0.454752	0.258425	-1.75971	0.0784575	0.998305	FALSE	ENSG00000213563	ENST00000524821	414919	C8orf82	protein_coding	8	chromosome 8 open reading frame 82 [Source:HGNC Symbol
4688	846.401	-0.379537	0.21571	-1.75948	0.0784964	0.998305	FALSE	ENSG00000158792	ENST00000289805	124044	SPATA2L	protein_coding	16	spermatogenesis associated 2 like [Source:HGNC Symbol
2206	2460.32	-0.256447	0.145755	-1.75944	0.0785033	0.998305	FALSE	ENSG00000090487	ENST00000204566	51324	SPG21	protein_coding	15	SPG21 abhydrolase domain containing, maspardin [Source:HGNC Symbol
171	22630	-0.308536	0.175363	-1.75941	0.0785078	0.998305	FALSE	ENSG00000141506	ENST00000269300	23533	PIK3R5	nonsense_mediated_decay	17	phosphoinositide-3-kinase regulatory subunit 5 [Source:HGNC Symbol
68	40089.2	-0.253705	0.144201	-1.75939	0.0785113	0.998305	FALSE	ENSG00000132475	ENST00000254810	3021	H3F3B	protein_coding	17	H3 histone family member 3B [Source:HGNC Symbol
11232	58.1768	0.870863	0.49534	1.75811	0.0787282	0.998305	FALSE	ENSG00000106351	ENST00000430857	3268	AGFG2	nonsense_mediated_decay	7	ArfGAP with FG repeats 2 [Source:HGNC Symbol
8171	215.759	0.507036	0.288412	1.75803	0.078743	0.998305	FALSE	ENSG00000154310	ENST00000436636	23043	TNIK	protein_coding	3	TRAF2 and NCK interacting kinase [Source:HGNC Symbol
1990	2444.91	-0.262899	0.149598	-1.75737	0.0788552	0.998305	FALSE	ENSG00000177674	ENST00000376637	57085	AGTRAP	protein_coding	1	angiotensin II receptor associated protein [Source:HGNC Symbol
19662	5.59724	-3.25389	1.85172	-1.75722	0.0788801	0.998305	FALSE	ENSG00000188064	ENST00000339464	7477	WNT7B	protein_coding	22	Wnt family member 7B [Source:HGNC Symbol
8653	171.533	0.671508	0.382215	1.75688	0.0789375	0.998305	FALSE	ENSG00000115750	ENST00000263663	9014	TAF1B	protein_coding	2	TATA-box binding protein associated factor, RNA polymerase I subunit B [Source:HGNC Symbol
5711	473.359	-0.38496	0.219171	-1.75644	0.0790135	0.998305	FALSE	ENSG00000126458	ENST00000246792	6237	RRAS	protein_coding	19	RAS related [Source:HGNC Symbol
14125	23.2528	1.39649	0.795622	1.75522	0.0792224	0.998305	FALSE	ENSG00000197748	ENST00000457071	80217	CFAP43	protein_coding	10	cilia and flagella associated protein 43 [Source:HGNC Symbol
12503	38.8707	1.07546	0.612785	1.75503	0.0792534	0.998305	FALSE	ENSG00000178917	ENST00000650400	285346	ZNF852	protein_coding	3	zinc finger protein 852 [Source:HGNC Symbol
484	9821.52	-0.277971	0.158389	-1.75499	0.0792617	0.998305	FALSE	ENSG00000068323	ENST00000493583	7030	TFE3	nonsense_mediated_decay	X	transcription factor binding to IGHM enhancer 3 [Source:HGNC Symbol
12525	34.7016	1.22787	0.699762	1.75469	0.0793122	0.998305	FALSE	ENSG00000206077	ENST00000522356	653082	ZDHHC11B	lncRNA	5	zinc finger DHHC-type containing 11B [Source:HGNC Symbol
10050	107.499	0.679462	0.38757	1.75313	0.0795792	0.998305	FALSE	ENSG00000184792	ENST00000438716	23762	OSBP2	protein_coding	22	oxysterol binding protein 2 [Source:HGNC Symbol
15282	13.653	1.82454	1.041	1.75268	0.0796577	0.998305	FALSE	ENSG00000105270	ENST00000360535	25999	CLIP3	protein_coding	19	CAP-Gly domain containing linker protein 3 [Source:HGNC Symbol
4291	764.234	-0.420473	0.239973	-1.75216	0.0797458	0.998305	FALSE	ENSG00000089127	ENST00000202917	4938	AC004551.1	protein_coding	12	2'-5'-oligoadenylate synthetase 1 [Source:NCBI gene
4489	981.072	-0.341077	0.194678	-1.75201	0.0797724	0.998305	FALSE	ENSG00000135503	ENST00000257963	91	ACVR1B	protein_coding	12	activin A receptor type 1B [Source:HGNC Symbol
2148	2517.3	-0.256138	0.146221	-1.75171	0.0798236	0.998305	FALSE	ENSG00000185236	ENST00000600719	9230	RAB11B	protein_coding	19	RAB11B, member RAS oncogene family [Source:HGNC Symbol
12903	45.4429	-1.01745	0.581031	-1.75112	0.0799259	0.998305	FALSE	ENSG00000247400	ENST00000606011	100289274	DNAJC3-DT	lncRNA	13	DNAJC3 divergent transcript [Source:HGNC Symbol
4023	1057.5	-0.301722	0.172319	-1.75095	0.0799549	0.998305	FALSE	ENSG00000004142	ENST00000540200	26073	POLDIP2	protein_coding	17	DNA polymerase delta interacting protein 2 [Source:HGNC Symbol
24041	2.29273	4.95716	2.83155	1.75069	0.0799998	0.998305	FALSE	ENSG00000224650	ENST00000424969	NA	IGHV3-74	IG_V_gene	14	immunoglobulin heavy variable 3-74 [Source:HGNC Symbol
6170	472.392	-0.375708	0.214621	-1.75057	0.0800204	0.998305	FALSE	ENSG00000137171	ENST00000467906	89953	KLC4	nonsense_mediated_decay	6	kinesin light chain 4 [Source:HGNC Symbol
5674	590.472	0.377413	0.215606	1.75047	0.0800369	0.998305	FALSE	ENSG00000137145	ENST00000434457	55667	DENND4C	protein_coding	9	DENN domain containing 4C [Source:HGNC Symbol
3938	1098.84	-0.311627	0.178085	-1.74988	0.0801397	0.998305	FALSE	ENSG00000126062	ENST00000266025	11070	TMEM115	protein_coding	3	transmembrane protein 115 [Source:HGNC Symbol
8786	189.208	-0.596926	0.341211	-1.74943	0.0802159	0.998305	FALSE	ENSG00000243055	ENST00000464659	NA	GK-AS1	lncRNA	X	GK antisense RNA 1 [Source:HGNC Symbol
2207	2410.32	-0.266256	0.152229	-1.74905	0.0802818	0.998305	FALSE	ENSG00000214717	ENST00000381222	9189	ZBED1	protein_coding	X	zinc finger BED-type containing 1 [Source:HGNC Symbol
21262	4.35338	3.66981	2.09828	1.74896	0.080298	0.998305	FALSE	ENSG00000229700	ENST00000446953	NA	AL008627.1	processed_pseudogene	6	ribosomal protein L29 (RPL29) pseudogene
8090	228.983	0.498712	0.285189	1.74871	0.0803416	0.998305	FALSE	ENSG00000167325	ENST00000532710	6240	RRM1	lncRNA	11	ribonucleotide reductase catalytic subunit M1 [Source:HGNC Symbol
818	6270.53	-0.269904	0.154439	-1.74764	0.0805266	0.998305	FALSE	ENSG00000159202	ENST00000360943	65264	UBE2Z	protein_coding	17	ubiquitin conjugating enzyme E2 Z [Source:HGNC Symbol
11060	66.5036	0.855141	0.489383	1.74739	0.0805702	0.998305	FALSE	ENSG00000101298	ENST00000649598	9751	SNPH	protein_coding	20	syntaphilin [Source:HGNC Symbol
447	10129.7	-0.248629	0.142293	-1.74731	0.0805844	0.998305	FALSE	ENSG00000185862	ENST00000330927	2124	EVI2B	protein_coding	17	ecotropic viral integration site 2B [Source:HGNC Symbol
2259	2320.75	-0.269275	0.154157	-1.74676	0.0806788	0.998305	FALSE	ENSG00000131508	ENST00000511725	7322	UBE2D2	protein_coding	5	ubiquitin conjugating enzyme E2 D2 [Source:HGNC Symbol
4571	844.465	-0.322325	0.184546	-1.74659	0.0807088	0.998305	FALSE	ENSG00000169026	ENST00000512400	84179	SLC49A3	retained_intron	4	solute carrier family 49 member 3 [Source:HGNC Symbol
2452	2142.16	-0.300159	0.171883	-1.74629	0.0807599	0.998305	FALSE	ENSG00000132017	ENST00000254337	90379	DCAF15	protein_coding	19	DDB1 and CUL4 associated factor 15 [Source:HGNC Symbol
4	293335	-0.284978	0.163233	-1.74583	0.0808399	0.998305	FALSE	ENSG00000087086	ENST00000331825	2512	FTL	protein_coding	19	ferritin light chain [Source:HGNC Symbol
2683	1762.27	0.347187	0.198879	1.74572	0.0808594	0.998305	FALSE	ENSG00000172349	ENST00000559953	3603	IL16	retained_intron	15	interleukin 16 [Source:HGNC Symbol
372	11735.8	-0.260715	0.149365	-1.7455	0.0808987	0.998305	FALSE	ENSG00000196923	ENST00000493815	9260	PDLIM7	nonsense_mediated_decay	5	PDZ and LIM domain 7 [Source:HGNC Symbol
3067	1518.04	-0.325663	0.186614	-1.74512	0.0809645	0.998305	FALSE	ENSG00000095485	ENST00000468709	55280	CWF19L1	nonsense_mediated_decay	10	CWF19 like cell cycle control factor 1 [Source:HGNC Symbol
6437	455.536	-0.450029	0.257944	-1.74467	0.0810415	0.998305	FALSE	ENSG00000145431	ENST00000502773	56034	PDGFC	protein_coding	4	platelet derived growth factor C [Source:HGNC Symbol
7802	214.919	0.509739	0.292197	1.7445	0.0810712	0.998305	FALSE	ENSG00000184613	ENST00000429094	4753	NELL2	protein_coding	12	neural EGFL like 2 [Source:HGNC Symbol
21635	3.97404	3.42514	1.96378	1.74415	0.0811323	0.998305	FALSE	ENSG00000238364	ENST00000459546	NA	RNU7-140P	snRNA	19	RNA, U7 small nuclear 140 pseudogene [Source:HGNC Symbol
2084	2433.41	-0.296718	0.170201	-1.74334	0.0812748	0.998305	FALSE	ENSG00000175040	ENST00000309575	9435	CHST2	protein_coding	3	carbohydrate sulfotransferase 2 [Source:HGNC Symbol
1909	2663.39	-0.254721	0.146144	-1.74294	0.0813443	0.998305	FALSE	ENSG00000156261	ENST00000432178	10694	CCT8	protein_coding	21	chaperonin containing TCP1 subunit 8 [Source:HGNC Symbol
7477	342.515	-0.473136	0.271669	-1.74159	0.0815803	0.998305	FALSE	ENSG00000146072	ENST00000296861	27242	TNFRSF21	protein_coding	6	TNF receptor superfamily member 21 [Source:HGNC Symbol
1704	2876.31	0.320537	0.184087	1.74122	0.0816443	0.998305	FALSE	ENSG00000102699	ENST00000381989	143	PARP4	protein_coding	13	poly(ADP-ribose) polymerase family member 4 [Source:HGNC Symbol
10120	110.359	-0.782656	0.449528	-1.74106	0.0816729	0.998305	FALSE	ENSG00000260078	ENST00000565598	643802	AC007342.3	transcribed_unprocessed_pseudogene	16	u3 small nucleolar ribonucleoprotein protein MPP10-like [Source:NCBI gene
16037	10.8737	1.97888	1.13671	1.74088	0.0817054	0.998305	FALSE	ENSG00000225640	ENST00000450640	NA	LINC01729	lncRNA	20	long intergenic non-protein coding RNA 1729 [Source:HGNC Symbol
16432	10.9227	-2.07021	1.18935	-1.74062	0.0817496	0.998305	FALSE	ENSG00000204936	ENST00000618265	57126	CD177	protein_coding	19	CD177 molecule [Source:HGNC Symbol
1061	5159.99	0.243971	0.140213	1.74001	0.0818577	0.998305	FALSE	ENSG00000187764	ENST00000339861	10507	SEMA4D	protein_coding	9	semaphorin 4D [Source:HGNC Symbol
6650	345.75	-0.429233	0.24677	-1.7394	0.0819638	0.998305	FALSE	ENSG00000232187	ENST00000450676	NA	FTH1P7	processed_pseudogene	13	ferritin heavy chain 1 pseudogene 7 [Source:HGNC Symbol
14764	15.9081	-1.69421	0.974123	-1.73922	0.0819965	0.998305	FALSE	ENSG00000248677	ENST00000503989	NA	LINC02102	lncRNA	5	long intergenic non-protein coding RNA 2102 [Source:HGNC Symbol
6625	396.756	-0.395256	0.227281	-1.73906	0.0820234	0.998305	FALSE	ENSG00000172409	ENST00000529773	10978	CLP1	protein_coding	11	cleavage and polyadenylation factor I subunit 1 [Source:HGNC Symbol
24213	2.27002	4.95538	2.84955	1.739	0.0820341	0.998305	FALSE	ENSG00000004776	ENST00000004982	126393	HSPB6	protein_coding	19	heat shock protein family B (small) member 6 [Source:HGNC Symbol
6931	358.032	-0.415134	0.238722	-1.73898	0.0820374	0.998305	FALSE	ENSG00000028839	ENST00000416965	9519	TBPL1	protein_coding	6	TATA-box binding protein like 1 [Source:HGNC Symbol
11681	55.0333	0.948645	0.545618	1.73866	0.0820945	0.998305	FALSE	ENSG00000173611	ENST00000336505	286205	SCAI	protein_coding	9	suppressor of cancer cell invasion [Source:HGNC Symbol
1260	4150.89	-0.244797	0.14082	-1.73837	0.082146	0.998305	FALSE	ENSG00000131724	ENST00000652600	3597	IL13RA1	protein_coding	X	interleukin 13 receptor subunit alpha 1 [Source:HGNC Symbol
9509	120.207	-0.676412	0.389144	-1.73821	0.0821746	0.998305	FALSE	ENSG00000198910	ENST00000370060	3897	L1CAM	protein_coding	X	L1 cell adhesion molecule [Source:HGNC Symbol
18185	8.76211	2.17923	1.25388	1.73799	0.0822134	0.998305	FALSE	ENSG00000176532	ENST00000319694	222171	PRR15	protein_coding	7	proline rich 15 [Source:HGNC Symbol
6296	471.83	-0.374034	0.215216	-1.73795	0.0822195	0.998305	FALSE	ENSG00000100744	ENST00000555181	51527	GSKIP	protein_coding	14	GSK3B interacting protein [Source:HGNC Symbol
12276	41.2082	-1.09112	0.627873	-1.7378	0.0822465	0.998305	FALSE	ENSG00000081181	ENST00000261783	384	ARG2	protein_coding	14	arginase 2 [Source:HGNC Symbol
8333	180.827	5.25823	3.02688	1.73718	0.0823553	0.998305	FALSE	ENSG00000099725	ENST00000528056	5616	PRKY	lncRNA	Y	protein kinase Y-linked (pseudogene) [Source:HGNC Symbol
1240	3686.82	-0.296873	0.170905	-1.73707	0.0823748	0.998305	FALSE	ENSG00000225630	ENST00000457540	NA	MTND2P28	unprocessed_pseudogene	1	MT-ND2 pseudogene 28 [Source:HGNC Symbol
26405	3.35875	-4.35954	2.51045	-1.73656	0.0824656	0.998305	FALSE	ENSG00000257384	ENST00000551138	NA	AC009779.1	processed_pseudogene	12	inositol polyphosphate-1-phosphatase (INPP1) pseudogene
370	10338.9	-0.256888	0.147973	-1.73605	0.0825544	0.998305	FALSE	ENSG00000109475	ENST00000394667	6164	RPL34	protein_coding	4	ribosomal protein L34 [Source:HGNC Symbol
18318	6.35894	-2.83021	1.63051	-1.73578	0.0826031	0.998305	FALSE	ENSG00000270956	ENST00000604692	NA	AC009948.3	lncRNA	2	novel transcript, antisense to TTN
15180	18.5598	-1.62819	0.938086	-1.73566	0.0826247	0.998305	FALSE	ENSG00000273542	ENST00000611927	8362	HIST1H4K	protein_coding	6	histone cluster 1 H4 family member k [Source:HGNC Symbol
9750	126.749	-0.615611	0.354818	-1.73501	0.0827399	0.998305	FALSE	ENSG00000047648	ENST00000657361	395	ARHGAP6	protein_coding	X	Rho GTPase activating protein 6 [Source:HGNC Symbol
6428	402.202	0.414405	0.238959	1.73421	0.0828804	0.998305	FALSE	ENSG00000125510	ENST00000336866	4987	OPRL1	protein_coding	20	opioid related nociceptin receptor 1 [Source:HGNC Symbol
4449	999.554	0.293927	0.16949	1.73418	0.0828855	0.998305	FALSE	ENSG00000155926	ENST00000338087	6503	SLA	protein_coding	8	Src like adaptor [Source:HGNC Symbol
3642	1220.75	-0.325359	0.187815	-1.73234	0.0832138	0.998305	FALSE	ENSG00000182117	ENST00000328848	55505	NOP10	protein_coding	15	NOP10 ribonucleoprotein [Source:HGNC Symbol
1333	4522.69	-0.320976	0.185308	-1.73212	0.0832516	0.998305	FALSE	ENSG00000120709	ENST00000512180	51307	FAM53C	lncRNA	5	family with sequence similarity 53 member C [Source:HGNC Symbol
19936	7.48152	2.92537	1.6889	1.73211	0.0832533	0.998305	FALSE	ENSG00000163359	ENST00000473258	1293	COL6A3	lncRNA	2	collagen type VI alpha 3 chain [Source:HGNC Symbol
1979	2882.41	-0.321334	0.185561	-1.73169	0.0833289	0.998305	FALSE	ENSG00000143344	ENST00000304685	23179	RGL1	protein_coding	1	ral guanine nucleotide dissociation stimulator like 1 [Source:HGNC Symbol
12596	35.7044	1.09692	0.633475	1.73159	0.0833471	0.998305	FALSE	ENSG00000112877	ENST00000264935	55722	CEP72	protein_coding	5	centrosomal protein 72 [Source:HGNC Symbol
9553	128.958	0.608863	0.351647	1.73146	0.0833695	0.998305	FALSE	ENSG00000105699	ENST00000597933	51599	LSR	lncRNA	19	lipolysis stimulated lipoprotein receptor [Source:HGNC Symbol
2004	2732.25	-0.290384	0.167746	-1.7311	0.0834346	0.998305	FALSE	ENSG00000144909	ENST00000296220	114885	OSBPL11	protein_coding	3	oxysterol binding protein like 11 [Source:HGNC Symbol
19781	4.62106	3.40448	1.96667	1.73109	0.0834366	0.998305	FALSE	ENSG00000167554	ENST00000321287	162963	ZNF610	protein_coding	19	zinc finger protein 610 [Source:HGNC Symbol
9122	182.113	0.543078	0.313762	1.73086	0.0834774	0.998305	FALSE	ENSG00000250274	ENST00000511921	NA	AC034199.1	lncRNA	5	novel transcript
7587	272.932	-0.492121	0.284326	-1.73083	0.0834816	0.998305	FALSE	ENSG00000105829	ENST00000357520	10282	BET1	nonsense_mediated_decay	7	Bet1 golgi vesicular membrane trafficking protein [Source:HGNC Symbol
1073	4312.53	-0.248467	0.1436	-1.73028	0.0835809	0.998305	FALSE	ENSG00000130811	ENST00000253108	8666	EIF3G	protein_coding	19	eukaryotic translation initiation factor 3 subunit G [Source:NCBI gene
6317	443.869	0.382216	0.220914	1.73016	0.083602	0.998305	FALSE	ENSG00000130714	ENST00000441334	10585	POMT1	protein_coding	9	protein O-mannosyltransferase 1 [Source:HGNC Symbol
22257	3.25049	4.01378	2.32019	1.72994	0.0836415	0.998305	FALSE	ENSG00000242852	ENST00000397732	163051	ZNF709	protein_coding	19	zinc finger protein 709 [Source:HGNC Symbol
5532	621.614	-0.370738	0.214343	-1.72965	0.0836935	0.998305	FALSE	ENSG00000100068	ENST00000467672	91355	LRP5L	retained_intron	22	LDL receptor related protein 5 like [Source:HGNC Symbol
23875	2.63162	-4.57265	2.64465	-1.72902	0.0838059	0.998305	FALSE	ENSG00000257576	ENST00000547203	NA	HSPD1P4	processed_pseudogene	12	heat shock protein family D (Hsp60) member 1 pseudogene 4 [Source:HGNC Symbol
244	13345.4	-0.245987	0.142277	-1.72893	0.0838215	0.998305	FALSE	ENSG00000034510	ENST00000233143	9168	TMSB10	protein_coding	2	thymosin beta 10 [Source:HGNC Symbol
1976	2691.06	-0.267112	0.1545	-1.72888	0.0838301	0.998305	FALSE	ENSG00000198833	ENST00000435041	51465	UBE2J1	protein_coding	6	ubiquitin conjugating enzyme E2 J1 [Source:HGNC Symbol
15793	7.83839	-2.44938	1.41677	-1.72885	0.0838366	0.998305	FALSE	ENSG00000273183	ENST00000609134	NA	AC093726.2	lncRNA	7	novel transcript, antisense to PAXIP1
29	66456.2	-0.252491	0.146095	-1.72827	0.0839401	0.998305	FALSE	ENSG00000164733	ENST00000526481	1508	CTSB	nonsense_mediated_decay	8	cathepsin B [Source:HGNC Symbol
7003	371.951	0.417767	0.241765	1.72799	0.0839895	0.998305	FALSE	ENSG00000116704	ENST00000235345	23169	SLC35D1	protein_coding	1	solute carrier family 35 member D1 [Source:HGNC Symbol
8033	216.204	0.49647	0.287325	1.72791	0.0840051	0.998305	FALSE	ENSG00000142875	ENST00000370689	5567	PRKACB	protein_coding	1	protein kinase cAMP-activated catalytic subunit beta [Source:HGNC Symbol
6612	361.039	-0.409363	0.236957	-1.72758	0.084063	0.998305	FALSE	ENSG00000099800	ENST00000215570	26517	TIMM13	protein_coding	19	translocase of inner mitochondrial membrane 13 [Source:HGNC Symbol
8368	196.174	0.51885	0.30036	1.72743	0.0840906	0.998305	FALSE	ENSG00000100453	ENST00000415355	3002	GZMB	protein_coding	14	granzyme B [Source:HGNC Symbol
1761	2947.66	-0.248716	0.144006	-1.72713	0.0841445	0.998305	FALSE	ENSG00000179262	ENST00000591499	5886	RAD23A	nonsense_mediated_decay	19	RAD23 homolog A, nucleotide excision repair protein [Source:HGNC Symbol
9811	111.224	0.666304	0.386092	1.72576	0.0843898	0.998305	FALSE	ENSG00000197375	ENST00000245407	6584	SLC22A5	protein_coding	5	solute carrier family 22 member 5 [Source:HGNC Symbol
7831	212.589	-0.491545	0.284863	-1.72555	0.0844285	0.998305	FALSE	ENSG00000119632	ENST00000555558	83982	IFI27L2	retained_intron	14	interferon alpha inducible protein 27 like 2 [Source:HGNC Symbol
23659	4.15886	-3.68437	2.13577	-1.72508	0.084513	0.998305	FALSE	ENSG00000207117	ENST00000384389	NA	RF00019	misc_RNA	2
2334	2135.14	-0.336638	0.195174	-1.72481	0.0845625	0.998305	FALSE	ENSG00000099985	ENST00000215781	5008	OSM	protein_coding	22	oncostatin M [Source:HGNC Symbol
13042	34.8136	1.11556	0.646938	1.72437	0.0846416	0.998305	FALSE	ENSG00000197279	ENST00000377325	7718	ZNF165	protein_coding	6	zinc finger protein 165 [Source:HGNC Symbol
1692	3126.54	-0.291015	0.168782	-1.72421	0.08467	0.998305	FALSE	ENSG00000163930	ENST00000460680	8314	BAP1	protein_coding	3	BRCA1 associated protein 1 [Source:HGNC Symbol
23579	3.03205	4.13491	2.39829	1.72411	0.0846877	0.998305	FALSE	ENSG00000079112	ENST00000027335	1015	CDH17	protein_coding	8	cadherin 17 [Source:HGNC Symbol
9648	119.981	0.625217	0.362736	1.72361	0.0847776	0.998305	FALSE	ENSG00000131437	ENST00000378746	11127	KIF3A	protein_coding	5	kinesin family member 3A [Source:HGNC Symbol
2856	1796.02	-0.312394	0.18125	-1.72355	0.084789	0.998305	FALSE	ENSG00000105963	ENST00000265846	11033	ADAP1	protein_coding	7	ArfGAP with dual PH domains 1 [Source:HGNC Symbol
7336	295.936	5.26758	3.05655	1.72337	0.0848212	0.998305	FALSE	ENSG00000198692	ENST00000361365	9086	EIF1AY	protein_coding	Y	eukaryotic translation initiation factor 1A Y-linked [Source:HGNC Symbol
6287	439.995	0.42862	0.248804	1.72272	0.0849385	0.998305	FALSE	ENSG00000101639	ENST00000589596	55125	CEP192	protein_coding	18	centrosomal protein 192 [Source:HGNC Symbol
7775	304.553	2.32805	1.35201	1.72192	0.0850842	0.998305	FALSE	ENSG00000173320	ENST00000513034	56977	STOX2	protein_coding	4	storkhead box 2 [Source:HGNC Symbol
4479	974.578	-0.309554	0.179795	-1.72171	0.0851228	0.998305	FALSE	ENSG00000170035	ENST00000602303	10477	UBE2E3	protein_coding	2	ubiquitin conjugating enzyme E2 E3 [Source:HGNC Symbol
1360	4175.6	-0.281407	0.163464	-1.72152	0.0851562	0.998305	FALSE	ENSG00000169403	ENST00000373857	5724	PTAFR	protein_coding	1	platelet activating factor receptor [Source:HGNC Symbol
2472	2027.61	-0.292741	0.170147	-1.72052	0.0853384	0.998305	FALSE	ENSG00000068903	ENST00000479290	22933	SIRT2	retained_intron	19	sirtuin 2 [Source:HGNC Symbol
225	16225.7	-0.2191	0.127349	-1.72047	0.0853477	0.998305	FALSE	ENSG00000108518	ENST00000225655	5216	PFN1	protein_coding	17	profilin 1 [Source:HGNC Symbol
3803	1213.99	0.290073	0.168632	1.72016	0.0854038	0.998305	FALSE	ENSG00000139514	ENST00000380752	6541	SLC7A1	protein_coding	13	solute carrier family 7 member 1 [Source:HGNC Symbol
20149	7.60362	2.59584	1.50927	1.71992	0.0854462	0.998305	FALSE	ENSG00000279130	ENST00000623204	NA	AC091925.1	TEC	5	TEC
6380	418.171	-0.406333	0.236288	-1.71965	0.0854961	0.998305	FALSE	ENSG00000204344	ENST00000466132	8859	STK19	retained_intron	6	serine/threonine kinase 19 [Source:HGNC Symbol
693	7206.79	-0.233731	0.135945	-1.71931	0.0855579	0.998305	FALSE	ENSG00000177733	ENST00000314940	10949	HNRNPA0	protein_coding	5	heterogeneous nuclear ribonucleoprotein A0 [Source:HGNC Symbol
2690	1839.05	-0.339844	0.197678	-1.71917	0.0855826	0.998305	FALSE	ENSG00000198598	ENST00000360564	4326	MMP17	protein_coding	12	matrix metallopeptidase 17 [Source:HGNC Symbol
12688	37.4141	-1.11614	0.649403	-1.71871	0.0856673	0.998305	FALSE	ENSG00000121764	ENST00000485464	3061	HCRTR1	lncRNA	1	hypocretin receptor 1 [Source:HGNC Symbol
749	6719.92	-0.235128	0.136811	-1.71864	0.0856805	0.998305	FALSE	ENSG00000197324	ENST00000359591	26020	LRP10	protein_coding	14	LDL receptor related protein 10 [Source:HGNC Symbol
7121	380.009	0.391961	0.228122	1.7182	0.0857595	0.998305	FALSE	ENSG00000272449	ENST00000644246	NA	AL139246.5	lncRNA	1	novel transcript
5284	652.911	-0.33307	0.193924	-1.71753	0.0858827	0.998305	FALSE	ENSG00000159479	ENST00000290663	112950	MED8	protein_coding	1	mediator complex subunit 8 [Source:HGNC Symbol
2377	2133.22	-0.28267	0.16459	-1.71742	0.0859025	0.998305	FALSE	ENSG00000104973	ENST00000593595	81857	MED25	retained_intron	19	mediator complex subunit 25 [Source:HGNC Symbol
9344	128.705	-0.688791	0.401099	-1.71726	0.0859315	0.998305	FALSE	ENSG00000226328	ENST00000426282	100506714	NUP50-DT	lncRNA	22	NUP50 divergent transcript [Source:HGNC Symbol
353	13879.7	-0.3111	0.181226	-1.71664	0.086045	0.998305	FALSE	ENSG00000133639	ENST00000256015	694	BTG1	protein_coding	12	BTG anti-proliferation factor 1 [Source:HGNC Symbol
16502	9.60171	2.35485	1.37208	1.71626	0.0861147	0.998305	FALSE	ENSG00000166250	ENST00000448775	79827	CLMP	protein_coding	11	CXADR like membrane protein [Source:HGNC Symbol
18478	5.97073	2.85183	1.66182	1.71609	0.0861462	0.998305	FALSE	ENSG00000173678	ENST00000507450	100310812	SPDYE2B	protein_coding	7	speedy/RINGO cell cycle regulator family member E2B [Source:HGNC Symbol
568	8370.49	-0.244514	0.142499	-1.7159	0.0861799	0.998305	FALSE	ENSG00000120742	ENST00000479209	27230	SERP1	protein_coding	3	stress associated endoplasmic reticulum protein 1 [Source:HGNC Symbol
6328	367.503	-0.554733	0.323384	-1.7154	0.0862717	0.998305	FALSE	ENSG00000138646	ENST00000264350	51191	HERC5	protein_coding	4	HECT and RLD domain containing E3 ubiquitin protein ligase 5 [Source:HGNC Symbol
14123	20.3896	1.45797	0.850265	1.71472	0.0863961	0.998305	FALSE	ENSG00000249274	ENST00000504327	NA	PDLIM1P4	processed_pseudogene	3	PDZ and LIM domain 1 pseudogene 4 [Source:HGNC Symbol
11845	54.4163	0.89797	0.523834	1.71422	0.0864875	0.998305	FALSE	ENSG00000170456	ENST00000389082	160518	DENND5B	protein_coding	12	DENN domain containing 5B [Source:HGNC Symbol
8751	168.765	0.590759	0.344793	1.71337	0.0866439	0.998305	FALSE	ENSG00000128000	ENST00000434248	163131	ZNF780B	protein_coding	19	zinc finger protein 780B [Source:HGNC Symbol
8911	166.362	-0.539317	0.314836	-1.71301	0.0867104	0.998305	FALSE	ENSG00000183828	ENST00000550912	256281	NUDT14	lncRNA	14	nudix hydrolase 14 [Source:HGNC Symbol
1042	4578.56	-0.232679	0.135938	-1.71166	0.0869601	0.998305	FALSE	ENSG00000172270	ENST00000545507	682	BSG	protein_coding	19	basigin (Ok blood group) [Source:HGNC Symbol
2561	2031.01	-0.279095	0.16307	-1.7115	0.0869881	0.998305	FALSE	ENSG00000100836	ENST00000216727	8106	PABPN1	protein_coding	14	poly(A) binding protein nuclear 1 [Source:HGNC Symbol
1330	4147.76	0.234208	0.136869	1.71119	0.0870457	0.998305	FALSE	ENSG00000145907	ENST00000523519	10146	G3BP1	protein_coding	5	G3BP stress granule assembly factor 1 [Source:HGNC Symbol
16065	11.4582	-2.11657	1.23711	-1.7109	0.0870997	0.998305	FALSE	ENSG00000231064	ENST00000447623	NA	AC234582.1	lncRNA	1	novel transcript, antisense to THBS3
1388	3503.48	-0.256696	0.15008	-1.7104	0.0871928	0.998305	FALSE	ENSG00000104964	ENST00000592414	166	TLE5	retained_intron	19	TLE family member 5, transcriptional modulator [Source:HGNC Symbol
2166	2587.36	-0.259754	0.151975	-1.70919	0.0874158	0.998305	FALSE	ENSG00000168802	ENST00000448552	54921	CHTF8	protein_coding	16	chromosome transmission fidelity factor 8 [Source:HGNC Symbol
2545	2100.16	-0.275831	0.161385	-1.70915	0.0874224	0.998305	FALSE	ENSG00000142784	ENST00000361771	23038	WDTC1	protein_coding	1	WD and tetratricopeptide repeats 1 [Source:HGNC Symbol
11146	61.9516	0.838678	0.490755	1.70896	0.0874591	0.998305	FALSE	ENSG00000182628	ENST00000330137	348235	SKA2	protein_coding	17	spindle and kinetochore associated complex subunit 2 [Source:HGNC Symbol
13652	28.5099	1.24508	0.728569	1.70894	0.0874624	0.998305	FALSE	ENSG00000268027	ENST00000595649	NA	AC243960.1	lncRNA	19	novel transcript, sense intronic to CEACAM21
2730	1883.64	-0.309805	0.181324	-1.70856	0.0875316	0.998305	FALSE	ENSG00000216490	ENST00000597802	10437	IFI30	protein_coding	19	IFI30 lysosomal thiol reductase [Source:HGNC Symbol
3199	1404.49	-0.275184	0.161107	-1.70808	0.0876209	0.998305	FALSE	ENSG00000138433	ENST00000342016	9541	CIR1	protein_coding	2	corepressor interacting with RBPJ, 1 [Source:HGNC Symbol
1729	3332.41	-0.297691	0.174325	-1.70768	0.0876962	0.998305	FALSE	ENSG00000062282	ENST00000603276	84649	DGAT2	protein_coding	11	diacylglycerol O-acyltransferase 2 [Source:HGNC Symbol
6970	338.924	0.42819	0.250753	1.70761	0.0877081	0.998305	FALSE	ENSG00000172965	ENST00000645030	NA	MIR4435-2HG	lncRNA	2	MIR4435-2 host gene [Source:HGNC Symbol
1081	4695.31	-0.288744	0.169135	-1.70718	0.087788	0.998305	FALSE	ENSG00000167604	ENST00000590828	84807	NFKBID	nonsense_mediated_decay	19	NFKB inhibitor delta [Source:HGNC Symbol
14589	19.1822	1.9454	1.14058	1.70562	0.0880784	0.998305	FALSE	ENSG00000167653	ENST00000505305	8000	PSCA	lncRNA	8	prostate stem cell antigen [Source:HGNC Symbol
555	8728.13	-0.225428	0.13226	-1.70443	0.0883002	0.998305	FALSE	ENSG00000175215	ENST00000398073	10106	CTDSP2	protein_coding	12	CTD small phosphatase 2 [Source:HGNC Symbol
13728	32.9052	1.33322	0.78223	1.70439	0.0883088	0.998305	FALSE	ENSG00000278384	ENST00000612565	NA	AL354822.1	protein_coding	GL000218.1
9386	128.791	-0.728837	0.427651	-1.70428	0.0883285	0.998305	FALSE	ENSG00000152672	ENST00000272367	165530	CLEC4F	protein_coding	2	C-type lectin domain family 4 member F [Source:HGNC Symbol
20616	4.05567	3.48244	2.04336	1.70427	0.0883305	0.998305	FALSE	ENSG00000131482	ENST00000592383	2538	G6PC	protein_coding	17	glucose-6-phosphatase catalytic subunit [Source:HGNC Symbol
10710	90.5022	-0.880126	0.516524	-1.70394	0.0883921	0.998305	FALSE	ENSG00000185499	ENST00000620103	4582	MUC1	protein_coding	1	mucin 1, cell surface associated [Source:HGNC Symbol
7443	268.043	0.545895	0.320434	1.70361	0.0884538	0.998305	FALSE	ENSG00000120896	ENST00000522037	10174	SORBS3	lncRNA	8	sorbin and SH3 domain containing 3 [Source:HGNC Symbol
3296	1372.85	0.348224	0.20444	1.70331	0.0885106	0.998305	FALSE	ENSG00000186074	ENST00000326165	146722	CD300LF	protein_coding	17	CD300 molecule like family member f [Source:HGNC Symbol
8356	186.413	0.565406	0.33199	1.70308	0.0885523	0.998305	FALSE	ENSG00000116127	ENST00000484298	7840	ALMS1	protein_coding	2	ALMS1 centrosome and basal body associated protein [Source:HGNC Symbol
4662	725.594	-0.319512	0.187621	-1.70296	0.088575	0.998305	FALSE	ENSG00000104979	ENST00000588234	28974	C19orf53	protein_coding	19	chromosome 19 open reading frame 53 [Source:HGNC Symbol
19325	5.77312	-3.32198	1.95179	-1.70202	0.0887515	0.998305	FALSE	ENSG00000247081	ENST00000521102	NA	BAALC-AS1	lncRNA	8	BAALC antisense RNA 1 [Source:HGNC Symbol
1589	2592.59	-0.345186	0.202955	-1.7008	0.0889808	0.998305	FALSE	ENSG00000210140	ENST00000387405	NA	MT-TC	Mt_tRNA	MT	mitochondrially encoded tRNA-Cys (UGU/C) [Source:HGNC Symbol
7156	350.881	0.409157	0.240605	1.70054	0.08903	0.998305	FALSE	ENSG00000228794	ENST00000624927	NA	LINC01128	lncRNA	1	long intergenic non-protein coding RNA 1128 [Source:HGNC Symbol
949	5387.22	-0.247863	0.145775	-1.70032	0.0890715	0.998305	FALSE	ENSG00000160570	ENST00000336034	162989	DEDD2	protein_coding	19	death effector domain containing 2 [Source:HGNC Symbol
12197	38.732	1.20083	0.706341	1.70008	0.0891164	0.998305	FALSE	ENSG00000005469	ENST00000419147	54677	CROT	protein_coding	7	carnitine O-octanoyltransferase [Source:HGNC Symbol
3955	1233.1	-0.295683	0.173929	-1.70002	0.0891273	0.998305	FALSE	ENSG00000105327	ENST00000601438	27113	BBC3	retained_intron	19	BCL2 binding component 3 [Source:HGNC Symbol
3747	1185.14	0.309262	0.181953	1.69968	0.0891913	0.998305	FALSE	ENSG00000143772	ENST00000272117	3707	ITPKB	protein_coding	1	inositol-trisphosphate 3-kinase B [Source:HGNC Symbol
3017	1593.31	-0.281588	0.165692	-1.69947	0.0892307	0.998305	FALSE	ENSG00000109736	ENST00000514800	10227	MFSD10	protein_coding	4	major facilitator superfamily domain containing 10 [Source:HGNC Symbol
2050	2557.5	-0.305645	0.179869	-1.69926	0.0892699	0.998305	FALSE	ENSG00000105325	ENST00000441788	51343	FZR1	protein_coding	19	fizzy and cell division cycle 20 related 1 [Source:HGNC Symbol
12542	37.855	-1.1259	0.662712	-1.69894	0.0893313	0.998305	FALSE	ENSG00000203760	ENST00000368326	387103	CENPW	protein_coding	6	centromere protein W [Source:HGNC Symbol
2293	2253.58	-0.293773	0.172926	-1.69884	0.0893497	0.998305	FALSE	ENSG00000102119	ENST00000369842	2010	EMD	protein_coding	X	emerin [Source:HGNC Symbol
1346	3664.29	-0.24639	0.14506	-1.69853	0.0894072	0.998305	FALSE	ENSG00000155463	ENST00000612549	5018	OXA1L	protein_coding	14	OXA1L mitochondrial inner membrane protein [Source:HGNC Symbol
6829	352.349	0.394875	0.23252	1.69824	0.0894623	0.998305	FALSE	ENSG00000171791	ENST00000398117	596	BCL2	protein_coding	18	BCL2 apoptosis regulator [Source:HGNC Symbol
2556	1968.89	0.282818	0.166605	1.69753	0.0895962	0.998305	FALSE	ENSG00000150593	ENST00000280154	27250	PDCD4	protein_coding	10	programmed cell death 4 [Source:HGNC Symbol
4838	765.442	-0.340622	0.200692	-1.69724	0.0896507	0.998305	FALSE	ENSG00000213015	ENST00000592881	51157	ZNF580	protein_coding	19	zinc finger protein 580 [Source:HGNC Symbol
5655	598.751	-0.34517	0.203444	-1.69663	0.089766	0.998305	FALSE	ENSG00000172977	ENST00000377046	10524	KAT5	protein_coding	11	lysine acetyltransferase 5 [Source:HGNC Symbol
3080	1591.02	-0.294499	0.173584	-1.69658	0.0897767	0.998305	FALSE	ENSG00000169217	ENST00000305596	10421	CD2BP2	protein_coding	16	CD2 cytoplasmic tail binding protein 2 [Source:HGNC Symbol
2634	1970.94	-0.323429	0.190655	-1.6964	0.0898094	0.998305	FALSE	ENSG00000140859	ENST00000465878	3801	KIFC3	protein_coding	16	kinesin family member C3 [Source:HGNC Symbol
7650	267.622	-0.451107	0.265991	-1.69595	0.0898957	0.998305	FALSE	ENSG00000227039	ENST00000441379	NA	ITGB2-AS1	lncRNA	21	ITGB2 antisense RNA 1 [Source:HGNC Symbol
7227	312.149	0.428383	0.2526	1.69589	0.0899058	0.998305	FALSE	ENSG00000285928	ENST00000650170	NA	AC103591.4	lncRNA	1	novel transcript
156	18995.7	-0.256172	0.15106	-1.69583	0.0899187	0.998305	FALSE	ENSG00000163220	ENST00000368738	6280	S100A9	protein_coding	1	S100 calcium binding protein A9 [Source:HGNC Symbol
5098	661.251	-0.330992	0.195225	-1.69544	0.0899928	0.998305	FALSE	ENSG00000126768	ENST00000465150	10245	TIMM17B	protein_coding	X	translocase of inner mitochondrial membrane 17B [Source:HGNC Symbol
11297	44.9733	-1.00016	0.590252	-1.69446	0.0901783	0.998305	FALSE	ENSG00000269019	ENST00000601106	NA	HOMER3-AS1	lncRNA	19	HOMER3 antisense RNA 1 [Source:HGNC Symbol
221	16796.7	-0.246304	0.145364	-1.6944	0.0901896	0.998305	FALSE	ENSG00000112306	ENST00000230050	6206	RPS12	protein_coding	6	ribosomal protein S12 [Source:HGNC Symbol
3540	1147.59	-0.291011	0.171758	-1.69431	0.0902066	0.998305	FALSE	ENSG00000155287	ENST00000434701	81894	SLC25A28	protein_coding	10	solute carrier family 25 member 28 [Source:HGNC Symbol
6345	483.734	-0.401142	0.236765	-1.69426	0.090216	0.998305	FALSE	ENSG00000249437	ENST00000315147	4671	NAIP	retained_intron	5	NLR family apoptosis inhibitory protein [Source:HGNC Symbol
217	18816.6	-0.303027	0.17886	-1.69421	0.0902252	0.998305	FALSE	ENSG00000159388	ENST00000475157	7832	BTG2	nonsense_mediated_decay	1	BTG anti-proliferation factor 2 [Source:HGNC Symbol
16399	10.6875	-2.12755	1.2558	-1.69418	0.0902312	0.998305	FALSE	ENSG00000214700	ENST00000429849	728858	C12orf71	protein_coding	12	chromosome 12 open reading frame 71 [Source:HGNC Symbol
6528	376.027	0.424977	0.250956	1.69343	0.0903737	0.998305	FALSE	ENSG00000104613	ENST00000397977	55174	INTS10	protein_coding	8	integrator complex subunit 10 [Source:HGNC Symbol
13845	20.1767	-1.45004	0.856484	-1.69301	0.0904527	0.998305	FALSE	ENSG00000267216	ENST00000591325	NA	AC020915.1	lncRNA	19	novel transcript
13051	36.4537	-1.14525	0.676486	-1.69294	0.0904678	0.998305	FALSE	ENSG00000282508	ENST00000632790	NA	LINC01002	lncRNA	19	long intergenic non-protein coding RNA 1002 [Source:HGNC Symbol
359	12673.1	-0.294313	0.173903	-1.6924	0.0905689	0.998305	FALSE	ENSG00000118816	ENST00000237654	10983	CCNI	protein_coding	4	cyclin I [Source:HGNC Symbol
6177	449.454	0.471789	0.278784	1.69231	0.0905863	0.998305	FALSE	ENSG00000059122	ENST00000253928	84256	FLYWCH1	protein_coding	16	FLYWCH-type zinc finger 1 [Source:HGNC Symbol
12995	31.1233	-1.16719	0.689879	-1.69188	0.0906686	0.998305	FALSE	ENSG00000119969	ENST00000419900	3070	HELLS	protein_coding	10	helicase, lymphoid specific [Source:HGNC Symbol
3890	1137.09	-0.336648	0.198991	-1.69178	0.0906886	0.998305	FALSE	ENSG00000104312	ENST00000220751	8767	RIPK2	protein_coding	8	receptor interacting serine/threonine kinase 2 [Source:HGNC Symbol
2912	1672.24	-0.289188	0.170939	-1.69176	0.0906921	0.998305	FALSE	ENSG00000091164	ENST00000217515	9352	TXNL1	protein_coding	18	thioredoxin like 1 [Source:HGNC Symbol
7517	298.611	0.437604	0.258669	1.69175	0.0906929	0.998305	FALSE	ENSG00000115266	ENST00000587869	10297	APC2	protein_coding	19	APC regulator of WNT signaling pathway 2 [Source:HGNC Symbol
8934	174.264	0.526053	0.310982	1.69158	0.0907253	0.998305	FALSE	ENSG00000177150	ENST00000322247	125228	FAM210A	protein_coding	18	family with sequence similarity 210 member A [Source:HGNC Symbol
16370	10.1123	2.23589	1.32203	1.69126	0.0907877	0.998305	FALSE	ENSG00000280080	ENST00000640274	NA	TBC1D22A-AS1	lncRNA	22	TBC1D22A antisense RNA 1 [Source:HGNC Symbol
1699	3214.92	-0.239858	0.141845	-1.69099	0.0908387	0.998305	FALSE	ENSG00000144567	ENST00000458520	79137	RETREG2	protein_coding	2	reticulophagy regulator family member 2 [Source:HGNC Symbol
11866	50.1628	0.921426	0.545181	1.69013	0.0910033	0.998305	FALSE	ENSG00000205746	ENST00000525846	NA	AC126755.1	transcribed_unprocessed_pseudogene	16	polycystic kidney disease 1 (autosomal dominant) (PKD1) pseudogene
10230	103.752	0.725471	0.429418	1.68943	0.0911378	0.998305	FALSE	ENSG00000263982	ENST00000583287	NA	AC009716.1	lncRNA	18	novel transcript, antisense to ZFN156
3084	1518.45	-0.295806	0.175163	-1.68875	0.0912679	0.998305	FALSE	ENSG00000113811	ENST00000495461	58515	SELENOK	protein_coding	3	selenoprotein K [Source:HGNC Symbol
8017	233.346	-0.482906	0.286018	-1.68837	0.0913393	0.998305	FALSE	ENSG00000107438	ENST00000329399	9124	PDLIM1	protein_coding	10	PDZ and LIM domain 1 [Source:HGNC Symbol
2410	2305.23	-0.340411	0.201637	-1.68823	0.0913664	0.998305	FALSE	ENSG00000197142	ENST00000354655	51703	ACSL5	protein_coding	10	acyl-CoA synthetase long chain family member 5 [Source:HGNC Symbol
1439	3712.62	-0.234539	0.138954	-1.68789	0.0914318	0.998305	FALSE	ENSG00000140455	ENST00000561442	9960	USP3	protein_coding	15	ubiquitin specific peptidase 3 [Source:HGNC Symbol
3684	1270.3	0.278873	0.165223	1.68785	0.0914396	0.998305	FALSE	ENSG00000133816	ENST00000532179	9645	MICAL2	protein_coding	11	microtubule associated monooxygenase, calponin and LIM domain containing 2 [Source:HGNC Symbol
11651	45.6132	0.966793	0.572971	1.68733	0.0915393	0.998305	FALSE	ENSG00000214029	ENST00000537226	101060200	ZNF891	protein_coding	12	zinc finger protein 891 [Source:HGNC Symbol
456	8819.03	-0.24622	0.145966	-1.68683	0.0916359	0.998305	FALSE	ENSG00000114391	ENST00000464595	6152	RPL24	retained_intron	3	ribosomal protein L24 [Source:HGNC Symbol
14223	26.9442	1.24685	0.739169	1.68682	0.0916378	0.998305	FALSE	ENSG00000241360	ENST00000215904	57026	PDXP	protein_coding	22	pyridoxal phosphatase [Source:HGNC Symbol
1541	3309.17	-0.287231	0.170304	-1.68657	0.0916853	0.998305	FALSE	ENSG00000075413	ENST00000440884	4140	MARK3	protein_coding	14	microtubule affinity regulating kinase 3 [Source:HGNC Symbol
8149	239.062	0.482881	0.286317	1.68653	0.0916947	0.998305	FALSE	ENSG00000175591	ENST00000393597	5029	P2RY2	protein_coding	11	purinergic receptor P2Y2 [Source:HGNC Symbol
16277	11.9805	1.95129	1.15701	1.68648	0.0917024	0.998305	FALSE	ENSG00000244071	ENST00000484311	NA	RPL9P33	processed_pseudogene	19	ribosomal protein L9 pseudogene 33 [Source:HGNC Symbol
6349	431.5	0.419516	0.248803	1.68614	0.0917697	0.998305	FALSE	ENSG00000101751	ENST00000579534	11201	POLI	protein_coding	18	DNA polymerase iota [Source:HGNC Symbol
21741	3.10776	3.74948	2.2238	1.68607	0.091782	0.998305	FALSE	ENSG00000248698	ENST00000502759	NA	LINC01085	lncRNA	4	long intergenic non-protein coding RNA 1085 [Source:HGNC Symbol
12301	52.2381	0.928725	0.550872	1.68592	0.0918117	0.998305	FALSE	ENSG00000181634	ENST00000374045	9966	TNFSF15	protein_coding	9	TNF superfamily member 15 [Source:HGNC Symbol
4149	1028.73	-0.285572	0.169441	-1.68538	0.0919148	0.998305	FALSE	ENSG00000141627	ENST00000269445	54808	DYM	protein_coding	18	dymeclin [Source:HGNC Symbol
1306	3989.72	0.235007	0.139464	1.68507	0.0919752	0.998305	FALSE	ENSG00000114857	ENST00000232978	4820	NKTR	protein_coding	3	natural killer cell triggering receptor [Source:HGNC Symbol
7541	259.045	0.485917	0.288541	1.68405	0.0921723	0.998305	FALSE	ENSG00000154229	ENST00000578063	5578	PRKCA	nonsense_mediated_decay	17	protein kinase C alpha [Source:HGNC Symbol
3083	1551.96	-0.27901	0.165775	-1.68306	0.0923641	0.998305	FALSE	ENSG00000118197	ENST00000447706	83479	DDX59	protein_coding	1	DEAD-box helicase 59 [Source:HGNC Symbol
6082	498.26	-0.370803	0.220359	-1.68272	0.092429	0.998305	FALSE	ENSG00000173540	ENST00000480687	29925	GMPPB	protein_coding	3	GDP-mannose pyrophosphorylase B [Source:HGNC Symbol
3939	1009.63	-0.299523	0.178106	-1.68171	0.0926243	0.998305	FALSE	ENSG00000147123	ENST00000377811	54539	NDUFB11	protein_coding	X	NADH:ubiquinone oxidoreductase subunit B11 [Source:HGNC Symbol
369	13507.9	0.224778	0.133709	1.6811	0.092743	0.998305	FALSE	ENSG00000156535	ENST00000287097	135228	CD109	protein_coding	6	CD109 molecule [Source:HGNC Symbol
685	6905.27	-0.262761	0.156374	-1.68034	0.0928918	0.998305	FALSE	ENSG00000172936	ENST00000396334	4615	MYD88	protein_coding	3	MYD88 innate immune signal transduction adaptor [Source:HGNC Symbol
1696	3202.66	-0.251716	0.149908	-1.67913	0.0931258	0.998305	FALSE	ENSG00000136807	ENST00000421939	1025	CDK9	protein_coding	9	cyclin dependent kinase 9 [Source:HGNC Symbol
1267	4175.92	-0.264705	0.157655	-1.67902	0.0931488	0.998305	FALSE	ENSG00000127666	ENST00000248244	148022	TICAM1	protein_coding	19	toll like receptor adaptor molecule 1 [Source:HGNC Symbol
6204	460.77	0.386708	0.230387	1.67851	0.0932467	0.998305	FALSE	ENSG00000115687	ENST00000234040	23178	PASK	protein_coding	2	PAS domain containing serine/threonine kinase [Source:HGNC Symbol
14194	18.3467	-1.53104	0.912368	-1.67809	0.0933295	0.998305	FALSE	ENSG00000184838	ENST00000407149	51334	PRR16	protein_coding	5	proline rich 16 [Source:HGNC Symbol
326	13499.7	-0.242529	0.144528	-1.67808	0.0933323	0.998305	FALSE	ENSG00000172354	ENST00000303210	2783	GNB2	protein_coding	7	G protein subunit beta 2 [Source:HGNC Symbol
872	5279.78	-0.245881	0.146527	-1.67806	0.0933349	0.998305	FALSE	ENSG00000160883	ENST00000506834	3101	HK3	retained_intron	5	hexokinase 3 [Source:HGNC Symbol
3855	1109.78	-0.309117	0.184286	-1.67737	0.0934696	0.998305	FALSE	ENSG00000175221	ENST00000395808	10025	MED16	protein_coding	19	mediator complex subunit 16 [Source:HGNC Symbol
5494	707.769	0.329377	0.196386	1.67719	0.0935054	0.998305	FALSE	ENSG00000233223	ENST00000415124	NA	AC016876.1	lncRNA	17	novel transcript, antisense to MPDU1 and CD68
7855	227.778	0.547613	0.326826	1.67555	0.0938263	0.998305	FALSE	ENSG00000140398	ENST00000564500	79661	NEIL1	protein_coding	15	nei like DNA glycosylase 1 [Source:HGNC Symbol
12647	55.5635	0.880269	0.525404	1.67541	0.0938533	0.998305	FALSE	ENSG00000185304	ENST00000398146	729857	RGPD2	protein_coding	2	RANBP2 like and GRIP domain containing 2 [Source:HGNC Symbol
175	17663.3	-0.249027	0.148638	-1.67539	0.0938581	0.998305	FALSE	ENSG00000229117	ENST00000546591	6171	RPL41	protein_coding	12	ribosomal protein L41 [Source:HGNC Symbol
1952	2710.37	-0.286838	0.17123	-1.67516	0.0939038	0.998305	FALSE	ENSG00000005486	ENST00000466232	57414	RHBDD2	lncRNA	7	rhomboid domain containing 2 [Source:HGNC Symbol
5243	716.585	-0.427778	0.255452	-1.67459	0.0940139	0.998305	FALSE	ENSG00000165804	ENST00000360947	51222	ZNF219	protein_coding	14	zinc finger protein 219 [Source:HGNC Symbol
1492	3088.23	0.285539	0.170523	1.67449	0.0940346	0.998305	FALSE	ENSG00000197471	ENST00000395389	6693	SPN	protein_coding	16	sialophorin [Source:HGNC Symbol
2950	1629.44	-0.268833	0.160597	-1.67396	0.0941385	0.998305	FALSE	ENSG00000090581	ENST00000204679	84572	GNPTG	protein_coding	16	N-acetylglucosamine-1-phosphate transferase subunit gamma [Source:HGNC Symbol
2493	2182.22	-0.715313	0.427343	-1.67386	0.0941573	0.998305	FALSE	ENSG00000166886	ENST00000300131	4665	NAB2	protein_coding	12	NGFI-A binding protein 2 [Source:HGNC Symbol
8494	194.383	0.493394	0.294774	1.67381	0.0941688	0.998305	FALSE	ENSG00000198589	ENST00000651943	987	LRBA	protein_coding	4	LPS responsive beige-like anchor protein [Source:HGNC Symbol
19370	4.46868	3.36372	2.00981	1.67365	0.0941986	0.998305	FALSE	ENSG00000232412	ENST00000426367	NA	AL121601.1	lncRNA	X	novel transcript
5714	515.158	0.368622	0.220274	1.67347	0.0942351	0.998305	FALSE	ENSG00000053900	ENST00000315368	29945	ANAPC4	protein_coding	4	anaphase promoting complex subunit 4 [Source:HGNC Symbol
3571	1253.37	-0.286756	0.171496	-1.67208	0.0945078	0.998305	FALSE	ENSG00000086065	ENST00000223500	51510	CHMP5	protein_coding	9	charged multivesicular body protein 5 [Source:HGNC Symbol
5566	594.833	-0.424726	0.254082	-1.67161	0.0946014	0.998305	FALSE	ENSG00000117308	ENST00000481736	2582	GALE	lncRNA	1	UDP-galactose-4-epimerase [Source:HGNC Symbol
8567	163.142	0.537217	0.321553	1.6707	0.0947818	0.998305	FALSE	ENSG00000182141	ENST00000356929	7562	ZNF708	protein_coding	19	zinc finger protein 708 [Source:HGNC Symbol
15063	17.2579	1.47739	0.884343	1.67061	0.0947982	0.998305	FALSE	ENSG00000124391	ENST00000569133	27189	IL17C	retained_intron	16	interleukin 17C [Source:HGNC Symbol
3245	1454.38	-0.281197	0.168339	-1.67042	0.0948369	0.998305	FALSE	ENSG00000137947	ENST00000370500	2959	GTF2B	protein_coding	1	general transcription factor IIB [Source:HGNC Symbol
7678	261.101	-0.434973	0.260477	-1.66991	0.0949372	0.998305	FALSE	ENSG00000283633	ENST00000592918	NA	AP000547.3	lncRNA	22	novel transcript
7830	255.825	0.449379	0.269121	1.6698	0.094959	0.998305	FALSE	ENSG00000273038	ENST00000609742	NA	AL365203.2	lncRNA	10	novel transcript
8377	171.346	0.567127	0.339679	1.66959	0.0949996	0.998305	FALSE	ENSG00000254838	ENST00000526769	NA	GVINP1	lncRNA	11	GTPase, very large interferon inducible pseudogene 1 [Source:HGNC Symbol
2365	2229.23	-0.289998	0.173819	-1.66839	0.0952388	0.998305	FALSE	ENSG00000100239	ENST00000359139	9701	PPP6R2	protein_coding	22	protein phosphatase 6 regulatory subunit 2 [Source:HGNC Symbol
12854	22.5145	-1.45908	0.874595	-1.66829	0.0952574	0.998305	FALSE	ENSG00000214401	ENST00000398275	107984142	KANSL1-AS1	lncRNA	17	KANSL1 antisense RNA 1 [Source:HGNC Symbol
11967	47.0448	-1.0773	0.645828	-1.66809	0.0952977	0.998305	FALSE	ENSG00000229153	ENST00000429289	NA	EPHA1-AS1	lncRNA	7	EPHA1 antisense RNA 1 [Source:HGNC Symbol
20231	2.88021	4.0778	2.44534	1.66758	0.095399	0.998305	FALSE	ENSG00000241081	ENST00000469811	NA	RPL22P2	processed_pseudogene	14	ribosomal protein L22 pseudogene 2 [Source:HGNC Symbol
5463	565.075	-0.336109	0.201621	-1.66703	0.0955086	0.998305	FALSE	ENSG00000090266	ENST00000482954	4708	NDUFB2	protein_coding	7	NADH:ubiquinone oxidoreductase subunit B2 [Source:HGNC Symbol
6180	478.926	0.361095	0.216746	1.66598	0.0957172	0.998305	FALSE	ENSG00000121274	ENST00000436909	64282	TENT4B	protein_coding	16	terminal nucleotidyltransferase 4B [Source:HGNC Symbol
5158	704.767	-0.456035	0.273993	-1.6644	0.0960316	0.998305	FALSE	ENSG00000137094	ENST00000453597	25822	DNAJB5	protein_coding	9	DnaJ heat shock protein family (Hsp40) member B5 [Source:HGNC Symbol
5855	651.59	-0.376337	0.226116	-1.66435	0.0960419	0.998305	FALSE	ENSG00000198142	ENST00000356454	65124	SOWAHC	protein_coding	2	sosondowah ankyrin repeat domain family member C [Source:HGNC Symbol
16149	13.896	1.72485	1.03655	1.66403	0.0961074	0.998305	FALSE	ENSG00000253649	ENST00000523024	NA	PRSS51	retained_intron	8	serine protease 51 [Source:HGNC Symbol
7127	299.592	0.453126	0.272351	1.66376	0.0961601	0.998305	FALSE	ENSG00000172575	ENST00000310803	10125	RASGRP1	protein_coding	15	RAS guanyl releasing protein 1 [Source:HGNC Symbol
8527	185.344	0.495363	0.29785	1.66313	0.0962864	0.998305	FALSE	ENSG00000143748	ENST00000481213	4931	NVL	nonsense_mediated_decay	1	nuclear VCP like [Source:HGNC Symbol
4324	1062.04	-0.287917	0.173212	-1.66222	0.096468	0.998305	FALSE	ENSG00000138764	ENST00000316355	901	CCNG2	protein_coding	4	cyclin G2 [Source:HGNC Symbol
16404	11.4202	1.80012	1.08365	1.66116	0.0966819	0.998305	FALSE	ENSG00000160097	ENST00000483143	252995	FNDC5	lncRNA	1	fibronectin type III domain containing 5 [Source:HGNC Symbol
8678	175.828	-0.525006	0.316096	-1.6609	0.0967326	0.998305	FALSE	ENSG00000136463	ENST00000258975	51204	TACO1	protein_coding	17	translational activator of cytochrome c oxidase I [Source:HGNC Symbol
12909	33.5938	1.21778	0.733275	1.66074	0.0967657	0.998305	FALSE	ENSG00000184361	ENST00000588866	124783	SPATA32	nonsense_mediated_decay	17	spermatogenesis associated 32 [Source:HGNC Symbol
5408	651.541	0.367338	0.221195	1.6607	0.0967734	0.998305	FALSE	ENSG00000256043	ENST00000433477	1519	CTSO	protein_coding	4	cathepsin O [Source:HGNC Symbol
25629	2.58259	4.22624	2.54511	1.66053	0.0968079	0.998305	FALSE	ENSG00000206645	ENST00000383918	NA	RF00019	misc_RNA	3
1130	4746.21	-0.271443	0.163484	-1.66036	0.0968419	0.998305	FALSE	ENSG00000126012	ENST00000375401	8242	KDM5C	protein_coding	X	lysine demethylase 5C [Source:HGNC Symbol
18126	8.76652	2.42471	1.46075	1.65991	0.0969317	0.998305	FALSE	ENSG00000183628	ENST00000413981	8214	DGCR6	protein_coding	22	DiGeorge syndrome critical region gene 6 [Source:HGNC Symbol
494	10101.2	0.214729	0.129385	1.65961	0.096992	0.998305	FALSE	ENSG00000189067	ENST00000571688	9516	LITAF	protein_coding	16	lipopolysaccharide induced TNF factor [Source:HGNC Symbol
21979	3.94573	3.35946	2.02454	1.65937	0.0970404	0.998305	FALSE	ENSG00000240440	ENST00000440545	NA	AC007879.4	lncRNA	2	novel transcript
9218	137.595	0.597501	0.360107	1.65923	0.0970688	0.998305	FALSE	ENSG00000076555	ENST00000338432	32	ACACB	protein_coding	12	acetyl-CoA carboxylase beta [Source:HGNC Symbol
6368	413.722	0.365584	0.220338	1.6592	0.0970759	0.998305	FALSE	ENSG00000114423	ENST00000394030	868	CBLB	protein_coding	3	Cbl proto-oncogene B [Source:HGNC Symbol
2183	2090.23	0.249	0.15017	1.65812	0.0972923	0.998305	FALSE	ENSG00000166750	ENST00000299977	162394	SLFN5	protein_coding	17	schlafen family member 5 [Source:HGNC Symbol
17735	6.71132	2.68552	1.62053	1.65719	0.0974812	0.998305	FALSE	ENSG00000134201	ENST00000647711	2949	GSTM5	protein_coding	1	glutathione S-transferase mu 5 [Source:HGNC Symbol
3691	1057.02	-0.287006	0.173202	-1.65706	0.097508	0.998305	FALSE	ENSG00000198258	ENST00000586895	59286	UBL5	protein_coding	19	ubiquitin like 5 [Source:HGNC Symbol
11686	55.9366	-0.947132	0.571673	-1.65677	0.0975654	0.998305	FALSE	ENSG00000183625	ENST00000357422	1232	CCR3	protein_coding	3	C-C motif chemokine receptor 3 [Source:HGNC Symbol
23629	2.27716	5.01654	3.02815	1.65663	0.0975939	0.998305	FALSE	ENSG00000279082	ENST00000623256	NA	LINC01727	lncRNA	20	long intergenic non-protein coding RNA 1727 [Source:HGNC Symbol
444	10725.2	-0.245096	0.147989	-1.65618	0.0976856	0.998305	FALSE	ENSG00000241839	ENST00000323544	80301	PLEKHO2	protein_coding	15	pleckstrin homology domain containing O2 [Source:HGNC Symbol
15626	12.6664	1.71956	1.03918	1.65473	0.0979792	0.998305	FALSE	ENSG00000273724	ENST00000616011	NA	AC106782.5	unprocessed_pseudogene	16	carbonic anhydrase VA, mitochondrial (CA5A) pseudogene
13500	24.8478	1.24451	0.752323	1.65422	0.0980829	0.998305	FALSE	ENSG00000116353	ENST00000373791	51102	MECR	protein_coding	1	mitochondrial trans-2-enoyl-CoA reductase [Source:HGNC Symbol
3385	1475.87	-0.264549	0.160051	-1.6529	0.0983513	0.998305	FALSE	ENSG00000011198	ENST00000643520	51099	ABHD5	lncRNA	3	abhydrolase domain containing 5 [Source:HGNC Symbol
5244	593.596	-0.326818	0.197805	-1.65222	0.0984888	0.998305	FALSE	ENSG00000204261	ENST00000429600	NA	PSMB8-AS1	lncRNA	6	PSMB8 antisense RNA 1 (head to head) [Source:HGNC Symbol
2294	2314.93	-0.240049	0.145305	-1.65203	0.0985288	0.998305	FALSE	ENSG00000119820	ENST00000238831	84272	YIPF4	protein_coding	2	Yip1 domain family member 4 [Source:HGNC Symbol
2673	1754.79	0.285376	0.172753	1.65193	0.0985492	0.998305	FALSE	ENSG00000104974	ENST00000495417	11024	LILRA1	lncRNA	19	leukocyte immunoglobulin like receptor A1 [Source:HGNC Symbol
1049	4757.1	-0.249715	0.151245	-1.65107	0.0987242	0.998305	FALSE	ENSG00000198223	ENST00000381529	1438	CSF2RA	protein_coding	X	colony stimulating factor 2 receptor alpha subunit [Source:HGNC Symbol
17618	9.5428	1.95999	1.18713	1.65103	0.0987324	0.998305	FALSE	ENSG00000232656	ENST00000665330	NA	IDI2-AS1	lncRNA	10	IDI2 antisense RNA 1 [Source:HGNC Symbol
8733	164.656	0.584475	0.354041	1.65087	0.0987658	0.998305	FALSE	ENSG00000137501	ENST00000532995	54843	SYTL2	nonsense_mediated_decay	11	synaptotagmin like 2 [Source:HGNC Symbol
18648	5.98436	-3.06734	1.85823	-1.65067	0.098805	0.998305	FALSE	ENSG00000254034	ENST00000520055	NA	INTS9-AS1	lncRNA	8	INTS9 antisense RNA 1 [Source:HGNC Symbol
261	17502.6	-0.302399	0.183203	-1.65062	0.0988154	0.998305	FALSE	ENSG00000188042	ENST00000339728	10123	ARL4C	protein_coding	2	ADP ribosylation factor like GTPase 4C [Source:HGNC Symbol
17014	8.52079	2.42776	1.47137	1.64999	0.0989441	0.998305	FALSE	ENSG00000244158	ENST00000476099	NA	Z84488.1	lncRNA	6	novel transcript
17976	7.51057	2.57737	1.56252	1.6495	0.0990453	0.998305	FALSE	ENSG00000166349	ENST00000529126	5896	RAG1	lncRNA	11	recombination activating 1 [Source:HGNC Symbol
19737	4.4925	2.97004	1.80177	1.6484	0.0992699	0.998305	FALSE	ENSG00000260269	ENST00000566032	NA	AC105036.3	lncRNA	15	novel transcript
13848	19.7773	-1.53023	0.928349	-1.64834	0.0992838	0.998305	FALSE	ENSG00000124507	ENST00000244458	29993	PACSIN1	protein_coding	6	protein kinase C and casein kinase substrate in neurons 1 [Source:HGNC Symbol
2921	1822.91	-0.260427	0.158001	-1.64826	0.0992998	0.998305	FALSE	ENSG00000139946	ENST00000559044	57161	PELI2	protein_coding	14	pellino E3 ubiquitin protein ligase family member 2 [Source:HGNC Symbol
21919	2.81594	4.10649	2.49157	1.64815	0.0993219	0.998305	FALSE	ENSG00000283697	ENST00000431993	101928917	HSFX3	protein_coding	X	heat shock transcription factor family, X-linked member 3 [Source:HGNC Symbol
3521	1289.85	0.29103	0.17664	1.64759	0.0994373	0.998305	FALSE	ENSG00000049618	ENST00000346085	57492	ARID1B	protein_coding	6	AT-rich interaction domain 1B [Source:HGNC Symbol
1864	2999.47	-0.250482	0.152043	-1.64744	0.0994673	0.998305	FALSE	ENSG00000171302	ENST00000392446	124583	CANT1	protein_coding	17	calcium activated nucleotidase 1 [Source:HGNC Symbol
241	15442.3	-0.217989	0.132326	-1.64736	0.0994832	0.998305	FALSE	ENSG00000105373	ENST00000246802	29997	NOP53	protein_coding	19	NOP53 ribosome biogenesis factor [Source:HGNC Symbol
23188	2.98481	-4.21853	2.56118	-1.64711	0.099536	0.998305	FALSE	ENSG00000274799	ENST00000612673	NA	RF00017	misc_RNA	5
10982	71.7726	4.19917	2.54968	1.64694	0.09957	0.998305	FALSE	ENSG00000233864	NA	NA	NA	NA	NA	NA
48	51931.4	-0.224247	0.136217	-1.64625	0.0997125	0.998305	FALSE	ENSG00000161011	ENST00000506042	8878	SQSTM1	lncRNA	5	sequestosome 1 [Source:HGNC Symbol
8329	188.523	0.49865	0.302904	1.64623	0.0997161	0.998305	FALSE	ENSG00000047579	ENST00000344537	84062	DTNBP1	protein_coding	6	dystrobrevin binding protein 1 [Source:HGNC Symbol
8743	153.569	0.575656	0.349817	1.64559	0.0998478	0.998305	FALSE	ENSG00000082512	ENST00000462410	7188	TRAF5	lncRNA	1	TNF receptor associated factor 5 [Source:HGNC Symbol
988	5225.98	-0.257526	0.156555	-1.64495	0.0999795	0.998305	FALSE	ENSG00000144579	ENST00000491064	58190	CTDSP1	lncRNA	2	CTD small phosphatase 1 [Source:HGNC Symbol
10744	76.6945	-0.734232	0.446506	-1.64439	0.100095	0.998305	FALSE	ENSG00000241764	ENST00000457510	NA	AC002467.1	lncRNA	7	novel transcript, antisense to CBLL1
15662	17.3159	1.50444	0.914934	1.64431	0.100112	0.998305	FALSE	ENSG00000109339	ENST00000641010	5602	MAPK10	protein_coding	4	mitogen-activated protein kinase 10 [Source:HGNC Symbol
24276	3.01434	4.65136	2.82949	1.64389	0.1002	0.998305	FALSE	ENSG00000127362	ENST00000247879	50831	TAS2R3	protein_coding	7	taste 2 receptor member 3 [Source:HGNC Symbol
15278	15.1172	-1.73633	1.05625	-1.64386	0.100205	0.998305	FALSE	ENSG00000235790	ENST00000623791	NA	AC114488.2	lncRNA	1	novel transcript, antisense to COL16A1
22130	4.78869	3.49785	2.12841	1.64341	0.100298	0.998305	FALSE	ENSG00000106852	ENST00000373755	26468	LHX6	protein_coding	9	LIM homeobox 6 [Source:HGNC Symbol
8716	162.555	0.534994	0.325775	1.64222	0.100545	0.998305	FALSE	ENSG00000145348	ENST00000273980	93627	TBCK	protein_coding	4	TBC1 domain containing kinase [Source:HGNC Symbol
4608	801.521	0.358777	0.218478	1.64217	0.100555	0.998305	FALSE	ENSG00000184575	ENST00000332707	11260	XPOT	protein_coding	12	exportin for tRNA [Source:HGNC Symbol
3661	1125.99	-0.29467	0.179445	-1.64212	0.100566	0.998305	FALSE	ENSG00000173486	ENST00000536642	2286	FKBP2	retained_intron	11	FKBP prolyl isomerase 2 [Source:HGNC Symbol
16638	11.7681	2.26001	1.37659	1.64174	0.100643	0.998305	FALSE	ENSG00000222788	ENST00000410856	NA	RNU2-38P	snRNA	1	RNA, U2 small nuclear 38, pseudogene [Source:HGNC Symbol
253	17102.6	-0.23163	0.141098	-1.64162	0.100668	0.998305	FALSE	ENSG00000143761	ENST00000272102	375	ARF1	protein_coding	1	ADP ribosylation factor 1 [Source:HGNC Symbol
3644	1271.96	-0.26939	0.164125	-1.64138	0.10072	0.998305	FALSE	ENSG00000156983	ENST00000433861	7862	BRPF1	protein_coding	3	bromodomain and PHD finger containing 1 [Source:HGNC Symbol
752	6575.14	-0.224502	0.136793	-1.64118	0.10076	0.998305	FALSE	ENSG00000165527	ENST00000298316	382	ARF6	protein_coding	14	ADP ribosylation factor 6 [Source:HGNC Symbol
7200	296.752	-0.422071	0.257246	-1.64073	0.100854	0.998305	FALSE	ENSG00000156973	ENST00000287600	5147	PDE6D	protein_coding	2	phosphodiesterase 6D [Source:HGNC Symbol
10148	92.0453	-0.713042	0.434693	-1.64033	0.100936	0.998305	FALSE	ENSG00000204792	ENST00000435984	NA	LINC01291	lncRNA	2	long intergenic non-protein coding RNA 1291 [Source:HGNC Symbol
9918	103.6	0.65997	0.402348	1.6403	0.100944	0.998305	FALSE	ENSG00000122188	ENST00000442561	54900	LAX1	protein_coding	1	lymphocyte transmembrane adaptor 1 [Source:HGNC Symbol
8185	207.873	-0.564557	0.344181	-1.64029	0.100945	0.998305	FALSE	ENSG00000104918	ENST00000221515	56729	RETN	protein_coding	19	resistin [Source:HGNC Symbol
19147	4.08149	-3.6477	2.22403	-1.64013	0.100978	0.998305	FALSE	ENSG00000226706	ENST00000415062	NA	AL161452.1	lncRNA	9	novel transcript
10233	102.607	0.706527	0.430779	1.64012	0.100981	0.998305	FALSE	ENSG00000129646	ENST00000636395	84074	QRICH2	protein_coding	17	glutamine rich 2 [Source:HGNC Symbol
3541	1301.09	0.293545	0.17903	1.63964	0.101079	0.998305	FALSE	ENSG00000172578	ENST00000341319	89857	KLHL6	protein_coding	3	kelch like family member 6 [Source:HGNC Symbol
26983	2.07434	5.14757	3.14003	1.63934	0.101143	0.998305	FALSE	ENSG00000259821	ENST00000564193	NA	AC018845.1	lncRNA	16	novel transcript
9414	109.135	0.617194	0.376518	1.63922	0.101168	0.998305	FALSE	ENSG00000100360	ENST00000340630	11020	IFT27	protein_coding	22	intraflagellar transport 27 [Source:HGNC Symbol
290	16208.6	-0.250219	0.152657	-1.63909	0.101194	0.998305	FALSE	ENSG00000156273	ENST00000548219	571	BACH1	protein_coding	21	BTB domain and CNC homolog 1 [Source:HGNC Symbol
19241	5.40385	2.87979	1.75696	1.63908	0.101197	0.998305	FALSE	ENSG00000164898	ENST00000297534	154791	FMC1	protein_coding	7	formation of mitochondrial complex V assembly factor 1 homolog [Source:HGNC Symbol
10307	73.1708	-0.759941	0.463701	-1.63886	0.101243	0.998305	FALSE	ENSG00000169020	ENST00000515202	521	ATP5ME	retained_intron	4	ATP synthase membrane subunit e [Source:HGNC Symbol
1551	3587.52	-0.240473	0.146739	-1.63878	0.101259	0.998305	FALSE	ENSG00000176095	ENST00000321599	9807	IP6K1	protein_coding	3	inositol hexakisphosphate kinase 1 [Source:HGNC Symbol
8668	185.863	-0.541853	0.330712	-1.63845	0.101329	0.998305	FALSE	ENSG00000111906	ENST00000608456	51020	HDDC2	lncRNA	6	HD domain containing 2 [Source:HGNC Symbol
1510	3595.68	-0.26582	0.162263	-1.6382	0.10138	0.998305	FALSE	ENSG00000198055	ENST00000502598	2870	GRK6	protein_coding	5	G protein-coupled receptor kinase 6 [Source:HGNC Symbol
15073	17.2465	1.52439	0.93062	1.63804	0.101414	0.998305	FALSE	ENSG00000249947	ENST00000436573	NA	XBP1P1	processed_pseudogene	5	X-box binding protein 1 pseudogene 1 [Source:HGNC Symbol
8638	175.651	0.528706	0.322838	1.63768	0.101488	0.998305	FALSE	ENSG00000245680	ENST00000532828	92285	ZNF585B	protein_coding	19	zinc finger protein 585B [Source:HGNC Symbol
22210	4.07264	-3.55697	2.17274	-1.63709	0.101611	0.998305	FALSE	ENSG00000229161	ENST00000412860	NA	TCP1P1	unprocessed_pseudogene	7	t-complex 1 pseudogene 1 [Source:HGNC Symbol
3984	982.345	-0.290775	0.177618	-1.63708	0.101613	0.998305	FALSE	ENSG00000125743	ENST00000342669	6633	SNRPD2	protein_coding	19	small nuclear ribonucleoprotein D2 polypeptide [Source:HGNC Symbol
23229	2.73132	-4.3381	2.65047	-1.63673	0.101687	0.998305	FALSE	ENSG00000275228	ENST00000612739	NA	AC024257.5	lncRNA	12	novel transcript
25431	3.09078	4.24581	2.59553	1.63582	0.101878	0.998305	FALSE	ENSG00000271755	ENST00000607727	NA	AL031118.1	lncRNA	6	novel transcript
1373	4102.79	-0.300143	0.183492	-1.63573	0.101896	0.998305	FALSE	ENSG00000165006	ENST00000625521	51271	UBAP1	protein_coding	9	ubiquitin associated protein 1 [Source:HGNC Symbol
24337	2.98161	3.93942	2.40865	1.63553	0.101938	0.998305	FALSE	ENSG00000267391	ENST00000590797	NA	MIR122HG	lncRNA	18	MIR122 host gene [Source:HGNC Symbol
20868	5.31845	2.93188	1.79484	1.63351	0.102362	0.998305	FALSE	ENSG00000278665	ENST00000613051	NA	AC020765.3	unprocessed_pseudogene	16	SLX1 structure-specific endonuclease subunit homolog A (S. cerevisiae) (SLX1A) pseudogene
8417	189.813	0.499423	0.305884	1.63272	0.102528	0.998305	FALSE	ENSG00000204514	ENST00000597652	730051	ZNF814	lncRNA	19	zinc finger protein 814 [Source:HGNC Symbol
10419	86.4425	-0.765112	0.468648	-1.6326	0.102554	0.998305	FALSE	ENSG00000135631	ENST00000486777	26056	RAB11FIP5	protein_coding	2	RAB11 family interacting protein 5 [Source:HGNC Symbol
19449	5.73983	2.76648	1.69536	1.63179	0.102723	0.998305	FALSE	ENSG00000270558	ENST00000603896	NA	AC025449.1	processed_pseudogene	5	chromobox homolog 3 (CBX3) pseudogene
11352	69.513	-1.03378	0.633569	-1.63168	0.102747	0.998305	FALSE	ENSG00000236453	ENST00000415536	NA	AC003092.1	lncRNA	7	novel transcript
17859	8.65498	2.48549	1.52335	1.6316	0.102765	0.998305	FALSE	ENSG00000165985	ENST00000298943	389941	C1QL3	protein_coding	10	complement C1q like 3 [Source:HGNC Symbol
250	16182	-0.233473	0.14311	-1.63142	0.102802	0.998305	FALSE	ENSG00000163466	ENST00000315717	10109	ARPC2	protein_coding	2	actin related protein 2/3 complex subunit 2 [Source:HGNC Symbol
22615	2.43577	-4.67533	2.86589	-1.63137	0.102812	0.998305	FALSE	ENSG00000275997	ENST00000618967	NA	AC016292.2	processed_pseudogene	17	mitochondrial ribosomal protein L14 (MRPL14) pseudogene
26598	2.06773	4.8211	2.95607	1.63091	0.102908	0.998305	FALSE	ENSG00000264268	ENST00000582827	NA	MIR4767	miRNA	X	microRNA 4767 [Source:HGNC Symbol
6384	532.752	-0.414697	0.254316	-1.63064	0.102967	0.998305	FALSE	ENSG00000242550	ENST00000397996	5273	SERPINB10	protein_coding	18	serpin family B member 10 [Source:HGNC Symbol
11924	51.7343	-1.01671	0.623553	-1.63051	0.102995	0.998305	FALSE	ENSG00000130433	ENST00000252729	59285	CACNG6	protein_coding	19	calcium voltage-gated channel auxiliary subunit gamma 6 [Source:HGNC Symbol
20841	5.07604	2.88455	1.76918	1.63044	0.103008	0.998305	FALSE	ENSG00000180828	ENST00000321870	27319	BHLHE22	protein_coding	8	basic helix-loop-helix family member e22 [Source:HGNC Symbol
2482	2209.8	0.25005	0.15341	1.62994	0.103114	0.998305	FALSE	ENSG00000145675	ENST00000521381	5295	PIK3R1	protein_coding	5	phosphoinositide-3-kinase regulatory subunit 1 [Source:HGNC Symbol
7284	300.038	0.437436	0.268435	1.62958	0.103191	0.998305	FALSE	ENSG00000263753	ENST00000581471	NA	LINC00667	lncRNA	18	long intergenic non-protein coding RNA 667 [Source:HGNC Symbol
5906	536.006	0.343062	0.210548	1.62938	0.103233	0.998305	FALSE	ENSG00000161813	ENST00000550522	113251	LARP4	protein_coding	12	La ribonucleoprotein domain family member 4 [Source:HGNC Symbol
8989	161.684	-0.602259	0.369629	-1.62936	0.103236	0.998305	FALSE	ENSG00000167210	ENST00000398705	125336	LOXHD1	protein_coding	18	lipoxygenase homology domains 1 [Source:HGNC Symbol
6350	406.813	-0.418745	0.257021	-1.62923	0.103265	0.998305	FALSE	ENSG00000127922	ENST00000493858	7979	SEM1	lncRNA	7	SEM1 26S proteasome complex subunit [Source:HGNC Symbol
23940	2.28666	4.63468	2.84482	1.62917	0.103277	0.998305	FALSE	ENSG00000228063	ENST00000668290	NA	LYPLAL1-DT	lncRNA	1	LYPLAL1 divergent transcript [Source:HGNC Symbol
699	6891.55	-0.241929	0.148514	-1.629	0.103314	0.998305	FALSE	ENSG00000173039	ENST00000406246	5970	RELA	protein_coding	11	RELA proto-oncogene, NF-kB subunit [Source:HGNC Symbol
136	20868.4	-0.225256	0.138316	-1.62857	0.103405	0.998305	FALSE	ENSG00000163191	ENST00000271638	6282	S100A11	protein_coding	1	S100 calcium binding protein A11 [Source:HGNC Symbol
3634	1235.67	-0.292516	0.179649	-1.62827	0.103468	0.998305	FALSE	ENSG00000118363	ENST00000263672	9789	SPCS2	protein_coding	11	signal peptidase complex subunit 2 [Source:HGNC Symbol
3516	1377.61	-0.283825	0.174312	-1.62826	0.103471	0.998305	FALSE	ENSG00000166847	ENST00000300087	84516	DCTN5	protein_coding	16	dynactin subunit 5 [Source:HGNC Symbol
1922	2413.33	-0.269013	0.165246	-1.62796	0.103534	0.998305	FALSE	ENSG00000213442	ENST00000462885	NA	RPL18AP3	processed_pseudogene	12	ribosomal protein L18a pseudogene 3 [Source:HGNC Symbol
294	13793.7	-0.221833	0.136277	-1.62782	0.103564	0.998305	FALSE	ENSG00000196531	ENST00000550920	4666	NACA	protein_coding	12	nascent polypeptide associated complex subunit alpha [Source:HGNC Symbol
8324	187.915	-0.510282	0.313618	-1.62708	0.10372	0.998305	FALSE	ENSG00000002330	ENST00000394532	572	BAD	protein_coding	11	BCL2 associated agonist of cell death [Source:HGNC Symbol
16179	11.1471	1.88861	1.16088	1.62689	0.103761	0.998305	FALSE	ENSG00000231245	ENST00000426049	NA	C1DP1	processed_pseudogene	10	C1D nuclear receptor corepressor pseudogene 1 [Source:HGNC Symbol
3092	1565.88	0.268774	0.165234	1.62663	0.103816	0.998305	FALSE	ENSG00000080503	ENST00000637383	6595	SMARCA2	protein_coding	9	SWI/SNF related, matrix associated, actin dependent regulator of chromatin, subfamily a, member 2 [Source:HGNC Symbol
146	19249.8	-0.232522	0.142976	-1.6263	0.103886	0.998305	FALSE	ENSG00000231500	ENST00000439602	6222	RPS18	protein_coding	6	ribosomal protein S18 [Source:HGNC Symbol
3037	1574.34	-0.262058	0.161144	-1.62624	0.103899	0.998305	FALSE	ENSG00000105229	ENST00000262971	51588	PIAS4	protein_coding	19	protein inhibitor of activated STAT 4 [Source:HGNC Symbol
8972	170.776	0.563307	0.346512	1.62565	0.104024	0.998305	FALSE	ENSG00000266777	ENST00000582640	NA	SH3GL1P1	lncRNA	17	SH3 domain containing GRB2 like 1, endophilin A2 pseudogene 1 [Source:HGNC Symbol
108	25801	-0.22374	0.137633	-1.62563	0.104029	0.998305	FALSE	ENSG00000148303	ENST00000323345	6130	RPL7A	protein_coding	9	ribosomal protein L7a [Source:HGNC Symbol
19947	4.26186	-3.59373	2.21181	-1.62479	0.104207	0.998305	FALSE	ENSG00000185662	ENST00000640082	644994	SMIM23	lncRNA	5	small integral membrane protein 23 [Source:HGNC Symbol
4932	746.085	-0.303387	0.186741	-1.62464	0.104239	0.998305	FALSE	ENSG00000204308	ENST00000375094	6048	RNF5	protein_coding	6	ring finger protein 5 [Source:HGNC Symbol
2741	1757	-0.260476	0.160418	-1.62374	0.104432	0.998305	FALSE	ENSG00000099624	ENST00000395633	513	ATP5F1D	protein_coding	19	ATP synthase F1 subunit delta [Source:HGNC Symbol
4133	1094.82	-0.312025	0.192173	-1.62367	0.104447	0.998305	FALSE	ENSG00000077454	ENST00000485554	4034	LRCH4	protein_coding	7	leucine rich repeats and calponin homology domain containing 4 [Source:HGNC Symbol
1745	3183.62	-0.255793	0.157555	-1.62351	0.10448	0.998305	FALSE	ENSG00000123562	ENST00000360458	9643	MORF4L2	protein_coding	X	mortality factor 4 like 2 [Source:HGNC Symbol
8087	237.895	-0.447467	0.275711	-1.62295	0.104599	0.998305	FALSE	ENSG00000012171	ENST00000621029	7869	SEMA3B	protein_coding	3	semaphorin 3B [Source:HGNC Symbol
3056	1729.05	-0.329323	0.202958	-1.62262	0.104671	0.998305	FALSE	ENSG00000181019	ENST00000561500	1728	NQO1	protein_coding	16	NAD(P)H quinone dehydrogenase 1 [Source:HGNC Symbol
6693	376.532	-0.372776	0.229776	-1.62235	0.104729	0.998305	FALSE	ENSG00000103274	ENST00000574334	4682	NUBP1	protein_coding	16	nucleotide binding protein 1 [Source:HGNC Symbol
459	9021.88	-0.228262	0.140763	-1.62161	0.104887	0.998305	FALSE	ENSG00000123349	ENST00000551018	5204	PFDN5	protein_coding	12	prefoldin subunit 5 [Source:HGNC Symbol
3697	1079.89	-0.393993	0.243068	-1.62092	0.105035	0.998305	FALSE	ENSG00000126709	ENST00000361157	2537	IFI6	protein_coding	1	interferon alpha inducible protein 6 [Source:HGNC Symbol
8465	214.001	0.482472	0.297662	1.62087	0.105045	0.998305	FALSE	ENSG00000269001	ENST00000597550	NA	AC092070.2	lncRNA	19	zinc finger protein pseudogene
4067	986.569	-0.28684	0.176974	-1.62081	0.105059	0.998305	FALSE	ENSG00000169692	ENST00000371694	10555	AGPAT2	protein_coding	9	1-acylglycerol-3-phosphate O-acyltransferase 2 [Source:HGNC Symbol
10663	85.0178	0.711319	0.438945	1.62052	0.105121	0.998305	FALSE	ENSG00000247679	ENST00000499900	NA	AC139795.2	lncRNA	5	novel transcript
9150	138.265	-0.578709	0.357156	-1.62033	0.105162	0.998305	FALSE	ENSG00000248593	ENST00000602547	NA	DSTNP2	lncRNA	12	DSTN pseudogene 2 [Source:HGNC Symbol
7406	323.105	-0.446426	0.275555	-1.6201	0.105211	0.998305	FALSE	ENSG00000186522	ENST00000356688	151011	2010-09-01	protein_coding	2	septin 10 [Source:HGNC Symbol
8148	211.115	0.473526	0.292285	1.62008	0.105215	0.998305	FALSE	ENSG00000246922	ENST00000559089	390595	UBAP1L	protein_coding	15	ubiquitin associated protein 1 like [Source:HGNC Symbol
4151	925.935	-0.301209	0.185966	-1.61969	0.105298	0.998305	FALSE	ENSG00000171530	ENST00000380377	6902	TBCA	protein_coding	5	tubulin folding cofactor A [Source:HGNC Symbol
3992	1073.23	0.345791	0.213527	1.61943	0.105356	0.998305	FALSE	ENSG00000167851	ENST00000648095	11314	CD300A	protein_coding	17	CD300a molecule [Source:HGNC Symbol
26911	2.55934	4.47563	2.7638	1.61937	0.105367	0.998305	FALSE	ENSG00000264559	ENST00000581818	NA	MIR3162	miRNA	11	microRNA 3162 [Source:HGNC Symbol
5341	740.745	1.41833	0.876019	1.61907	0.105432	0.998305	FALSE	ENSG00000186470	ENST00000532865	11118	BTN3A2	protein_coding	6	butyrophilin subfamily 3 member A2 [Source:HGNC Symbol
1905	2828.51	-0.245251	0.151493	-1.6189	0.105469	0.998305	FALSE	ENSG00000171777	ENST00000615340	115727	RASGRP4	retained_intron	19	RAS guanyl releasing protein 4 [Source:HGNC Symbol
19453	4.34593	3.05827	1.88932	1.61871	0.105509	0.998305	FALSE	ENSG00000272568	ENST00000609389	NA	AC005162.3	lncRNA	7	novel transcript, antisense to CPVL
7311	293.521	0.402222	0.248498	1.61861	0.10553	0.998305	FALSE	ENSG00000165632	ENST00000344293	83860	TAF3	protein_coding	10	TATA-box binding protein associated factor 3 [Source:HGNC Symbol
22879	3.30922	3.7266	2.30248	1.61851	0.105552	0.998305	FALSE	ENSG00000130720	ENST00000444139	84929	FIBCD1	protein_coding	9	fibrinogen C domain containing 1 [Source:HGNC Symbol
3894	1124.08	-0.291911	0.180359	-1.61849	0.105556	0.998305	FALSE	ENSG00000077463	ENST00000599365	51548	AC016586.1	nonsense_mediated_decay	19	sirtuin 6 [Source:NCBI gene
625	5950.77	0.323056	0.199671	1.61794	0.105676	0.998305	FALSE	ENSG00000004399	ENST00000324093	23129	PLXND1	protein_coding	3	plexin D1 [Source:HGNC Symbol
2252	2338.29	-0.238298	0.147309	-1.61768	0.105732	0.998305	FALSE	ENSG00000144848	ENST00000283290	64422	ATG3	protein_coding	3	autophagy related 3 [Source:HGNC Symbol
7792	257.042	0.43171	0.266994	1.61693	0.105894	0.998305	FALSE	ENSG00000237499	ENST00000440578	NA	AL357060.1	lncRNA	6	novel transcript, antisense to TNFAIP3
6865	389.976	-0.363845	0.225041	-1.61679	0.105923	0.998305	FALSE	ENSG00000157869	ENST00000511649	9364	RAB28	protein_coding	4	RAB28, member RAS oncogene family [Source:HGNC Symbol
9606	103.95	0.663147	0.410245	1.61647	0.105993	0.998305	FALSE	ENSG00000142173	ENST00000300527	1292	COL6A2	protein_coding	21	collagen type VI alpha 2 chain [Source:HGNC Symbol
2453	2466.95	-0.264403	0.16359	-1.61625	0.10604	0.998305	FALSE	ENSG00000204160	ENST00000374142	84243	ZDHHC18	protein_coding	1	zinc finger DHHC-type containing 18 [Source:HGNC Symbol
13097	27.046	-1.25369	0.776108	-1.61536	0.106233	0.998305	FALSE	ENSG00000168913	ENST00000399775	375704	ENHO	protein_coding	9	energy homeostasis associated [Source:HGNC Symbol
13723	24.1177	1.21182	0.750256	1.6152	0.106267	0.998305	FALSE	ENSG00000182324	ENST00000342291	3770	KCNJ14	protein_coding	19	potassium voltage-gated channel subfamily J member 14 [Source:HGNC Symbol
2705	1939.18	-0.256118	0.158595	-1.61492	0.106328	0.998305	FALSE	ENSG00000128294	ENST00000338754	8459	TPST2	protein_coding	22	tyrosylprotein sulfotransferase 2 [Source:HGNC Symbol
18488	9.22521	2.32783	1.4419	1.61442	0.106436	0.998305	FALSE	ENSG00000127329	ENST00000334414	5787	PTPRB	protein_coding	12	protein tyrosine phosphatase receptor type B [Source:HGNC Symbol
9718	87.6542	0.795126	0.492579	1.61421	0.106482	0.998305	FALSE	ENSG00000165682	ENST00000398937	51266	CLEC1B	protein_coding	12	C-type lectin domain family 1 member B [Source:HGNC Symbol
19163	6.65709	2.27275	1.40798	1.61419	0.106486	0.998305	FALSE	ENSG00000260145	ENST00000562970	NA	AC023825.2	lncRNA	16	novel transcript, antisense to NLRC5
8814	174.403	0.589897	0.365456	1.61414	0.106497	0.998305	FALSE	ENSG00000262001	ENST00000573177	NA	DLGAP1-AS2	lncRNA	18	DLGAP1 antisense RNA 2 [Source:HGNC Symbol
1262	3801.78	-0.227247	0.140813	-1.61382	0.106566	0.998305	FALSE	ENSG00000162191	ENST00000294119	51035	UBXN1	protein_coding	11	UBX domain protein 1 [Source:HGNC Symbol
2039	2479.55	-0.251057	0.155599	-1.61349	0.106638	0.998305	FALSE	ENSG00000065357	ENST00000546878	1606	DGKA	protein_coding	12	diacylglycerol kinase alpha [Source:HGNC Symbol
1938	2654.78	-0.295298	0.183033	-1.61336	0.106667	0.998305	FALSE	ENSG00000185201	ENST00000533141	10581	IFITM2	protein_coding	11	interferon induced transmembrane protein 2 [Source:HGNC Symbol
16008	13.4196	-1.75592	1.08865	-1.61294	0.106758	0.998305	FALSE	ENSG00000267648	ENST00000590539	NA	AC060766.5	transcribed_processed_pseudogene	17	DTW domain containing 2 (DTWD2) pseudogene
11242	61.5277	0.829403	0.514256	1.61282	0.106783	0.998305	FALSE	ENSG00000215068	ENST00000451894	NA	AC025171.2	lncRNA	5	novel transcript, antisense to ANXA2R
46	49449	-0.245183	0.152044	-1.61258	0.106836	0.998305	FALSE	ENSG00000173812	ENST00000462917	10209	EIF1	retained_intron	17	eukaryotic translation initiation factor 1 [Source:HGNC Symbol
3351	1325.89	0.290105	0.179922	1.61239	0.106877	0.998305	FALSE	ENSG00000128159	ENST00000248846	85378	TUBGCP6	protein_coding	22	tubulin gamma complex associated protein 6 [Source:HGNC Symbol
2314	2280.41	0.249565	0.154898	1.61116	0.107145	0.998305	FALSE	ENSG00000152332	ENST00000489294	127933	UHMK1	protein_coding	1	U2AF homology motif kinase 1 [Source:HGNC Symbol
847	5659.34	-0.215687	0.133886	-1.61098	0.107185	0.998305	FALSE	ENSG00000077549	ENST00000264203	832	CAPZB	protein_coding	1	capping actin protein of muscle Z-line subunit beta [Source:HGNC Symbol
15	90217.6	-0.261525	0.16235	-1.61088	0.107207	0.998305	FALSE	ENSG00000198899	ENST00000361899	4508	MT-ATP6	protein_coding	MT	mitochondrially encoded ATP synthase membrane subunit 6 [Source:HGNC Symbol
3748	1118.08	-0.29805	0.185057	-1.61059	0.10727	0.998305	FALSE	ENSG00000142507	ENST00000270586	5694	PSMB6	protein_coding	17	proteasome subunit beta 6 [Source:HGNC Symbol
299	13329.9	-0.215232	0.133707	-1.60973	0.107456	0.998305	FALSE	ENSG00000161642	ENST00000551109	25946	ZNF385A	protein_coding	12	zinc finger protein 385A [Source:HGNC Symbol
10563	72.4003	0.76444	0.474948	1.60952	0.107502	0.998305	FALSE	ENSG00000170310	ENST00000306357	9482	STX8	protein_coding	17	syntaxin 8 [Source:HGNC Symbol
13283	34.7551	-1.04707	0.650698	-1.60914	0.107585	0.998305	FALSE	ENSG00000231039	ENST00000428920	NA	AL355303.1	lncRNA	10	novel transcript
10193	95.6046	0.638283	0.39669	1.60902	0.107611	0.998305	FALSE	ENSG00000142892	ENST00000370812	10026	PIGK	protein_coding	1	phosphatidylinositol glycan anchor biosynthesis class K [Source:HGNC Symbol
14075	36.4816	-1.15656	0.718871	-1.60885	0.107648	0.998305	FALSE	ENSG00000148346	ENST00000373017	3934	LCN2	protein_coding	9	lipocalin 2 [Source:HGNC Symbol
7982	255.198	0.461516	0.286911	1.60857	0.10771	0.998305	FALSE	ENSG00000119285	ENST00000366582	55127	HEATR1	protein_coding	1	HEAT repeat containing 1 [Source:HGNC Symbol
5286	649.208	-0.323343	0.201061	-1.60818	0.107796	0.998305	FALSE	ENSG00000177548	ENST00000357573	79874	RABEP2	protein_coding	16	rabaptin, RAB GTPase binding effector protein 2 [Source:HGNC Symbol
2616	1828.36	0.272342	0.169374	1.60794	0.107849	0.998305	FALSE	ENSG00000166501	ENST00000321728	5579	PRKCB	protein_coding	16	protein kinase C beta [Source:HGNC Symbol
14478	20.0809	1.36084	0.846464	1.60767	0.107906	0.998305	FALSE	ENSG00000280135	ENST00000623300	NA	AL096816.1	TEC	6	TEC
57	42394	-0.235453	0.146459	-1.60764	0.107915	0.998305	FALSE	ENSG00000130066	ENST00000379251	6303	SAT1	protein_coding	X	spermidine/spermine N1-acetyltransferase 1 [Source:HGNC Symbol
10759	71.6679	-0.842837	0.524325	-1.60747	0.107951	0.998305	FALSE	ENSG00000135549	ENST00000392491	5570	PKIB	protein_coding	6	cAMP-dependent protein kinase inhibitor beta [Source:HGNC Symbol
4400	847.746	-0.298039	0.185432	-1.60727	0.107995	0.998305	FALSE	ENSG00000106400	ENST00000305105	10467	ZNHIT1	protein_coding	7	zinc finger HIT-type containing 1 [Source:HGNC Symbol
553	8307.79	-0.249423	0.155193	-1.60719	0.108013	0.998305	FALSE	ENSG00000044115	ENST00000517980	1495	CTNNA1	protein_coding	5	catenin alpha 1 [Source:HGNC Symbol
8076	231.508	-0.447947	0.278737	-1.60706	0.108042	0.998305	FALSE	ENSG00000141026	ENST00000268711	55090	MED9	protein_coding	17	mediator complex subunit 9 [Source:HGNC Symbol
2471	2100.72	-0.258215	0.160731	-1.6065	0.108164	0.998305	FALSE	ENSG00000002549	ENST00000226299	51056	LAP3	protein_coding	4	leucine aminopeptidase 3 [Source:HGNC Symbol
15932	8.63924	-2.57674	1.60421	-1.60623	0.108222	0.998305	FALSE	ENSG00000229891	ENST00000432473	NA	LINC01315	lncRNA	22	long intergenic non-protein coding RNA 1315 [Source:HGNC Symbol
1415	3905.78	-0.278136	0.173315	-1.6048	0.108537	0.998305	FALSE	ENSG00000075420	ENST00000476794	64778	FNDC3B	lncRNA	3	fibronectin type III domain containing 3B [Source:HGNC Symbol
2659	2230.45	-0.342371	0.213345	-1.60478	0.108543	0.998305	FALSE	ENSG00000130164	ENST00000558518	3949	LDLR	protein_coding	19	low density lipoprotein receptor [Source:HGNC Symbol
19801	5.17334	2.65393	1.65451	1.60406	0.108701	0.998305	FALSE	ENSG00000119411	ENST00000374183	54836	BSPRY	protein_coding	9	B-box and SPRY domain containing [Source:HGNC Symbol
8552	154.785	0.582097	0.362983	1.60365	0.108792	0.998305	FALSE	ENSG00000142303	ENST00000595838	81794	ADAMTS10	protein_coding	19	ADAM metallopeptidase with thrombospondin type 1 motif 10 [Source:HGNC Symbol
375	9663.92	-0.263589	0.164385	-1.60348	0.108829	0.998305	FALSE	ENSG00000197756	ENST00000491306	6168	RPL37A	protein_coding	2	ribosomal protein L37a [Source:HGNC Symbol
3617	1533.48	-0.922116	0.575079	-1.60346	0.108833	0.998305	FALSE	ENSG00000111344	ENST00000546530	8437	RASAL1	protein_coding	12	RAS protein activator like 1 [Source:HGNC Symbol
110	28332.6	-0.247192	0.154207	-1.60299	0.108938	0.998305	FALSE	ENSG00000173391	ENST00000309539	4973	OLR1	protein_coding	12	oxidized low density lipoprotein receptor 1 [Source:HGNC Symbol
2955	1707.98	-0.270669	0.168861	-1.60291	0.108954	0.998305	FALSE	ENSG00000104695	ENST00000523023	5516	PPP2CB	nonsense_mediated_decay	8	protein phosphatase 2 catalytic subunit beta [Source:HGNC Symbol
45	46884	-0.231415	0.144404	-1.60255	0.109034	0.998305	FALSE	ENSG00000167526	ENST00000311528	6137	RPL13	protein_coding	16	ribosomal protein L13 [Source:HGNC Symbol
3527	1318.45	0.262063	0.163593	1.60192	0.109173	0.998305	FALSE	ENSG00000119397	ENST00000373865	11064	CNTRL	protein_coding	9	centriolin [Source:HGNC Symbol
18632	4.48696	2.84646	1.77703	1.60181	0.109198	0.998305	FALSE	ENSG00000277562	ENST00000619124	NA	AC010320.5	processed_pseudogene	19	vomeronasal 1 receptor 2 (VN1R2) pseudogene
6953	354.917	0.388819	0.242817	1.60128	0.109314	0.998305	FALSE	ENSG00000158467	ENST00000325006	23382	AHCYL2	protein_coding	7	adenosylhomocysteinase like 2 [Source:HGNC Symbol
5895	536.597	-0.368582	0.230192	-1.60119	0.109334	0.998305	FALSE	ENSG00000169379	ENST00000478400	200894	ARL13B	lncRNA	3	ADP ribosylation factor like GTPase 13B [Source:HGNC Symbol
2299	2395.76	-0.242201	0.1513	-1.60079	0.109423	0.998305	FALSE	ENSG00000204386	ENST00000495807	4758	NEU1	retained_intron	6	neuraminidase 1 [Source:HGNC Symbol
8489	223.802	0.443034	0.276776	1.60069	0.109445	0.998305	FALSE	ENSG00000107338	ENST00000377707	6461	SHB	protein_coding	9	SH2 domain containing adaptor protein B [Source:HGNC Symbol
1573	3541.77	-0.243572	0.152168	-1.60068	0.109449	0.998305	FALSE	ENSG00000140299	ENST00000267859	663	BNIP2	protein_coding	15	BCL2 interacting protein 2 [Source:HGNC Symbol
5438	608.44	-0.318779	0.19923	-1.60006	0.109586	0.998305	FALSE	ENSG00000129518	ENST00000250454	55837	EAPP	protein_coding	14	E2F associated phosphoprotein [Source:HGNC Symbol
5088	755.912	-0.331424	0.207218	-1.5994	0.109732	0.998305	FALSE	ENSG00000147439	ENST00000276416	55909	BIN3	protein_coding	8	bridging integrator 3 [Source:HGNC Symbol
22789	3.10911	3.71325	2.32175	1.59933	0.109747	0.998305	FALSE	ENSG00000213152	ENST00000469026	NA	RPL7AP60	processed_pseudogene	12	ribosomal protein L7a pseudogene 60 [Source:HGNC Symbol
2774	1879.97	-0.262542	0.16416	-1.59931	0.109752	0.998305	FALSE	ENSG00000087903	ENST00000303657	5990	RFX2	protein_coding	19	regulatory factor X2 [Source:HGNC Symbol
3157	1665.92	-0.26029	0.162785	-1.59898	0.109825	0.998305	FALSE	ENSG00000101916	ENST00000218032	51311	TLR8	protein_coding	X	toll like receptor 8 [Source:HGNC Symbol
8942	156.049	-0.546698	0.341908	-1.59896	0.109829	0.998305	FALSE	ENSG00000140511	ENST00000359595	145864	HAPLN3	protein_coding	15	hyaluronan and proteoglycan link protein 3 [Source:HGNC Symbol
9382	139.493	0.542393	0.339225	1.59892	0.109839	0.998305	FALSE	ENSG00000280213	ENST00000623569	NA	UCKL1-AS1	lncRNA	20	UCKL1 antisense RNA 1 [Source:HGNC Symbol
3816	1106.76	-0.271901	0.170068	-1.59878	0.109869	0.998305	FALSE	ENSG00000159210	ENST00000502492	11267	SNF8	protein_coding	17	SNF8 subunit of ESCRT-II [Source:HGNC Symbol
1353	3823.48	0.236412	0.147875	1.59872	0.109882	0.998305	FALSE	ENSG00000198363	ENST00000379454	444	ASPH	protein_coding	8	aspartate beta-hydroxylase [Source:HGNC Symbol
16329	7.38041	-2.69686	1.68723	-1.5984	0.109954	0.998305	FALSE	ENSG00000211716	ENST00000390363	NA	TRBV9	TR_V_gene	7	T cell receptor beta variable 9 [Source:HGNC Symbol
529	7198.38	-0.255368	0.159785	-1.5982	0.109999	0.998305	FALSE	ENSG00000198918	ENST00000477403	6170	RPL39	lncRNA	X	ribosomal protein L39 [Source:HGNC Symbol
15375	11.4984	-1.86135	1.16487	-1.59791	0.110063	0.998305	FALSE	ENSG00000266017	ENST00000581659	NA	MIR4477B	miRNA	9	microRNA 4477b [Source:HGNC Symbol
2729	1944.87	-0.25261	0.158133	-1.59745	0.110166	0.998305	FALSE	ENSG00000248333	ENST00000341832	984	CDK11B	protein_coding	1	cyclin dependent kinase 11B [Source:HGNC Symbol
10180	113.798	-0.591963	0.370652	-1.59709	0.110247	0.998305	FALSE	ENSG00000164251	ENST00000514165	2150	F2RL1	protein_coding	5	F2R like trypsin receptor 1 [Source:HGNC Symbol
7139	303.834	0.458503	0.28721	1.5964	0.110399	0.998305	FALSE	ENSG00000146909	ENST00000275820	64434	NOM1	protein_coding	7	nucleolar protein with MIF4G domain 1 [Source:HGNC Symbol
12912	27.2127	1.13255	0.709783	1.59563	0.110572	0.998305	FALSE	ENSG00000182175	ENST00000329082	56963	RGMA	protein_coding	15	repulsive guidance molecule BMP co-receptor a [Source:HGNC Symbol
21542	4.02496	-3.40128	2.1326	-1.5949	0.110734	0.998305	FALSE	ENSG00000206859	ENST00000384132	NA	RNU6-767P	snRNA	17	RNA, U6 small nuclear 767, pseudogene [Source:HGNC Symbol
7168	297.513	-0.39801	0.249585	-1.59469	0.110782	0.998305	FALSE	ENSG00000175294	ENST00000312106	117144	CATSPER1	protein_coding	11	cation channel sperm associated 1 [Source:HGNC Symbol
8810	169.92	-0.611939	0.383779	-1.59451	0.110822	0.998305	FALSE	ENSG00000101210	ENST00000217182	1917	EEF1A2	protein_coding	20	eukaryotic translation elongation factor 1 alpha 2 [Source:HGNC Symbol
6646	436.908	0.343488	0.215461	1.5942	0.110892	0.998305	FALSE	ENSG00000070366	ENST00000574501	23293	SMG6	retained_intron	17	SMG6 nonsense mediated mRNA decay factor [Source:HGNC Symbol
2446	2102.54	-0.258909	0.162473	-1.59355	0.111037	0.998305	FALSE	ENSG00000143393	ENST00000368874	5298	PI4KB	protein_coding	1	phosphatidylinositol 4-kinase beta [Source:HGNC Symbol
2442	2186.15	-0.242499	0.152205	-1.59324	0.111107	0.998305	FALSE	ENSG00000140400	ENST00000631426	4123	MAN2C1	lncRNA	15	mannosidase alpha class 2C member 1 [Source:HGNC Symbol
11	170305	-0.767121	0.481771	-1.59229	0.111319	0.998305	FALSE	ENSG00000137801	ENST00000397591	7057	THBS1	protein_coding	15	thrombospondin 1 [Source:HGNC Symbol
8038	241.991	-0.446671	0.280561	-1.59206	0.11137	0.998305	FALSE	ENSG00000115318	ENST00000470907	84695	LOXL3	retained_intron	2	lysyl oxidase like 3 [Source:HGNC Symbol
6847	327.991	-0.426454	0.267864	-1.59206	0.111372	0.998305	FALSE	ENSG00000161920	ENST00000575284	400569	MED11	protein_coding	17	mediator complex subunit 11 [Source:HGNC Symbol
4299	1041.36	0.283319	0.177968	1.59197	0.111391	0.998305	FALSE	ENSG00000134278	ENST00000409402	56907	SPIRE1	protein_coding	18	spire type actin nucleation factor 1 [Source:HGNC Symbol
2432	2294.08	0.262028	0.164622	1.5917	0.111452	0.998305	FALSE	ENSG00000204131	ENST00000639939	340527	NHSL2	protein_coding	X	NHS like 2 [Source:HGNC Symbol
1371	3567.86	-0.238744	0.149999	-1.59164	0.111466	0.998305	FALSE	ENSG00000105669	ENST00000600528	11316	COPE	lncRNA	19	coatomer protein complex subunit epsilon [Source:HGNC Symbol
4359	928.717	0.285954	0.179665	1.5916	0.111475	0.998305	FALSE	ENSG00000173762	ENST00000584284	924	CD7	protein_coding	17	CD7 molecule [Source:HGNC Symbol
1888	2882.82	-0.277428	0.17436	-1.59112	0.111583	0.998305	FALSE	ENSG00000079277	ENST00000342571	8569	MKNK1	lncRNA	1	MAP kinase interacting serine/threonine kinase 1 [Source:HGNC Symbol
6476	405.849	0.370314	0.232752	1.59102	0.111605	0.998305	FALSE	ENSG00000105176	ENST00000360605	8725	URI1	protein_coding	19	URI1 prefoldin like chaperone [Source:HGNC Symbol
3168	1467.77	-0.265526	0.166949	-1.59046	0.11173	0.998305	FALSE	ENSG00000198818	ENST00000361731	113402	SFT2D1	protein_coding	6	SFT2 domain containing 1 [Source:HGNC Symbol
1552	3411.27	-0.237878	0.149707	-1.58896	0.11207	0.998305	FALSE	ENSG00000079999	ENST00000171111	9817	KEAP1	protein_coding	19	kelch like ECH associated protein 1 [Source:HGNC Symbol
14162	19.95	-1.46707	0.923489	-1.58861	0.112147	0.998305	FALSE	ENSG00000225511	ENST00000367276	NA	LINC00475	lncRNA	9	long intergenic non-protein coding RNA 475 [Source:HGNC Symbol
8173	213.41	0.458591	0.288688	1.58853	0.112166	0.998305	FALSE	ENSG00000104442	ENST00000276569	55156	ARMC1	protein_coding	8	armadillo repeat containing 1 [Source:HGNC Symbol
3511	1427.67	-0.255186	0.160684	-1.58812	0.112259	0.998305	FALSE	ENSG00000198736	ENST00000361871	51734	MSRB1	protein_coding	16	methionine sulfoxide reductase B1 [Source:HGNC Symbol
22081	2.36125	-4.47673	2.81947	-1.58779	0.112334	0.998305	FALSE	ENSG00000233084	ENST00000430973	NA	RPL23AP25	processed_pseudogene	1	ribosomal protein L23a pseudogene 25 [Source:HGNC Symbol
3429	1391.63	-0.254427	0.160251	-1.58768	0.11236	0.998305	FALSE	ENSG00000184900	ENST00000397898	6612	SUMO3	protein_coding	21	small ubiquitin like modifier 3 [Source:HGNC Symbol
6388	434.525	-0.370477	0.233443	-1.58701	0.11251	0.998305	FALSE	ENSG00000130429	ENST00000443222	10095	ARPC1B	protein_coding	7	actin related protein 2/3 complex subunit 1B [Source:HGNC Symbol
8924	154.85	0.58524	0.368781	1.58696	0.112522	0.998305	FALSE	ENSG00000259291	ENST00000620791	NA	ZNF710-AS1	lncRNA	15	ZNF710 antisense RNA 1 [Source:HGNC Symbol
16266	11.2487	1.72871	1.08939	1.58686	0.112544	0.998305	FALSE	ENSG00000185842	ENST00000445597	127602	DNAH14	protein_coding	1	dynein axonemal heavy chain 14 [Source:HGNC Symbol
4540	896.869	-0.349188	0.220097	-1.58652	0.112621	0.998305	FALSE	ENSG00000174720	ENST00000344442	51574	LARP7	protein_coding	4	La ribonucleoprotein domain family member 7 [Source:HGNC Symbol
1783	2903.05	-0.229049	0.144397	-1.58625	0.112683	0.998305	FALSE	ENSG00000126883	ENST00000411637	8021	NUP214	protein_coding	9	nucleoporin 214 [Source:HGNC Symbol
7742	350.508	0.505451	0.318668	1.58614	0.112708	0.998305	FALSE	ENSG00000117115	ENST00000375486	11240	PADI2	protein_coding	1	peptidyl arginine deiminase 2 [Source:HGNC Symbol
1304	4108.79	-0.217346	0.137031	-1.58611	0.112715	0.998305	FALSE	ENSG00000125898	ENST00000381941	83541	FAM110A	protein_coding	20	family with sequence similarity 110 member A [Source:HGNC Symbol
6266	443.647	0.351319	0.22162	1.58523	0.112914	0.998305	FALSE	ENSG00000113263	ENST00000521769	3702	ITK	protein_coding	5	IL2 inducible T cell kinase [Source:HGNC Symbol
543	8842.72	-0.20741	0.130843	-1.58519	0.112924	0.998305	FALSE	ENSG00000197622	ENST00000439374	56882	CDC42SE1	protein_coding	1	CDC42 small effector 1 [Source:HGNC Symbol
15539	13.2321	1.60051	1.00977	1.58503	0.112961	0.998305	FALSE	ENSG00000162426	ENST00000471889	50651	SLC45A1	protein_coding	1	solute carrier family 45 member 1 [Source:HGNC Symbol
7159	310.137	0.408359	0.257693	1.58467	0.113041	0.998305	FALSE	ENSG00000064703	ENST00000533164	11218	DDX20	nonsense_mediated_decay	1	DEAD-box helicase 20 [Source:HGNC Symbol
10005	96.5776	-0.753803	0.475689	-1.58466	0.113044	0.998305	FALSE	ENSG00000205710	ENST00000521575	100130311	C17orf107	protein_coding	17	chromosome 17 open reading frame 107 [Source:HGNC Symbol
1093	5194.64	-0.313061	0.197594	-1.58436	0.113112	0.998305	FALSE	ENSG00000172939	ENST00000492714	9943	OXSR1	lncRNA	3	oxidative stress responsive kinase 1 [Source:HGNC Symbol
11173	74.0302	0.802806	0.50682	1.584	0.113193	0.998305	FALSE	ENSG00000272512	ENST00000606034	NA	AL645608.7	lncRNA	1	novel transcript
42	46096.9	-0.23931	0.151084	-1.58396	0.113204	0.998305	FALSE	ENSG00000198786	ENST00000361567	4540	MT-ND5	protein_coding	MT	mitochondrially encoded NADH:ubiquinone oxidoreductase core subunit 5 [Source:HGNC Symbol
10262	83.8349	0.682112	0.430724	1.58364	0.113276	0.998305	FALSE	ENSG00000279789	ENST00000623731	NA	AC120114.3	TEC	16	novel transcript, sense intronic to KCTD13
4985	743.442	-0.314737	0.198782	-1.58333	0.113347	0.998305	FALSE	ENSG00000181915	ENST00000373783	84890	ADO	protein_coding	10	2-aminoethanethiol dioxygenase [Source:HGNC Symbol
2092	2652.09	-0.274534	0.173472	-1.58259	0.113516	0.998305	FALSE	ENSG00000108828	ENST00000355653	10493	VAT1	protein_coding	17	vesicle amine transport 1 [Source:HGNC Symbol
9694	108.48	0.611402	0.386545	1.58171	0.113716	0.998305	FALSE	ENSG00000203804	ENST00000615012	NA	ADAMTSL4-AS1	retained_intron	1	ADAMTSL4 antisense RNA 1 [Source:HGNC Symbol
2422	2225.39	-0.237816	0.150362	-1.58162	0.113736	0.998305	FALSE	ENSG00000103549	ENST00000563909	9810	RNF40	protein_coding	16	ring finger protein 40 [Source:HGNC Symbol
14265	17.8708	1.52627	0.965321	1.5811	0.113855	0.998305	FALSE	ENSG00000254263	ENST00000521014	NA	AC022973.3	lncRNA	8	novel transcript
20473	4.33383	-3.47618	2.19859	-1.5811	0.113856	0.998305	FALSE	ENSG00000227632	ENST00000430381	NA	AC018804.1	unprocessed_pseudogene	2	pseudogene similar to part of CDC42 binding protein kinase beta (DMPK-like) CDC42BPB
19752	3.00474	-4.44934	2.81412	-1.58107	0.113861	0.998305	FALSE	ENSG00000231386	ENST00000451333	NA	AC007395.1	processed_pseudogene	2	pseudogene similar to part of MOB1, Mps One Binder kinase activator-like 3 (yeast) (MOBKL3)
220	17946.5	-0.215135	0.136109	-1.58061	0.113967	0.998305	FALSE	ENSG00000179218	ENST00000587486	811	CALR	retained_intron	19	calreticulin [Source:HGNC Symbol
909	5436.08	-0.260551	0.164861	-1.58043	0.114008	0.998305	FALSE	ENSG00000124588	ENST00000426637	4835	NQO2	protein_coding	6	N-ribosyldihydronicotinamide:quinone reductase 2 [Source:HGNC Symbol
19732	3.39226	-4.22642	2.6743	-1.58038	0.114019	0.998305	FALSE	ENSG00000226899	ENST00000449984	NA	AL731577.1	lncRNA	10	novel transcript
3098	1468.04	0.276977	0.175289	1.58012	0.11408	0.998305	FALSE	ENSG00000100401	ENST00000405486	5905	RANGAP1	protein_coding	22	Ran GTPase activating protein 1 [Source:HGNC Symbol
4550	868.981	-0.28035	0.177473	-1.57968	0.11418	0.998305	FALSE	ENSG00000080189	ENST00000543605	51006	SLC35C2	protein_coding	20	solute carrier family 35 member C2 [Source:HGNC Symbol
1082	4839.54	-0.219423	0.138956	-1.57908	0.114318	0.998305	FALSE	ENSG00000213445	ENST00000534313	6494	SIPA1	protein_coding	11	signal-induced proliferation-associated 1 [Source:HGNC Symbol
5932	435.689	1.26288	0.799806	1.57898	0.114341	0.998305	FALSE	ENSG00000174705	ENST00000636523	285590	SH3PXD2B	protein_coding	5	SH3 and PX domains 2B [Source:HGNC Symbol
5915	512.429	0.326047	0.206566	1.57841	0.114471	0.998305	FALSE	ENSG00000160131	ENST00000477649	203547	VMA21	lncRNA	X	vacuolar ATPase assembly factor VMA21 [Source:HGNC Symbol
11280	61.623	0.770748	0.488307	1.57841	0.114471	0.998305	FALSE	ENSG00000117155	ENST00000342203	117178	SSX2IP	protein_coding	1	SSX family member 2 interacting protein [Source:HGNC Symbol
7339	282.62	0.418235	0.26498	1.57836	0.114482	0.998305	FALSE	ENSG00000131845	ENST00000443917	57343	AC005261.1	protein_coding	19	zinc finger protein 304 [Source:NCBI gene
662	7263.82	-0.250061	0.158496	-1.5777	0.114633	0.998305	FALSE	ENSG00000131759	ENST00000577646	5914	RARA	protein_coding	17	retinoic acid receptor alpha [Source:HGNC Symbol
16414	13.33	2.17884	1.38155	1.5771	0.114772	0.998305	FALSE	ENSG00000166473	ENST00000534447	114780	PKD1L2	retained_intron	16	polycystin 1 like 2 (gene/pseudogene) [Source:HGNC Symbol
5727	554.456	0.334835	0.212322	1.57702	0.114792	0.998305	FALSE	ENSG00000139146	ENST00000448582	58516	SINHCAF	retained_intron	12	SIN3-HDAC complex associated factor [Source:HGNC Symbol
15457	13.8475	1.62873	1.03304	1.57663	0.11488	0.998305	FALSE	ENSG00000249825	ENST00000503007	NA	AC012636.1	lncRNA	5	novel transcript
9547	131.697	-0.576999	0.366051	-1.57628	0.114961	0.998305	FALSE	ENSG00000165914	ENST00000328459	145567	TTC7B	protein_coding	14	tetratricopeptide repeat domain 7B [Source:HGNC Symbol
21239	2.81559	-4.1047	2.60475	-1.57585	0.11506	0.998305	FALSE	ENSG00000275401	ENST00000621084	NA	AL391095.3	lncRNA	20	novel transcript
11100	61.5179	0.830585	0.527134	1.57566	0.115103	0.998305	FALSE	ENSG00000033011	ENST00000650085	56052	ALG1	lncRNA	16	ALG1 chitobiosyldiphosphodolichol beta-mannosyltransferase [Source:HGNC Symbol
3026	1693.78	-0.269768	0.171211	-1.57565	0.115107	0.998305	FALSE	ENSG00000148572	ENST00000277746	29982	NRBF2	protein_coding	10	nuclear receptor binding factor 2 [Source:HGNC Symbol
17870	7.63684	-2.20701	1.40083	-1.57551	0.11514	0.998305	FALSE	ENSG00000260273	ENST00000563105	NA	AL359711.2	lncRNA	6	novel transcript, antisense to CD164
25992	1.89371	4.82114	3.06045	1.57531	0.115186	0.998305	FALSE	ENSG00000260988	ENST00000566715	NA	AC090260.1	lncRNA	15	novel transcript
698	7868.21	-0.697272	0.442665	-1.57517	0.115217	0.998305	FALSE	ENSG00000111144	ENST00000228740	4048	LTA4H	protein_coding	12	leukotriene A4 hydrolase [Source:HGNC Symbol
8179	217.214	0.445066	0.28283	1.57362	0.115576	0.998305	FALSE	ENSG00000068097	ENST00000184956	63897	HEATR6	protein_coding	17	HEAT repeat containing 6 [Source:HGNC Symbol
8258	223.352	0.434528	0.276162	1.57345	0.115614	0.998305	FALSE	ENSG00000138078	ENST00000425263	9581	PREPL	nonsense_mediated_decay	2	prolyl endopeptidase like [Source:HGNC Symbol
10888	65.3634	0.780485	0.496263	1.57272	0.115783	0.998305	FALSE	ENSG00000261172	ENST00000565965	NA	AC133919.2	lncRNA	16	novel transcript
22677	3.25961	4.4603	2.83741	1.57196	0.11596	0.998305	FALSE	ENSG00000147003	ENST00000380342	57393	CLTRN	protein_coding	X	collectrin, amino acid transport regulator [Source:HGNC Symbol
5687	533.988	-0.425769	0.27086	-1.57191	0.115971	0.998305	FALSE	ENSG00000065054	ENST00000567504	9351	SLC9A3R2	protein_coding	16	SLC9A3 regulator 2 [Source:HGNC Symbol
6873	330.297	-0.400788	0.254973	-1.57188	0.115978	0.998305	FALSE	ENSG00000232388	ENST00000435844	388789	SMIM26	protein_coding	20	small integral membrane protein 26 [Source:HGNC Symbol
19008	6.2722	2.31177	1.4711	1.57145	0.116078	0.998305	FALSE	ENSG00000115468	ENST00000409613	80303	EFHD1	protein_coding	2	EF-hand domain family member D1 [Source:HGNC Symbol
1673	3299.37	-0.287769	0.183199	-1.5708	0.116229	0.998305	FALSE	ENSG00000138069	ENST00000649427	5861	RAB1A	nonsense_mediated_decay	2	RAB1A, member RAS oncogene family [Source:HGNC Symbol
24671	2.45292	4.08508	2.60074	1.57074	0.116243	0.998305	FALSE	ENSG00000279467	ENST00000624923	NA	AP000350.7	lncRNA	22	novel transcript, antisense to SLC2A11
1579	3153.81	-0.282829	0.180073	-1.57063	0.116268	0.998305	FALSE	ENSG00000170581	ENST00000556539	6773	STAT2	lncRNA	12	signal transducer and activator of transcription 2 [Source:HGNC Symbol
18771	2.43243	4.38233	2.79038	1.57051	0.116296	0.998305	FALSE	ENSG00000270781	ENST00000603088	NA	AC091133.5	processed_pseudogene	17	ribosomal protein L37 (RPL37) pseudogene
19388	8.7243	2.02271	1.28794	1.5705	0.116299	0.998305	FALSE	ENSG00000226995	ENST00000651363	NA	LINC00658	lncRNA	20	long intergenic non-protein coding RNA 658 [Source:HGNC Symbol
21389	3.77153	3.15037	2.00599	1.57048	0.116303	0.998305	FALSE	ENSG00000117707	ENST00000471129	5629	PROX1	protein_coding	1	prospero homeobox 1 [Source:HGNC Symbol
8708	183.747	0.495162	0.315303	1.57043	0.116315	0.998305	FALSE	ENSG00000285979	ENST00000649140	NA	AC009090.6	lncRNA	16	novel transcript, antisense to FAM192A
17644	8.17873	2.2941	1.46091	1.57032	0.116341	0.998305	FALSE	ENSG00000156574	ENST00000287139	4838	NODAL	protein_coding	10	nodal growth differentiation factor [Source:HGNC Symbol
21422	4.01473	3.12546	1.99081	1.56994	0.116428	0.998305	FALSE	ENSG00000241577	ENST00000430438	NA	AC060234.3	lncRNA	10	novel transcript, sense intronic to LRRC18
2827	1700.58	-0.247621	0.157796	-1.56925	0.11659	0.998305	FALSE	ENSG00000166794	ENST00000300026	5479	PPIB	protein_coding	15	peptidylprolyl isomerase B [Source:HGNC Symbol
15588	13.5312	1.55173	0.988857	1.56921	0.116598	0.998305	FALSE	ENSG00000120903	ENST00000407991	1135	CHRNA2	protein_coding	8	cholinergic receptor nicotinic alpha 2 subunit [Source:HGNC Symbol
2635	1386.12	-1.62602	1.03627	-1.56911	0.116623	0.998305	FALSE	ENSG00000196735	ENST00000422863	3117	HLA-DQA1	protein_coding	6	major histocompatibility complex, class II, DQ alpha 1 [Source:HGNC Symbol
20308	3.22999	3.71258	2.36627	1.56896	0.116658	0.998305	FALSE	ENSG00000205424	ENST00000380008	NA	AL592528.1	lncRNA	21	novel transcript
4213	882.409	-1.62016	1.03273	-1.56881	0.116692	0.998305	FALSE	ENSG00000206172	ENST00000320868	3039	HBA1	protein_coding	16	hemoglobin subunit alpha 1 [Source:HGNC Symbol
4652	820.703	0.281231	0.17929	1.56858	0.116746	0.998305	FALSE	ENSG00000164574	ENST00000425427	55568	GALNT10	protein_coding	5	polypeptide N-acetylgalactosaminyltransferase 10 [Source:HGNC Symbol
180	20025	-0.204353	0.130283	-1.56853	0.116757	0.998305	FALSE	ENSG00000149781	ENST00000544997	83706	FERMT3	protein_coding	11	fermitin family member 3 [Source:HGNC Symbol
3783	1106.49	-0.269961	0.172133	-1.56833	0.116805	0.998305	FALSE	ENSG00000149932	ENST00000414689	124446	TMEM219	protein_coding	16	transmembrane protein 219 [Source:HGNC Symbol
17647	9.11805	-2.1619	1.37848	-1.56832	0.116807	0.998305	FALSE	ENSG00000120659	ENST00000358545	8600	TNFSF11	protein_coding	13	TNF superfamily member 11 [Source:HGNC Symbol
212	17431.4	-0.212491	0.135506	-1.56813	0.11685	0.998305	FALSE	ENSG00000165168	ENST00000378588	1536	CYBB	protein_coding	X	cytochrome b-245 beta chain [Source:HGNC Symbol
210	18893.6	-0.223021	0.142233	-1.568	0.116881	0.998305	FALSE	ENSG00000187514	ENST00000466801	5757	PTMA	lncRNA	2	prothymosin alpha [Source:HGNC Symbol
1315	3830.37	-0.228718	0.145881	-1.56783	0.11692	0.998305	FALSE	ENSG00000143774	ENST00000366730	2987	GUK1	protein_coding	1	guanylate kinase 1 [Source:HGNC Symbol
2592	1938.53	-0.256672	0.163735	-1.56761	0.116972	0.998305	FALSE	ENSG00000125910	ENST00000591346	8698	S1PR4	lncRNA	19	sphingosine-1-phosphate receptor 4 [Source:HGNC Symbol
19979	3.35175	-3.96687	2.53075	-1.56746	0.117006	0.998305	FALSE	ENSG00000226862	ENST00000428573	NA	AC104463.2	lncRNA	1	novel transcript
448	11161.3	0.201991	0.128918	1.56682	0.117156	0.998305	FALSE	ENSG00000153395	ENST00000475622	79888	LPCAT1	nonsense_mediated_decay	5	lysophosphatidylcholine acyltransferase 1 [Source:HGNC Symbol
23463	2.27772	-4.56539	2.91382	-1.56681	0.11716	0.998305	FALSE	ENSG00000165970	ENST00000525748	9152	SLC6A5	protein_coding	11	solute carrier family 6 member 5 [Source:HGNC Symbol
8394	176.267	0.515345	0.329025	1.56628	0.117283	0.998305	FALSE	ENSG00000035141	ENST00000037869	84908	FAM136A	protein_coding	2	family with sequence similarity 136 member A [Source:HGNC Symbol
19327	2.96837	3.8041	2.42943	1.56584	0.117386	0.998305	FALSE	ENSG00000183150	ENST00000540510	2842	GPR19	protein_coding	12	G protein-coupled receptor 19 [Source:HGNC Symbol
20168	2.30435	-4.53862	2.89895	-1.56561	0.117441	0.998305	FALSE	ENSG00000274315	ENST00000616916	NA	AC009318.3	lncRNA	12	novel transcript, antisense to FAR2
10340	76.2413	-0.739358	0.472275	-1.56552	0.11746	0.998305	FALSE	ENSG00000120337	ENST00000404377	8995	TNFSF18	protein_coding	1	TNF superfamily member 18 [Source:HGNC Symbol
199	20508.2	-0.255207	0.163034	-1.56536	0.117499	0.998305	FALSE	ENSG00000120129	ENST00000239223	1843	DUSP1	protein_coding	5	dual specificity phosphatase 1 [Source:HGNC Symbol
6385	478.257	0.409101	0.261358	1.56529	0.117516	0.998305	FALSE	ENSG00000189013	ENST00000359085	3805	KIR2DL4	protein_coding	19	killer cell immunoglobulin like receptor, two Ig domains and long cytoplasmic tail 4 [Source:HGNC Symbol
994	5408.23	-0.263304	0.16822	-1.56524	0.117528	0.998305	FALSE	ENSG00000107341	ENST00000263228	54926	UBE2R2	protein_coding	9	ubiquitin conjugating enzyme E2 R2 [Source:HGNC Symbol
13467	26.1934	-1.17884	0.753151	-1.56521	0.117534	0.998305	FALSE	ENSG00000232815	ENST00000455245	NA	DUX4L50	unprocessed_pseudogene	9	double homeobox 4 like 50 (pseudogene) [Source:HGNC Symbol
24403	2.79322	4.03095	2.57636	1.56459	0.117679	0.998305	FALSE	ENSG00000171540	ENST00000306422	23440	OTP	protein_coding	5	orthopedia homeobox [Source:HGNC Symbol
13158	32.449	-1.0884	0.695727	-1.56441	0.117721	0.998305	FALSE	ENSG00000250616	ENST00000515455	NA	AC012645.1	lncRNA	16	novel transcript, antisense to YPEL3
4747	837.919	-0.289688	0.185186	-1.56431	0.117745	0.998305	FALSE	ENSG00000130717	ENST00000372210	83549	UCK1	protein_coding	9	uridine-cytidine kinase 1 [Source:HGNC Symbol
4093	1052.63	0.282801	0.180974	1.56266	0.118133	0.998305	FALSE	ENSG00000111670	ENST00000299314	79158	GNPTAB	protein_coding	12	N-acetylglucosamine-1-phosphate transferase subunits alpha and beta [Source:HGNC Symbol
5864	633.08	-0.964824	0.617692	-1.56198	0.118292	0.998305	FALSE	ENSG00000169902	ENST00000304842	8460	TPST1	protein_coding	7	tyrosylprotein sulfotransferase 1 [Source:HGNC Symbol
20823	4.4078	2.92956	1.87567	1.56188	0.118317	0.998305	FALSE	ENSG00000164076	ENST00000487726	79012	CAMKV	nonsense_mediated_decay	3	CaM kinase like vesicle associated [Source:HGNC Symbol
6658	388.672	-0.436417	0.279562	-1.56107	0.118506	0.998305	FALSE	ENSG00000198520	ENST00000424484	339541	ARMH1	retained_intron	1	armadillo like helical domain containing 1 [Source:HGNC Symbol
13238	32.084	1.09283	0.700089	1.56098	0.118528	0.998305	FALSE	ENSG00000279412	ENST00000625095	NA	AC020763.3	TEC	16	novel transcript
22651	2.63091	-4.21192	2.69841	-1.56089	0.11855	0.998305	FALSE	ENSG00000273361	ENST00000608367	NA	AC021016.3	lncRNA	2	novel transcript, antisense to CTDSP1
13950	23.9741	1.18983	0.762318	1.5608	0.118571	0.998305	FALSE	ENSG00000140022	ENST00000555447	85439	STON2	protein_coding	14	stonin 2 [Source:HGNC Symbol
1379	3937.28	-0.275618	0.176619	-1.56052	0.118637	0.998305	FALSE	ENSG00000164548	ENST00000297071	29896	TRA2A	protein_coding	7	transformer 2 alpha homolog [Source:HGNC Symbol
20865	2.2985	-4.53579	2.90668	-1.56047	0.118649	0.998305	FALSE	ENSG00000214433	ENST00000505201	NA	GOLGA2P8	transcribed_unprocessed_pseudogene	15	GOLGA2 pseudogene 8 [Source:HGNC Symbol
2066	2775.03	-0.320996	0.205717	-1.56038	0.11867	0.998305	FALSE	ENSG00000138678	ENST00000514309	84803	GPAT3	lncRNA	4	glycerol-3-phosphate acyltransferase 3 [Source:HGNC Symbol
23667	2.76323	4.04661	2.59341	1.56034	0.118679	0.998305	FALSE	ENSG00000118849	ENST00000237696	5918	RARRES1	protein_coding	3	retinoic acid receptor responder 1 [Source:HGNC Symbol
3603	1326.14	-0.330887	0.212089	-1.56014	0.118727	0.998305	FALSE	ENSG00000166484	ENST00000299612	5598	MAPK7	protein_coding	17	mitogen-activated protein kinase 7 [Source:HGNC Symbol
23193	2.2032	-4.38666	2.81246	-1.55972	0.118825	0.998305	FALSE	ENSG00000224995	ENST00000441949	NA	LINC01526	lncRNA	6	long intergenic non-protein coding RNA 1526 [Source:HGNC Symbol
9231	210.822	-0.612462	0.392752	-1.55941	0.118899	0.998305	FALSE	ENSG00000235151	ENST00000442867	NA	AC131097.3	lncRNA	2	novel transcript
8447	197.56	0.56317	0.361188	1.55922	0.118945	0.998305	FALSE	ENSG00000153107	ENST00000643447	64682	ANAPC1	nonsense_mediated_decay	2	anaphase promoting complex subunit 1 [Source:HGNC Symbol
2666	2013.85	-0.235562	0.151078	-1.55921	0.118948	0.998305	FALSE	ENSG00000174106	ENST00000308330	23592	LEMD3	protein_coding	12	LEM domain containing 3 [Source:HGNC Symbol
8897	142.401	0.521926	0.334805	1.5589	0.119021	0.998305	FALSE	ENSG00000154153	ENST00000510362	54463	RETREG1	nonsense_mediated_decay	5	reticulophagy regulator 1 [Source:HGNC Symbol
5926	499.13	-0.324248	0.208006	-1.55884	0.119034	0.998305	FALSE	ENSG00000100410	ENST00000216252	84844	PHF5A	protein_coding	22	PHD finger protein 5A [Source:HGNC Symbol
2512	2039.57	-0.263837	0.169252	-1.55884	0.119034	0.998305	FALSE	ENSG00000168591	ENST00000446571	79089	TMUB2	protein_coding	17	transmembrane and ubiquitin like domain containing 2 [Source:HGNC Symbol
19322	4.66905	3.0349	1.94741	1.55843	0.119131	0.998305	FALSE	ENSG00000253739	ENST00000521915	NA	RNU6-323P	snRNA	8	RNA, U6 small nuclear 323, pseudogene [Source:HGNC Symbol
9215	132.917	-0.539656	0.346306	-1.55832	0.119156	0.998305	FALSE	ENSG00000163832	ENST00000296149	54859	ELP6	protein_coding	3	elongator acetyltransferase complex subunit 6 [Source:HGNC Symbol
20470	6.11721	2.59674	1.66642	1.55827	0.119169	0.998305	FALSE	ENSG00000230623	ENST00000637430	NA	AC104461.1	lncRNA	1	novel transcript, antisense to ZNF281
1057	5038.06	-0.25438	0.163262	-1.55811	0.119207	0.998305	FALSE	ENSG00000113575	ENST00000481195	5515	PPP2CA	protein_coding	5	protein phosphatase 2 catalytic subunit alpha [Source:HGNC Symbol
3602	1281.73	0.253066	0.162466	1.55765	0.119315	0.998305	FALSE	ENSG00000127914	ENST00000356239	10142	AKAP9	protein_coding	7	A-kinase anchoring protein 9 [Source:HGNC Symbol
174	22420.3	-0.218808	0.140537	-1.55694	0.119484	0.998305	FALSE	ENSG00000186350	ENST00000484822	6256	RXRA	retained_intron	9	retinoid X receptor alpha [Source:HGNC Symbol
25028	2.11924	4.57477	2.93854	1.55682	0.119513	0.998305	FALSE	ENSG00000235084	ENST00000454346	NA	CHCHD2P6	processed_pseudogene	1	coiled-coil-helix-coiled-coil-helix domain containing 2 pseudogene 6 [Source:HGNC Symbol
9167	158.343	-0.536704	0.344806	-1.55654	0.11958	0.998305	FALSE	ENSG00000203999	ENST00000371639	NA	LINC01270	lncRNA	20	long intergenic non-protein coding RNA 1270 [Source:HGNC Symbol
1166	3798.01	-0.252016	0.161926	-1.55636	0.119623	0.998305	FALSE	ENSG00000204482	ENST00000418507	7940	LST1	protein_coding	6	leukocyte specific transcript 1 [Source:HGNC Symbol
18325	3.33878	3.74308	2.40564	1.55596	0.119718	0.998305	FALSE	ENSG00000230797	ENST00000429584	404281	YY2	protein_coding	X	YY2 transcription factor [Source:HGNC Symbol
11289	77.9269	0.707702	0.454901	1.55573	0.119773	0.998305	FALSE	ENSG00000124191	ENST00000341197	84969	TOX2	protein_coding	20	TOX high mobility group box family member 2 [Source:HGNC Symbol
8404	168.266	-0.55784	0.358665	-1.55532	0.119869	0.998305	FALSE	ENSG00000141698	ENST00000517701	115024	NT5C3B	retained_intron	17	5'-nucleotidase, cytosolic IIIB [Source:HGNC Symbol
6698	424.365	-0.392506	0.252383	-1.5552	0.119898	0.998305	FALSE	ENSG00000244879	ENST00000619314	NA	GABPB1-AS1	lncRNA	15	GABPB1 antisense RNA 1 [Source:HGNC Symbol
399	10926.8	-0.213624	0.137422	-1.55451	0.120064	0.998305	FALSE	ENSG00000160410	ENST00000291842	92799	SHKBP1	protein_coding	19	SH3KBP1 binding protein 1 [Source:HGNC Symbol
21102	3.2084	3.86591	2.48721	1.55431	0.12011	0.998305	FALSE	ENSG00000261025	ENST00000568143	NA	AL445471.2	lncRNA	1	novel transcript
3892	1237.69	-0.270937	0.174356	-1.55393	0.120201	0.998305	FALSE	ENSG00000140320	ENST00000561234	22893	BAHD1	protein_coding	15	bromo adjacent homology domain containing 1 [Source:HGNC Symbol
5010	652.663	-0.297767	0.191625	-1.55391	0.120207	0.998305	FALSE	ENSG00000127445	ENST00000592184	5300	PIN1	lncRNA	19	peptidylprolyl cis/trans isomerase, NIMA-interacting 1 [Source:HGNC Symbol
18520	2.8043	3.79343	2.44261	1.55303	0.120417	0.998305	FALSE	ENSG00000278434	ENST00000612995	NA	AC023830.3	lncRNA	16	novel transcript, sense intronic to CDIP1
5236	694.513	0.294748	0.189791	1.55301	0.120421	0.998305	FALSE	ENSG00000132953	ENST00000255305	64328	XPO4	protein_coding	13	exportin 4 [Source:HGNC Symbol
8691	176.415	0.500601	0.322376	1.55285	0.12046	0.998305	FALSE	ENSG00000223705	ENST00000473960	NA	NSUN5P1	lncRNA	7	NSUN5 pseudogene 1 [Source:HGNC Symbol
18994	9.4569	2.0501	1.32031	1.55274	0.120486	0.998305	FALSE	ENSG00000185198	ENST00000613411	400668	PRSS57	protein_coding	19	serine protease 57 [Source:HGNC Symbol
4803	686.642	-0.292866	0.188622	-1.55266	0.120505	0.998305	FALSE	ENSG00000121680	ENST00000241041	9409	PEX16	protein_coding	11	peroxisomal biogenesis factor 16 [Source:HGNC Symbol
14219	22.5708	1.56701	1.00956	1.55218	0.120619	0.998305	FALSE	ENSG00000283537	ENST00000642873	NA	AC073264.3	lncRNA	7	novel TRPM8 channel-associated factor pseudogene
2262	2236.72	0.251493	0.162036	1.55208	0.120643	0.998305	FALSE	ENSG00000129003	ENST00000644861	54832	VPS13C	protein_coding	15	vacuolar protein sorting 13 homolog C [Source:HGNC Symbol
6457	388.363	-0.34922	0.225005	-1.55206	0.120648	0.998305	FALSE	ENSG00000125744	ENST00000245923	6253	RTN2	protein_coding	19	reticulon 2 [Source:HGNC Symbol
1365	3905.5	-0.226218	0.145806	-1.5515	0.120782	0.998305	FALSE	ENSG00000196961	ENST00000354293	160	AP2A1	protein_coding	19	adaptor related protein complex 2 subunit alpha 1 [Source:HGNC Symbol
7901	238.495	-0.420011	0.270717	-1.55148	0.120787	0.998305	FALSE	ENSG00000114988	ENST00000264963	81562	LMAN2L	protein_coding	2	lectin, mannose binding 2 like [Source:HGNC Symbol
308	14195.3	-0.224803	0.144919	-1.55123	0.120847	0.998305	FALSE	ENSG00000105953	ENST00000439616	4967	OGDH	protein_coding	7	oxoglutarate dehydrogenase [Source:HGNC Symbol
13532	33.4869	1.00661	0.648968	1.55109	0.120879	0.998305	FALSE	ENSG00000285865	ENST00000649184	NA	AC010285.3	lncRNA	5	Novel transcript, antisense to RNF130
8623	225.307	-0.447974	0.288849	-1.55089	0.120928	0.998305	FALSE	ENSG00000183307	ENST00000399875	27439	TMEM121B	protein_coding	22	transmembrane protein 121B [Source:HGNC Symbol
10707	87.1027	0.637741	0.411233	1.5508	0.120948	0.998305	FALSE	ENSG00000153291	ENST00000371347	9481	SLC25A27	protein_coding	6	solute carrier family 25 member 27 [Source:HGNC Symbol
19418	3.46349	-3.57752	2.30715	-1.55062	0.120992	0.998305	FALSE	ENSG00000202318	ENST00000365448	NA	RF00019	misc_RNA	12
23571	4.14619	3.30581	2.13237	1.5503	0.121069	0.998305	FALSE	ENSG00000224280	ENST00000432006	NA	AC005014.1	processed_pseudogene	7	ataxin 2-like (ATXN2L) pseudogene
11109	65.0687	0.769875	0.496644	1.55015	0.121104	0.998305	FALSE	ENSG00000197815	ENST00000354746	NA	AC122129.1	lncRNA	17	novel transcript, antisense to TOM1L2
17205	7.90164	2.06286	1.33087	1.55001	0.121139	0.998305	FALSE	ENSG00000146926	ENST00000275838	136371	ASB10	protein_coding	7	ankyrin repeat and SOCS box containing 10 [Source:HGNC Symbol
4304	888.623	-0.327804	0.211503	-1.54988	0.121171	0.998305	FALSE	ENSG00000156587	ENST00000340573	9246	UBE2L6	protein_coding	11	ubiquitin conjugating enzyme E2 L6 [Source:HGNC Symbol
17842	4.62456	-3.08931	1.99336	-1.5498	0.12119	0.998305	FALSE	ENSG00000229107	ENST00000411545	NA	ABHD17AP4	processed_pseudogene	22	abhydrolase domain containing 17A pseudogene P4 [Source:HGNC Symbol
1250	4019.41	-0.222996	0.143908	-1.54958	0.121243	0.998305	FALSE	ENSG00000123143	ENST00000585619	5585	PKN1	protein_coding	19	protein kinase N1 [Source:HGNC Symbol
49	50140	-0.245573	0.158482	-1.54953	0.121253	0.998305	FALSE	ENSG00000124762	ENST00000459970	1026	CDKN1A	lncRNA	6	cyclin dependent kinase inhibitor 1A [Source:HGNC Symbol
5901	524.597	-0.318471	0.205547	-1.54939	0.121289	0.998305	FALSE	ENSG00000074266	ENST00000263360	8726	EED	protein_coding	11	embryonic ectoderm development [Source:HGNC Symbol
9525	120.777	0.608788	0.392958	1.54924	0.121323	0.998305	FALSE	ENSG00000245958	ENST00000511950	NA	AC093752.1	lncRNA	4	septin 4 (sept4) pseudogene
8117	212.088	0.436087	0.281487	1.54922	0.121328	0.998305	FALSE	ENSG00000196275	ENST00000451013	84163	GTF2IRD2	protein_coding	7	GTF2I repeat domain containing 2 [Source:HGNC Symbol
906	5287.74	-0.269576	0.174053	-1.54882	0.121425	0.998305	FALSE	ENSG00000197766	ENST00000327726	1675	CFD	protein_coding	19	complement factor D [Source:HGNC Symbol
1605	3352.56	-0.241449	0.155926	-1.54848	0.121507	0.998305	FALSE	ENSG00000119048	ENST00000265339	7320	UBE2B	protein_coding	5	ubiquitin conjugating enzyme E2 B [Source:HGNC Symbol
2825	1713.8	-0.246106	0.158951	-1.54831	0.121547	0.998305	FALSE	ENSG00000108262	ENST00000225394	28964	GIT1	protein_coding	17	GIT ArfGAP 1 [Source:HGNC Symbol
1690	3519.13	-0.323967	0.209276	-1.54804	0.121613	0.998305	FALSE	ENSG00000078804	ENST00000374810	58476	TP53INP2	protein_coding	20	tumor protein p53 inducible nuclear protein 2 [Source:HGNC Symbol
753	7224.13	-0.302417	0.195378	-1.54786	0.121656	0.998305	FALSE	ENSG00000171051	ENST00000595042	2357	FPR1	protein_coding	19	formyl peptide receptor 1 [Source:HGNC Symbol
7454	309.8	0.383575	0.24785	1.54761	0.121716	0.998305	FALSE	ENSG00000090975	ENST00000280562	57605	PITPNM2	protein_coding	12	phosphatidylinositol transfer protein membrane associated 2 [Source:HGNC Symbol
17921	4.60801	-3.6475	2.35728	-1.54733	0.121783	0.998305	FALSE	ENSG00000270339	ENST00000584068	105371242	PPIAL4H	protein_coding	1	peptidylprolyl isomerase A like 4H [Source:HGNC Symbol
16049	11.7618	1.79288	1.15909	1.5468	0.121912	0.998305	FALSE	ENSG00000228852	ENST00000624604	NA	AC092802.2	lncRNA	1	novel transcript, antisense to RWDD3
1836	2794.84	-0.231791	0.149856	-1.54676	0.121921	0.998305	FALSE	ENSG00000089248	ENST00000261735	10961	ERP29	protein_coding	12	endoplasmic reticulum protein 29 [Source:HGNC Symbol
9294	146.389	-0.590817	0.381996	-1.54666	0.121946	0.998305	FALSE	ENSG00000181218	ENST00000366695	92815	HIST3H2A	protein_coding	1	histone cluster 3 H2A [Source:HGNC Symbol
3130	1463.37	-0.264024	0.170756	-1.5462	0.122056	0.998305	FALSE	ENSG00000204673	ENST00000391833	84335	AKT1S1	protein_coding	19	AKT1 substrate 1 [Source:HGNC Symbol
8183	209.217	0.496612	0.321198	1.54612	0.122075	0.998305	FALSE	ENSG00000146776	ENST00000419735	222255	ATXN7L1	protein_coding	7	ataxin 7 like 1 [Source:HGNC Symbol
4003	1032.33	-0.286686	0.185437	-1.54601	0.122103	0.998305	FALSE	ENSG00000169413	ENST00000304677	6039	RNASE6	protein_coding	14	ribonuclease A family member k6 [Source:HGNC Symbol
14774	19.8158	1.3404	0.867207	1.54565	0.122188	0.998305	FALSE	ENSG00000218073	ENST00000407522	NA	AL021407.3	processed_pseudogene	6	PERP, TP53 apoptosis effector (PERP) pseudogene
12173	36.6559	1.00014	0.647072	1.54564	0.122192	0.998305	FALSE	ENSG00000049768	ENST00000376207	50943	FOXP3	protein_coding	X	forkhead box P3 [Source:HGNC Symbol
14863	12.7298	-1.68229	1.08873	-1.54519	0.1223	0.998305	FALSE	ENSG00000153495	ENST00000497241	121793	TEX29	nonsense_mediated_decay	13	testis expressed 29 [Source:HGNC Symbol
5954	549.254	-0.34983	0.226592	-1.54387	0.122619	0.998305	FALSE	ENSG00000132906	ENST00000546424	842	CASP9	protein_coding	1	caspase 9 [Source:HGNC Symbol
655	6289.62	-0.213198	0.138099	-1.5438	0.122637	0.998305	FALSE	ENSG00000186818	ENST00000461839	11006	LILRB4	lncRNA	19	leukocyte immunoglobulin like receptor B4 [Source:HGNC Symbol
11615	50.0596	0.838787	0.543448	1.54346	0.12272	0.998305	FALSE	ENSG00000061337	ENST00000381569	11178	LZTS1	protein_coding	8	leucine zipper tumor suppressor 1 [Source:HGNC Symbol
168	18876.5	-0.219397	0.142163	-1.54328	0.122764	0.998305	FALSE	ENSG00000105193	ENST00000599539	6217	RPS16	protein_coding	19	ribosomal protein S16 [Source:HGNC Symbol
173	18590.3	-0.215326	0.139546	-1.54305	0.12282	0.998305	FALSE	ENSG00000147604	ENST00000487500	6129	RPL7	lncRNA	8	ribosomal protein L7 [Source:HGNC Symbol
947	5384.47	-0.222516	0.144261	-1.54246	0.122963	0.998305	FALSE	ENSG00000179010	ENST00000320912	93621	MRFAP1	protein_coding	4	Morf4 family associated protein 1 [Source:HGNC Symbol
2502	2106.47	-0.296005	0.19191	-1.54241	0.122973	0.998305	FALSE	ENSG00000124145	ENST00000372733	6385	SDC4	protein_coding	20	syndecan 4 [Source:HGNC Symbol
22106	2.90517	3.71577	2.40942	1.54218	0.123029	0.998305	FALSE	ENSG00000276547	ENST00000621169	56101	PCDHGB5	protein_coding	5	protocadherin gamma subfamily B, 5 [Source:HGNC Symbol
122	24838.8	-0.203344	0.131869	-1.54202	0.123069	0.998305	FALSE	ENSG00000104904	ENST00000590943	4946	OAZ1	nonsense_mediated_decay	19	ornithine decarboxylase antizyme 1 [Source:HGNC Symbol
8271	198.33	0.493818	0.320246	1.542	0.123074	0.998305	FALSE	ENSG00000106733	ENST00000376811	54981	NMRK1	protein_coding	9	nicotinamide riboside kinase 1 [Source:HGNC Symbol
25467	2.40856	4.23808	2.75011	1.54106	0.123303	0.998305	FALSE	ENSG00000235683	ENST00000421439	NA	AC018442.1	processed_pseudogene	8	leucine zipper-EF-hand containing transmembrane protein 1 (LETM1) pseudogene
8854	192.533	-0.468337	0.30395	-1.54084	0.123356	0.998305	FALSE	ENSG00000125871	ENST00000377710	92667	MGME1	protein_coding	20	mitochondrial genome maintenance exonuclease 1 [Source:HGNC Symbol
5361	634.804	0.357373	0.231954	1.54071	0.123387	0.998305	FALSE	ENSG00000130177	ENST00000650489	8881	CDC16	nonsense_mediated_decay	13	cell division cycle 16 [Source:HGNC Symbol
3911	1145.29	0.278101	0.180559	1.54022	0.123507	0.998305	FALSE	ENSG00000258441	ENST00000555379	NA	LINC00641	retained_intron	14	long intergenic non-protein coding RNA 641 [Source:HGNC Symbol
21204	5.73015	-2.83574	1.8412	-1.54016	0.12352	0.998305	FALSE	ENSG00000255495	ENST00000528514	NA	AC145124.1	lncRNA	8	novel transcript
22069	4.08538	-3.36051	2.1823	-1.5399	0.123586	0.998305	FALSE	ENSG00000224579	ENST00000413723	NA	AC245052.2	unprocessed_pseudogene	19	leukocyte immunoglobulin-like receptor, subfamily B (with TM and ITIM domains), member 2 (LILRB2) pseudogene
10345	80.0511	0.669139	0.434552	1.53984	0.1236	0.998305	FALSE	ENSG00000034053	ENST00000561069	321	APBA2	protein_coding	15	amyloid beta precursor protein binding family A member 2 [Source:HGNC Symbol
19254	5.39414	-2.82279	1.83335	-1.53969	0.123637	0.998305	FALSE	ENSG00000259416	ENST00000557908	NA	AC021739.3	lncRNA	15	novel transcript, antisense to AKAP13
2589	2131.02	0.236058	0.153327	1.53958	0.123663	0.998305	FALSE	ENSG00000106799	ENST00000547314	7046	TGFBR1	protein_coding	9	transforming growth factor beta receptor 1 [Source:HGNC Symbol
20614	3.91714	3.30718	2.14847	1.53932	0.123727	0.998305	FALSE	ENSG00000277399	ENST00000622573	440435	GPR179	lncRNA	17	G protein-coupled receptor 179 [Source:HGNC Symbol
1366	3567.13	-0.21594	0.140294	-1.53919	0.123758	0.998305	FALSE	ENSG00000115307	ENST00000425118	550	AUP1	nonsense_mediated_decay	2	AUP1 lipid droplet regulating VLDL assembly factor [Source:HGNC Symbol
3532	1328.36	0.258355	0.167886	1.53887	0.123836	0.998305	FALSE	ENSG00000167323	ENST00000525403	6786	STIM1	protein_coding	11	stromal interaction molecule 1 [Source:HGNC Symbol
8039	180.962	-0.533313	0.346567	-1.53885	0.123842	0.998305	FALSE	ENSG00000219507	ENST00000498161	NA	FTH1P8	processed_pseudogene	X	ferritin heavy chain 1 pseudogene 8 [Source:HGNC Symbol
2137	2360.05	-0.244773	0.159064	-1.53883	0.123845	0.998305	FALSE	ENSG00000008018	ENST00000262193	5689	PSMB1	protein_coding	6	proteasome subunit beta 1 [Source:HGNC Symbol
2054	2555.48	-0.230798	0.15	-1.53865	0.12389	0.998305	FALSE	ENSG00000131748	ENST00000336308	10948	STARD3	protein_coding	17	StAR related lipid transfer domain containing 3 [Source:HGNC Symbol
22568	1.94414	4.69253	3.04994	1.53856	0.123911	0.998305	FALSE	ENSG00000281756	ENST00000630806	NA	C2-AS1	lncRNA	6	C2 antisense RNA 1 [Source:HGNC Symbol
554	7669.04	-0.214209	0.139232	-1.5385	0.123926	0.998305	FALSE	ENSG00000118680	ENST00000648965	103910	MYL12B	protein_coding	18	myosin light chain 12B [Source:HGNC Symbol
8236	190.36	0.489629	0.318256	1.53847	0.123933	0.998305	FALSE	ENSG00000204371	ENST00000478491	10919	EHMT2	lncRNA	6	euchromatic histone lysine methyltransferase 2 [Source:HGNC Symbol
6348	401.709	-0.364237	0.236769	-1.53837	0.123959	0.998305	FALSE	ENSG00000233426	ENST00000434851	NA	EIF3FP3	processed_pseudogene	2	eukaryotic translation initiation factor 3 subunit F pseudogene 3 [Source:HGNC Symbol
2644	2015.9	-0.234892	0.152692	-1.53834	0.123966	0.998305	FALSE	ENSG00000165861	ENST00000553891	53349	ZFYVE1	protein_coding	14	zinc finger FYVE-type containing 1 [Source:HGNC Symbol
9371	150.162	0.545068	0.354367	1.53815	0.124012	0.998305	FALSE	ENSG00000215022	ENST00000606627	100130357	AL008729.1	lncRNA	6	uncharacterized LOC100130357 [Source:NCBI gene
24912	2.2057	-4.53076	2.94604	-1.53791	0.12407	0.998305	FALSE	ENSG00000226098	ENST00000518383	NA	SEC11B	processed_pseudogene	8	SEC11 homolog B, signal peptidase complex subunit (pseudogene) [Source:HGNC Symbol
2248	2161.06	-0.2417	0.157173	-1.53779	0.124099	0.998305	FALSE	ENSG00000175467	ENST00000312397	9092	SART1	protein_coding	11	spliceosome associated factor 1, recruiter of U4/U6.U5 tri-snRNP [Source:HGNC Symbol
4050	1099.05	-0.269651	0.17536	-1.5377	0.124123	0.998305	FALSE	ENSG00000004961	ENST00000321143	3052	HCCS	protein_coding	X	holocytochrome c synthase [Source:HGNC Symbol
15955	14.9392	1.52097	0.989183	1.5376	0.124145	0.998305	FALSE	ENSG00000129474	ENST00000262713	84962	AJUBA	protein_coding	14	ajuba LIM protein [Source:HGNC Symbol
7629	278.15	-0.424389	0.276036	-1.53744	0.124185	0.998305	FALSE	ENSG00000160392	ENST00000582783	126526	C19orf47	protein_coding	19	chromosome 19 open reading frame 47 [Source:HGNC Symbol
5311	636.886	0.336138	0.218675	1.53716	0.124255	0.998305	FALSE	ENSG00000198821	ENST00000485089	919	CD247	lncRNA	1	CD247 molecule [Source:HGNC Symbol
3139	1635.99	-0.266214	0.173187	-1.53715	0.124257	0.998305	FALSE	ENSG00000167182	ENST00000642065	6668	SP2	protein_coding	17	Sp2 transcription factor [Source:HGNC Symbol
22423	3.00666	-3.65249	2.37748	-1.53629	0.124468	0.998305	FALSE	ENSG00000263968	ENST00000577658	NA	RN7SL381P	misc_RNA	16	RNA, 7SL, cytoplasmic 381, pseudogene [Source:HGNC Symbol
7088	222.82	0.487465	0.317303	1.53628	0.124471	0.998305	FALSE	ENSG00000196656	ENST00000485827	NA	AC004057.1	transcribed_processed_pseudogene	4	ribosomal protein S26 (RPS26) pseudogene
8056	231.699	0.436081	0.283916	1.53595	0.124549	0.998305	FALSE	ENSG00000160336	ENST00000432094	388561	ZNF761	protein_coding	19	zinc finger protein 761 [Source:HGNC Symbol
4084	1092.18	-0.276038	0.179721	-1.53593	0.124557	0.998305	FALSE	ENSG00000218283	ENST00000404582	NA	MORF4L1P1	processed_pseudogene	1	mortality factor 4 like 1 pseudogene 1 [Source:HGNC Symbol
22653	2.6852	4.01952	2.61706	1.53589	0.124564	0.998305	FALSE	ENSG00000114115	ENST00000474490	5947	RBP1	retained_intron	3	retinol binding protein 1 [Source:HGNC Symbol
2624	1971.4	-0.247659	0.161295	-1.53544	0.124676	0.998305	FALSE	ENSG00000107262	ENST00000493917	573	BAG1	lncRNA	9	BCL2 associated athanogene 1 [Source:HGNC Symbol
1140	4228.54	-0.224344	0.146144	-1.53509	0.124762	0.998305	FALSE	ENSG00000143321	ENST00000357325	3068	HDGF	protein_coding	1	heparin binding growth factor [Source:HGNC Symbol
7235	312.029	0.420502	0.273974	1.53482	0.124827	0.998305	FALSE	ENSG00000157796	ENST00000399820	57728	WDR19	protein_coding	4	WD repeat domain 19 [Source:HGNC Symbol
6058	519.302	-0.344484	0.22452	-1.53431	0.124952	0.998305	FALSE	ENSG00000170892	ENST00000455798	79042	TSEN34	protein_coding	19	tRNA splicing endonuclease subunit 34 [Source:HGNC Symbol
27849	2.14142	4.49355	2.92878	1.53427	0.124962	0.998305	FALSE	ENSG00000258323	ENST00000551125	NA	AC073575.1	lncRNA	12	novel transcript, antisense to NAA25
596	8979.95	-0.288979	0.188376	-1.53405	0.125017	0.998305	FALSE	ENSG00000136295	ENST00000258796	80727	TTYH3	protein_coding	7	tweety family member 3 [Source:HGNC Symbol
22373	2.43841	-4.19255	2.73327	-1.53389	0.125056	0.998305	FALSE	ENSG00000240128	ENST00000469825	NA	KRT18P43	processed_pseudogene	3	keratin 18 pseudogene 43 [Source:HGNC Symbol
11862	56.2024	-0.804957	0.524803	-1.53383	0.125072	0.998305	FALSE	ENSG00000081923	ENST00000648908	5205	ATP8B1	protein_coding	18	ATPase phospholipid transporting 8B1 [Source:HGNC Symbol
10139	94.8297	0.716964	0.467512	1.53357	0.125134	0.998305	FALSE	ENSG00000137502	ENST00000533486	27314	RAB30	protein_coding	11	RAB30, member RAS oncogene family [Source:HGNC Symbol
22166	5.18623	3.09965	2.02132	1.53348	0.125158	0.998305	FALSE	ENSG00000101670	ENST00000577628	9388	LIPG	protein_coding	18	lipase G, endothelial type [Source:HGNC Symbol
18266	9.5954	2.11867	1.38178	1.53329	0.125205	0.998305	FALSE	ENSG00000232082	ENST00000416770	NA	RPS6KA2-IT1	lncRNA	6	RPS6KA2 intronic transcript 1 [Source:HGNC Symbol
10082	84.8832	0.654774	0.427042	1.53328	0.125208	0.998305	FALSE	ENSG00000149179	ENST00000533124	79096	C11orf49	lncRNA	11	chromosome 11 open reading frame 49 [Source:HGNC Symbol
3896	1037.29	-0.331205	0.216105	-1.53261	0.125371	0.998305	FALSE	ENSG00000114270	ENST00000470076	1294	COL7A1	lncRNA	3	collagen type VII alpha 1 chain [Source:HGNC Symbol
8498	159.685	-0.501114	0.32699	-1.5325	0.125398	0.998305	FALSE	ENSG00000280206	ENST00000624682	NA	AC026401.3	lncRNA	16	novel transcript
12807	36.5754	0.976748	0.637407	1.53238	0.12543	0.998305	FALSE	ENSG00000177932	ENST00000315475	30832	ZNF354C	protein_coding	5	zinc finger protein 354C [Source:HGNC Symbol
47	43775.3	-0.208781	0.136273	-1.53209	0.125501	0.998305	FALSE	ENSG00000147403	ENST00000492572	6134	RPL10	retained_intron	X	ribosomal protein L10 [Source:HGNC Symbol
21917	3.8217	-3.42974	2.23896	-1.53185	0.12556	0.998305	FALSE	ENSG00000273598	ENST00000412694	NA	AC211486.3	transcribed_unprocessed_pseudogene	7	postmeiotic segregation increased 2 pseudogene 6
5940	479.492	-0.330997	0.216144	-1.53137	0.125678	0.998305	FALSE	ENSG00000100216	ENST00000216034	56993	TOMM22	protein_coding	22	translocase of outer mitochondrial membrane 22 [Source:HGNC Symbol
11342	62.5225	0.747165	0.487927	1.53131	0.125694	0.998305	FALSE	ENSG00000170271	ENST00000326080	10826	FAXDC2	protein_coding	5	fatty acid hydroxylase domain containing 2 [Source:HGNC Symbol
8991	158.016	-0.54442	0.35556	-1.53116	0.12573	0.998305	FALSE	ENSG00000146540	ENST00000357429	84310	C7orf50	protein_coding	7	chromosome 7 open reading frame 50 [Source:HGNC Symbol
9733	120.108	0.564848	0.368919	1.53109	0.125747	0.998305	FALSE	ENSG00000168405	ENST00000424868	NA	CMAHP	lncRNA	6	cytidine monophospho-N-acetylneuraminic acid hydroxylase, pseudogene [Source:HGNC Symbol
21216	2.42817	-4.17396	2.72624	-1.53103	0.125762	0.998305	FALSE	ENSG00000122870	ENST00000373886	80114	BICC1	protein_coding	10	BicC family RNA binding protein 1 [Source:HGNC Symbol
3268	1363.6	-0.24845	0.162312	-1.5307	0.125844	0.998305	FALSE	ENSG00000243317	ENST00000509448	647087	STMP1	nonsense_mediated_decay	7	short transmembrane mitochondrial protein 1 [Source:HGNC Symbol
11440	46.5376	-0.891037	0.582178	-1.53052	0.125887	0.998305	FALSE	ENSG00000137720	ENST00000528125	64776	C11orf1	protein_coding	11	chromosome 11 open reading frame 1 [Source:HGNC Symbol
9166	144.732	0.51682	0.33768	1.5305	0.125892	0.998305	FALSE	ENSG00000004468	ENST00000502843	952	CD38	nonsense_mediated_decay	4	CD38 molecule [Source:HGNC Symbol
236	19059.3	-0.226165	0.147773	-1.53049	0.125896	0.998305	FALSE	ENSG00000198355	ENST00000360612	415116	PIM3	protein_coding	22	Pim-3 proto-oncogene, serine/threonine kinase [Source:HGNC Symbol
2268	2263.73	0.238252	0.155681	1.53039	0.125921	0.998305	FALSE	ENSG00000090924	ENST00000425673	64857	PLEKHG2	protein_coding	19	pleckstrin homology and RhoGEF domain containing G2 [Source:HGNC Symbol
11466	58.8915	-0.785305	0.513213	-1.53017	0.125974	0.998305	FALSE	ENSG00000285852	ENST00000647925	NA	AL353147.1	lncRNA	10	novel transcript
1263	3876.49	0.249737	0.163256	1.52972	0.126085	0.998305	FALSE	ENSG00000031081	ENST00000264245	57514	ARHGAP31	protein_coding	3	Rho GTPase activating protein 31 [Source:HGNC Symbol
385	11532.9	-0.22102	0.144501	-1.52955	0.126129	0.998305	FALSE	ENSG00000180353	ENST00000314583	3059	HCLS1	protein_coding	3	hematopoietic cell-specific Lyn substrate 1 [Source:HGNC Symbol
16487	11.6389	1.79592	1.1745	1.52909	0.126241	0.998305	FALSE	ENSG00000235328	ENST00000429106	NA	AC006946.1	processed_pseudogene	22	ribosomal protein L31 (RPL31) pseudogene
9267	154.925	-0.593536	0.388168	-1.52907	0.126247	0.998305	FALSE	ENSG00000198610	ENST00000469875	1109	AKR1C4	retained_intron	10	aldo-keto reductase family 1 member C4 [Source:HGNC Symbol
11368	66.99	0.782015	0.51145	1.52901	0.126261	0.998305	FALSE	ENSG00000108821	ENST00000225964	1277	COL1A1	protein_coding	17	collagen type I alpha 1 chain [Source:HGNC Symbol
24592	2.74451	3.79811	2.48433	1.52883	0.126307	0.998305	FALSE	ENSG00000237238	ENST00000647845	NA	BMS1P10	lncRNA	9	BMS1 pseudogene 10 [Source:HGNC Symbol
367	12078.3	-0.232409	0.152064	-1.52836	0.126424	0.998305	FALSE	ENSG00000122359	ENST00000372231	311	ANXA11	protein_coding	10	annexin A11 [Source:HGNC Symbol
20144	3.7181	-3.44055	2.2514	-1.52818	0.126467	0.998305	FALSE	ENSG00000231982	ENST00000448639	NA	AC112907.2	unprocessed_pseudogene	3	MCF.2 cell line derived transforming sequence-like 2 (MCF2L2) pseudogene
3680	1199.87	-0.250988	0.164242	-1.52816	0.126473	0.998305	FALSE	ENSG00000124702	ENST00000326974	116138	KLHDC3	protein_coding	6	kelch domain containing 3 [Source:HGNC Symbol
515	8751.85	-0.199758	0.130738	-1.52793	0.126531	0.998305	FALSE	ENSG00000023191	ENST00000534797	6050	RNH1	protein_coding	11	ribonuclease/angiogenin inhibitor 1 [Source:HGNC Symbol
12110	42.7173	0.940647	0.615747	1.52765	0.126599	0.998305	FALSE	ENSG00000172673	ENST00000368250	387357	THEMIS	protein_coding	6	thymocyte selection associated [Source:HGNC Symbol
8517	202.032	-0.452339	0.296104	-1.52764	0.126603	0.998305	FALSE	ENSG00000148680	ENST00000336152	3363	HTR7	protein_coding	10	5-hydroxytryptamine receptor 7 [Source:HGNC Symbol
15508	14.8496	1.49578	0.979358	1.52731	0.126685	0.998305	FALSE	ENSG00000228889	ENST00000426037	NA	UBAC2-AS1	lncRNA	13	UBAC2 antisense RNA 1 [Source:HGNC Symbol
23820	1.8438	4.72197	3.0918	1.52726	0.126697	0.998305	FALSE	ENSG00000243313	ENST00000496478	NA	RN7SL285P	misc_RNA	6	RNA, 7SL, cytoplasmic 285, pseudogene [Source:HGNC Symbol
22113	2.76024	3.6055	2.36161	1.52671	0.126833	0.998305	FALSE	ENSG00000227436	ENST00000432690	NA	FCF1P1	processed_pseudogene	7	FCF1 pseudogene 1 [Source:HGNC Symbol
13754	20.4154	-1.35628	0.888639	-1.52624	0.12695	0.998305	FALSE	ENSG00000237989	ENST00000442815	NA	LINC01679	lncRNA	21	long intergenic non-protein coding RNA 1679 [Source:HGNC Symbol
896	6020.46	-0.26879	0.176166	-1.52578	0.127065	0.998305	FALSE	ENSG00000081320	ENST00000263955	9262	STK17B	protein_coding	2	serine/threonine kinase 17b [Source:HGNC Symbol
24138	3.17393	-4.10241	2.68885	-1.52571	0.127082	0.998305	FALSE	ENSG00000226877	ENST00000650551	NA	AL354733.1	lncRNA	9	novel transcript, antisense to KIF27
8412	219.025	-0.539044	0.353311	-1.52569	0.127086	0.998305	FALSE	ENSG00000267123	ENST00000648396	NA	SCAT1	lncRNA	17	S-phase cancer associated transcript 1 [Source:HGNC Symbol
4416	986.266	0.268775	0.176189	1.52549	0.127137	0.998305	FALSE	ENSG00000188994	ENST00000392985	23036	ZNF292	protein_coding	6	zinc finger protein 292 [Source:HGNC Symbol
15284	15.6935	1.41549	0.927959	1.52537	0.127166	0.998305	FALSE	ENSG00000222585	ENST00000410653	NA	RNA5SP494	rRNA_pseudogene	22	RNA, 5S ribosomal pseudogene 494 [Source:HGNC Symbol
1157	4310.73	-0.215241	0.141115	-1.52529	0.127187	0.998305	FALSE	ENSG00000108639	ENST00000225777	9144	SYNGR2	protein_coding	17	synaptogyrin 2 [Source:HGNC Symbol
119	27306.1	0.191652	0.125654	1.52523	0.127201	0.998305	FALSE	ENSG00000080824	ENST00000216281	3320	HSP90AA1	protein_coding	14	heat shock protein 90 alpha family class A member 1 [Source:HGNC Symbol
12088	50.3836	0.825733	0.541449	1.52504	0.127249	0.998305	FALSE	ENSG00000270108	ENST00000602827	NA	AL049840.5	lncRNA	14	novel transcript, sense intronic to KLC1
16308	9.51579	1.87278	1.22806	1.52499	0.127262	0.998305	FALSE	ENSG00000271550	ENST00000603878	NA	BNIP3P11	processed_pseudogene	7	BCL2 interacting protein 3 pseudogene 11 [Source:HGNC Symbol
97	28569	-0.196593	0.128919	-1.52493	0.127277	0.998305	FALSE	ENSG00000163931	ENST00000462138	7086	TKT	protein_coding	3	transketolase [Source:HGNC Symbol
12897	25.9615	1.11715	0.732643	1.52481	0.127305	0.998305	FALSE	ENSG00000251364	ENST00000514126	NA	AC107884.1	lncRNA	11	novel transcript, antisense to OLFML1
2878	1790.02	-0.257089	0.168613	-1.52473	0.127327	0.998305	FALSE	ENSG00000108509	ENST00000574951	23125	CAMTA2	nonsense_mediated_decay	17	calmodulin binding transcription activator 2 [Source:HGNC Symbol
306	14866	-0.198758	0.130393	-1.5243	0.127433	0.998305	FALSE	ENSG00000124126	ENST00000482556	57580	PREX1	nonsense_mediated_decay	20	phosphatidylinositol-3,4,5-trisphosphate dependent Rac exchange factor 1 [Source:HGNC Symbol
5426	668.114	0.958537	0.628853	1.52426	0.127443	0.998305	FALSE	ENSG00000189223	ENST00000456685	654433	PAX8-AS1	lncRNA	2	PAX8 antisense RNA 1 [Source:HGNC Symbol
5916	587.042	-0.367165	0.240925	-1.52398	0.127514	0.998305	FALSE	ENSG00000104689	ENST00000221132	8797	TNFRSF10A	protein_coding	8	TNF receptor superfamily member 10a [Source:HGNC Symbol
9001	125.87	-0.826017	0.542027	-1.52394	0.127524	0.998305	FALSE	ENSG00000185561	ENST00000330676	727910	TLCD2	protein_coding	17	TLC domain containing 2 [Source:HGNC Symbol
7877	254.16	-0.407984	0.267731	-1.52386	0.127544	0.998305	FALSE	ENSG00000110801	ENST00000541212	5715	PSMD9	protein_coding	12	proteasome 26S subunit, non-ATPase 9 [Source:HGNC Symbol
18735	8.58187	2.16003	1.41779	1.52352	0.127629	0.998305	FALSE	ENSG00000198336	ENST00000571981	4635	MYL4	nonsense_mediated_decay	17	myosin light chain 4 [Source:HGNC Symbol
6071	506.887	-0.314509	0.206448	-1.52342	0.127652	0.998305	FALSE	ENSG00000103266	ENST00000565677	10273	STUB1	protein_coding	16	STIP1 homology and U-box containing protein 1 [Source:HGNC Symbol
10376	86.129	0.639414	0.419763	1.52327	0.12769	0.998305	FALSE	ENSG00000048052	ENST00000417496	9734	HDAC9	protein_coding	7	histone deacetylase 9 [Source:HGNC Symbol
3195	1483.64	-0.246959	0.162196	-1.5226	0.12786	0.998305	FALSE	ENSG00000171148	ENST00000301964	10474	TADA3	protein_coding	3	transcriptional adaptor 3 [Source:HGNC Symbol
4494	931.745	0.270595	0.177723	1.52257	0.127867	0.998305	FALSE	ENSG00000140836	ENST00000268489	463	ZFHX3	protein_coding	16	zinc finger homeobox 3 [Source:HGNC Symbol
5893	478.806	-0.320523	0.210518	-1.52254	0.127873	0.998305	FALSE	ENSG00000100151	ENST00000445628	9463	PICK1	protein_coding	22	protein interacting with PRKCA 1 [Source:HGNC Symbol
10344	70.4974	-0.775074	0.509114	-1.5224	0.127909	0.998305	FALSE	ENSG00000166278	ENST00000469372	717	C2	protein_coding	6	complement C2 [Source:HGNC Symbol
7402	286.415	-0.39334	0.258411	-1.52215	0.127972	0.998305	FALSE	ENSG00000165092	ENST00000297785	216	ALDH1A1	protein_coding	9	aldehyde dehydrogenase 1 family member A1 [Source:HGNC Symbol
19537	3.59377	-3.57961	2.35202	-1.52193	0.128026	0.998305	FALSE	ENSG00000271781	ENST00000607068	NA	AC026740.1	lncRNA	5	novel transcript, antisense to TPPP
5333	595.222	-0.301678	0.198223	-1.52191	0.128031	0.998305	FALSE	ENSG00000105248	ENST00000262962	55702	YJU2	protein_coding	19	YJU2 splicing factor homolog [Source:HGNC Symbol
10420	88.3233	0.631341	0.414847	1.52187	0.128043	0.998305	FALSE	ENSG00000088035	ENST00000647818	29929	ALG6	nonsense_mediated_decay	1	ALG6 alpha-1,3-glucosyltransferase [Source:HGNC Symbol
11055	72.5715	-0.753548	0.495162	-1.52182	0.128054	0.998305	FALSE	ENSG00000133317	ENST00000255684	85329	LGALS12	protein_coding	11	galectin 12 [Source:HGNC Symbol
5600	560.02	-0.833406	0.547655	-1.52177	0.128066	0.998305	FALSE	ENSG00000099250	ENST00000374875	8829	NRP1	protein_coding	10	neuropilin 1 [Source:HGNC Symbol
7205	315.187	0.36584	0.240412	1.52172	0.128079	0.998305	FALSE	ENSG00000273151	ENST00000609998	NA	AC073957.3	lncRNA	7	novel transcript, antisense to GET4
5065	926.82	0.271788	0.178615	1.52164	0.128099	0.998305	FALSE	ENSG00000119899	ENST00000355773	26503	SLC17A5	protein_coding	6	solute carrier family 17 member 5 [Source:HGNC Symbol
7711	260.238	-0.409179	0.268942	-1.52144	0.12815	0.998305	FALSE	ENSG00000142655	ENST00000472851	5195	PEX14	retained_intron	1	peroxisomal biogenesis factor 14 [Source:HGNC Symbol
20642	4.15965	3.07579	2.02236	1.52089	0.128288	0.998305	FALSE	ENSG00000280107	ENST00000625142	NA	AL022393.1	TEC	6	TEC
877	5437.31	-0.22135	0.145555	-1.52074	0.128326	0.998305	FALSE	ENSG00000005022	ENST00000317881	292	SLC25A5	protein_coding	X	solute carrier family 25 member 5 [Source:HGNC Symbol
15858	13.1018	1.55998	1.02583	1.5207	0.128336	0.998305	FALSE	ENSG00000175820	ENST00000322527	643677	CCDC168	protein_coding	13	coiled-coil domain containing 168 [Source:HGNC Symbol
20298	3.86902	3.27052	2.15101	1.52046	0.128396	0.998305	FALSE	ENSG00000168676	ENST00000570049	146212	KCTD19	retained_intron	16	potassium channel tetramerization domain containing 19 [Source:HGNC Symbol
4478	879.335	-0.285993	0.188097	-1.52045	0.128397	0.998305	FALSE	ENSG00000211450	ENST00000534355	280636	SELENOH	protein_coding	11	selenoprotein H [Source:HGNC Symbol
2648	1989.57	0.265066	0.174341	1.52039	0.128412	0.998305	FALSE	ENSG00000111371	ENST00000398637	81539	SLC38A1	protein_coding	12	solute carrier family 38 member 1 [Source:HGNC Symbol
1835	2955.44	-0.248375	0.163369	-1.52034	0.128426	0.998305	FALSE	ENSG00000164543	ENST00000462448	9263	STK17A	lncRNA	7	serine/threonine kinase 17a [Source:HGNC Symbol
23012	2.78709	4.09599	2.69547	1.51958	0.128616	0.998305	FALSE	ENSG00000258752	ENST00000555407	NA	AL357093.2	lncRNA	14	novel transcript, antisense to FOXN3
28813	1.97347	4.8848	3.2154	1.51919	0.128715	0.998305	FALSE	ENSG00000252904	ENST00000517095	NA	RF00598	snoRNA	5
17438	11.7535	1.70807	1.12438	1.51912	0.128731	0.998305	FALSE	ENSG00000258558	ENST00000554665	NA	AL121852.1	lncRNA	14	novel transcript, antisense to SCFD1
8459	203.391	-0.580533	0.382238	-1.51877	0.128819	0.998305	FALSE	ENSG00000280433	ENST00000623998	NA	FP565260.6	protein_coding	21	novel protein, similar to trafficking protein particle complex 10 TRAPPC10
6129	477.507	0.431538	0.284245	1.51819	0.128967	0.998305	FALSE	ENSG00000133624	ENST00000463567	NA	ZNF767P	lncRNA	7	zinc finger family member 767, pseudogene [Source:HGNC Symbol
9286	121.914	0.541488	0.356671	1.51817	0.128971	0.998305	FALSE	ENSG00000006118	ENST00000537065	54972	TMEM132A	lncRNA	11	transmembrane protein 132A [Source:HGNC Symbol
9163	199.341	-0.540059	0.35573	-1.51817	0.128971	0.998305	FALSE	ENSG00000071282	ENST00000157600	29995	LMCD1	protein_coding	3	LIM and cysteine rich domains 1 [Source:HGNC Symbol
4421	922.538	-0.298151	0.196475	-1.5175	0.129139	0.998305	FALSE	ENSG00000175197	ENST00000547303	1649	DDIT3	protein_coding	12	DNA damage inducible transcript 3 [Source:HGNC Symbol
7617	269.297	-0.390996	0.257676	-1.51739	0.129168	0.998305	FALSE	ENSG00000177868	ENST00000372522	374969	SVBP	protein_coding	1	small vasohibin binding protein [Source:HGNC Symbol
20593	2.08701	-4.33436	2.85654	-1.51735	0.12918	0.998305	FALSE	ENSG00000234699	ENST00000411906	NA	AL139339.1	lncRNA	10	novel transcript
478	9883.74	-0.238819	0.157464	-1.51666	0.129352	0.998305	FALSE	ENSG00000185624	ENST00000331483	5034	P4HB	protein_coding	17	prolyl 4-hydroxylase subunit beta [Source:HGNC Symbol
2722	1868.84	-0.290905	0.19181	-1.51664	0.129359	0.998305	FALSE	ENSG00000129219	ENST00000263088	5338	PLD2	protein_coding	17	phospholipase D2 [Source:HGNC Symbol
13525	26.9506	-1.21961	0.804446	-1.51609	0.129498	0.998305	FALSE	ENSG00000115155	ENST00000338581	9381	OTOF	protein_coding	2	otoferlin [Source:HGNC Symbol
404	11994.9	-0.248297	0.163779	-1.51605	0.129506	0.998305	FALSE	ENSG00000100644	ENST00000557446	3091	HIF1A	lncRNA	14	hypoxia inducible factor 1 subunit alpha [Source:HGNC Symbol
10738	57.2525	0.814258	0.537218	1.51569	0.129597	0.998305	FALSE	ENSG00000238241	ENST00000642991	NA	CCR12P	lncRNA	13	C-C motif chemokine receptor 12, pseudogene [Source:HGNC Symbol
8598	198.763	0.483069	0.318723	1.51564	0.129611	0.998305	FALSE	ENSG00000169629	ENST00000302558	727851	RGPD8	protein_coding	2	RANBP2 like and GRIP domain containing 8 [Source:HGNC Symbol
2625	1940.77	0.24465	0.161446	1.51537	0.129678	0.998305	FALSE	ENSG00000162924	ENST00000295025	5966	REL	protein_coding	2	REL proto-oncogene, NF-kB subunit [Source:HGNC Symbol
15687	19.4855	1.33712	0.882528	1.5151	0.129747	0.998305	FALSE	ENSG00000001626	ENST00000546407	1080	CFTR	lncRNA	7	cystic fibrosis transmembrane conductance regulator [Source:HGNC Symbol
5073	696.947	-0.300613	0.19846	-1.51473	0.129842	0.998305	FALSE	ENSG00000141012	ENST00000268695	2588	GALNS	protein_coding	16	galactosamine (N-acetyl)-6-sulfatase [Source:HGNC Symbol
3427	1423.81	0.243548	0.160795	1.51465	0.129862	0.998305	FALSE	ENSG00000114933	ENST00000403263	54891	INO80D	protein_coding	2	INO80 complex subunit D [Source:HGNC Symbol
3293	1298.42	-0.253702	0.167592	-1.51381	0.130073	0.998305	FALSE	ENSG00000165916	ENST00000602866	5702	PSMC3	protein_coding	11	proteasome 26S subunit, ATPase 3 [Source:HGNC Symbol
341	12068.9	-0.243542	0.160881	-1.5138	0.130076	0.998305	FALSE	ENSG00000115919	ENST00000375773	8942	KYNU	protein_coding	2	kynureninase [Source:HGNC Symbol
20249	2.55979	-4.40424	2.90964	-1.51367	0.13011	0.998305	FALSE	ENSG00000267005	ENST00000591692	NA	AC002984.1	processed_pseudogene	19	ectonucleoside triphosphate diphosphohydrolase 5 (ENTPD5) pseudogene
732	5918.12	-0.214149	0.141513	-1.51329	0.130207	0.998305	FALSE	ENSG00000148834	ENST00000470554	9446	GSTO1	lncRNA	10	glutathione S-transferase omega 1 [Source:HGNC Symbol
1906	2882.74	-0.272332	0.179974	-1.51317	0.130236	0.998305	FALSE	ENSG00000141543	ENST00000649764	9775	EIF4A3	protein_coding	17	eukaryotic translation initiation factor 4A3 [Source:HGNC Symbol
25101	2.37242	-4.16052	2.74993	-1.51295	0.130291	0.998305	FALSE	ENSG00000090889	ENST00000374403	24137	KIF4A	protein_coding	X	kinesin family member 4A [Source:HGNC Symbol
20353	3.74556	-3.68551	2.4365	-1.51262	0.130375	0.998305	FALSE	ENSG00000142484	ENST00000576530	9032	TM4SF5	retained_intron	17	transmembrane 4 L six family member 5 [Source:HGNC Symbol
706	6759.94	-0.220771	0.14597	-1.51244	0.130422	0.998305	FALSE	ENSG00000104870	ENST00000596147	2217	FCGRT	retained_intron	19	Fc fragment of IgG receptor and transporter [Source:HGNC Symbol
4686	843.322	0.275351	0.182119	1.51193	0.130552	0.998305	FALSE	ENSG00000138095	ENST00000260665	10128	LRPPRC	protein_coding	2	leucine rich pentatricopeptide repeat containing [Source:HGNC Symbol
10622	81.8448	-0.653547	0.432331	-1.51168	0.130614	0.998305	FALSE	ENSG00000102302	ENST00000375135	2245	FGD1	protein_coding	X	FYVE, RhoGEF and PH domain containing 1 [Source:HGNC Symbol
320	11211.8	-0.194992	0.129017	-1.51137	0.130695	0.998305	FALSE	ENSG00000051523	ENST00000261623	1535	CYBA	protein_coding	16	cytochrome b-245 alpha chain [Source:HGNC Symbol
20502	2.46169	-4.10267	2.71459	-1.51134	0.130701	0.998305	FALSE	ENSG00000259924	ENST00000567680	NA	AC011939.1	processed_pseudogene	15	DnaJ (Hsp40) homolog, subfamily B, member 14 pseudogene
10577	105.043	-0.68382	0.452519	-1.51114	0.130753	0.998305	FALSE	ENSG00000050767	ENST00000390654	91522	COL23A1	protein_coding	5	collagen type XXIII alpha 1 chain [Source:HGNC Symbol
2783	1826.34	0.240447	0.159181	1.51053	0.130908	0.998305	FALSE	ENSG00000138688	ENST00000264501	84162	KIAA1109	protein_coding	4	KIAA1109 [Source:HGNC Symbol
10547	81.0076	0.717605	0.475088	1.51047	0.130924	0.998305	FALSE	ENSG00000165983	ENST00000535784	9317	PTER	protein_coding	10	phosphotriesterase related [Source:HGNC Symbol
27722	1.87206	4.95845	3.28285	1.51041	0.130939	0.998305	FALSE	ENSG00000253798	ENST00000522076	NA	AC008694.1	lncRNA	5	SRY (sex determining region Y)-box 30 (Sox30) pseudogene
2653	2142.28	0.254739	0.168664	1.51033	0.130958	0.998305	FALSE	ENSG00000145246	ENST00000273859	57205	ATP10D	protein_coding	4	ATPase phospholipid transporting 10D (putative) [Source:HGNC Symbol
8403	178.379	-0.470508	0.311598	-1.50998	0.131048	0.998305	FALSE	ENSG00000105617	ENST00000222224	79165	LENG1	protein_coding	19	leukocyte receptor cluster member 1 [Source:HGNC Symbol
4743	839.113	-0.286162	0.18957	-1.50953	0.131162	0.998305	FALSE	ENSG00000273841	ENST00000506736	6880	TAF9	protein_coding	5	TATA-box binding protein associated factor 9 [Source:HGNC Symbol
2617	2006.06	-0.248434	0.16459	-1.50942	0.131193	0.998305	FALSE	ENSG00000092330	ENST00000558703	26277	AL096870.1	retained_intron	14	TERF1 interacting nuclear factor 2 [Source:NCBI gene
12179	33.8773	-1.02287	0.677834	-1.50902	0.131293	0.998305	FALSE	ENSG00000184635	ENST00000592613	81931	ZNF93	lncRNA	19	zinc finger protein 93 [Source:HGNC Symbol
4756	844.122	-0.274448	0.181889	-1.50888	0.13133	0.998305	FALSE	ENSG00000072864	ENST00000396355	54820	NDE1	protein_coding	16	nudE neurodevelopment protein 1 [Source:HGNC Symbol
846	5550.69	-0.265403	0.175901	-1.50882	0.131345	0.998305	FALSE	ENSG00000275023	ENST00000620609	4302	MLLT6	protein_coding	17	MLLT6, PHD finger containing [Source:HGNC Symbol
5127	725.168	-0.319475	0.211748	-1.50875	0.131363	0.998305	FALSE	ENSG00000103942	ENST00000558090	9455	HOMER2	protein_coding	15	homer scaffold protein 2 [Source:HGNC Symbol
20135	6.09108	-2.85316	1.89123	-1.50863	0.131394	0.998305	FALSE	ENSG00000265451	ENST00000577914	NA	AC012447.1	lncRNA	2	novel transcript, antisense to CLASP1
20206	4.78843	-3.00537	1.99222	-1.50855	0.131413	0.998305	FALSE	ENSG00000236882	ENST00000357880	NA	LINC01554	lncRNA	5	long intergenic non-protein coding RNA 1554 [Source:HGNC Symbol
1118	4409.59	-0.219655	0.14562	-1.50841	0.13145	0.998305	FALSE	ENSG00000114738	ENST00000486712	7867	MAPKAPK3	lncRNA	3	mitogen-activated protein kinase-activated protein kinase 3 [Source:HGNC Symbol
10567	75.7963	0.666952	0.442196	1.50827	0.131485	0.998305	FALSE	ENSG00000096654	ENST00000377419	7738	ZNF184	protein_coding	6	zinc finger protein 184 [Source:HGNC Symbol
17203	5.84137	-2.64625	1.75487	-1.50794	0.131569	0.998305	FALSE	ENSG00000272540	ENST00000607476	NA	AL662797.1	lncRNA	6	novel transcript, antisense to TUBB
11345	55.6204	0.859706	0.570168	1.50781	0.131603	0.998305	FALSE	ENSG00000167549	ENST00000469090	84940	CORO6	retained_intron	17	coronin 6 [Source:HGNC Symbol
25727	2.61138	3.99961	2.65324	1.50744	0.131697	0.998305	FALSE	ENSG00000148798	ENST00000369849	9118	INA	protein_coding	10	internexin neuronal intermediate filament protein alpha [Source:HGNC Symbol
22024	2.70342	3.74447	2.48471	1.507	0.13181	0.998305	FALSE	ENSG00000257038	ENST00000546324	NA	AP002761.3	lncRNA	11	novel transcript
4073	1127.03	-0.252241	0.16741	-1.50673	0.131881	0.998305	FALSE	ENSG00000247315	ENST00000500893	85364	ZCCHC3	protein_coding	20	zinc finger CCHC-type containing 3 [Source:HGNC Symbol
7132	289.535	0.488694	0.324415	1.50638	0.131968	0.998305	FALSE	ENSG00000166432	ENST00000372782	84460	ZMAT1	protein_coding	X	zinc finger matrin-type 1 [Source:HGNC Symbol
17913	6.72299	2.20104	1.46133	1.50618	0.132021	0.998305	FALSE	ENSG00000276934	ENST00000618739	NA	AC009704.2	lncRNA	18	novel transcript, sense intronic to CNDP2
13330	27.7829	1.09091	0.724312	1.50613	0.132034	0.998305	FALSE	ENSG00000113296	ENST00000513310	7060	THBS4	lncRNA	5	thrombospondin 4 [Source:HGNC Symbol
6371	379.275	0.400241	0.265743	1.50612	0.132036	0.998305	FALSE	ENSG00000152457	ENST00000378289	64421	DCLRE1C	protein_coding	10	DNA cross-link repair 1C [Source:HGNC Symbol
18620	4.9999	2.46361	1.6361	1.50578	0.132124	0.998305	FALSE	ENSG00000104067	ENST00000346128	7082	TJP1	protein_coding	15	tight junction protein 1 [Source:HGNC Symbol
22182	2.15903	-4.31152	2.86371	-1.50557	0.132177	0.998305	FALSE	ENSG00000226501	ENST00000451645	NA	USF1P1	processed_pseudogene	21	upstream transcription factor 1 pseudogene 1 [Source:HGNC Symbol
8227	214.055	-0.488362	0.324549	-1.50474	0.132391	0.998305	FALSE	ENSG00000161265	ENST00000591057	199746	U2AF1L4	nonsense_mediated_decay	19	U2 small nuclear RNA auxiliary factor 1 like 4 [Source:HGNC Symbol
24616	3.58351	3.438	2.28543	1.50431	0.132501	0.998305	FALSE	ENSG00000075035	ENST00000547525	9671	WSCD2	protein_coding	12	WSC domain containing 2 [Source:HGNC Symbol
1426	3929.81	0.218288	0.145116	1.50424	0.13252	0.998305	FALSE	ENSG00000176438	ENST00000557275	161176	SYNE3	protein_coding	14	spectrin repeat containing nuclear envelope family member 3 [Source:HGNC Symbol
18557	6.37367	2.42604	1.61307	1.50398	0.132586	0.998305	FALSE	ENSG00000136449	ENST00000323776	84073	MYCBPAP	protein_coding	17	MYCBP associated protein [Source:HGNC Symbol
5469	627.409	-0.289781	0.192682	-1.50393	0.132599	0.998305	FALSE	ENSG00000162337	ENST00000294304	4041	LRP5	protein_coding	11	LDL receptor related protein 5 [Source:HGNC Symbol
8105	212.223	-0.475822	0.316393	-1.5039	0.132608	0.998305	FALSE	ENSG00000196976	ENST00000357360	8270	LAGE3	protein_coding	X	L antigen family member 3 [Source:HGNC Symbol
12373	43.0521	-0.908523	0.604242	-1.50357	0.132691	0.998305	FALSE	ENSG00000173013	ENST00000310085	257236	CCDC96	protein_coding	4	coiled-coil domain containing 96 [Source:HGNC Symbol
10614	69.3879	0.713803	0.474844	1.50324	0.132778	0.998305	FALSE	ENSG00000081177	ENST00000409018	55218	EXD2	protein_coding	14	exonuclease 3'-5' domain containing 2 [Source:HGNC Symbol
12065	46.2005	0.856856	0.570047	1.50313	0.132805	0.998305	FALSE	ENSG00000186153	ENST00000566780	51741	WWOX	protein_coding	16	WW domain containing oxidoreductase [Source:HGNC Symbol
19393	4.53783	2.90352	1.93174	1.50306	0.132823	0.998305	FALSE	ENSG00000267793	ENST00000586015	NA	AC009977.1	transcribed_processed_pseudogene	Y	ADAM metallopeptidase domain (ADAM) pseudogene
13126	31.9945	-1.02114	0.679473	-1.50284	0.132881	0.998305	FALSE	ENSG00000214439	ENST00000643546	NA	FAM185BP	lncRNA	7	family with sequence similarity 185 member B, pseudogene [Source:HGNC Symbol
7635	272.822	-0.389702	0.25934	-1.50267	0.132925	0.998305	FALSE	ENSG00000168237	ENST00000461183	132158	GLYCTK	protein_coding	3	glycerate kinase [Source:HGNC Symbol
5838	556.544	-0.334646	0.222723	-1.50252	0.132963	0.998305	FALSE	ENSG00000099139	ENST00000376767	5125	PCSK5	protein_coding	9	proprotein convertase subtilisin/kexin type 5 [Source:HGNC Symbol
22872	2.88657	-3.91784	2.60758	-1.50248	0.132972	0.998305	FALSE	ENSG00000253708	ENST00000523733	NA	AC026979.1	lncRNA	8	novel transcript
3633	1322.67	0.277245	0.184547	1.5023	0.13302	0.998305	FALSE	ENSG00000165934	ENST00000298875	53981	CPSF2	protein_coding	14	cleavage and polyadenylation specific factor 2 [Source:HGNC Symbol
5981	540.668	-0.321805	0.214283	-1.50177	0.133156	0.998305	FALSE	ENSG00000179743	ENST00000317122	NA	AL450998.2	lncRNA	1	novel transcript
6213	451.765	0.343539	0.228766	1.5017	0.133174	0.998305	FALSE	ENSG00000112249	ENST00000369162	10973	ASCC3	protein_coding	6	activating signal cointegrator 1 complex subunit 3 [Source:HGNC Symbol
16007	11.2754	1.71914	1.14548	1.5008	0.133407	0.998305	FALSE	ENSG00000175267	ENST00000562340	146177	VWA3A	retained_intron	16	von Willebrand factor A domain containing 3A [Source:HGNC Symbol
972	5330.83	-0.265556	0.17698	-1.50049	0.133488	0.998305	FALSE	ENSG00000127948	ENST00000453773	5447	POR	protein_coding	7	cytochrome p450 oxidoreductase [Source:HGNC Symbol
13828	22.2465	1.32869	0.88556	1.50039	0.133514	0.998305	FALSE	ENSG00000282173	ENST00000634000	NA	TRBJ1-5	TR_J_gene	7	T cell receptor beta joining 1-5 [Source:HGNC Symbol
1663	3650.04	-0.250558	0.167004	-1.50031	0.133534	0.998305	FALSE	ENSG00000063438	ENST00000514523	NA	AHRR	protein_coding	5	aryl-hydrocarbon receptor repressor [Source:HGNC Symbol
490	9766.35	-0.211441	0.140954	-1.50007	0.133597	0.998305	FALSE	ENSG00000117410	ENST00000472505	533	ATP6V0B	protein_coding	1	ATPase H+ transporting V0 subunit b [Source:HGNC Symbol
8250	230.203	-0.409906	0.273266	-1.50002	0.133608	0.998305	FALSE	ENSG00000197256	ENST00000586659	25959	KANK2	protein_coding	19	KN motif and ankyrin repeat domains 2 [Source:HGNC Symbol
14735	15.6686	1.46481	0.976581	1.49993	0.133631	0.998305	FALSE	ENSG00000211694	ENST00000390341	NA	TRGV10	TR_V_gene	7	T cell receptor gamma variable 10 (non-functional) [Source:HGNC Symbol
17118	8.69474	1.8519	1.23509	1.49941	0.133767	0.998305	FALSE	ENSG00000149380	ENST00000540363	283208	P4HA3	lncRNA	11	prolyl 4-hydroxylase subunit alpha 3 [Source:HGNC Symbol
9055	142.556	-0.536954	0.358212	-1.49899	0.133877	0.998305	FALSE	ENSG00000141577	ENST00000374782	22994	CEP131	protein_coding	17	centrosomal protein 131 [Source:HGNC Symbol
19522	3.68119	-3.39043	2.26195	-1.4989	0.133901	0.998305	FALSE	ENSG00000070388	ENST00000591390	27006	FGF22	retained_intron	19	fibroblast growth factor 22 [Source:HGNC Symbol
5418	601.896	0.369516	0.246571	1.49862	0.133972	0.998305	FALSE	ENSG00000112299	ENST00000367928	8876	VNN1	protein_coding	6	vanin 1 [Source:HGNC Symbol
16471	11.2724	2.00408	1.3375	1.49838	0.134035	0.998305	FALSE	ENSG00000130477	ENST00000519716	23025	UNC13A	protein_coding	19	unc-13 homolog A [Source:HGNC Symbol
1566	3084.92	-0.216494	0.144527	-1.49795	0.134147	0.998305	FALSE	ENSG00000092010	ENST00000206451	5720	PSME1	protein_coding	14	proteasome activator subunit 1 [Source:HGNC Symbol
103	25227.2	-0.214943	0.143501	-1.49785	0.134171	0.998305	FALSE	ENSG00000105640	ENST00000222247	6142	RPL18A	protein_coding	19	ribosomal protein L18a [Source:HGNC Symbol
9026	167.78	0.472747	0.315667	1.49761	0.134233	0.998305	FALSE	ENSG00000125618	ENST00000263335	7849	PAX8	protein_coding	2	paired box 8 [Source:HGNC Symbol
10996	79.0166	-0.707352	0.472395	-1.49738	0.134295	0.998305	FALSE	ENSG00000187957	ENST00000341772	92737	DNER	protein_coding	2	delta/notch like EGF repeat containing [Source:HGNC Symbol
13404	27.1278	1.09702	0.732643	1.49734	0.134304	0.998305	FALSE	ENSG00000279649	ENST00000623181	NA	AC020978.9	TEC	16	novel transcript
12743	39.4544	0.893957	0.597039	1.49732	0.134311	0.998305	FALSE	ENSG00000228863	ENST00000598917	NA	AL121985.1	lncRNA	1	novel transcript, antisense to CD48
12999	35.1458	3.61125	2.41193	1.49725	0.134329	0.998305	FALSE	ENSG00000233355	ENST00000596999	NA	CHRM3-AS2	lncRNA	1	CHRM3 antisense RNA 2 [Source:HGNC Symbol
1204	4572.49	-0.241842	0.161567	-1.49686	0.134431	0.998305	FALSE	ENSG00000189266	ENST00000647887	55629	PNRC2	protein_coding	1	proline rich nuclear receptor coactivator 2 [Source:HGNC Symbol
2539	1699.36	-0.300364	0.200715	-1.49647	0.134532	0.998305	FALSE	ENSG00000244398	ENST00000459748	NA	AC116533.1	processed_pseudogene	11	ribosomal protein L36a (RPL36A) pseudogene
9778	106.439	0.562539	0.375963	1.49626	0.134586	0.998305	FALSE	ENSG00000114473	ENST00000265239	84223	IQCG	protein_coding	3	IQ motif containing G [Source:HGNC Symbol
6633	409.424	-0.356522	0.238307	-1.49606	0.134638	0.998305	FALSE	ENSG00000257704	ENST00000552360	255783	INAFM1	protein_coding	19	InaF motif containing 1 [Source:HGNC Symbol
950	5601.87	0.199807	0.133564	1.49596	0.134663	0.998305	FALSE	ENSG00000089916	ENST00000554375	55668	GPATCH2L	nonsense_mediated_decay	14	G-patch domain containing 2 like [Source:HGNC Symbol
1039	4698.62	-0.215689	0.144182	-1.49595	0.134667	0.998305	FALSE	ENSG00000072778	ENST00000543245	37	ACADVL	protein_coding	17	acyl-CoA dehydrogenase very long chain [Source:HGNC Symbol
7177	322.202	-1.12592	0.752689	-1.49587	0.134688	0.998305	FALSE	ENSG00000163993	ENST00000296370	6286	S100P	protein_coding	4	S100 calcium binding protein P [Source:HGNC Symbol
17545	8.61847	2.11927	1.41711	1.49549	0.134788	0.998305	FALSE	ENSG00000236434	ENST00000422306	NA	AL162430.2	lncRNA	1	novel transcript
9132	152.378	-0.627183	0.41945	-1.49525	0.134849	0.998305	FALSE	ENSG00000170801	ENST00000307358	94031	HTRA3	protein_coding	4	HtrA serine peptidase 3 [Source:HGNC Symbol
18061	4.78395	-2.87294	1.92146	-1.49518	0.134866	0.998305	FALSE	ENSG00000253948	ENST00000521696	NA	AC104986.2	lncRNA	8	novel transcript
14058	12.5267	-1.81137	1.21198	-1.49455	0.135033	0.998305	FALSE	ENSG00000225492	ENST00000513638	NA	GBP1P1	lncRNA	1	guanylate binding protein 1 pseudogene 1 [Source:HGNC Symbol
6828	389.426	0.351067	0.2349	1.49454	0.135035	0.998305	FALSE	ENSG00000183808	ENST00000399300	389677	RBM12B	protein_coding	8	RNA binding motif protein 12B [Source:HGNC Symbol
10928	68.8046	0.727394	0.486714	1.4945	0.135045	0.998305	FALSE	ENSG00000137700	ENST00000525102	2542	SLC37A4	lncRNA	11	solute carrier family 37 member 4 [Source:HGNC Symbol
695	6990.64	0.204253	0.136672	1.49447	0.135052	0.998305	FALSE	ENSG00000117298	ENST00000415912	1889	ECE1	protein_coding	1	endothelin converting enzyme 1 [Source:HGNC Symbol
4610	851.869	-0.284324	0.190353	-1.49367	0.135263	0.998305	FALSE	ENSG00000165752	ENST00000462160	282974	STK32C	lncRNA	10	serine/threonine kinase 32C [Source:HGNC Symbol
1045	5068.25	-0.230795	0.154543	-1.4934	0.135333	0.998305	FALSE	ENSG00000132471	ENST00000585462	23558	WBP2	protein_coding	17	WW domain binding protein 2 [Source:HGNC Symbol
1680	3170.98	-0.215675	0.144422	-1.49337	0.135341	0.998305	FALSE	ENSG00000135723	ENST00000569085	29109	FHOD1	retained_intron	16	formin homology 2 domain containing 1 [Source:HGNC Symbol
6152	449.135	-0.337709	0.226156	-1.49326	0.135369	0.998305	FALSE	ENSG00000105135	ENST00000533086	10994	ILVBL	retained_intron	19	ilvB acetolactate synthase like [Source:HGNC Symbol
2753	1818.65	-0.250811	0.167975	-1.49314	0.135399	0.998305	FALSE	ENSG00000100439	ENST00000428304	63874	ABHD4	protein_coding	14	abhydrolase domain containing 4 [Source:HGNC Symbol
15569	13.3705	-1.57355	1.05388	-1.4931	0.135411	0.998305	FALSE	ENSG00000211451	ENST00000604273	NA	GNRHR2	lncRNA	1	gonadotropin releasing hormone receptor 2 (pseudogene) [Source:HGNC Symbol
9404	137.181	-0.517419	0.346572	-1.49296	0.135447	0.998305	FALSE	ENSG00000238113	ENST00000427509	NA	LINC01410	lncRNA	9	long intergenic non-protein coding RNA 1410 [Source:HGNC Symbol
4813	833.464	-0.319914	0.214292	-1.49289	0.135467	0.998305	FALSE	ENSG00000164125	ENST00000585682	51313	GASK1B	protein_coding	4	golgi associated kinase 1B [Source:HGNC Symbol
779	6549.4	-0.222961	0.149352	-1.49286	0.135474	0.998305	FALSE	ENSG00000100441	ENST00000251343	23351	KHNYN	protein_coding	14	KH and NYN domain containing [Source:HGNC Symbol
24776	2.73497	3.70925	2.48487	1.49273	0.135507	0.998305	FALSE	ENSG00000130649	ENST00000463117	1571	CYP2E1	protein_coding	10	cytochrome P450 family 2 subfamily E member 1 [Source:HGNC Symbol
16408	10.5512	-2.21677	1.48582	-1.49195	0.135713	0.998305	FALSE	ENSG00000149043	ENST00000430303	90019	SYT8	protein_coding	11	synaptotagmin 8 [Source:HGNC Symbol
1475	3344.53	-0.213546	0.143218	-1.49106	0.135946	0.998305	FALSE	ENSG00000140319	ENST00000267884	6727	SRP14	protein_coding	15	signal recognition particle 14 [Source:HGNC Symbol
20453	5.78652	2.62678	1.76218	1.49064	0.136055	0.998305	FALSE	ENSG00000100433	ENST00000340700	54207	KCNK10	protein_coding	14	potassium two pore domain channel subfamily K member 10 [Source:HGNC Symbol
9006	181.432	0.455374	0.305581	1.49019	0.136174	0.998305	FALSE	ENSG00000130940	ENST00000377022	54897	CASZ1	protein_coding	1	castor zinc finger 1 [Source:HGNC Symbol
23548	2.70896	3.88009	2.6046	1.4897	0.136302	0.998305	FALSE	ENSG00000272563	ENST00000608834	NA	AC016745.2	lncRNA	2	novel transcript
17222	12.3947	1.62902	1.09356	1.48966	0.136314	0.998305	FALSE	ENSG00000113073	ENST00000506757	83697	SLC4A9	protein_coding	5	solute carrier family 4 member 9 [Source:HGNC Symbol
17559	8.28341	1.99389	1.33858	1.48955	0.136343	0.998305	FALSE	ENSG00000278034	ENST00000614863	NA	MIR6731	miRNA	1	microRNA 6731 [Source:HGNC Symbol
4007	1129.06	-0.283794	0.190575	-1.48915	0.136449	0.998305	FALSE	ENSG00000179933	ENST00000319074	55017	C14orf119	protein_coding	14	chromosome 14 open reading frame 119 [Source:HGNC Symbol
865	6149.21	-0.240308	0.161439	-1.48854	0.136609	0.998305	FALSE	ENSG00000184216	ENST00000369980	3654	IRAK1	protein_coding	X	interleukin 1 receptor associated kinase 1 [Source:HGNC Symbol
956	5413.3	-0.211862	0.142336	-1.48846	0.136629	0.998305	FALSE	ENSG00000197006	ENST00000563026	51108	METTL9	lncRNA	16	methyltransferase like 9 [Source:HGNC Symbol
24937	2.48348	-4.67264	3.14005	-1.48808	0.13673	0.998305	FALSE	ENSG00000271557	ENST00000605553	NA	YPEL5P2	processed_pseudogene	11	YPEL5 pseudogene 2 [Source:HGNC Symbol
15215	14.0562	1.54361	1.03744	1.48791	0.136775	0.998305	FALSE	ENSG00000228808	ENST00000428776	NA	HMGB3P4	processed_pseudogene	13	high mobility group box 3 pseudogene 4 [Source:HGNC Symbol
14737	21.2496	-1.37065	0.92148	-1.48745	0.136896	0.998305	FALSE	ENSG00000183837	ENST00000619635	29944	PNMA3	protein_coding	X	PNMA family member 3 [Source:HGNC Symbol
12379	39.2124	0.947531	0.637287	1.48682	0.137063	0.998305	FALSE	ENSG00000255148	ENST00000532137	NA	AC239802.2	lncRNA	1	novel transcript
1350	4190.4	-0.241757	0.162618	-1.48666	0.137106	0.998305	FALSE	ENSG00000101558	ENST00000400000	9218	VAPA	protein_coding	18	VAMP associated protein A [Source:HGNC Symbol
12515	39.869	0.908995	0.611811	1.48574	0.137347	0.998305	FALSE	ENSG00000118894	ENST00000458008	196483	EEF2KMT	protein_coding	16	eukaryotic elongation factor 2 lysine methyltransferase [Source:HGNC Symbol
5499	615.283	0.287078	0.193257	1.48547	0.137419	0.998305	FALSE	ENSG00000104812	ENST00000323798	2997	GYS1	protein_coding	19	glycogen synthase 1 [Source:HGNC Symbol
19046	4.81791	-2.92878	1.97173	-1.48539	0.137441	0.998305	FALSE	ENSG00000224114	ENST00000451736	NA	AL591846.1	processed_pseudogene	1	ribosomal protein S14 (RPS14) pseudogene
7309	302.717	0.405469	0.272998	1.48525	0.137479	0.998305	FALSE	ENSG00000038002	ENST00000264595	175	AGA	protein_coding	4	aspartylglucosaminidase [Source:HGNC Symbol
14865	15.6884	-1.48653	1.00087	-1.48523	0.137483	0.998305	FALSE	ENSG00000128482	ENST00000575165	7732	RNF112	protein_coding	17	ring finger protein 112 [Source:HGNC Symbol
16477	13.785	1.83998	1.239	1.48505	0.137531	0.998305	FALSE	ENSG00000285219	ENST00000643788	NA	HULC	lncRNA	6	hepatocellular carcinoma up-regulated long non-coding RNA [Source:HGNC Symbol
2389	2213.71	-0.229236	0.154405	-1.48464	0.137638	0.998305	FALSE	ENSG00000184203	ENST00000618156	5504	PPP1R2	protein_coding	3	protein phosphatase 1 regulatory inhibitor subunit 2 [Source:HGNC Symbol
5938	503.579	0.338875	0.228258	1.48461	0.137646	0.998305	FALSE	ENSG00000144455	ENST00000470751	285362	SUMF1	lncRNA	3	sulfatase modifying factor 1 [Source:HGNC Symbol
307	15012.5	-0.230921	0.155548	-1.48456	0.13766	0.998305	FALSE	ENSG00000198053	ENST00000622179	140885	SIRPA	protein_coding	20	signal regulatory protein alpha [Source:HGNC Symbol
6120	454.95	0.34388	0.231743	1.48389	0.137838	0.998305	FALSE	ENSG00000083097	ENST00000349129	23033	DOP1A	protein_coding	6	DOP1 leucine zipper like protein A [Source:HGNC Symbol
13338	28.338	1.04384	0.703468	1.48385	0.13785	0.998305	FALSE	ENSG00000185774	ENST00000382152	80333	KCNIP4	protein_coding	4	potassium voltage-gated channel interacting protein 4 [Source:HGNC Symbol
2408	2419.13	0.214096	0.144287	1.48382	0.137855	0.998305	FALSE	ENSG00000187605	ENST00000409262	200424	TET3	protein_coding	2	tet methylcytosine dioxygenase 3 [Source:HGNC Symbol
9045	165.177	0.475479	0.320447	1.4838	0.137862	0.998305	FALSE	ENSG00000109667	ENST00000508585	56606	SLC2A9	lncRNA	4	solute carrier family 2 member 9 [Source:HGNC Symbol
2318	2164.75	-0.26237	0.176858	-1.48351	0.13794	0.998305	FALSE	ENSG00000103496	ENST00000457779	6810	STX4	protein_coding	16	syntaxin 4 [Source:HGNC Symbol
9992	115.173	0.567752	0.382733	1.48342	0.137964	0.998305	FALSE	ENSG00000005436	ENST00000470285	6936	GCFC2	nonsense_mediated_decay	2	GC-rich sequence DNA-binding factor 2 [Source:HGNC Symbol
15653	16.8484	1.4397	0.970865	1.4829	0.1381	0.998305	FALSE	ENSG00000145113	ENST00000308466	4585	MUC4	nonsense_mediated_decay	3	mucin 4, cell surface associated [Source:HGNC Symbol
19363	7.04871	2.03915	1.37548	1.4825	0.138208	0.998305	FALSE	ENSG00000246214	ENST00000499131	NA	AC024588.1	lncRNA	5	novel transcript, antisense to FAM134B
3917	1086.97	-0.250116	0.16873	-1.48234	0.13825	0.998305	FALSE	ENSG00000115694	ENST00000316586	10494	STK25	protein_coding	2	serine/threonine kinase 25 [Source:HGNC Symbol
17553	8.4945	1.87919	1.26772	1.48233	0.138251	0.998305	FALSE	ENSG00000279294	ENST00000623398	NA	AC092135.1	TEC	16	novel transcript
2158	2130.62	-0.224789	0.151668	-1.48212	0.138309	0.998305	FALSE	ENSG00000160948	ENST00000529182	51160	VPS28	protein_coding	8	VPS28 subunit of ESCRT-I [Source:HGNC Symbol
6900	336.535	-0.356527	0.240585	-1.48192	0.138362	0.998305	FALSE	ENSG00000204438	ENST00000375906	7918	GPANK1	protein_coding	6	G-patch domain and ankyrin repeats 1 [Source:HGNC Symbol
2777	1710	-0.264587	0.178556	-1.48181	0.13839	0.998305	FALSE	ENSG00000162517	ENST00000373703	553115	PEF1	protein_coding	1	penta-EF-hand domain containing 1 [Source:HGNC Symbol
6079	501.766	-0.314113	0.212007	-1.48162	0.138442	0.998305	FALSE	ENSG00000102100	ENST00000635285	7355	SLC35A2	nonsense_mediated_decay	X	solute carrier family 35 member A2 [Source:HGNC Symbol
9168	140.378	-0.498584	0.336554	-1.48144	0.13849	0.998305	FALSE	ENSG00000134072	ENST00000256460	8536	CAMK1	protein_coding	3	calcium/calmodulin dependent protein kinase I [Source:HGNC Symbol
11692	53.6397	0.793278	0.535578	1.48116	0.138563	0.998305	FALSE	ENSG00000279265	ENST00000623124	NA	AC000123.2	TEC	7	TEC
18570	7.78239	2.00634	1.35464	1.48108	0.138585	0.998305	FALSE	ENSG00000215196	ENST00000399760	NA	BASP1-AS1	lncRNA	5	BASP1 antisense RNA 1 [Source:HGNC Symbol
15982	12.8133	-1.80846	1.22128	-1.48079	0.138662	0.998305	FALSE	ENSG00000258303	ENST00000551257	NA	AC012464.2	lncRNA	12	novel transcript
5444	868.574	-1.18405	0.799609	-1.48078	0.138665	0.998305	FALSE	ENSG00000162747	ENST00000650385	2215	FCGR3B	protein_coding	1	Fc fragment of IgG receptor IIIb [Source:HGNC Symbol
2843	1628.01	-0.242495	0.163808	-1.48036	0.138776	0.998305	FALSE	ENSG00000125826	ENST00000411647	10616	RBCK1	protein_coding	20	RANBP2-type and C3HC4-type zinc finger containing 1 [Source:HGNC Symbol
6263	448.899	0.343925	0.232531	1.47905	0.139126	0.998305	FALSE	ENSG00000260196	ENST00000568280	NA	AC124798.1	lncRNA	11	antisense to KCNJ11 and overlapping to a novel gene
11620	50.1001	0.851732	0.575889	1.47899	0.139144	0.998305	FALSE	ENSG00000137266	ENST00000436008	63027	SLC22A23	protein_coding	6	solute carrier family 22 member 23 [Source:HGNC Symbol
24944	2.33237	3.93705	2.6621	1.47893	0.139159	0.998305	FALSE	ENSG00000255535	ENST00000527151	NA	AP003041.2	processed_pseudogene	11	similar to ribosomal protein L10 (RPL10) pseudogene
671	7734.41	-0.239267	0.161793	-1.47884	0.139182	0.998305	FALSE	ENSG00000163870	ENST00000648957	131601	TPRA1	protein_coding	3	transmembrane protein adipocyte associated 1 [Source:HGNC Symbol
14030	21.001	1.189	0.804377	1.47816	0.139364	0.998305	FALSE	ENSG00000099284	ENST00000373255	55506	H2AFY2	protein_coding	10	H2A histone family member Y2 [Source:HGNC Symbol
6319	427.819	-0.415309	0.280963	-1.47816	0.139364	0.998305	FALSE	ENSG00000006327	ENST00000571351	51330	TNFRSF12A	retained_intron	16	TNF receptor superfamily member 12A [Source:HGNC Symbol
11828	44.0254	-0.924163	0.625494	-1.47749	0.139543	0.998305	FALSE	ENSG00000158292	ENST00000377893	387509	GPR153	protein_coding	1	G protein-coupled receptor 153 [Source:HGNC Symbol
4751	1037.37	0.271617	0.183844	1.47743	0.13956	0.998305	FALSE	ENSG00000179981	ENST00000584217	10194	TSHZ1	retained_intron	18	teashirt zinc finger homeobox 1 [Source:HGNC Symbol
7558	251.34	0.399932	0.270703	1.47739	0.139572	0.998305	FALSE	ENSG00000196950	ENST00000458054	57181	SLC39A10	protein_coding	2	solute carrier family 39 member 10 [Source:HGNC Symbol
4752	831.621	-0.271559	0.183821	-1.47731	0.139594	0.998305	FALSE	ENSG00000126746	ENST00000319770	171017	ZNF384	protein_coding	12	zinc finger protein 384 [Source:HGNC Symbol
11856	42.1116	0.95317	0.645405	1.47686	0.139714	0.998305	FALSE	ENSG00000174989	ENST00000652555	26259	FBXW8	protein_coding	12	F-box and WD repeat domain containing 8 [Source:HGNC Symbol
5854	530.338	0.301654	0.204327	1.47633	0.139856	0.998305	FALSE	ENSG00000100335	ENST00000464629	54471	MIEF1	lncRNA	22	mitochondrial elongation factor 1 [Source:HGNC Symbol
19239	3.65005	3.13329	2.12324	1.47571	0.140021	0.998305	FALSE	ENSG00000283122	ENST00000635591	NA	HYMAI	lncRNA	6	hydatidiform mole associated and imprinted [Source:HGNC Symbol
2767	1965.26	-0.255862	0.173384	-1.47569	0.140026	0.998305	FALSE	ENSG00000244462	ENST00000374114	10137	RBM12	protein_coding	20	RNA binding motif protein 12 [Source:HGNC Symbol
18753	5.65193	2.33782	1.58436	1.47556	0.140062	0.998305	FALSE	ENSG00000271931	ENST00000606729	NA	AL353135.1	lncRNA	6	novel transcript, antisense to PNRC1
17145	8.18135	2.03001	1.37576	1.47555	0.140065	0.998305	FALSE	ENSG00000049323	ENST00000404816	4052	LTBP1	protein_coding	2	latent transforming growth factor beta binding protein 1 [Source:HGNC Symbol
9761	122.288	0.536178	0.363429	1.47533	0.140124	0.998305	FALSE	ENSG00000107890	ENST00000445828	22852	ANKRD26	protein_coding	10	ankyrin repeat domain 26 [Source:HGNC Symbol
16627	9.02028	1.96049	1.32885	1.47533	0.140124	0.998305	FALSE	ENSG00000272217	ENST00000606432	NA	AL645940.1	lncRNA	6	novel transcript
23591	2.17026	4.24969	2.88055	1.4753	0.140131	0.998305	FALSE	ENSG00000255057	ENST00000525666	NA	AP003041.1	processed_pseudogene	11	zinc finger protein 260 (ZNF260) pseudogene
6723	384.885	-0.356129	0.241394	-1.4753	0.140131	0.998305	FALSE	ENSG00000117318	ENST00000374561	3399	ID3	protein_coding	1	inhibitor of DNA binding 3, HLH protein [Source:HGNC Symbol
2269	1688.29	0.292937	0.198592	1.47507	0.140193	0.998305	FALSE	ENSG00000169442	ENST00000374213	1043	CD52	protein_coding	1	CD52 molecule [Source:HGNC Symbol
[truncated: 56,736 more rows]
