# Supplementary material for: Diacylglycerols and Lysophosphatidic Acid, Enriched on Lipoprotein(a), Contribute to Monocyte Inflammation
Source: Arterioscler Thromb Vasc Biol. 2024 Jan 25;44(3):720–40. doi: 10.1161/ATVBAHA.123.319937 (PMC10880937; doi:10.1161/ATVBAHA.123.319937)
Supplement: Supplementary file 7 [file atv-44-720-s007.xlsx]

## Sheet: Statistics
Metabolite	Group_High_LPa_sample_9	Group_High_LPa_sample_10	Group_High_LPa_sample_11	Group_High_LPa_sample_12	Group_High_LPa_sample_13	Group_High_LPa_sample_14	Group_High_LPa_sample_15	Group_High_LPa_sample_16	Group_High_LPa_sample_17	Group_High_LPa_sample_18	Group_High_LPa_sample_19	Group_High_LPa_sample_20	Group_High_LPa_sample_21	Group_High_LPa_sample_22	Group_Low_LPa_sample_23	Group_Low_LPa_sample_24	Group_Low_LPa_sample_25	Group_Low_LPa_sample_26	Group_Low_LPa_sample_27	Group_Low_LPa_sample_28	Group_Low_LPa_sample_29	Group_Low_LPa_sample_30	Group_Low_LPa_sample_31	Group_Low_LPa_sample_32	Group_Low_LPa_sample_33	Group_Low_LPa_sample_34	Group_Low_LPa_sample_35	Group_Low_LPa_sample_36	P_Value	HOLM	BONFERRONI	FDR	VIP_score	Fold_change	Log2_fold_change			Group_High_LPa_sample_9	Group_High_LPa_sample_10	Group_High_LPa_sample_11	Group_High_LPa_sample_12	Group_High_LPa_sample_13	Group_High_LPa_sample_14	Group_High_LPa_sample_15	Group_High_LPa_sample_16	Group_High_LPa_sample_17	Group_High_LPa_sample_18	Group_High_LPa_sample_19	Group_High_LPa_sample_20
C1P(d32:2)	57.5529	72.8114	48.7179	69.9118	72.4728	65.2382	55.8451	52.8652	62.6233	54.943	30.9385	60.0434	64.5475	52.2764	49.2658	62.097	52.1682	61.2333	47.0732	45.7123	58.455	53.4277	46.8198	39.7172	46.8901	40.2629	55.6726	36.2236	0.0210808	1	1	0.385886	1.5853	0.846771	-0.239957		C1P	102.487	141.25	107.707	198.549	166.546	159.025	143.708	145.446	132.475	111.625	86.6481	107.378
C1P(d34:1)	44.9339	68.4391	58.9896	128.637	94.0729	93.787	87.8629	92.5806	69.8521	56.6825	55.7096	47.3349	40.6491	62.7856	72.4302	104.669	64.0481	71.7785	35.1206	110.217	100.256	139.655	55.0019	62.778	37.2928	43.0386	84.6986	37.2823	0.916485	1	1	0.980216	0.283398	1.01591	0.0227751		CE	932592	1.23218e+06	694609	627327	467888	837971	707479	742021	881998	640956	1.13438e+06	840900
CE(14:0)	283.702	195.865	267.561	191.783	34.5024	233.384	98.9991	261.382	141.215	98.8143	167.202	145.647	264.154	152.561	168.108	139.251	155.861	364.306	204.048	309.973	203.736	257.736	169.407	178.075	160.345	124.917	138.543	119.305	0.690088	1	1	0.918982	1.14212	1.06183	0.0865475		Cer(d)	462.822	510.614	356.177	433.673	289.43	374.63	374.206	348.557	433.81	315.138	376.396	420.142
CE(14:1)	194.218	89.7599	69.2439	124.938	14.6073	182.941	25.0447	118.244	114.37	62.1758	158.605	127.308	120.105	50.8735	76.1987	103.939	98.5507	370.045	151.456	186.096	48.6455	143.959	150.55	80.836	71.4097	109.518	133.581	70.6047	0.353698	1	1	0.742641	0.945286	1.23613	0.305825		DG	7846.28	7147.41	10804	4009.56	4114.41	3755.87	4625.93	3955.83	6148.65	4910.72	3255.7	6007.7
CE(15:0)	131.244	120.424	72.4532	59.3141	30.089	97.8008	63.6189	102.341	57.5419	61.9195	159.366	60.0547	107.348	92.9452	60.9538	59.2044	80.673	93.1681	75.4739	128.789	43.5845	91.2825	66.9937	73.9247	77.7902	81.8845	54.1412	67.4692	0.303445	1	1	0.730465	0.736218	0.867544	-0.204992		DG(O)	18.194	15.2529	15.7551	13.2185	9.48972	12.0093	11.4251	13.8495	14.4938	12.5967	10.7349	17.1909
CE(15:1)	39.7644	10.3106	15.3014	25.8907	4.76822	20.4017	16.4833	44.121	20.8344	19.4432	33.5091	20.8579	25.0116	21.6881	25.0377	18.0616	26.2569	49.0828	27.6596	28.2993	16.0871	29.3571	21.6401	14.1257	16.923	31.5736	38.0161	16.4484	0.462562	1	1	0.828514	0.53479	1.12621	0.171477		Hex2Cer(d)	137.896	112.635	86.0192	106.497	79.586	135.365	102.868	145.534	133.061	110.928	162.862	104.914
CE(16:0)	10232.9	12400.7	8106.09	7305.53	4872.57	8408.28	8866.95	8259.23	9368.2	7130.34	12970.7	9013.96	10811.5	9247.87	6952.68	8217.59	9464.59	9478.6	6792.9	12559	6271.94	10628.6	8418.95	8812.08	7995.82	8802.15	7129.78	5647.29	0.354751	1	1	0.742641	0.793593	0.922652	-0.116142		HexCer(d)	172.555	191.341	102.359	95.2253	79.5679	211.342	130.799	168.41	211.984	99.7927	187.205	212.316
CE(16:1)	4277.78	6648.43	5979.27	3908.95	1844.6	5803.05	3879.45	5589.61	6793.11	2324.4	5939.69	4480.13	4773.77	3923.2	2778.81	7134.59	4426.04	9444.67	7200.75	9110.58	3345.65	6901.13	4571.27	4184.11	2810.83	3265.68	7570.29	3064.47	0.37107	1	1	0.763344	0.861645	1.14575	0.196289		LPA	0.660283	1.68516	1.01425	1.22659	1.08313	1.04067	4.68699	1.11568	0.623531	1.1553	1.61155	1.14076
CE(16:2)	519.499	570.115	290.631	306.316	141.738	453.997	191.265	421.214	430.727	293.531	589.848	405.661	512.107	316.73	352.697	523.001	376.588	666.675	402.284	793.676	260.568	475.217	554.021	373.289	235.548	589.84	497.727	308.12	0.229532	1	1	0.692873	1.10094	1.17744	0.235654		LPC	5268.24	9819.02	9098	7601.56	5576.66	5430.17	4220.46	4962.29	6304.02	6040.95	6401.34	7051.36
CE(16:3)	155.588	306.033	107.807	94.1714	89.867	171.465	38.1546	146.059	154.459	89.4943	262.611	135.021	162.86	99.4936	73.4112	164.86	132.025	252.95	136.224	273.194	84.7609	243.962	151.732	143.665	87.8882	190.182	131.783	77.7671	0.718998	1	1	0.928446	0.61002	1.06523	0.0911697		LPC(O)	64.4592	155.525	171.932	82.1327	52.7728	70.6667	37.0116	44.2522	76.9765	55.3668	83.8415	93.9469
CE(17:0)	915.633	1060.22	530.351	667.904	318.251	725.935	534.527	1049.27	793.993	565.741	1455.76	573.258	806.475	987.639	519.052	643.345	911.355	774.897	650.629	977.896	440.777	995.146	729.705	694.889	801.431	827.246	551.165	477.319	0.448345	1	1	0.81823	0.52534	0.909867	-0.136272		LPE	80.2973	46.8615	62.8854	55.9123	61.7659	71.0932	67.5929	54.7009	58.454	41.07	53.2401	58.0113
CE(17:1)	1270.03	1510.68	908.357	1019.67	570.069	1224.22	929.397	1169.64	1472	686.904	1646.76	950.553	1097.43	1136.11	633.882	1005.94	1055.89	1575.1	1181.65	1632.08	768.785	1209.86	1006.26	991.409	1087.28	946.09	958.926	774.066	0.624552	1	1	0.893399	0.416259	0.950962	-0.0725399		LPE(O)	4.59301	9.02984	9.18345	8.61451	4.50646	8.62425	17.326	5.25269	5.90982	5.52907	8.57788	5.24633
CE(17:2)	302.86	309.574	234.098	205.737	58.1661	269.51	127.576	277.934	196.164	162.451	266.668	236.445	293.267	219.573	183.329	236.523	248.159	338.101	309.283	481.279	212.874	301.77	300.622	251.547	199.9	274.366	282.092	167.507	0.128462	1	1	0.580055	1.47775	1.19852	0.261254		PA	1.03383	0.497641	0.555176	0.304607	0.243524	0.201271	0.942011	0.26487	0.333296	0.217967	0.354175	0.471452
CE(17:3)	38.539	27.3285	7.16628	17.9605	0	26.1746	0	13.8183	13.5062	15.9355	43.0919	33.7585	36.4719	12.9805	30.9185	52.9245	17.4388	33.4994	14.4781	45.9485	16.9693	29.6612	21.8655	10.2576	12.3076	29.6757	39.1575	17.8686	0.238573	1	1	0.695221	1.10084	1.30077	0.379361		PC	9802.33	13041.4	13265.3	10891.6	10347.4	11000.3	8999.72	10625.8	11297.2	11423.5	9471.27	10893.1
CE(18:0)	4037.95	7963.14	3865.35	3309.15	1765.92	4416.79	2958.8	5381.73	4868.6	2707.48	6672.67	3750.04	4261.5	5945.45	2183.2	3247.87	5988.29	4280.08	3298.79	5236.74	2873.41	4902.1	4140.41	4325.88	4236.84	5106.77	3070.6	1933.05	0.361659	1	1	0.750345	0.637604	0.885621	-0.175238		PC(O)	1057.14	1482.85	1311.54	1077.7	1057.46	1347.53	706.65	965.538	1144.98	1073.57	1081.35	1350.35
CE(18:1)	116970	162115	91373.8	77171	54265.4	105375	98321.7	98318.2	116582	73641.6	145817	99940.4	110614	116849	73511.3	111802	113738	117828	112489	145583	75344.4	123048	113804	92537.5	101779	104905	104241	66013.4	0.935401	1	1	0.983057	0.515984	0.992686	-0.0105903		PE	740.661	253.269	331.051	225.034	381.479	421.541	377.678	239.366	318.81	222.894	348.454	329.084
CE(18:2)	492550	607896	372993	340331	185547	427454	384572	391127	440966	341221	517290	418869	481941	481638	389085	477426	480342	483461	419761	510640	309681	471640	483469	415031	413888	430183	456598	293716	0.738908	1	1	0.930466	0.855947	1.02558	0.0364407		PE(O)	485.463	619.578	637.054	564.996	326.614	723.279	669.653	350.371	472.375	566.844	629.037	529.074
CE(18:3)	50874.4	79941.2	39892.3	37015.4	15221.5	56880.2	19968.1	45265.3	54968.9	29451.7	56100.5	72366.6	50889.6	28165.1	30218.3	68359	46171.4	83713.3	53571.4	60139.5	36518.1	51858.2	45788.5	47093.6	36141.2	38882.3	43195.4	27095.9	0.727762	1	1	0.928446	0.741043	1.04984	0.0701637		PI	334.927	261.995	232.651	295.33	213.797	309.321	258.432	231.771	254.184	257.133	168.778	229.29
CE(18:4)	1295.15	2657.12	844.37	753.54	327.666	1403.06	154.503	787.333	1809.37	592.684	1564.2	1489.86	1719.85	282.887	470.479	1091.35	804.398	3034.11	1738.88	3868.38	946.669	2048.1	1567.12	1027.58	957.481	1913.8	997.251	537.492	0.247548	1	1	0.699875	1.27473	1.33935	0.42153		PS	18.195	13.8793	14.7399	15.0017	7.45931	19.0163	19.9086	15.0388	14.3493	27.9579	15.4282	23.9083
CE(19:0)	164.896	262.951	142.973	119.815	63.4662	152.381	131.975	172.891	182	108.038	240.842	155.037	153.09	205.791	105.601	133.942	190.917	163.872	126.06	200.767	97.8281	164.648	150.092	146.832	167.404	191.936	136.884	94.9515	0.435605	1	1	0.815665	0.579446	0.918263	-0.123021		S1P	213.474	141.888	128.017	110.856	115.492	185.892	141.899	131.749	93.2953	138.94	124.778	115.881
CE(19:1)	1668.29	1984.86	893.965	882.664	522.808	1352.55	1300.64	1688.59	1491.37	985.007	1773.22	1224.74	1371.73	1808.93	925.72	2142.64	2000.96	1359.94	1676.49	1541.3	806.526	1466.46	1373.89	1138.61	1861.63	1848.33	1590.51	1014.68	0.419211	1	1	0.806349	0.649811	1.0949	0.130802		SM(d)	5529.94	6660.55	6771.17	6472.8	6148.7	7189.95	4496.62	6377.68	5483.15	4749.76	5801.51	5791.36
CE(19:2)	3448.41	3072.87	1596.97	1821.03	775.267	2308.89	2653.48	3554.05	2693.25	2326.31	2324.4	2576.08	3320.74	3015.82	2358.55	4648.96	4106.84	2670.37	3020.7	2295.02	1604.41	2070.47	3021.53	2746.13	4178.87	3611.6	3958.85	2466.37	0.115164	1	1	0.565031	1.21121	1.20489	0.268902		SM(t)	31.3709	47.243	44.8422	41.8785	37.3147	49.7015	28.5608	36.3699	37.4531	24.5609	39.5798	31.1806
CE(19:3)	697.121	507.058	352.564	446.172	152.262	584.034	411.922	733.006	527.105	387.626	441.292	683.596	578.01	527.508	540.505	1006.52	789.938	688.019	689.823	636.059	343.821	433.091	637.203	523.496	710.43	879.488	1094.95	543.066	0.01759	1	1	0.361367	1.68974	1.35383	0.437042		SPH	123.193	133.668	131.797	131.289	136.1	140.899	136.825	137.413	133.31	137.263	139.167	134.73
CE(19:4)	301.117	165.382	112.38	72.9407	44.1742	139.09	89.6986	146.455	120.919	121.784	230.431	211.349	160.801	96.6406	117.008	195.438	148.478	237.807	177.872	516.02	92.1178	228.781	236.798	162.849	153.001	386.09	196.894	101.213	0.0742814	1	1	0.53039	1.47301	1.46554	0.55143		TG	11206	14902.1	18256.2	11553.2	11395	9134.71	11909.5	8546.08	10950.6	10146.8	9107.02	9959.92
CE(20:0)	73.1466	113.89	65.1896	52.0416	16.0146	71.4197	55.3606	102.853	88.6335	47.1314	88.7442	64.8273	75.246	105.592	46.2686	57.235	115.758	78.4543	62.9387	81.9786	47.4494	97.4827	82.6502	67.8114	89.3071	104.95	77.9543	38.147	0.829845	1	1	0.943847	0.487832	1.02774	0.039472		TG(O)	21.882	20.4706	38.9517	16.1535	12.1308	17.5828	17.1962	16.4116	17.1574	11.4753	19.2535	19.0481
CE(20:1)	1464.64	1546.03	631.907	577.276	371.325	968.992	1023.17	1141.26	1148.45	568.392	1115.07	938.277	1116.8	1226.08	653.409	1804.18	1478.33	921.436	1046.55	1344.72	648.128	1298.1	1305.04	948.764	1157.12	1578.25	1079.38	688.941	0.261676	1	1	0.70486	0.944838	1.15282	0.205169
CE(20:2)	3121.18	3556.03	1459.95	1500.18	763.787	1998.44	2082.19	2645.8	2205.3	1720.23	2391.37	2272.13	2797.58	2779.91	1917.8	4388.93	3176.3	2525.6	1990.94	2297.73	1854.94	2547.49	2647.56	2337.35	2525.25	2720.29	2451.18	1604.91	0.332406	1	1	0.730465	0.917387	1.11798	0.1609		lpa/pa	0.638675	3.3863	1.8269	4.02681	4.44773	5.1705	4.97552	4.21218	1.8708	5.30035	4.55015	2.41967
CE(20:3)	28196.1	43929.7	27163.7	18149	12056.7	30639.2	15475.4	26663	24568.3	21230.6	45927.3	17314	24259.7	31562.3	10029	33925.7	33894.1	43098.5	19435.6	31960.3	17988.8	25981.7	15264.1	21914.5	19927.9	14108	18546.8	12792.3	0.35672	1	1	0.744856	0.652311	0.868529	-0.203354
CE(20:4)	110283	208530	92703.1	102863	164240	130738	121621	111222	153711	113652	224243	127749	126251	126201	71888.1	130149	140789	154658	84398.3	170336	93097.6	136357	139169	108083	141679	107200	76618.8	79406.3	0.148207	1	1	0.590692	1.00289	0.853617	-0.22834
CE(20:5)	49359.7	39749.4	20997	17583.6	9208.88	30998.1	12525.4	15460.8	34444.8	18929.7	47950.7	39798	47435.3	8066.22	21423	25594.8	27949.2	57315.7	29450	133304	14508.3	55121.6	60139.4	30233.4	22031.3	81851.5	24106.3	21462.8	0.130716	1	1	0.580055	1.41058	1.54008	0.623002
CE(21:0)	26.288	46.0717	27.7645	22.5039	12.7249	27.1713	20.6318	35.9368	31.3259	22.5965	40.4126	24.2722	29.1463	28.1277	22.9257	27.5356	41.0703	33.455	21.5368	28.5235	22.9219	34.0983	33.664	25.1203	27.5775	35.8507	27.4037	15.0111	0.966443	1	1	0.98899	0.461896	1.00435	0.006269
CE(21:2)	1101.73	1276.19	671.847	683.527	304.758	880.511	796.024	643.876	720.336	667.942	879.123	1018.38	1147.85	971.094	947.224	1112.44	890.761	1012.64	829.808	1085.76	632.115	1026.67	1032.28	942.723	853.64	876.846	922.246	685.641	0.325273	1	1	0.730465	1.4269	1.09246	0.127579
CE(21:3)	141.531	197.215	129.298	87.006	58.5222	130.75	89.6602	144.543	115.865	121.238	184.911	86.7971	97.0966	163.484	71.5804	190.087	173.092	179.34	114.846	118.142	86.9336	124.246	79.5114	100.656	125.297	93.5805	112.132	75.1796	0.622453	1	1	0.891655	0.352681	0.940905	-0.0878794
CE(21:4)	283.864	519.288	222.419	287.257	450.822	452.284	407.49	483.966	549.908	353.351	539.917	350.554	361.571	412.452	254.13	561.558	526.965	461.496	299.625	443.989	269.798	350.997	426.782	325.372	644.107	442.121	389.22	304.754	0.964604	1	1	0.98899	0.122963	1.00454	0.00653608
CE(21:5)	361.342	230.954	132.631	120.745	128.495	216.438	159.625	219.777	237.505	163.087	236.218	307.337	323.575	131.296	154.383	380.177	326.889	295	222.016	682.84	103.444	264.509	402.412	232.901	342.157	679.478	299.345	217.272	0.0313621	1	1	0.464877	1.7252	1.55028	0.63253
CE(22:0)	58.0948	82.5873	57.3834	37.3147	16.673	57.2629	53.1738	59.0947	70.52	39.9468	55.861	54.9879	65.7721	95.6872	38.03	47.2156	80.8323	60.1441	44.6881	47.0198	45.8803	71.7503	69.9599	49.2423	68.4088	83.4994	80.2009	29.9471	0.898405	1	1	0.969957	0.537247	1.01549	0.0221755
CE(22:1)	411.206	232.209	134.892	87.9126	41.2924	132.177	184.179	148.624	192.302	99.6885	187.146	147.403	365.402	170.023	126.242	125.317	160.167	156.171	208.703	496.6	89.9308	362.996	371.468	185.706	225.725	618.556	132.622	134.187	0.235621	1	1	0.695221	1.18234	1.3393	0.421476
CE(22:2)	138.861	175.918	74.718	71.675	39.2063	105.295	95.2237	106.222	107.701	84.2355	125.903	118.984	114.503	128.412	80.0131	129.084	106.055	130.045	91.4741	111.754	73.9551	137.242	129.146	105.045	110.683	120.321	104.453	68.7002	0.941034	1	1	0.983057	0.570595	1.00747	0.010743
CE(22:3)	196.074	296.716	105.126	95.5188	65.5921	158.75	100.376	185.807	154.5	146.827	185.269	114.51	128.096	191.057	78.588	278.198	207.496	186.806	95.2599	121.591	14.9634	151.069	121.812	122.465	140.367	110.387	113.818	87.5599	0.368492	1	1	0.759487	0.623126	0.861672	-0.214789
CE(22:4)	539.622	965.302	338.457	398.63	591.084	584.404	520.776	706.7	711.925	489.338	772.257	573.563	466.081	584.546	340.1	898.565	834.419	616.168	351.681	508.872	449.621	490.085	645.738	487.943	690.664	512.503	428.252	360.23	0.483914	1	1	0.839855	0.56846	0.92383	-0.1143
CE(22:5)	898.408	1543.24	808.368	680.739	636.761	1118.61	715.012	1282.89	1266.08	898.411	2030.37	976.836	979.238	1456.5	473.267	1062.65	1576.91	1241.57	785.239	1468.74	932.782	1288.7	1030.35	907.069	976.639	1016.37	714.097	637.016	0.532948	1	1	0.86085	0.442704	0.922828	-0.115866
CE(22:6)	44162	37474	19266.2	7394.68	11633.1	19840.4	25067.1	14996.7	16580.9	17638.4	49716.7	30342.8	34542.9	17688.9	18093.6	25882.7	19610.1	19280.6	14702	56988.5	20917.1	42380.8	41550.5	27523.6	17990.3	35362.5	18825.2	16829.3	0.660962	1	1	0.902432	0.719271	1.08544	0.118279
CE(22:7)	147.057	109.046	35.2309	12.6171	18.1007	87.442	47.7079	69.3677	61.4642	48.46	204.678	109.664	115.933	45.0546	55.8303	111.91	51.3974	86.9544	48.4891	165.674	58.6669	114.583	114.546	83.6484	34.0269	118.577	65.9459	55.1024	0.828039	1	1	0.943847	0.366815	1.04815	0.0678391
CE(23:0)	31.7444	39.5151	29.9864	24.6519	12.3736	32.081	29.4321	53.432	32.2432	22.7247	35.7771	28.0969	27.2181	34.7483	25.8378	30.2973	50.5023	31.5301	23.0375	29.2068	26.3869	38.2101	32.9748	30.2452	29.9371	34.6644	27.1764	22.345	0.969602	1	1	0.98899	0.0722046	0.996145	-0.00557238
CE(23:1)	48.9155	76.6509	30.0738	27.6463	11.0162	35.7597	28.4029	42.6289	45.1731	29.547	47.5987	39.3539	43.1802	43.6631	29.257	35.3679	37.3252	38.5366	32.0238	44.8407	17.7356	42.7541	45.7607	36.4806	46.0465	59.0012	30.2894	25.5044	0.675773	1	1	0.911478	0.512963	0.947806	-0.0773363
CE(23:4)	105.645	226.054	86.3564	79.9867	129.605	125.207	132.173	83.6494	137.242	109.745	189.529	110.229	115.225	118.014	68.7157	141.208	104.379	144.495	65.3936	172.611	84.3843	139.009	138.55	93.764	129.29	95.5165	81.3893	77.5547	0.288494	1	1	0.722738	0.729315	0.878536	-0.186827
CE(24:0)	83.9723	144.781	95.2922	70.1517	38.4254	88.9681	84.0994	97.5816	98.0459	68.8746	83.3717	93.6187	93.3863	154.181	73.8332	98.5214	131.434	104.595	81.1125	91.4025	71.0418	105.75	114.85	70.3137	103.861	131.045	111.424	50.6527	0.750152	1	1	0.932343	0.620839	1.03482	0.0493844
CE(24:1)	252.252	281.545	154.851	137.668	79.7045	189.328	191.389	199.671	244.861	147.573	233.573	166.371	189.372	191.046	140.419	176.999	162.267	199.888	151.13	221.14	124.028	210.761	225.254	162.426	221.916	257.996	150.486	100.471	0.556488	1	1	0.864671	0.507098	0.942079	-0.0860796
CE(24:2)	72.0351	103.116	49.1024	53.24	27.4352	58.5649	50.8641	64.2659	78.9192	51.6515	68.9864	67.1774	62.6239	61.849	42.8323	69.5262	58.9895	68.8858	50.3946	60.9788	38.7964	69.9238	64.2965	47.2069	59.9069	65.8363	51.1429	36.9297	0.288109	1	1	0.722738	0.746053	0.903217	-0.146855
CE(24:3)	35.862	52.9671	25.5197	27.0822	18.2967	31.8255	33.3279	35.0801	32.9082	31.6876	36.5778	32.397	25.8474	30.9826	20.8323	42.2651	32.2442	45.9811	24.7815	26.9913	22.5648	34.9745	40.4405	25.7331	28.9852	24.6335	28.2152	18.6991	0.444467	1	1	0.81823	0.526476	0.926681	-0.109856
CE(24:4)	59.3163	154.765	41.0766	38.8686	31.2766	55.9501	70.0251	73.599	77.705	69.361	110.996	71.6353	49.4653	105.566	37.439	99.9896	80.1676	70.8106	45.5287	42.2931	44.9342	57.1526	60.3445	52.0915	81.7868	57.7366	43.1342	34.5957	0.173132	1	1	0.627112	0.996297	0.800317	-0.321356
CE(24:5)	54.4547	90.6441	47.3267	19.9862	8.6473	28.2009	60.9938	39.3122	62.5374	49.8254	76.1426	54.3757	82.3592	78.6368	33.1647	87.8922	56.5479	38.4825	30.045	45.96	23.5215	48.9261	41.8101	56.6131	75.6597	93.1679	31.1965	29.1563	0.621232	1	1	0.891655	0.517019	0.918641	-0.122427
CE(24:6)	112.375	85.9289	68.2278	28.5672	33.8954	61.1464	58.1181	35.5677	78.9423	80.5448	108.264	50.467	53.2972	43.9435	31.2817	109.518	42.6333	74.1495	24.6745	89.4503	71.4669	82.2894	72.4508	69.8411	68.2643	69.5439	45.2199	38.1706	0.938759	1	1	0.983057	0.309721	0.988512	-0.0166693
CE(25:0)	49.6969	70.5211	44.053	43.9065	28.939	56.4409	50.0921	50.8024	46.645	41.8354	49.2244	49.1074	41.9766	51.7486	43.8838	59.9267	58.8796	55.6845	34.8649	46.6635	42.89	52.7599	60.4969	40.3875	43.0872	47.6692	45.7143	28.1438	0.780288	1	1	0.938016	0.370643	0.979352	-0.0301011
CE(25:1)	59.7391	59.192	35.926	27.4089	18.4927	49.3016	52.4775	40.9518	52.2147	41.1287	45.3514	32.9093	31.9383	49.2721	36.9139	40.187	39.864	48.291	30.339	33.5331	32.4715	54.0614	46.6354	32.1192	35.7793	41.5611	32.4078	20.849	0.211328	1	1	0.665406	0.86064	0.880444	-0.183697
CE(25:2)	15.008	14.8762	6.53475	6.61945	3.03923	13.5319	13.64	12.6653	17.8762	8.86317	10.1599	9.05609	8.48433	13.2229	9.86916	9.58907	9.51791	14.1001	6.74016	6.85239	5.71398	11.8806	12.3461	8.7838	8.32985	14.205	7.02747	7.72153	0.268063	1	1	0.70486	0.825037	0.86391	-0.211046
CE(26:0)	42.3548	62.581	41.9249	38.705	22.6891	39.3155	44.3994	45.7011	47.7343	32.8562	40.8654	49.8947	37.6717	61.2552	37.2207	52.0937	60.9581	50.5893	30.6642	41.2672	30.7153	52.3937	55.6069	32.9846	45.9141	46.3309	44.6025	24.4313	0.969193	1	1	0.98899	0.471568	0.996421	-0.00517261
CE(26:1)	61.8414	89.9053	47.0651	43.7778	28.504	54.3759	62.4734	51.6984	63.861	49.4682	51.5069	62.6475	50.3552	61.28	45.845	72.2013	61.3703	64.3159	47.9342	65.8008	32.0299	61.889	75.5948	41.9493	59.8713	71.684	53.8582	30.1745	0.939293	1	1	0.983057	0.482782	1.00739	0.0106283
CE(26:2)	22.7927	39.7163	13.6924	15.3945	10.4611	21.6843	21.8252	21.9817	23.6569	20.3152	23.0078	23.3031	20.1272	19.1196	16.4771	23.5602	19.521	25.8409	18.0827	23.7028	14.4626	21.084	30.7676	17.6161	22.052	24.8204	22.1088	12.129	0.876437	1	1	0.965661	0.28809	0.983664	-0.0237622
CE(26:3)	18.9701	35.8339	13.8859	14.1839	10.6431	20.0914	18.5886	19.699	18.9465	21.357	19.8496	20.8192	12.0307	17.2848	9.88275	23.803	19.138	26.2353	10.5527	16.7598	12.2189	17.9599	23.9046	14.7583	15.3978	15.0627	14.2354	9.67163	0.286197	1	1	0.722738	0.751915	0.875649	-0.191575
CE(26:4)	21.153	40.9601	14.7101	14.8117	16.0567	23.1621	22.8236	21.4634	25.3078	23.1895	31.7801	28.5897	18.4768	22.5931	13.2003	30.0931	17.1316	26.1773	15.5761	18.3591	14.8015	24.6051	28.2723	16.2824	22.1074	18.8237	15.8348	12.1841	0.141628	1	1	0.590573	1.05016	0.841179	-0.249515
CE(26:5)	17.8491	26.3253	11.3285	9.85491	6.08777	15.4311	11.912	17.931	14.4356	14.8048	22.6786	16.9492	13.9556	12.121	7.98584	23.7563	16.2574	23.4795	11.2071	13.5876	9.49727	15.1126	19.5337	12.8437	12.6532	14.4021	10.1349	10.7375	0.697524	1	1	0.922725	0.281919	0.950507	-0.0732303
CE(26:6)	19.5154	10.3857	5.2993	2.31341	0.944979	3.8085	6.31439	4.25377	2.32889	6.512	12.4604	7.12042	2.74505	3.56215	3.58338	6.41885	1.63114	8.3849	1.7844	7.57847	3.80643	13.3426	12.0919	5.53736	2.78872	11.2546	4.1173	3.18082	0.931102	1	1	0.982736	0.204779	0.976434	-0.034405
CE(27:0)	15.3552	18.9791	25.3882	9.3419	8.17627	27.5401	12.5089	18.7386	14.7392	13.7707	12.0996	25.2022	20.0179	34.2325	13.4861	19.8168	33.9451	16.3595	10.6165	20.4294	15.4925	19.684	25.7205	13.7507	15.636	12.4522	11.5929	9.00906	0.633912	1	1	0.897932	0.576332	0.929326	-0.105744
CE(27:1)	15.9119	14.6899	8.06718	9.56018	5.94014	12.7684	17.3496	9.53443	14.8847	13.866	9.7094	11.3925	8.11888	13.3078	11.4432	11.9746	13.4986	18.1914	9.16733	11.7634	10.1312	15.8084	13.3272	11.7273	11.1148	12.4327	11.378	7.62582	0.782125	1	1	0.93855	0.35375	1.02715	0.0386504
CE(27:2)	15.9559	9.04981	4.20618	6.1404	1.20161	14.0802	4.15704	7.9228	12.2231	10.5297	5.95117	8.74237	9.63585	5.50429	5.89987	5.91841	4.47541	10.2662	3.89669	5.13894	8.70559	8.61442	14.8142	4.74903	8.48232	14.7821	5.15771	3.65243	0.607117	1	1	0.891655	0.36346	0.906791	-0.141158
CE(28:0)	7.95359	16.8167	8.45796	5.17741	5.30192	7.69497	8.46391	10.1691	6.80392	5.26494	10.0658	10.0032	6.6693	11.5287	5.47801	9.34274	11.5737	6.45121	5.35393	8.91236	6.61952	8.09321	12.2538	5.88687	8.09343	9.27703	6.07022	4.43643	0.398194	1	1	0.790533	0.583246	0.895913	-0.158569
CE(28:1)	17.5435	24.5085	19.455	14.8601	11.8129	16.1781	20.0199	16.546	15.7789	13.848	18.4096	18.7456	11.6002	17.0908	12.9989	25.4608	21.7641	23.3766	10.8759	15.8285	11.5509	19.476	22.4139	12.0512	15.2422	12.0997	16.3745	10.9226	0.797475	1	1	0.941219	0.358265	0.974782	-0.0368478
Cer(d31:1)	0.280122	0.111088	0.330316	0.200681	0.304502	0.348831	0.0810581	0.359323	0.237796	0.259747	0.177985	0.275313	0.244773	0.152895	0.20074	0.0518481	0.449258	0.289811	0.237687	0.16622	0.262513	0.134437	0.195965	0.0969516	0.33136	0.229923	0.080589	0.0506092	0.282836	1	1	0.722738	0.738015	0.825671	-0.276362
Cer(d32:1)	1.28179	1.05439	1.29271	1.17245	0.773962	1.13751	0.999992	1.14249	1.29569	1.47813	1.60925	1.02289	1.81162	1.40314	0.972	0.893907	1.20376	1.57197	0.944701	0.984989	0.882595	1.46365	1.00886	0.996636	1.152	1.25735	0.824497	1.07584	0.0962249	1	1	0.53039	1.13931	0.871637	-0.198201
Cer(d33:1)	2.12142	0.882118	0.867797	1.20549	0.630285	1.34239	0.255875	1.08863	0.819798	1.18414	0.69288	0.820348	2.36167	0.512231	0.240678	0.378574	0.767723	1.06584	1.26978	0.753682	0.491731	0.351375	0.425996	0.232678	1.26308	1.15194	0.412965	0.330539	0.0413924	1	1	0.464877	1.36659	0.61796	-0.694414
Cer(d34:0)	1.57072	1.15605	1.45137	1.1384	0.616541	0.769226	0.986472	1.20753	0.838757	0.697453	1.47741	0.914256	1.31862	1.1655	0.873816	0.367638	1.04404	0.920886	0.874497	1.28671	0.864127	1.42646	0.74218	0.751957	1.015	0.987385	1.05703	0.781069	0.127555	1	1	0.580055	1.08729	0.848741	-0.236603
Cer(d34:1)	7.45394	7.20464	6.06835	6.84375	4.61463	4.87327	6.853	6.0611	6.97566	5.08888	7.53966	6.27208	7.00059	6.81384	4.40826	3.99614	6.44194	5.74516	4.23452	6.491	5.13983	6.06059	4.68695	5.61605	5.25015	5.96145	5.07504	4.42142	0.00211471	1	1	0.228581	1.98083	0.82005	-0.286216
Cer(d35:0)	0.839195	0.143439	0.434556	0.347101	0.283691	0.51423	0.166147	0.654797	0.555881	0.663341	0.0925542	0.586593	1.04471	0.190786	0.178846	0.189063	0.191322	0.407061	0.625924	0	0.227861	0.0410867	0.234528	0.0574569	0.732875	0.719897	0.195455	0.116408	0.074623	1	1	0.53039	1.20784	0.601162	-0.734175
Cer(d35:1)	1.05472	0.701687	0.641038	0.722978	0.588248	0.701125	0.313555	0.492351	0.724603	0.800851	0.434883	0.788194	1.08216	0.431731	0.38303	0.3497	0.578471	0.553208	0.544912	0.35667	0.452792	0.335872	0.324096	0.266741	0.979185	1.01409	0.341907	0.204817	0.0323955	1	1	0.464877	1.41998	0.705361	-0.503567
Cer(d36:0)	0.374608	0.910549	0.615385	0.729048	0.45282	0.440192	0.677104	0.6153	0.630559	0.273537	1.70227	0.727398	0.23734	0.508953	0.413076	0.660511	0.516773	0.387985	0.489959	0.657055	0.781394	0.797435	0.508914	0.696199	0.353769	0.545433	0.413268	0.492959	0.42658	1	1	0.810755	0.804802	0.867305	-0.205389
Cer(d36:1)	2.99486	3.97456	2.31408	2.89734	3.09945	1.66926	2.65347	1.70412	3.06316	1.71679	3.9872	2.76511	2.54183	2.69506	1.49415	2.16129	2.55384	2.28425	1.60351	3.36166	2.51896	2.40614	1.63431	3.13809	1.84425	2.00726	1.29661	1.25161	0.02754	1	1	0.443928	1.49461	0.776229	-0.365445
Cer(d36:2)	0.416306	0.503637	0.062986	0.299558	0.325577	0.124435	0.473065	0.366634	0.294409	0.15304	0.621042	0.404307	0.334026	0.334645	0.250389	0.302788	0.405557	0.155601	0.0708852	0.370983	0.563629	0.235217	0.114956	0.346925	0	0.327068	0.176031	0.0523784	0.111872	1	1	0.565031	1.29353	0.715454	-0.48307
Cer(d37:1)	1.20454	1.43329	0.974389	1.47735	1.09275	1.15272	1.16805	1.25513	1.21591	1.2137	1.11008	1.05054	1.29309	1.21242	1.1726	1.01915	1.25087	1.04475	1.06789	1.13429	1.27057	1.09478	1.03969	1.27699	1.21647	1.04188	1.11422	0.910957	0.0768973	1	1	0.53039	1.23557	0.928868	-0.106454
Cer(d38:0)	1.5086	1.65819	1.47327	1.43628	0.687777	1.03455	1.0691	0.996211	1.50529	0.845913	1.80857	1.43987	1.15219	1.19347	0.991068	1.20494	0.965142	1.35168	1.17743	1.33155	1.24134	1.40245	1.21831	1.34924	1.34385	1.0492	0.881093	0.633099	0.267229	1	1	0.70486	0.864257	0.90629	-0.141955
Cer(d38:1)	6.53818	7.63871	5.23342	4.87991	4.05006	4.04728	5.01692	2.9661	5.12059	3.78628	4.80789	4.43181	7.19495	6.24438	3.28463	3.56264	5.20899	4.55663	3.60307	4.96082	4.20241	5.32034	3.83197	4.59135	5.45699	4.0327	3.58014	2.36913	0.0359767	1	1	0.464877	1.51017	0.81385	-0.297164
Cer(d38:2)	0.411721	0.824033	0.452156	0.617689	0.417794	0.370814	0.450811	0.385282	0.419495	0.357427	0.59091	0.51849	0.600829	0.735759	0.431819	0.448588	0.621375	0.358944	0.396725	0.474269	0.530908	0.533522	0.222815	0.45463	0.521536	0.404475	0.238017	0.264723	0.0841448	1	1	0.53039	1.17231	0.825133	-0.277302
Cer(d39:0)	0.591347	0.788387	0.623826	0.659119	0.357185	0.43722	0.529303	0.533979	0.557443	0.495768	0.67798	0.765413	0.621502	0.425417	0.43544	0.430582	0.498359	0.685689	0.506946	0.532895	0.51119	0.584471	0.474528	0.504536	0.470824	0.520623	0.528244	0.386318	0.0801377	1	1	0.53039	1.20668	0.876828	-0.189634
Cer(d39:1)	3.8121	5.24475	3.10156	4.03917	2.25655	2.41156	2.5096	2.41127	3.53481	2.98849	3.14855	2.87142	4.94737	3.85779	2.19085	2.37825	3.24145	3.007	2.72713	2.76823	2.21916	4.13304	2.55892	2.53493	4.20312	2.79461	2.08802	1.68082	0.0618813	1	1	0.526235	1.35633	0.817344	-0.290984
Cer(d40:0)	5.45174	5.45398	5.86137	4.73654	1.72817	3.29329	3.52915	3.18943	5.01215	2.99696	6.34373	5.05183	4.53294	4.13427	4.03484	4.14408	3.47799	4.7172	4.30469	3.93638	3.87717	7.7713	3.97478	6.05309	4.3099	3.58294	4.66119	1.96792	0.942561	1	1	0.983057	0.798516	0.991812	-0.0118617
Cer(d40:1)	31.6216	36.2032	22.7006	30.2187	13.6749	25.3988	21.6935	19.0291	28.9805	17.4656	22.51	26.0584	32.372	31.2115	17.0674	23.9034	31.0911	26.0309	22.1834	26.2139	21.5414	30.6975	25.7319	25.9668	24.2193	26.1396	25.9467	14.462	0.549311	1	1	0.864671	0.805496	0.950038	-0.0739423
Cer(d40:2)	7.08248	12.165	5.34694	7.82259	3.67202	5.9012	7.37186	5.21444	7.28181	4.476	5.53441	7.62556	9.50948	7.77098	3.73014	5.35845	8.2613	5.89778	5.03347	5.48584	6.44583	6.71683	5.26765	6.3083	6.19768	7.07563	4.90453	3.77523	0.0958754	1	1	0.53039	1.16299	0.831402	-0.266383
Cer(d41:0)	3.46304	3.10361	2.54697	2.83298	1.07414	1.50749	1.57943	2.05157	3.05857	1.90662	4.00133	2.46848	2.30652	2.09884	2.54241	2.27595	1.83647	2.48417	2.52873	2.33969	1.68452	3.74573	2.33299	2.973	2.05016	2.31931	1.78524	1.58308	0.684486	1	1	0.914602	0.441788	0.955349	-0.0659008
Cer(d41:1)	31.4616	36.9935	18.7827	28.9337	12.614	20.5303	16.2669	20.591	28.003	16.5708	22.7852	22.4071	27.7264	25.9717	16.2338	19.0779	27.4179	21.7914	22.3911	26.3292	15.8293	27.7668	21.3539	23.4677	24.4264	23.545	16.4334	14.0476	0.336941	1	1	0.730465	0.811504	0.910428	-0.135384
Cer(d41:2)	5.76165	10.3592	3.01739	5.93398	3.15224	4.05996	4.63314	4.39529	5.39845	3.48722	5.09203	5.18171	6.92236	5.25114	3.10549	3.54868	5.0647	4.08842	4.22235	4.35109	3.68405	5.19714	4.06839	4.5284	5.39467	5.43684	2.45876	2.97854	0.0766497	1	1	0.53039	1.21129	0.800151	-0.321656
Cer(d42:0)	8.67508	8.46094	9.95629	8.80576	2.90486	5.18513	6.9202	5.75687	8.29387	4.89653	10.4775	9.03604	7.0106	7.37401	6.29414	8.26568	6.11415	8.54532	7.90281	7.24796	6.73062	12.9734	7.07752	9.73663	6.27411	5.88424	7.88948	3.07763	0.982178	1	1	0.993833	0.650771	1.00251	0.00361143
Cer(d42:1)	119.354	124	83.3212	106.741	43.417	93.8156	82.4052	75.531	104.433	60.8107	71.6163	111.361	98.358	120.395	64.1489	102.761	130.319	98.4429	91.9148	103.266	74.6586	108.08	109.189	88.7568	79.7618	90.6002	91.5263	55.7637	0.956508	1	1	0.984775	0.605456	0.995084	-0.00710948
Cer(d42:2)	54.6002	68.8409	30.819	44.722	33.7131	42.0575	50.2184	35.9443	48.3661	23.8005	42.0654	48.9436	49.7034	49.8321	27.4177	42.3089	46.2469	40.0684	39.5953	53.9263	36.4854	48.7971	38.1775	42.2272	43.3077	48.0492	27.9217	30.303	0.263336	1	1	0.70486	0.810218	0.905722	-0.14286
Cer(d42:3)	8.96468	15.577	5.40793	8.6634	6.25511	6.1133	10.1214	7.15993	8.9725	4.22349	7.90571	9.28864	10.0989	8.24565	3.77357	5.82143	6.02845	6.50155	5.85607	7.64229	6.19612	7.40002	4.50848	7.23318	8.95868	7.30964	2.91264	5.43907	0.0150096	1	1	0.3524	1.61693	0.731478	-0.451113
Cer(d43:0)	0.839244	0.874968	0.786674	1.32699	0.423129	0.658094	0.549823	0.679945	1.00338	0.767124	1.26709	1.09329	0.609837	0.74662	0.815585	0.899796	0.776718	1.02899	0.884508	0.543694	0.633645	0.928665	0.647151	0.997948	0.739074	0.67477	0.758733	0.482271	0.490154	1	1	0.84221	0.490541	0.929929	-0.104807
Cer(d43:1)	138.869	138.934	132.381	139.296	135.931	135.298	135.585	136.37	142.683	141.97	132.993	133.793	122.982	135.684	135.082	134.078	139.94	137.656	138.795	133.511	137.243	137.678	137.063	137.379	133.008	133.362	133.732	130.428	0.856045	1	1	0.95687	0.820714	0.997997	-0.00289329
Cer(d43:2)	4.76072	5.77587	2.45061	4.65395	4.32574	2.72066	2.73254	3.04781	5.58743	2.57231	4.62287	3.31307	3.00225	3.67155	3.39331	3.15253	3.60582	3.85819	4.04788	4.31963	2.16432	4.16148	2.43464	3.82691	4.74883	3.42487	1.94287	2.88228	0.327066	1	1	0.730465	0.674129	0.900938	-0.150501
Cer(d43:3)	0.433615	0.598577	0.109215	0.525899	0.284603	0.214702	0.235838	0.319028	0.312033	0.168151	0.446529	0.301841	0.253487	0.164583	0.182379	0.16358	0.230197	0.310908	0.271254	0.271537	0.141671	0.292644	0.12874	0.152917	0.242739	0.282927	0.0481246	0.193092	0.0258746	1	1	0.433784	1.59076	0.666814	-0.584644
Cer(d44:0)	1.22814	1.23772	1.26787	1.98531	0.746066	1.16545	1.08947	1.14003	1.06801	1.62678	1.00235	1.35941	0.782112	1.02933	1.00779	1.26467	1.19061	1.17669	1.36108	1.04644	1.34802	1.42413	1.16381	1.07635	0.965412	0.968772	1.06828	1.08038	0.661013	1	1	0.902432	0.529979	0.964991	-0.0514124
Cer(d44:1)	3.07819	2.89394	2.21132	3.14438	1.62475	1.98858	2.01611	2.27128	3.45282	1.86531	3.07937	2.94422	2.10243	2.75801	2.11851	2.14109	3.17574	2.38952	2.21223	2.50133	1.90915	2.91032	2.34827	2.55105	2.22599	2.06246	2.36358	1.72294	0.290888	1	1	0.722738	0.728887	0.921014	-0.118704
Cer(d44:2)	2.18868	2.30888	1.11982	1.52778	1.31464	0.992588	1.31138	1.24852	1.75295	0.969652	1.55202	1.47462	1.37805	1.54456	1.20324	1.33823	1.48666	1.30152	1.45975	2.44763	1.13293	1.90998	1.53928	1.47273	1.5283	1.56814	0.987876	1.05492	0.901766	1	1	0.970027	0.471136	0.987771	-0.0177516
Cer(d44:3)	0.287421	0.334909	0.1175	0.241224	0.304905	0.108722	0.228255	0.180858	0.233692	0.150755	0.21174	0.306228	0.29545	0.216487	0.0859255	0.163249	0.13761	0.226949	0.216168	0.334666	0.197944	0.28183	0.18205	0.188432	0.267969	0.399031	0.129137	0.190423	0.603472	1	1	0.887943	0.375389	0.932644	-0.100602
Cer(d45:0)	0.421537	0.375563	0.431982	0.466048	0.335542	0.4754	0.336543	0.399186	0.309222	0.419689	0.483036	0.454543	0.26297	0.437077	0.31905	0.431615	0.324219	0.295409	0.316244	0.315969	0.455586	0.367828	0.428397	0.354227	0.299359	0.384658	0.418778	0.273432	0.0739579	1	1	0.53039	1.61228	0.888815	-0.170045
Cer(d45:1)	0.77355	1.11288	0.754218	1.12692	0.584049	0.745177	0.286473	0.741576	0.87636	0.973724	0.958292	0.792112	0.599421	0.805896	0.910646	0.626181	0.910587	0.764551	1.05254	0.741942	0.75058	1.04588	0.796075	0.591181	0.760947	0.657105	0.804868	0.818351	0.918349	1	1	0.980216	0.0726375	1.00906	0.013005
Cer(d46:0)	0.672075	0.46113	0.510744	0.743863	0.505973	0.626019	0.562487	0.682852	0.567334	0.686031	0.624314	0.752896	0.367137	0.557705	0.547229	0.745996	0.610185	0.527067	0.464784	0.61771	0.67094	0.52096	0.66022	0.483967	0.461058	0.546219	0.777824	0.445158	0.6777	1	1	0.911478	0.99661	0.971006	-0.0424474
Cer(d46:1)	0.379652	0.319543	0.337843	0.558323	0.292825	0.399327	0.330179	0.3731	0.374674	0.330046	0.344917	0.480587	0.23952	0.314991	0.364522	0.46421	0.507666	0.368726	0.304573	0.280525	0.447888	0.295386	0.419	0.262377	0.361217	0.349581	0.333084	0.279997	0.929106	1	1	0.982736	0.272449	0.992755	-0.010491
DG(26:0)	7.77163	7.30124	18.0517	8.56126	5.95504	7.83421	7.05503	7.60106	6.86422	7.30784	5.69947	9.21697	10.7515	6.85429	7.21277	7.30479	6.61903	8.18238	5.1279	6.52612	7.65181	6.3062	6.07405	6.03838	12.8559	10.2659	6.20794	5.45939	0.29013	1	1	0.722738	1.10854	0.871664	-0.198156
DG(26:1)	1.80605	1.19341	3.3266	1.12969	0.8397	1.22468	1.40612	1.46894	1.32694	1.7488	0.800468	1.63975	2.81638	0.774923	1.2264	1.3648	0.826947	1.20577	1.44665	1.76342	0.662471	0.970684	0.981193	0.97521	4.09806	1.30366	1.64365	0.619115	0.572751	1	1	0.870806	1.05397	0.887714	-0.171832
DG(27:0)	1.01806	0.696204	1.45901	1.25553	1.41276	1.27384	1.37537	1.67155	1.59644	0.614227	1.20567	2.77366	1.26402	0.964374	1.10202	1.2101	1.76829	0.973379	0.890953	0.967091	0.932079	0.835931	1.50155	0.611949	1.4006	1.3118	1.17994	1.57683	0.320095	1	1	0.730465	0.771321	0.875237	-0.192254
DG(27:1)	0.495843	0.503195	0.865797	0.819029	0.938877	0.467914	0.722101	1.13332	1.02403	0.71115	0.380642	0.930092	0.833462	0.448037	0.704131	0.538671	0.502937	0.497877	0.226022	0.988171	0.514694	0.443436	0.569853	0.550171	0.809935	0.513127	0.390919	0.445925	0.0318556	1	1	0.464877	1.49633	0.7491	-0.416769
DG(27:2)	0.42978	0.167546	0.497448	0.229673	0.192187	0.192069	0.135653	0.205588	0.180613	0.218446	0.303457	0.14719	0.259767	0.192373	0.137395	0.10444	0.339005	0.210482	0.192952	0.250525	0.238007	0.214201	0.179225	0.0866254	0.295613	0.0922128	0.210448	0.0824146	0.158543	1	1	0.605546	1.05286	0.785713	-0.347925
DG(28:1)	3.4783	2.30388	8.2829	2.49605	1.29589	2.62258	2.3055	2.02974	1.24194	2.72447	1.69418	4.29611	6.78072	1.53709	1.38228	0.92009	1.6911	4.05916	1.3915	2.00006	2.01434	1.71186	2.46967	2.48828	15.1874	3.34624	1.1272	1.40436	0.904754	1	1	0.971306	1.16809	0.956003	-0.0649129
DG(28:2)	1.20312	0.758286	3.30312	0.490331	0.445487	0.843443	0.294234	0.639316	0.550412	1.17773	0.458215	1.75866	2.24404	0.731785	0.202281	0.457027	0.273002	0.78232	0.451868	0.608372	0.592853	0.374302	0.800585	0.489287	4.57799	0.612607	0.32072	0.30844	0.44561	1	1	0.81823	1.07313	0.728388	-0.457221
DG(29:0)	8.56044	6.83978	6.90455	7.40189	4.58452	7.00636	7.35065	7.0647	6.21012	7.31926	4.89351	9.25408	6.68294	5.12271	6.74859	6.62485	7.16205	8.71439	4.32092	5.28182	6.14381	5.72429	7.91465	5.31625	6.32507	7.07418	6.1	4.68833	0.297509	1	1	0.722738	0.746439	0.925876	-0.11111
DG(29:1)	2.42327	2.25578	2.14697	1.67428	1.91868	1.71531	2.51914	1.8623	1.56935	2.45664	1.1643	2.21103	2.32102	1.10654	2.01798	1.8321	1.9209	2.41299	1.14896	1.49666	1.18488	1.32288	2.19118	1.14228	2.40372	2.12139	1.42238	0.956664	0.151342	1	1	0.59436	1.03452	0.862142	-0.214003
DG(30:0)	66.8592	56.9406	121.301	39.7407	18.8839	39.9972	35.0161	41.1499	35.9905	43.8364	27.3588	62.9431	117.798	33.4785	20.8987	24.1537	36.2212	49.1727	26.4416	35.8117	42.5451	38.5577	29.0489	29.3775	63.2261	56.7346	16.5581	17.8279	0.0616067	1	1	0.526235	1.4981	0.656387	-0.607382
DG(30:1)	28.9828	35.4562	78.7401	20.9515	12.6063	22.1044	21.7717	22.0103	16.9398	21.7015	12.8506	37.8322	70.0775	17.4605	11.3456	14.1507	18.786	28.4355	12.5749	15.0553	23.6261	17.983	13.8187	14.9992	43.876	26.0748	8.98358	8.87493	0.0701632	1	1	0.53039	1.49413	0.616432	-0.697986
DG(30:2)	7.56584	8.31985	21.2726	5.05064	2.68383	4.33537	5.19603	3.81757	2.93204	7.40164	1.07037	8.09501	14.9085	4.22979	2.93523	2.39053	2.95342	6.6249	2.16998	3.20534	5.34017	2.07689	1.7897	3.01325	8.10898	4.65408	1.93535	2.13064	0.0397914	1	1	0.464877	1.54522	0.509175	-0.973765
DG(30:3)	1.10771	1.21351	3.82953	0.73266	0.427366	0.503546	0.396386	0.561451	0.34605	0.671625	0.106067	1.50719	2.46666	0.50038	0.328736	0.166284	0.33839	0.970459	0.319901	0.208518	0.618404	0.354642	0.367725	0.21108	2.05172	0.512646	0.215801	0.148104	0.0889128	1	1	0.53039	1.43175	0.474067	-1.07684
DG(31:0)	24.4784	18.7658	24.7457	19.7292	11.737	17.4332	19.1163	21.2011	17.9635	19.904	17.0691	25.9515	23.7947	14.5021	16.4617	16.6133	19.7475	23.0241	10.0261	15.2427	15.3787	15.4263	18.3521	14.0097	19.4576	24.4354	14.0569	9.62271	0.0526689	1	1	0.486175	1.32528	0.838863	-0.253492
DG(31:1)	15.3615	13.8112	13.8056	11.7221	8.79638	11.9595	13.9106	10.4737	9.82829	13.2849	8.8978	15.5077	16.1551	8.72104	10.0559	12.835	11.8862	14.532	6.32481	8.77041	8.94546	11.1402	13.461	8.29325	11.4874	10.5094	10.1797	6.28638	0.0512015	1	1	0.485617	1.36762	0.84017	-0.251248
DG(31:2)	1.88563	1.62986	1.89821	1.36706	1.4292	1.09828	2.65871	1.78828	0.885044	1.58133	1.30787	1.93273	2.43596	0.934275	1.36233	1.94426	1.65825	1.96829	1.25856	1.23475	1.55924	1.87479	2.22194	1.21438	1.81905	2.18636	1.17725	0.732618	0.809105	1	1	0.941219	0.637229	0.97283	-0.03974
DG(32:0)	253.276	187.988	423.728	132.211	55.7679	110.17	130.804	142.24	155.579	126.419	93.5018	175.243	383.46	115.3	51.6715	62.8976	116.26	130.362	89.4348	136.207	110.146	142.991	92.203	99.358	179.975	139.13	46.9379	47.6833	0.0263516	1	1	0.433784	1.63651	0.581431	-0.78232
DG(32:1)	191.947	239.794	427.664	116.672	95.1362	131.779	144.79	145.658	145.52	149.419	102.247	213.531	482.631	137.859	45.313	66.7367	134.459	149.006	102.509	114.016	134.151	141.066	70.1027	105.793	253.965	121.824	37.7554	63.1178	0.0253911	1	1	0.433784	1.65517	0.565142	-0.823314
DG(32:2)	81.3693	81.4375	132.592	41.1116	33.6498	48.6859	49.5695	40.9108	45.0932	79.9278	27.6898	74.509	199.375	48.5209	23.2155	24.3913	39.8558	56.8487	31.3248	31.2645	43.3495	40.459	23.5181	29.9491	79.2649	45.5837	16.3346	29.0458	0.0207137	1	1	0.385704	1.67416	0.522535	-0.936401
DG(32:3)	15.9012	15.5178	20.0823	9.43346	8.18006	11.2886	7.95296	8.85068	10.4772	13.0105	7.58705	13.9401	33.8521	8.20066	7.90759	5.38074	7.99539	10.8108	7.19666	7.66326	9.15493	9.417	5.91988	6.84896	16.6609	10.1458	9.03622	8.27649	0.0425202	1	1	0.464877	1.54882	0.664305	-0.590082
DG(33:0)	25.2888	17.6232	27.2173	17.0957	9.98058	14.6373	15.8796	17.4514	16.1926	15.9974	12.6168	22.2328	28.025	13.052	10.5482	11.9724	15.7568	17.9563	10.5838	13.8143	12.853	15.5406	15.0706	12.2032	20.0722	16.7641	9.0969	7.48751	0.0168284	1	1	0.361367	1.66991	0.749021	-0.416922
DG(33:1)	44.7882	31.4294	50.9894	24.7563	18.2665	23.4848	28.6908	25.3858	27.9044	27.3085	23.8338	37.8739	59.8777	28.2536	14.567	15.9294	26.682	26.3805	16.4308	19.4806	17.0955	25.6242	20.9444	19.0236	47.3298	23.529	11.4521	13.3206	0.0100611	1	1	0.278615	1.77308	0.6576	-0.604718
DG(33:2)	48.9438	37.4594	43.0497	30.6868	27.2386	33.5832	33.2764	32.2812	35.8355	40.2942	30.0485	41.3503	60.6711	34.446	28.0734	28.0044	32.4434	34.4825	26.7459	27.8033	27.807	33.2981	30.1935	29.6505	40.2672	32.3988	24.5556	28.042	0.00903416	1	1	0.278615	1.78383	0.80082	-0.32045
DG(33:3)	5.36741	2.2075	4.7247	1.30565	0.82444	2.00422	1.63899	0.842663	1.68577	3.56379	1.35222	2.68656	7.39355	1.88018	1.60963	1.10341	0.812388	1.69124	1.06919	1.84856	1.23451	2.73165	2.7888	1.43978	2.95756	1.75871	1.47278	1.34931	0.0935018	1	1	0.53039	1.36148	0.636848	-0.65098
DG(34:0)	109.741	76.8836	140.693	70.1892	41.1237	73.0706	48.6155	68.8871	74.0316	69.3337	44.7602	100.465	142.711	57.0165	31.7714	37.4983	67.0623	71.9081	62.1625	77.7244	55.8593	73.8688	54.0953	52.806	104.222	87.9017	30.1668	31.9502	0.0711407	1	1	0.53039	1.42901	0.750767	-0.413563
DG(34:1)	1566.48	1400.44	2423.42	768.265	609.165	640.245	945.931	900.025	1228.05	755.225	719.291	1228.87	2905.18	1046.36	228.726	320.871	785.977	637.833	732.519	745.749	697.088	934.793	508.462	721.153	1712.12	580.971	257.547	336.224	0.0128031	1	1	0.307275	1.74378	0.536854	-0.8974
DG(34:2)	1007.43	872.362	1379.69	459.1	394.951	421.993	662.886	491.683	714.838	613.598	374.743	714.582	2071.76	615.917	218.584	207.685	446.302	458.62	327.693	406.959	325.775	442.106	282.202	384.073	648.781	324.3	246.782	292.698	0.00571094	1	1	0.256993	1.91006	0.464318	-1.10681
DG(34:3)	174.573	226.696	286.942	92.612	93.2359	93.2876	118.801	85.4369	152.794	143.575	68.8984	153.734	485.471	107.476	43.5387	47.7308	83.2401	108.233	62.2324	65.5616	69.4856	98.359	44.2701	67.4021	138.564	59.0904	35.9945	75.3903	0.00895471	1	1	0.278615	1.82975	0.437521	-1.19258
DG(34:4)	19.2074	32.7544	35.8719	13.5305	17.4953	14.4698	9.31075	10.1663	18.8828	17.0701	8.53038	19.6959	63.0638	10.5646	5.93773	4.74595	9.17934	17.223	8.14018	7.58042	8.78478	14.2532	6.10218	6.09031	23.2264	10.1705	3.07563	9.59205	0.0160254	1	1	0.361367	1.71922	0.461443	-1.11578
DG(34:5)	1.98077	3.03944	4.63414	1.13931	1.17924	1.65965	0	0.392722	1.40787	1.22175	0.436435	1.81812	5.04613	0.154244	0.203033	0.0710301	0.0802255	1.57399	0.352858	1.0632	0.539547	2.90578	0.409587	0.162391	1.61193	1.14416	0.107997	0.20938	0.0505221	1	1	0.485617	1.5362	0.432816	-1.20818
DG(35:0)	3.04258	2.58303	3.25612	4.41565	2.49919	2.37888	2.96747	3.85623	4.39817	3.93447	3.27263	5.83287	6.10329	3.54548	3.04072	1.60558	4.00824	2.51446	3.34789	4.34557	1.49427	2.28142	2.27301	3.42116	5.26475	2.37359	2.65281	2.02232	0.0633487	1	1	0.53039	1.24994	0.780358	-0.357791
DG(35:1)	48.3793	19.8475	34.4578	20.6545	15.602	21.7557	1.46401	27.4534	26.123	18.8317	17.9067	39.3204	49.0183	31.0857	7.08866	12.2114	14.6519	21.3574	13.4066	12.1212	10.5048	18.7891	17.1639	13.2797	61.5275	11.8911	5.44989	7.31119	0.0512596	1	1	0.485617	1.37398	0.609719	-0.713785
DG(35:2)	39.6572	29.7981	47.4954	22.9721	22.0832	19.6447	20.5573	16.8567	31.7556	26.0309	17.7912	30.3181	72.1393	24.6976	8.64427	9.15324	17.8784	18.018	14.9111	14.35	13.2497	32.7757	12.8183	16.098	41.5924	14.4979	6.6657	11.1783	0.00856439	1	1	0.278615	1.79087	0.549627	-0.863476
DG(35:3)	12.557	14.7668	20.6865	8.4241	6.64717	7.06758	6.63341	5.82752	10.1454	13.6518	8.91143	13.2391	31.3787	11.0917	6.99208	3.51906	5.76957	7.20552	4.3325	8.10007	5.00222	11.4966	4.05303	5.70228	10.3982	5.65776	3.53296	5.72243	0.00715125	1	1	0.269352	1.86336	0.51152	-0.967138
DG(35:4)	2.60768	2.50657	3.29546	1.6381	1.60584	1.44406	0.946858	0.765258	1.56061	1.83258	1.03253	1.8783	4.86425	1.42668	0.945082	0.630742	0.997821	1.29222	1.05414	0.897752	0.839276	2.82455	1.02548	0.771574	2.95006	1.32192	0.46451	1.02526	0.0458696	1	1	0.466634	1.54175	0.621804	-0.685469
DG(36:0)	32.6552	24.0885	30.4703	23.0635	18.2443	25.789	16.2542	23.5953	23.9236	26.3755	17.5395	32.6207	31.9013	18.2456	13.9194	15.5242	24.2077	27.688	23.5407	18.0313	18.1012	19.2564	19.4703	17.7561	34.2089	32.3005	12.8131	12.6129	0.110433	1	1	0.565031	1.15706	0.839499	-0.2524
DG(36:1)	146.128	109.085	228.351	84.6114	80.8375	76.2876	64.7569	72.3236	117.802	74.7742	53.9239	140.429	245.632	95.3783	28.6584	35.6939	79.8083	66.7572	81.7613	90.1419	72.1814	120.263	59.3461	78.9156	261.521	75.8268	31.2222	28.7015	0.135944	1	1	0.582576	1.35535	0.698475	-0.517719
DG(36:2)	1304.05	1251.43	1767.17	625.782	1130.59	671.283	810.133	747.463	1269.25	765.1	638.562	1096.77	2631.87	1104.61	313.643	335.699	726.659	541.026	908.713	501.758	636.622	897.673	423.207	639.064	3005.46	419.544	295.164	394.79	0.0905004	1	1	0.53039	1.31539	0.634816	-0.65559
DG(36:3)	1272.53	1114.35	1525.13	576.01	579.745	515.162	808.463	528.351	963.289	891.956	438.121	826.817	2741.76	900.452	394.304	273.334	506.267	491.77	433.628	401.117	448.853	589.928	345.404	454.713	1236.13	301.453	395.764	447.714	0.00979274	1	1	0.278615	1.78852	0.491179	-1.02568
DG(36:4)	485.033	451.57	543.23	245.14	194.309	198.9	242.248	170.232	337.124	405.515	146.131	301.393	1110.63	261.872	199.103	92.8734	156.601	220.385	140.316	131.633	162.598	195.613	115.208	144.451	420.664	117.426	186.812	203.013	0.0168007	1	1	0.361367	1.69383	0.488227	-1.03438
DG(36:5)	94.1599	106.346	121.574	50.1015	42.6142	45.9261	29.5382	24.8578	69.1842	56.1289	27.7736	64.9901	247.637	34.2128	39.8922	14.3514	23.2808	48.6025	24.0972	34.0897	28.8623	63.6196	24.4666	25.4548	74.6961	29.2863	23.2163	42.6706	0.0382571	1	1	0.464877	1.58209	0.489227	-1.03142
DG(36:6)	8.57627	13.5667	15.3443	5.22148	5.28524	7.55971	2.00815	2.49546	7.2902	4.06678	3.85064	8.08306	28.2653	2.06066	3.47328	1.4493	1.39182	6.96331	3.06398	5.59746	2.33023	13.6356	3.48436	2.69808	8.8573	5.25551	0.559328	5.05446	0.106295	1	1	0.554584	1.42359	0.561378	-0.832955
DG(37:0)	2.61707	1.77309	2.10287	1.96891	1.33645	1.8906	1.5489	2.13326	1.98573	2.17285	1.45834	2.36651	2.20811	1.35299	1.84547	1.62604	2.01566	2.13209	1.42942	1.68215	1.53227	1.47152	2.02224	1.60134	2.10739	2.07848	1.41397	1.22442	0.149943	1	1	0.593183	1.03181	0.898453	-0.154485
DG(37:1)	1.62753	1.29903	1.58767	1.31179	0.966828	1.02117	1.21288	1.2114	1.13089	1.24684	1.04956	1.60323	2.01879	1.19783	0.802228	0.971239	1.05926	1.26404	1.02677	1.12835	0.84069	1.79199	1.16959	0.753844	2.19824	1.18998	0.923252	0.602419	0.161973	1	1	0.611805	1.23708	0.850503	-0.233612
DG(38:0)	2.82089	2.48655	2.88636	3.13718	1.61522	2.32896	2.4998	2.76219	2.20751	2.10995	2.22589	3.26828	2.89948	2.48126	2.34655	2.61709	3.17337	3.95529	1.53507	1.95202	0.812174	3.32438	2.88006	1.84454	4.41906	2.5339	2.64575	1.74797	0.988594	1	1	0.995972	0.981656	1.00162	0.00232909
DG(38:1)	6.20894	3.26342	6.73607	3.23705	2.45132	3.47292	3.83599	2.50303	3.82962	3.47976	2.23175	4.76869	7.03122	4.42486	2.6079	2.50547	3.22099	3.58578	3.37331	3.39635	2.73092	5.70127	3.46565	2.58125	13.6876	3.22153	2.75259	1.64868	0.813386	1	1	0.941219	1.14897	0.947885	-0.0772167
DG(38:2)	17.9824	8.54761	18.0855	8.63047	11.1435	7.98373	11.7068	6.2302	13.9753	12.0138	5.52011	14.3545	28.0957	17.9554	4.04248	6.0213	8.69052	8.62531	9.36932	9.60371	6.03313	36.5144	6.4587	6.63088	29.3279	6.85709	4.48074	5.54911	0.435777	1	1	0.815665	0.971522	0.813305	-0.298132
DG(38:3)	30.5297	22.4049	32.485	19.8505	18.3173	19.1912	19.0534	13.6891	27.0248	25.4253	11.3764	20.4935	49.755	27.9022	7.38611	10.0166	14.9871	18.2873	13.0868	12.2013	12.6032	66.2151	10.2578	11.1357	24.386	9.10204	8.31357	9.90356	0.114214	1	1	0.565031	1.16058	0.67521	-0.566592
DG(38:4)	84.776	105.302	110.686	87.5923	118.623	72.0311	43.7454	48.6558	120.347	88.0025	47.0502	69.3421	165.455	60.1286	17.1116	25.0593	44.8887	67.2496	40.8547	40.3647	40.418	81.237	34.9445	36.1617	106.032	31.9111	10.2737	27.0543	0.000768835	0.828804	0.830342	0.165577	2.10671	0.494019	-1.01736
DG(38:5)	127.96	168.231	170.157	110.561	168.937	94.7156	61.0369	56.0178	143.379	91.1436	65.0766	98.2367	268.611	73.2525	26.5036	29.296	50.2195	95.0226	48.6226	76.1536	46.5035	116.782	66.139	46.7986	145.879	42.0514	23.7596	38.4254	0.00346594	1	1	0.237818	1.91393	0.502062	-0.994064
DG(38:6)	125.838	108.019	137.21	65.7835	70.6666	73.526	41.0547	29.885	70.4504	68.0317	43.1128	73.9616	219.021	31.0183	26.4818	22.8127	24.449	64.1898	35.9005	88.7837	32.8555	163.255	60.9087	32.4447	71.12	43.1616	18.9525	30.2303	0.0765471	1	1	0.53039	1.4096	0.61814	-0.693994
DG(38:7)	25.4433	20.9418	26.8476	13.2696	11.983	15.6974	6.12552	3.37554	14.8936	10.0591	7.24573	15.5126	47.1748	3.88843	6.37321	3.53895	3.49253	12.6441	5.93433	19.8015	4.81677	46.2933	14.4643	6.20752	11.3882	8.00965	3.60182	6.32948	0.259913	1	1	0.70486	1.16989	0.687301	-0.540987
DG(39:0)	2.66966	2.60009	2.29574	2.54513	1.8766	2.45445	2.4016	2.79157	2.2306	2.78748	1.98896	1.77562	2.05066	1.83484	2.18316	2.81475	2.81376	3.12953	1.4894	1.85763	2.07614	1.72354	2.98626	1.89796	2.21887	2.18207	2.21368	1.6486	0.653541	1	1	0.902432	0.319401	0.966948	-0.0484892
DG(39:1)	1.00755	0.71781	0.785092	0.719814	0.480223	0.53193	0.838486	0.797966	0.677965	0.694722	0.61914	1.16193	0.864243	0.470391	0.718623	0.715093	0.670269	0.715833	0.411112	0.548518	0.604618	0.579573	0.835984	0.510174	1.07934	0.582146	0.519308	0.329095	0.134241	1	1	0.580992	1.09233	0.850724	-0.233236
DG(39:2)	1.98979	0.928177	1.77098	0.91238	0.390657	0.455902	1.05504	0.722572	1.83324	1.10384	0.934167	1.95998	2.24092	1.0548	0.713622	0.68259	0.865021	0.489782	0.801976	0.973013	0.336713	2.51831	1.2929	0.364941	2.50919	0.965731	0.683967	0.585086	0.309173	1	1	0.730465	1.00243	0.794289	-0.332265
DG(39:3)	2.31411	2.33265	2.48134	1.8085	0.256609	1.61429	1.68663	1.4464	2.89752	1.73407	0.999699	2.53236	3.71927	1.91889	1.07726	1.02697	1.39894	1.42457	1.0547	1.27005	1.27613	1.60848	1.23904	1.4448	2.44139	1.26922	1.14507	1.05379	0.0171154	1	1	0.361367	1.65922	0.675156	-0.566707
DG(39:4)	3.50365	2.48393	1.73388	1.82084	2.20078	1.65631	1.24574	1.51521	2.17871	2.50091	1.20384	2.27293	2.95106	1.40004	0.759032	0.389159	0.766065	1.68687	0.621028	0.845485	0.981471	1.96786	1.11626	0.80394	2.07187	1.2705	0.655414	0.604779	0.000160899	0.173771	0.173771	0.165577	2.32297	0.507179	-0.979433
DG(39:5)	0.63375	2.11166	3.05683	2.01101	2.55523	1.68659	0.936837	1.17056	2.46978	1.63811	0.998599	1.81756	4.45484	1.33616	0.420565	0.413965	0.727183	1.44275	0.609972	1.64527	0.620007	6.04128	0.913002	0.953461	2.24465	0.823358	0.297366	0.727022	0.189685	1	1	0.650567	1.02985	0.665234	-0.588065
DG(39:6)	0.329663	0.397571	0.376195	0.446008	0.308033	0.197426	0.0281593	0.108321	0.262598	0.375384	0.0387019	0.0669528	0.673151	0.0800843	0.213456	0.0219501	0.036022	0.141731	0	0.201843	0.0668283	0.356581	0.127936	0.0201235	0.133091	0.0562248	0.0688512	0.0511394	0.0119917	1	1	0.294342	1.67933	0.405552	-1.30204
DG(40:0)	4.66226	3.93067	3.59557	3.93811	2.84891	3.66467	3.93865	3.73579	3.65305	3.95532	2.94279	4.98316	3.5482	3.04454	3.22089	3.85961	4.24852	4.86378	2.38495	2.70238	3.39269	3.18547	3.99738	2.82489	4.07038	3.58971	3.4837	2.37505	0.237632	1	1	0.695221	0.829713	0.919105	-0.121699
DG(40:1)	4.09257	3.31644	3.53687	3.12208	2.01443	2.76757	3.46859	2.16088	2.85772	3.47927	1.87623	3.82751	4.75142	3.80906	2.03688	3.35215	2.58831	3.37641	3.58039	2.23027	2.07133	4.5007	3.33952	1.71544	14.2854	2.27179	3.51298	1.83904	0.653909	1	1	0.902432	1.03684	1.12467	0.169496
DG(40:2)	3.62562	1.34113	2.37621	1.10488	1.03239	1.2247	1.40866	0.905251	1.5263	1.54909	0.841751	1.73163	2.8881	1.68246	0.977584	1.00963	0.728574	1.22708	1.47378	1.25423	0.97877	3.81102	1.38049	0.811805	4.20096	1.08133	1.4616	0.628603	0.665963	1	1	0.903751	0.999417	0.904781	-0.14436
DG(40:3)	2.46256	0.755983	1.18909	0.779466	0.634571	0.761098	0.962655	0.493406	1.01234	1.01583	0.517864	0.844081	1.88591	0.973653	0.446534	0.595772	0.500101	0.685039	0.626299	0.591471	0.533118	4.80574	0.660451	0.469618	1.42735	0.559258	0.443589	0.429197	0.753045	1	1	0.932343	0.63739	0.893973	-0.161697
DG(40:4)	2.56166	2.47245	2.69405	2.85918	3.26964	2.32606	1.92265	1.62991	3.47688	2.81241	1.73436	2.48066	3.88493	2.26037	1.14671	1.32788	1.79415	2.26582	1.31807	1.62949	1.79826	3.86112	1.59484	1.42657	2.74675	1.49693	1.0062	1.23457	0.00408725	1	1	0.237818	1.84248	0.677401	-0.561919
DG(40:5)	9.46707	12.2049	14.9733	9.65277	15.83	8.70961	6.44412	5.9247	12.5212	10.4787	5.60614	8.79243	20.8492	9.4203	1.86207	2.92787	6.50093	7.86428	4.72282	5.78337	6.19863	9.21823	4.37962	4.00753	10.7438	3.55842	1.71534	3.2827	0.000397605	0.429016	0.429414	0.165577	2.21486	0.482292	-1.05202
DG(40:6)	34.6421	34.465	49.0689	29.8765	27.7591	23.367	20.385	13.6686	42.5924	23.7532	15.358	25.9772	76.2912	23.5207	5.27997	6.36583	15.5845	25.857	13.5128	21.0325	15.8209	42.5328	14.555	13.1169	25.9687	9.50679	5.76969	12.5312	0.00670596	1	1	0.268238	1.81037	0.516047	-0.954427
DG(40:7)	85.4184	49.1159	74.8789	25.0666	27.3462	33.8665	25.8662	12.2591	32.5896	26.9196	27.6644	41.4648	123.833	15.0266	16.2548	11.3129	11.483	25.0455	20.3061	58.3411	17.8115	63.1714	31.5426	20.101	36.3466	18.5302	11.0148	16.1395	0.0802805	1	1	0.53039	1.43182	0.594364	-0.75058
DG(40:8)	48.8934	28.787	37.7576	11.588	14.0873	15.3093	11.9946	4.94854	12.9024	16.2632	10.1796	18.7719	63.8262	5.19176	10.9843	5.75549	3.5527	13.3673	8.23441	26.7573	7.77455	28.9365	18.4682	9.55631	12.7659	9.96472	6.58253	8.37597	0.0846225	1	1	0.53039	1.39932	0.569304	-0.81273
DG(40:9)	4.493	3.13283	4.60281	1.81873	2.02882	2.89525	0.658266	0.522391	1.86506	1.50578	1.17747	2.59292	6.41062	0.269665	0.741136	0.360817	0.309793	2.91917	1.13697	3.60106	0.896923	7.79877	3.01166	0.66814	2.43873	1.5055	0.274743	1.11552	0.479405	1	1	0.839153	1.11343	0.788227	-0.343316
DG(41:0)	3.03716	3.01265	2.39127	2.38551	2.05612	2.55993	2.61619	2.60074	2.22821	3.02116	2.04464	3.33938	2.14352	1.83839	2.54396	3.22604	2.83682	3.24555	1.87131	2.0372	2.68218	2.54694	2.97875	1.95619	2.28974	2.45911	2.44234	1.7237	0.86121	1	1	0.9569	0.235262	0.987668	-0.0179025
DG(41:1)	1.49274	1.39743	1.10802	1.10951	0.849172	0.84773	1.20392	0.966456	1.23999	1.25126	0.955151	1.39659	0.968987	0.848545	0.99705	1.39312	1.30688	1.41958	0.617165	0.805508	0.894429	0.970433	1.365	0.770558	1.25097	0.946323	0.946056	0.635575	0.329512	1	1	0.730465	0.715408	0.915778	-0.12693
DG(41:2)	0.232598	0.148343	0.256988	0.1259	0.0207717	0.139914	0.138634	0.0635125	0.102058	0.154691	0	0.260857	0.241705	0.0964919	0.0790925	0.398089	0.198331	0.195658	0.0744686	0.134315	0.0392725	0.15435	0.187475	0.0649386	0.517454	0.18132	0.0695237	0.0618362	0.539872	1	1	0.864324	1.28326	1.18848	0.249121
DG(42:0)	3.12089	2.68399	2.71383	2.8778	1.93569	2.60646	2.55865	2.61697	2.53114	3.06306	2.46435	4.01918	1.62632	2.02581	2.72427	2.9829	2.74556	3.26102	2.22124	1.92781	2.87744	3.59993	2.77679	2.37462	2.42015	2.3822	2.2229	1.45249	0.77117	1	1	0.936125	0.226795	0.976256	-0.0346685
DG(42:1)	2.74817	2.25637	2.14085	2.21012	1.54813	1.80538	2.07522	1.48396	1.74731	2.2494	1.55502	3.24923	2.36954	2.73241	1.60831	2.43837	1.96251	2.23252	1.42256	1.50078	1.56267	2.15115	2.5473	1.2158	5.41152	1.63769	2.26467	1.08219	0.800477	1	1	0.941219	0.786242	0.962445	-0.0552242
DG(42:10)	4.38921	3.08544	3.22897	1.45544	1.93235	2.31651	0.795033	0.612132	1.69951	1.38031	1.38477	2.71185	6.05284	0.179917	0.712635	0.725228	0.264958	1.73305	0.805137	4.02939	0.562927	5.65242	3.54259	0.748761	1.69957	1.49602	0.296264	0.540379	0.33186	1	1	0.730465	1.07811	0.730499	-0.453045
DG(42:2)	1.40859	0.969912	1.39325	0.652675	0.53692	0.5648	1.10886	0.412156	1.3404	0.813097	0.406978	1.07265	1.88167	1.03116	0.555199	1.00629	0.610174	0.609991	0.521342	0.995589	0.390523	1.97305	1.14336	0.486209	2.50237	0.409692	0.993202	0.417708	0.735769	1	1	0.930342	1.08575	0.928021	-0.107771
DG(42:3)	0.617655	0.185905	0.344018	0.122139	0.155283	0.214437	0.290584	0.118316	0.165655	0.33207	0.0694769	0.322983	0.495184	0.242696	0.136172	0.0663788	0.0594066	0.115047	0.0489781	0.285106	0.123875	0.656547	0.18967	0.0939089	0.399385	0.156226	0.17607	0.0564743	0.200542	1	1	0.65924	1.0546	0.697216	-0.520323
DG(42:5)	0.125967	0.119898	0.209621	0.157458	0.19793	0.148392	0.312123	0.0359556	0.148682	0.219525	0.148813	0.10518	0.555987	0.243699	0.046462	0.122633	0.0741883	0.099442	0.0341609	0.0979081	0.113967	0.461835	0.134326	0.0273469	0.291759	0.0131365	0	0.07959	0.0950427	1	1	0.53039	1.18777	0.585057	-0.773351
DG(42:6)	1.44971	0.766861	1.70519	1.18078	0.929718	0.916328	1.62131	0.317899	1.14372	1.39726	0.957196	1.10681	2.91214	1.10178	0.273627	0.80615	0.777353	0.950336	0.497655	1.04367	0.855697	2.59877	0.944336	0.571298	1.32724	0.441018	0.218321	0.818589	0.0970294	1	1	0.531938	1.23081	0.692538	-0.530034
DG(42:7)	2.74451	2.55634	5.69091	2.49333	2.51817	1.57969	2.63001	0.513689	2.80861	3.05032	1.81741	2.10095	6.84441	1.23399	0.610572	0.856718	0.80737	1.79255	0.684869	1.58201	1.56795	3.75997	1.36008	0.870498	2.55754	0.893902	0.331569	0.966914	0.010466	1	1	0.282583	1.74348	0.483188	-1.04934
DG(42:8)	1.85565	2.38342	3.33997	2.01122	2.11182	1.99764	1.19426	0.436415	2.27918	1.90888	1.02597	1.54514	4.97502	0.668462	0.537252	0.510181	0.513078	1.42359	0.300477	1.22454	1.01041	4.76847	1.15365	0.830002	1.0518	0.700204	0.0919929	0.775892	0.0421043	1	1	0.464877	1.42132	0.53696	-0.897112
DG(42:9)	2.01711	2.46638	2.65167	1.99739	2.1706	2.44455	0.688378	0.443605	2.08391	1.22948	0.712061	1.53817	5.05572	0.21226	0.261575	0.246168	0.406965	1.78658	0.426775	2.1565	0.592893	2.98397	1.73139	0.393505	0.876742	0.89272	0.28253	0.193895	0.0369541	1	1	0.464877	1.47787	0.514646	-0.958348
DG(43:0)	1.23826	1.41199	0.952463	1.06207	0.638571	0.981288	1.06145	0.958149	0.839315	1.1734	0.760024	1.27396	0.366954	0.790326	0.907663	1.20092	1.14616	1.21014	0.654255	0.715249	1.12988	0.907016	1.08002	0.644619	0.568616	0.935155	0.617943	0.616838	0.399603	1	1	0.791874	0.67332	0.913109	-0.131141
DG(43:1)	1.01037	0.852824	0.454324	0.634273	0.591836	1.23697	0.960386	0.409899	1.06873	1.11509	0.327388	1.02037	0.59834	0.771982	0.55726	1.34944	1.02217	0.963894	0.514014	0.431881	0.95601	0.922486	0.955701	0.589253	0.730159	0.536024	0.388317	0.495246	0.676666	1	1	0.911478	0.303702	0.942012	-0.0861832
DG(43:2)	0.50842	0.285248	0.143375	0.263485	0.210991	0.307709	0.371244	0.171898	0.353393	0.245538	0.112792	0.508168	0.338173	0.234041	0.158995	0.141616	0.210431	0.257724	0.161767	0.158125	0.281335	0.269083	0.389287	0.136881	0.233323	0.209415	0.158021	0.210288	0.0507476	1	1	0.485617	1.3416	0.734075	-0.446001
DG(43:5)	0.378835	0.457294	0.278007	0.41849	0.388432	0.396074	0.406072	0.32154	0.379406	0.428502	0.365685	0.430718	0.483909	0.38436	0.39581	0.357083	0.353716	0.494566	0.269084	0.417219	0.356711	0.461478	0.373703	0.438589	0.348153	0.39573	0.322759	0.370102	0.581826	1	1	0.876363	0.577141	0.970525	-0.043162
DG(43:6)	2.16811	1.21992	1.06211	0.582628	1.08801	1.15373	0.677607	0.779588	0.723369	1.56304	1.32738	1.39503	2.13277	0.449273	0.346809	0.574352	0.724734	0.895099	1.16677	1.60842	1.08409	1.65937	0.952742	0.484354	0.996695	1.29321	0.333136	0.675788	0.176483	1	1	0.635338	0.957297	0.783919	-0.351223
DG(43:7)	5.29804	2.04703	4.50546	1.02882	1.74241	1.98157	1.13493	0.503976	1.89222	0.785328	1.34227	2.57429	5.87728	0.573053	0.993557	0.405044	0.345701	1.05906	1.0687	4.11031	0.644615	3.0397	2.01323	1.50691	1.90036	1.09553	0.394295	0.660311	0.132124	1	1	0.580055	1.30795	0.614873	-0.70164
DG(44:0)	1.04247	0.564963	0.290807	0.740193	0.529267	0.93816	0.497018	0.85751	0.602112	0.890536	0.473161	0.698357	0.293351	0.367075	0.545542	0.877173	0.902019	0.524991	0.418374	0.570864	0.708229	0.568859	0.66831	0.347071	0.727504	0.426649	0.724122	0.580159	0.859789	1	1	0.95687	0.588585	0.97779	-0.0324036
DG(44:1)	1.11588	1.04399	0.698311	0.776424	0.589971	0.770956	0.963675	0.77318	0.646385	1.01206	0.562263	1.28284	1.14684	0.8713	0.646966	1.09536	0.836307	0.812516	0.610777	0.709299	0.889692	1.02705	1.01021	0.537384	1.35768	0.705174	0.647765	0.32155	0.425253	1	1	0.810755	0.799676	0.914613	-0.128767
DG(44:2)	0.614493	0.398122	0.289668	0.366499	0.304029	0.44273	0.214253	0.203928	0.274522	0.357326	0.24129	0.55904	0.565224	0.184604	0.163794	0.404682	0.221175	0.372017	0.258347	0.17702	0.329316	0.641807	0.464274	0.100018	0.419247	0.193032	0.350625	0.0688226	0.293174	1	1	0.722738	0.849582	0.830224	-0.268427
DG(O-26:0)	0.897806	0.511009	0.5542	0.579313	0.480105	0.455926	0.509684	0.449159	0.468493	0.929986	0.262877	0.748839	0.479685	0.339621	0.942355	0.628568	0.504524	0.559489	0.476919	0.518587	0.757039	0.175181	0.723823	0.550329	0.569452	0.668488	0.54491	0.306129	0.797061	1	1	0.941219	0.28347	1.03379	0.0479491
DG(O-28:0)	0.213222	0.203086	0.226464	0.282467	0.211041	0.133955	0.116771	0.252913	0.255709	0.229334	0.0497446	0.285654	0.136761	0.0355363	0.213169	0.167428	0.188246	0.267169	0.169546	0.173238	0.327131	0.268486	0.238598	0.165801	0.116419	0.366052	0.113423	0.100551	0.572657	1	1	0.870806	0.415897	1.09215	0.127171
DG(O-30:0)	0.249511	0.252995	0.172298	0.477089	0.243379	0.23091	0.238149	0.342824	0.306548	0.259049	0.248045	0.219826	0.260807	0.247164	0.239662	0.19306	0.313682	0.390238	0.223907	0.27343	0.246355	0.416332	0.257246	0.178566	0.158589	0.286215	0.195446	0.203561	0.663371	1	1	0.902432	0.409585	0.954034	-0.067887
DG(O-30:1)	0.709486	0.771573	1.28458	1.37555	0.708523	0.626786	0.433071	0.994706	0.860383	0.933534	0.549281	1.39069	0.473649	0.782178	1.25827	0.834088	0.588637	1.001	0.503014	0.451869	0.640587	0.650615	1.06192	0.862814	0.571142	0.606263	1.19814	0.899877	0.621242	1	1	0.891655	0.395171	0.935619	-0.0960073
DG(O-31:0)	0.32135	0.291214	0.236118	0.363174	0.234616	0.25368	0.290009	0.532327	0.203315	0.254738	0.254236	0.180696	0.141289	0.176186	0.331493	0.243766	0.236603	0.367247	0.202815	0.191972	0.193251	0.259343	0.290073	0.210426	0.276151	0.436524	0.355787	0.177657	0.931905	1	1	0.982736	0.429132	1.01076	0.0154383
DG(O-31:1)	0.940657	1.05622	0.818382	0.838498	0.724374	0.877842	0.844799	0.801962	0.994162	0.836321	0.588716	1.05125	0.956739	0.533458	1.33666	0.774999	0.954034	1.03373	0.717055	0.852145	0.66663	0.780665	0.938657	0.688933	0.787402	0.771407	1.10893	0.705463	0.784999	1	1	0.939236	0.823742	1.02135	0.0304831
DG(O-32:0)	0.612594	0.639554	1.08092	0.655145	0.354709	0.567584	0.43969	0.782277	0.660479	0.591291	0.464699	0.668162	0.287257	0.6123	0.537729	0.374722	0.727691	0.577431	0.680057	0.487467	0.536742	0.743195	0.320211	0.468794	0.910608	0.671388	0.648785	0.353311	0.695112	1	1	0.922725	0.43653	0.955026	-0.0663882
DG(O-32:1)	1.16826	0.929544	0.939852	0.812826	0.839105	0.888419	0.737069	0.973024	1.00552	0.924917	0.813583	1.23538	1.03924	0.587449	0.727759	0.639328	1.20067	0.943063	0.915714	0.740081	0.715714	1.10522	1.20919	0.565214	0.884224	0.889593	0.726302	1.15049	0.638268	1	1	0.897932	0.374821	0.962648	-0.0549194
DG(O-33:0) _RT_13.637	0.219728	0.104086	0.0391241	0.057888	0.0674229	0.0541603	0.129749	0.0768446	0.146715	0.125242	0.0524551	0.107021	0.101319	0.0548984	0.100908	0.128205	0.141444	0.126407	0.0916507	0.0845548	0.232886	0.0734177	0.166442	0.0287978	0.153641	0.100666	0.0574566	0.0681617	0.423284	1	1	0.809108	0.681365	1.16308	0.217954
DG(O-33:0) _RT_13.969	0.329842	0.231424	0.310582	0.256888	0.187961	0.212566	0.328565	0.330886	0.146036	0.187423	0.220547	0.240469	0.219814	0.252504	0.237807	0.163124	0.186694	0.342534	0.172649	0.220699	0.27329	0.184684	0.236937	0.225897	0.240756	0.181946	0.210959	0.167082	0.163321	1	1	0.611805	0.949675	0.881219	-0.182428
DG(O-34:0)	0.542374	0.445046	0.691511	0.514878	0.339891	0.4937	0.322805	0.602924	0.578603	0.609582	0.409142	0.802646	0.489967	0.453389	0.352065	0.348061	0.544472	0.538747	0.294784	0.374551	0.355416	0.557251	0.418976	0.503609	0.5413	0.694687	0.320281	0.205464	0.0864576	1	1	0.53039	1.15355	0.829123	-0.270341
DG(O-34:1)	1.60161	1.78129	2.21929	0.933687	0.789319	1.18295	0.877803	1.12426	1.15644	0.825114	1.10165	1.61929	2.51663	1.06542	0.885532	0.934826	0.837243	1.19691	1.05047	0.923157	0.842031	1.77163	1.79085	1.09726	1.86146	1.27861	0.929328	0.915668	0.317794	1	1	0.730465	1.27905	0.86806	-0.204134
DG(O-34:2)	0.933048	0.247062	0.611061	0.254332	0.162087	0.279735	0.256145	0.191193	0.298946	0.233103	0.19546	0.654734	0.470627	0.359133	0.285653	0.15533	0.170779	0.303279	0.165676	0.332248	0.200454	0.869747	0.203779	0.214022	0.248917	0.358392	0.107833	0.117011	0.208578	1	1	0.664497	1.0087	0.725348	-0.463256
DG(O-34:4)	0.265171	0.247619	0.102132	0.170858	0.254484	0.222735	0.241578	0.136342	0.225777	0.120336	0.173371	0.220559	0.258811	0.152859	0.18547	0.226552	0.147163	0.308952	0.239996	0.197778	0.294122	0.183223	0.315247	0.178081	0.157051	0.285391	0.26143	0.129247	0.32107	1	1	0.730465	0.778279	1.11354	0.155152
DG(O-35:1)	1.21389	1.11547	0.861159	0.924175	0.692629	0.866388	0.762166	0.982196	0.880589	0.805644	0.736831	0.73994	0.88355	0.664327	0.801708	0.643787	1.03007	0.964898	0.748665	0.717354	0.879905	0.971503	0.274435	0.697763	0.736719	0.896194	0.960464	0.667407	0.233982	1	1	0.694232	0.815987	0.906167	-0.14215
DG(O-35:2)	0.426201	0.367013	0.435038	0.33194	0.114127	0.180681	0.222975	0.329197	0.266277	0.194658	0.108872	0.543472	0.430379	0.165934	0.382945	0.35344	0.209864	0.313293	0.239033	0.199385	0.248538	0.654295	0.201448	0.164139	0.49542	0.279802	0.167271	0.11425	0.900862	1	1	0.970021	1.09194	0.977254	-0.0331944
DG(O-36:1)	1.856	1.43404	1.12362	0.976809	0.825856	0.886658	0.979611	0.999704	1.21803	1.06801	0.921973	1.2313	1.43354	0.983368	1.01271	0.918843	1.14371	1.31021	0.758189	0.905767	0.874451	1.1118	0.998879	0.87167	1.19879	0.84434	1.17118	0.540306	0.0902114	1	1	0.53039	1.26528	0.857097	-0.22247
DG(O-36:2)	0.601176	0.495587	0.706016	0.588905	0.215963	0.55247	0.551487	0.619551	0.871842	0.429201	0.424488	0.722497	1.03527	0.39135	0.407581	0.537696	0.498175	0.635521	0.446282	0.39614	0.363828	1.29708	0.516186	0.362193	1.14954	0.62675	0.410638	0.22282	0.808511	1	1	0.941219	0.963276	0.95913	-0.060202
DG(O-37:1)	0.698449	0.58201	0.498145	0.251654	0.303403	0.525381	0.500938	0.504211	0.563365	0.616165	0.298142	0.498543	0.263756	0.440478	0.26948	0.282959	0.661752	0.461981	0.26807	0.353875	0.283278	0.365276	0.341269	0.270163	0.341486	0.787273	0.489155	0.180357	0.156003	1	1	0.605514	1.06345	0.818437	-0.289057
DG(O-37:2)	0.714978	0.566663	0.443559	0.277992	0.420774	0.383381	0.433145	0.402143	0.329937	0.501663	0.491783	0.332405	0.380162	0.406087	0.495823	0.363496	0.536481	0.403718	0.302802	0.295246	0.472698	0.534601	0.546163	0.453402	0.528273	0.29256	0.438298	0.365174	0.918526	1	1	0.980216	0.45386	0.990807	-0.0133244
DG(O-38:1)	0.844534	0.816459	0.657228	0.509374	0.298637	0.409694	0.619789	0.713964	0.69635	0.313037	0.411295	0.917233	1.13551	0.710905	0.742561	0.797762	0.953973	0.833293	0.311528	0.316367	0.438952	0.396839	0.488139	0.699132	0.589037	0.3406	0.694339	0.37555	0.382448	1	1	0.773489	0.908881	0.881164	-0.182517
DG(O-38:2)	0.263318	0.305046	0.239967	0.274294	0.178558	0.195533	0.209424	0.217613	0.236656	0.147578	0.113625	0.465635	0.441691	0.161069	0.187631	0.167694	0.144994	0.3381	0.153655	0.15442	0.147153	0.197206	0.267516	0.102523	0.286767	0.158102	0.187122	0.0819301	0.0713394	1	1	0.53039	1.3307	0.746321	-0.422133
DG(O-38:5)	0.710596	0.828221	0.516076	0.59064	0.187702	0.520535	0.530728	0.399496	0.603409	0.579551	0.585936	0.858593	0.57397	0.404112	0.563454	0.41134	0.429303	0.462244	0.562607	0.472887	0.495911	0.609392	0.614143	0.51855	0.729115	0.660457	0.676803	0.415352	0.723273	1	1	0.928446	0.593326	0.96603	-0.04986
DG(O-39:1)	0.751009	0.503468	0.384964	0.568044	0.40542	0.441096	0.447957	0.571764	0.719909	0.576604	0.623334	0.751917	0.574757	0.450411	0.544521	0.694505	0.540711	0.781357	0.42297	0.359203	0.509285	0.463027	0.5244	0.557026	0.496172	0.51016	0.5288	0.467034	0.545943	1	1	0.864324	0.449853	0.952194	-0.0706722
DG(O-40:1)	0.658377	0.362144	0.337415	0.215973	0.15615	0.396941	0.302597	0.422002	0.53687	0.207748	0.407511	0.374763	0.463468	0.321825	0.241643	0.432271	0.29907	0.368208	0.405619	0.418257	0.390161	0.433937	0.295324	0.236178	0.265906	0.310145	0.239217	0.244643	0.321908	1	1	0.730465	0.686299	0.887058	-0.172899
DG(O-40:2)	0.450837	0.16507	0.265408	0.136107	0.0934833	0.169616	0.0984192	0.0960084	0.263462	0.0968306	0.227291	0.329349	0.3722	0.166792	0.295233	0.0919496	0.067187	0.401191	0.236909	0.236629	0.129702	0.134347	0.309914	0.195249	0.116964	0.182956	0.157864	0.159016	0.698024	1	1	0.922725	0.838664	0.926383	-0.110319
Hex2Cer(d30:2)	19.5704	19.9903	18.2454	27.1648	22.5139	19.2174	21.9043	21.4461	21.5742	24.0226	24.3465	21.2085	16.6823	21.964	25.8937	18.8755	23.2756	19.0589	21.2604	21.0297	25.9923	17.8456	18.3911	22.1019	17.3923	20.2463	25.3012	18.7535	0.770733	1	1	0.936125	0.981956	0.985217	-0.0214861
Hex2Cer(d32:1)	5.90272	2.94808	3.36149	3.66111	1.9674	4.34903	2.59189	5.72499	3.96015	3.42881	5.89664	2.79248	4.75754	3.39921	3.74064	2.03043	2.85713	5.34024	2.98973	3.30406	3.44001	4.90856	4.3113	4.03409	3.21188	2.71309	3.14022	3.18351	0.346571	1	1	0.737774	0.648189	0.898859	-0.153834
Hex2Cer(d33:1)	1.48605	0.594466	0.478624	0.948749	0.353077	1.09056	0.92394	1.40263	0.943587	0.651433	1.80192	0.734293	1.17537	0.957241	0.890614	0.449112	0.845635	1.03928	0.839318	0.779891	0.702429	0.713317	0.854171	0.740329	0.974843	0.721017	0.875444	1.01472	0.211277	1	1	0.665406	0.988745	0.844792	-0.243332
Hex2Cer(d34:1)	72.6633	49.8539	39.6961	48.2763	36.8367	71.8346	48.6336	70.4696	65.9349	49.8318	86.5068	48.6167	48.1831	59.6558	53.554	30.7694	43.2518	50.8841	43.596	44.3414	55.4524	46.5718	54.4749	54.4737	51.7746	42.7781	57.9971	43.1636	0.054595	1	1	0.493417	1.5814	0.844528	-0.243783
Hex2Cer(d34:2)	4.8328	4.90961	3.00761	3.83428	2.92868	5.36197	3.41753	5.66986	4.79018	2.65215	6.49797	4.80239	3.9413	3.93837	3.45213	2.63006	3.49788	4.47187	2.87586	3.31745	4.72974	4.2749	5.01023	4.24611	3.81881	3.79525	3.67203	3.00085	0.131886	1	1	0.580055	1.13965	0.871394	-0.198602
Hex2Cer(d40:1)	3.34715	4.22318	1.96294	3.00146	1.38407	3.27602	2.49227	4.73375	4.6475	3.35499	4.86148	3.22234	3.85278	3.62765	2.53726	3.22937	3.85742	3.96586	3.28592	2.07148	3.58156	3.37383	3.20305	3.30956	2.80153	2.88042	3.88388	2.46398	0.427148	1	1	0.810755	0.740655	0.926179	-0.110637
Hex2Cer(d40:2)	2.62805	2.43801	0.715963	1.30279	0.38318	1.47506	1.85443	3.17839	2.17781	1.64757	3.01909	1.64498	2.58893	1.29318	1.84796	1.40764	2.34517	2.48177	1.36823	1.63897	1.55841	2.88708	2.54127	2.11079	1.65593	1.36049	2.48074	1.15727	0.895699	1	1	0.969957	0.237448	1.01876	0.0268162
Hex2Cer(d41:1)	1.16673	1.03622	0.686764	0.549136	0.228001	0.577239	0.45537	1.45371	0.818899	0.844353	0.98112	0.499028	1.19315	1.07233	0.434408	0.939743	0.915162	0.903423	1.41847	0.8647	0.423238	1.17896	0.763518	0.84788	0.923226	0.740004	0.968676	0.489471	0.880784	1	1	0.96653	0.212612	1.02152	0.0307206
Hex2Cer(d42:1)	3.46726	4.17295	2.78415	3.02969	1.24441	2.98515	2.19044	4.00273	4.24552	3.37649	4.20741	2.57632	3.21651	4.08357	1.99578	2.66022	3.60828	3.91229	2.70081	2.04145	3.27484	3.09706	3.67578	3.35835	3.13844	2.51316	4.11387	2.02439	0.418126	1	1	0.806349	0.6077	0.923921	-0.114159
Hex2Cer(d42:2)	17.9248	17.5012	12.6435	10.9589	8.23826	19.3372	13.7172	20.3664	19.2217	16.0682	19.4004	14.0902	13.1813	17.267	16.9829	9.02779	12.2003	17.0428	12.6161	10.1028	16.0817	12.9971	17.0738	14.5851	14.3773	13.1197	17.2467	12.7339	0.172033	1	1	0.627112	1.10656	0.892104	-0.164717
Hex2Cer(d42:3)	4.90701	4.96715	2.43665	3.76931	3.50834	5.86058	4.68684	7.0859	4.74665	5.04916	5.34292	4.727	4.10213	5.23019	5.70156	3.29007	3.88455	5.71507	3.81367	2.79298	5.77771	4.15401	6.65606	3.96988	5.16754	4.09513	5.78059	4.43588	0.842644	1	1	0.948274	0.54824	0.982157	-0.025974
HexCer(d30:2)	0.140962	0.105051	0.180606	0.227348	0.190133	0.184638	0.0792292	0.211241	0.0876808	0.272365	0.183091	0.123162	0.2151	0.18429	0.197375	0.102854	0.0882185	0.097981	0.0900375	0.174715	0.104092	0.241188	0.0992844	0.106494	0.0410297	0.37011	0.230479	0.159586	0.472703	1	1	0.839153	0.746471	0.881985	-0.181174
HexCer(d32:1)	0.428011	0.407406	0.496618	0.518991	0.412102	0.468478	0.224008	0.605894	0.440135	0.260433	0.651721	0.494287	0.587528	0.453463	0.298474	0.317185	0.499916	1.17205	0.302723	0.415591	0.434353	0.646834	0.470489	0.612783	0.217913	0.716739	0.312164	0.281191	0.81247	1	1	0.941219	0.476653	1.03866	0.0547256
HexCer(d34:1)	16.6419	18.7931	10.1169	10.8131	9.12096	23.2643	14.8724	16.5999	22.0307	10.0411	22.9796	20.0363	18.5926	14.7851	13.6433	8.97793	15.3644	22.5086	12.9751	13.3259	12.275	14.4532	12.8382	15.4943	13.2318	18.5635	12.904	9.31851	0.156985	1	1	0.605514	0.96739	0.856511	-0.223456
HexCer(d34:2)	0.287102	0.428802	0.16576	0.264797	0.136792	0.365316	0.285972	0.358729	0.398016	0.190291	0.418239	0.540347	0.381196	0.277463	0.29105	0.154259	0.263667	0.571088	0.26486	0.196604	0.261695	0.368306	0.200856	0.295365	0.196525	0.268417	0.224879	0.110033	0.169885	1	1	0.627112	0.93416	0.815236	-0.29471
HexCer(d38:1)	4.6168	4.82686	2.23375	2.70371	2.21348	5.6957	3.83571	4.29436	5.98089	3.34983	5.89437	6.1192	6.43935	3.32878	4.54185	2.52653	4.54512	7.39383	3.04769	3.79208	4.72374	5.78687	3.79461	4.30045	5.43192	5.6895	3.58483	2.63782	0.972204	1	1	0.989614	0.742988	1.00429	0.00617765
HexCer(d39:1)	2.06667	2.57866	1.47728	2.00937	0.843161	2.36641	1.68139	2.37723	2.36968	1.63571	2.41617	2.51783	3.16501	1.84638	2.17345	1.21387	2.42944	3.50154	1.80541	1.72409	1.74318	2.21701	2.38961	2.00465	2.38192	2.9869	1.36879	1.37775	0.991774	1	1	0.996796	0.813002	0.998863	-0.00164085
HexCer(d40:0)	0.483713	0.434061	0.829328	0.318637	0.243942	0.549474	0.362827	0.487353	0.47151	0.251598	0.426662	0.678836	0.437798	0.351617	0.487459	0.240897	0.559185	0.596053	0.269738	0.122153	0.357419	0.655803	0.394775	0.425674	0.519146	0.353852	0.387566	0.122534	0.337391	1	1	0.730465	0.992425	0.868017	-0.204205
HexCer(d40:1)	36.8732	34.3262	23.2505	18.0984	13.724	45.593	23.8949	32.121	43.6945	20.1164	36.4885	41.4517	38.0898	27.9953	26.5764	16.4771	34.7863	44.971	22.1036	21.825	35.2049	33.9764	33.0599	36.2906	34.616	38.8318	32.3489	18.2027	0.896006	1	1	0.969957	0.552754	0.985204	-0.0215061
HexCer(d40:2)	4.18995	6.6464	2.80926	2.77451	1.87536	4.75781	4.21858	4.25375	5.07038	2.58186	5.24293	7.50544	5.64844	3.67505	3.18963	3.15006	5.22213	7.47223	2.90018	2.80839	4.44021	5.3229	4.41341	4.84944	4.33944	6.71317	3.55787	2.61533	0.975154	1	1	0.989669	0.615021	0.995832	-0.00602634
HexCer(d41:1)	17.2113	17.0538	9.68088	9.27011	5.51163	16.9367	10.6296	16.7792	18.1725	10.2084	17.3683	17.0644	16.9485	10.7982	11.2928	7.25478	13.6744	18.1739	9.67993	11.1539	12.0842	16.3648	13.2721	16.6503	15.3655	15.907	9.09754	8.22652	0.455877	1	1	0.826666	0.649099	0.920283	-0.119851
HexCer(d41:2)	2.43209	3.53975	1.19721	2.40239	1.24339	3.17938	3.27436	3.11467	2.6016	1.4712	4.64539	3.92376	3.55703	2.07557	1.29871	1.18167	3.08929	3.43818	2.63588	2.21144	1.94097	3.25974	1.94634	2.78003	2.73216	3.63357	1.19008	2.4159	0.329712	1	1	0.730465	0.670286	0.873149	-0.195701
HexCer(d42:0)	0.177303	0.45667	0.520217	0.244251	0.237304	0.356384	0.288168	0.574568	0.286379	0.210413	0.244753	0.839031	0.304078	0.194402	0.335459	0.274665	0.387352	0.645093	0.177081	0.290576	0.317673	0.520755	0.241393	0.221238	0.362931	0.465518	0.333905	0.306392	0.949221	1	1	0.984775	0.530016	0.989078	-0.015844
HexCer(d42:1)	45.381	51.8432	28.8448	20.1229	18.9795	59.8261	28.3041	42.6357	58.7324	24.1472	42.5788	58.7606	50.6297	41.7476	25.3407	20.1665	43.8003	57.4891	28.8526	29.4241	44.874	40.1768	38.9696	43.9217	48.1668	42.1647	31.2093	21.5526	0.41455	1	1	0.802354	0.690493	0.901447	-0.149685
HexCer(d42:2)	35.1554	39.0292	16.2846	20.4886	21.1363	39.0598	31.2897	35.3222	43.4209	20.3268	39.4318	42.2261	35.3786	28.3109	24.4737	17.0915	21.658	40.1338	22.0918	24.9236	27.8265	26.1754	23.4247	26.6785	32.8827	32.3612	21.8908	19.1644	0.0462313	1	1	0.466634	1.36348	0.807357	-0.308721
HexCer(d42:3)	3.23982	5.69223	1.68408	2.19099	1.93501	3.98779	3.9644	3.94721	3.68532	2.05277	4.84691	5.5416	5.07836	3.16539	2.53037	2.26609	2.55961	5.31424	2.24827	2.60712	2.7175	3.00945	2.3833	2.87056	3.17656	3.61436	1.99472	2.39782	0.0682535	1	1	0.53039	1.23171	0.778054	-0.362059
HexCer(d43:1)	1.46012	2.02058	1.28733	1.35717	0.869075	2.05974	1.34875	2.11188	2.07727	1.20648	1.53342	1.69806	2.08422	1.13173	2.33239	1.42844	1.66367	3.2253	1.30803	1.25287	2.03728	2.10713	1.34659	1.60461	1.72818	1.72862	1.36934	0.899027	0.509147	1	1	0.850323	1.04687	1.08027	0.111391
HexCer(d43:2)	0.895272	1.89685	0.842409	0.88544	0.577647	1.52302	1.64628	1.40267	1.61457	0.997474	1.10692	1.61956	1.42536	0.535361	1.46834	0.892822	0.905119	2.12725	1.07166	0.963984	1.18506	1.84656	0.899573	1.84705	1.18869	1.58337	1.07864	0.97379	0.638448	1	1	0.897932	0.706817	1.06265	0.0876642
HexCer(d44:1)	0.438152	0.420592	0.14452	0.268172	0.189846	0.611696	0.204633	0.875509	0.485221	0.239322	0.268895	0.748836	0.25179	0.367697	0.367299	0.284274	0.320992	0.563273	0.18127	0.359285	0.40184	0.497743	0.573806	0.31308	0.368094	0.484173	0.641045	0.503722	0.721774	1	1	0.928446	0.343394	1.06256	0.0875454
HexCer(d44:2)	0.436276	0.84156	0.312432	0.266518	0.128285	0.55581	0.394294	0.337294	0.364678	0.233093	0.478706	0.427327	0.40587	0.223479	0.376194	0.421375	0.351079	0.913856	0.255451	0.699141	0.34522	0.619009	0.393236	0.514911	0.357175	0.490502	0.333411	0.298232	0.312827	1	1	0.730465	1.29767	1.17818	0.236559
LPA(16:0)	0.317335	0.800557	0.297246	0.694258	0.521397	0.605586	2.6204	0.608083	0.28433	0.744751	0.745417	0.56317	2.28203	0.623349	0.385558	0.708197	0.509091	1.07731	0.591683	0.311354	0.619285	0.506303	0.512626	0.177481	0.481776	0.143946	0.240772	0.485161	0.094994	1	1	0.53039	1.15736	0.576579	-0.794409
LPA(18:0)	0.276691	0.323162	0.414234	0.245821	0.131949	0.164922	0.523799	0.120313	0.138808	0.105334	0.371176	0.190615	0.778547	0.530162	0.089551	0.263024	0.11683	0.228454	0.0711576	0.140184	0.197013	0.0786766	0.0840996	0.0537436	0.082195	0.0258676	0.0618972	0.222676	0.00444489	1	1	0.237818	1.89892	0.397487	-1.33102
LPA(18:1)	0.0662569	0.561445	0.302773	0.286516	0.429781	0.270164	1.54279	0.387285	0.200392	0.305214	0.494956	0.386976	1.05356	0.296542	0.22148	0.254383	0.31349	0.464969	0.312569	0.305114	0.291933	0.375484	0.209219	0.0813511	0.278868	0.0663384	0.152722	0.414496	0.0767225	1	1	0.53039	1.24104	0.568354	-0.815138
LPC(12:0)	2.9319	3.9101	3.18055	3.45506	2.93556	2.77625	2.50866	2.73288	2.65431	3.44093	3.58813	3.01899	2.95687	2.67579	4.721	2.82104	3.474	2.66512	2.87837	2.88175	3.02552	2.75953	2.74988	2.94263	2.68342	2.89866	2.60334	2.79971	0.736521	1	1	0.930342	0.358682	0.979844	-0.0293764
LPC(13:0)	0.10715	0.179581	0.12386	0.10549	0.0981652	0.0995794	0.0796767	0.0643586	0.122826	0.0726403	0.0986555	0.0939422	0.0679015	0.103291	0.112732	0.09715	0.164463	0.0505272	0.140283	0.0518964	0.0615384	0.0884136	0.132584	0.099706	0.0640529	0.141245	0.0969096	0.0714097	0.801669	1	1	0.941219	0.186229	0.968804	-0.0457229
LPC(14:1)	0.139059	0.352096	0.506327	0.514075	0.0839888	0.15623	0.0898654	0.0750914	0.126551	0.511607	0.181294	0.280032	0.22591	0.149557	0.67077	0.18616	0.531979	0.114198	0.236123	0.0897143	0.18549	0.18513	0.257023	0.355888	0.0914515	0.180924	0.156376	0.160946	0.990592	1	1	0.996796	0.432794	1.00309	0.00445374
LPC(15:0)	21.0922	37.8458	32.139	21.3632	20.4317	26.1369	9.10308	14.9047	24.1859	19.3125	24.0887	22.3387	19.9883	16.6428	27.103	15.1828	23.7056	19.8474	19.676	11.4245	19.6605	18.4838	20.9856	24.7012	14.7654	19.7905	14.6461	23.0374	0.250024	1	1	0.70095	0.819299	0.88189	-0.181329
LPC(15:1)	0.158063	0.348095	0.330946	0.319557	0.224364	0.23148	0.0699959	0.109114	0.152934	0.265972	0.150783	0.1939	0.235204	0.173004	0.291147	0.228041	0.307953	0.137212	0.266746	0.0990617	0.188847	0.198053	0.252123	0.278481	0.156299	0.252023	0.213288	0.31297	0.586558	1	1	0.879393	0.56474	1.07384	0.102785
LPC(16:0)	1861.83	3054.72	3003.9	2484.71	1991.19	1965.33	1412.66	2054.6	2175.54	2031.93	2200.8	2389.27	2481.69	2295.36	2358.58	2082.74	2275.84	1639.77	2185.32	1628.9	2089.18	2079.08	2148.53	2381.72	1723.64	2417.69	1535.44	1571.63	0.116668	1	1	0.565031	1.07084	0.89538	-0.159428
LPC(16:1)	51.0587	79.3089	89.2642	77.1115	47.6964	55.4122	49.2852	45.6279	57.1275	66.759	65.2407	67.8829	72.9028	76.9014	101.679	79.3144	48.3477	49.4146	67.7204	35.3073	53.4616	46.1364	64.3383	56.416	49.5988	65.642	40.3523	36.1919	0.215596	1	1	0.671018	0.859661	0.880589	-0.183459
LPC(16:2)	0.445371	0.750766	1.22349	0.797819	0.358443	0.248569	0.553579	0.29416	0.701351	0.610765	0.528306	0.682723	0.532299	0.604941	0.305906	0.457673	0.587816	0.42536	0.530862	0.324861	0.255933	0.470876	0.615464	0.472535	0.327092	0.561983	0.368252	0.493376	0.0481138	1	1	0.476723	1.35003	0.743826	-0.426963
LPC(17:0)	41.618	58.5126	53.3329	37.9197	39.7348	45.1602	33.5984	29.7847	46.4601	30.6913	42.0955	42.1037	41.0388	39.6802	43.0565	28.4967	39.9339	39.0332	40.6002	25.8581	42.4195	35.1783	38.1708	49.0284	28.4621	37.8834	26.3205	37.4691	0.0867786	1	1	0.53039	1.15572	0.879978	-0.18446
LPC(17:1)	7.8275	10.6163	8.60002	7.7185	5.03079	6.16238	4.70595	4.15366	6.02502	5.81896	6.99155	7.74132	5.50128	8.07713	8.70154	5.1444	6.50123	5.62121	8.55455	4.22813	6.67091	6.09687	7.06316	7.48634	4.67827	7.42148	4.86442	4.76014	0.409131	1	1	0.799026	0.60324	0.924421	-0.113378
LPC(17:2)	0.190081	0.555612	0.442256	0.372997	0.119495	0.231979	0.0834481	0.19606	0.20454	0.243865	0.0893976	0.186104	0.319892	0.158763	0.300425	0.210551	0.300148	0.167105	0.291419	0.2209	0.271724	0.239222	0.427499	0.309654	0.164658	0.187098	0.159721	0.122595	0.971107	1	1	0.98943	0.759805	0.993587	-0.0092823
LPC(18:0)	685.147	1050	1140.46	984.785	684.732	684.714	654.908	515.706	865.224	756.629	778.375	907.504	1028.93	833.635	918.111	610.064	897.087	563.818	706.417	605.139	852.129	705.322	686.061	921.985	590.931	684.373	610.54	559.465	0.0588132	1	1	0.512244	1.30378	0.856595	-0.223315
LPC(18:1)	590.563	1176.73	1040.43	968.035	609.262	596.198	547.461	565.069	643.889	640.725	766.191	870.685	744.499	869.4	792.245	694.217	795.162	558.628	1002.3	459.066	729.618	758.782	641.037	927.288	695.925	796.666	453.266	508.494	0.404925	1	1	0.795125	0.640615	0.923188	-0.115304
LPC(18:2)	1215.29	2696.27	2147.15	1789.1	1407.9	945.127	476.768	1041.58	1370.06	1477.21	1452.76	1543.09	1305.67	1426.95	1693.01	1325.79	1723.51	1032.77	1705.36	866.045	1526.74	1653.1	1274.1	1931.69	1741.16	1158.09	995.543	1383.7	0.903905	1	1	0.971306	0.578267	0.98599	-0.0203546
LPC(18:3)	8.23322	23.7244	25.0008	33.7852	1.28977	5.86054	1.66481	8.35253	1.86614	15.543	4.96094	10.7359	14.3368	10.4021	21.3397	7.21848	15.2365	6.58906	12.5135	7.34018	5.71639	5.07258	13.492	24.1286	8.53548	5.68799	11.1372	7.66452	0.745424	1	1	0.932246	0.524029	0.915032	-0.128106
LPC(19:0)	2.77442	4.98958	5.4823	3.24654	3.03652	2.66883	2.18257	2.48099	4.12211	2.35132	2.94547	3.4065	3.17931	3.08063	3.48274	2.30772	3.88431	3.16752	3.77717	1.43482	2.94647	2.59622	2.7444	4.75319	2.86611	2.60104	1.60445	3.03931	0.339221	1	1	0.730465	0.753586	0.896802	-0.157138
LPC(19:1)	2.39973	3.58573	3.77282	2.83342	2.12958	2.25225	1.87763	1.81408	2.46436	1.60224	2.40482	2.64246	2.20394	2.86312	2.94275	1.72114	2.94005	1.96128	2.8129	1.22768	2.72429	1.92867	2.42219	3.29837	1.68696	2.36404	1.22342	1.65688	0.26077	1	1	0.70486	0.79327	0.887058	-0.172899
LPC(19:2)	0.580602	1.10759	0.916542	0.66746	0.440189	0.443778	0.195228	0.377785	0.472435	0.498257	0.735025	0.695408	0.556253	0.65385	0.686469	0.433915	0.700493	0.244971	0.550588	0.413803	0.540481	0.653221	0.545466	0.827367	0.436437	0.630402	0.38539	0.339622	0.373631	1	1	0.765695	0.713398	0.885883	-0.174812
LPC(20:0)	5.6887	10.6867	11.7595	6.50494	4.75819	3.40033	3.03513	3.97451	8.83424	4.00229	4.46718	6.98611	4.96999	6.28693	6.12177	4.85129	7.64568	4.29259	6.53662	3.1854	6.78949	6.98112	5.19352	8.43523	7.18946	4.13601	3.23748	5.55566	0.662083	1	1	0.902432	0.704847	0.939038	-0.0907452
LPC(20:1)	6.81465	21.9215	22.8526	13.0067	11.5967	7.56589	12.5533	12.1814	12.8363	7.76202	8.61167	12.5301	10.1143	11.1724	10.7304	10.3936	17.6618	9.70722	13.9844	5.26239	10.551	13.8153	11.7265	16.7862	9.97145	11.6604	4.60253	9.33307	0.503469	1	1	0.844327	0.549042	0.910604	-0.135105
LPC(20:2)	12.9266	38.0418	38.1385	21.8785	19.5848	14.3289	8.46677	15.0028	18.8186	13.6087	18.086	21.4568	21.4608	18.1856	25.3553	16.6808	17.7749	10.4185	23.1241	13.6127	18.5004	18.6516	16.9413	20.8051	13.0664	19.2121	10.1697	11.6373	0.240351	1	1	0.695221	0.88725	0.842724	-0.246869
LPC(20:3)	186.422	339.35	282.832	152.406	185.979	203.722	102.033	83.4042	229.55	238.71	254.343	252.886	262.635	233.551	356.36	194.395	105.298	87.7131	194.956	129.583	259.576	116.216	134.426	155.615	137.161	183.632	121.68	64.8996	0.0562132	1	1	0.497625	1.27642	0.745227	-0.424248
LPC(20:4)	435.116	602.561	619.662	584.392	373.473	538.108	720.505	373.896	573.231	398.746	509.783	553.733	639.586	697.244	622.676	417.019	416.411	287.715	332.061	308.204	491.557	479.687	435.403	634.235	203.851	471.238	273.214	225.991	0.00515221	1	1	0.24193	1.85156	0.734808	-0.444561
LPC(20:5)	24.3733	105.315	109.189	72.3653	5.16815	28.2821	19.4316	21.2951	22.2257	68.7416	27.1723	72.4914	48.3186	73.9208	80.414	21.9616	93.9494	25.9955	61.024	21.9983	25.9106	68.8032	137.307	65.1022	11.8076	158.393	26.155	30.2984	0.542179	1	1	0.864324	0.659191	1.18736	0.247754
LPC(21:1)	0.101602	0.0708583	0.133835	0.0901998	0.0457952	0.0322389	0	0.0217919	0.0465406	0.0557626	0.0744718	0.0661795	0.0578791	0.0480758	0.0466124	0.0109827	0.110483	0.0653989	0.0505532	0	0.0361896	0.0811104	0.161845	0.0846949	0.0829835	0.0345574	0.0176715	0.033136	0.889045	1	1	0.969957	0.693745	0.965676	-0.0503887
LPC(21:4)	0	0.338417	0.0975719	0.0479565	0.0218106	0.0488789	0.0269257	0.050966	0.0402185	0.0751167	0.0282672	0.0477605	0.0280162	0.0385437	0.0635654	0.0533396	0.17671	0.0138008	0.0716291	0.0264306	0.018866	0.111788	3.16442	0.0408009	0.055867	0.260882	0.0152825	0.0362242	0.320322	1	1	0.730465	0.736313	4.6152	2.20639
LPC(22:0)	0.603512	1.28531	1.62384	1.57741	1.03831	0.523757	0.563306	0.944682	1.04487	0.934632	0.800363	1.22805	0.929387	1.04895	1.09286	1.23633	1.23916	0.957204	0.978733	0.932085	1.52117	1.5747	1.08821	1.30155	1.98961	0.651189	0.675962	1.09223	0.245807	1	1	0.697478	1.29882	1.15443	0.20718
LPC(22:1)	0.33153	2.86362	2.39603	0.960819	0.501958	0.428918	0.528288	1.06684	0.581252	0.582494	0.466028	0.884771	0.610255	0.63361	0.647102	0.556809	3.20323	0.898273	1.35345	0.324612	0.630037	1.76274	1.49522	1.14901	0.592069	1.92961	0.417051	0.666389	0.5016	1	1	0.8425	0.822409	1.21729	0.283669
LPC(22:2)	0.168374	0.323789	0.412323	0.369316	0.204062	0.180297	0.177989	0.192177	0.352596	0.161255	0.318442	0.345847	0.359169	0.398194	0.341696	0.228886	0.244538	0.207668	0.235931	0.122876	0.246351	0.185494	0.374746	0.259913	0.208246	0.16739	0.1148	0.141393	0.0633703	1	1	0.53039	1.2475	0.777008	-0.363998
LPC(22:3)	0.24012	0.606572	0.393592	0.366864	0.342399	0.388601	0.352561	0.200106	0.507507	0.286441	0.464	0.563509	0.42516	0.548016	0.63846	0.381338	0.212315	0.18615	0.291958	0.256977	0.468518	0.285296	0.292099	0.443804	0.252539	0.310948	0.164805	0.124096	0.0552969	1	1	0.493559	1.29496	0.757953	-0.399819
LPC(22:4)	9.55136	13.0756	14.9874	12.0888	12.9296	12.4041	9.99334	5.46727	13.6785	9.19347	19.1944	20.9721	15.0286	18.0297	15.9158	8.48698	5.98796	5.65823	9.28121	9.82863	16.2092	7.75444	7.18338	11.1523	6.2356	8.60879	5.50402	3.71804	0.00447067	1	1	0.237818	1.88364	0.651276	-0.618658
LPC(22:5)	35.5263	77.1043	102.252	62.6977	44.8152	55.1628	27.8116	21.7984	55.9056	53.3138	67.7278	76.5721	62.1005	79.2459	71.5082	27.4796	54.0634	30.7021	42.5847	39.2478	75.478	45.3308	44.2514	50.826	30.2862	68.2429	28.5175	21.8766	0.07741	1	1	0.53039	1.1937	0.766872	-0.382942
LPC(22:6)	54.2604	393.354	324.369	248.287	93.8924	220.861	113.032	128.86	156.163	183.685	132.086	150.295	214.058	135.941	139.724	127.575	225.061	117.943	121.55	137.389	132.901	232.71	237.792	173.753	98.7213	307.363	112.299	90.8925	0.491942	1	1	0.84221	0.621591	0.884875	-0.176454
LPC(23:0)	0.147001	0.278187	0.319588	0.302986	0.189689	0.160106	0.160197	0.136336	0.284194	0.16383	0.182813	0.26505	0.255903	0.195586	0.250789	0.208729	0.278325	0.200036	0.194534	0.131619	0.158559	0.281313	0.199813	0.222215	0.266926	0.142389	0.150197	0.229639	0.68083	1	1	0.912665	0.886764	0.958446	-0.0612303
LPC(23:1)	0.0731334	0.137715	0.124601	0.165246	0.0726856	0.046948	0.0653656	0.0530235	0.124322	0.0550067	0.0738583	0.144668	0.0999138	0.0598057	0.091398	0.0525433	0.141423	0.102202	0.0866303	0.00939945	0.0763481	0.127317	0.0998775	0.120234	0.0885184	0.0603924	0.0539947	0.0955002	0.646908	1	1	0.902432	0.576817	0.930174	-0.104428
LPC(24:0)	1.14518	2.40269	2.66277	2.70297	2.00119	1.19123	1.29463	1.89914	2.28963	2.06743	1.57629	2.37892	1.98418	1.80415	2.24453	2.18203	2.11806	1.69803	1.7453	1.44635	2.39378	2.84329	2.23407	2.05732	2.88227	1.49635	1.27335	1.62513	0.755426	1	1	0.932343	0.739733	1.03064	0.0435357
LPC(24:1)	0.409177	1.34839	1.24104	0.930219	0.568875	0.491873	0.593917	0.777376	0.751888	0.596124	0.561415	0.91847	0.763898	0.655942	0.69427	0.630499	1.20892	0.691729	0.909184	0.363127	0.508072	0.998033	0.994952	0.999336	0.592454	1.26021	0.429053	0.618857	0.845256	1	1	0.948936	0.510821	1.02735	0.0389215
LPC(24:2)	0.0171813	0.126762	0.0870972	0.121886	0.0559204	0.0439443	0.0511262	0.0807763	0.0936827	0.0584223	0.0852598	0.0772201	0.134522	0.057475	0.0826523	0.0672228	0.0650929	0.0538671	0.0516437	0.0337043	0.059641	0.0654727	0.112061	0.0999866	0.0750981	0.0442868	0.02498	0.0352957	0.172089	1	1	0.627112	0.951176	0.798153	-0.325262
LPC(24:4)	0.13246	0.234931	0.279331	0.227887	0.222588	0.260496	0.197371	0.174164	0.377718	0.155895	0.29377	0.258433	0.340332	0.252672	0.271758	0.235437	0.149214	0.154578	0.127978	0.127429	0.177502	0.146942	0.0574221	0.275092	0.0925356	0.0996002	0.0743127	0.0740794	0.00111383	1	1	0.171848	2.10574	0.60559	-0.723587
LPC(24:5)	0.33688	1.47337	2.59209	0.969893	1.00728	1.23009	0.2701	1.14941	1.40351	1.09183	0.793177	0.822224	0.671638	1.00264	1.10333	0.912813	0.632341	0.543748	0.669361	0.838073	1.16957	0.587106	0.741375	0.855481	0.487681	0.771431	0.343997	0.450571	0.0548241	1	1	0.493417	1.33677	0.682246	-0.551636
LPC(24:6)	0.740027	1.25375	1.7332	0.749493	0.553233	1.2511	0.617516	0.465114	2.16522	1.79084	0.856645	1.42576	1.05576	1.69643	1.71502	0.798562	0.436349	0.411588	0.514778	1.18566	1.11089	0.480522	0.962816	1.00134	0.356079	1.04086	0.487659	0.282277	0.0371506	1	1	0.464877	1.43952	0.65943	-0.600708
LPC(25:0)	0.110271	0.125166	0.173435	0.198479	0.0901614	0.0943789	0.0876137	0.122937	0.164351	0.114366	0.126846	0.142246	0.148169	0.115828	0.156889	0.144824	0.151677	0.101461	0.137749	0.097052	0.135403	0.178987	0.160359	0.138837	0.12526	0.137943	0.0724481	0.115603	0.804848	1	1	0.941219	0.560041	1.02218	0.0316516
LPC(26:0)	0.348279	0.605681	0.715823	0.672927	0.472969	0.424003	0.385329	0.552694	0.532037	0.436125	0.491956	0.704858	0.545413	0.625994	0.60177	0.53334	0.571136	0.486642	0.493967	0.383904	0.594166	0.652931	0.599487	0.529021	0.614287	0.498982	0.398383	0.412252	0.793408	1	1	0.940593	0.603838	0.98086	-0.0278816
LPC(26:1)	0.167945	0.415619	0.416032	0.344493	0.243588	0.217388	0.287593	0.384562	0.338206	0.220808	0.260425	0.365571	0.386388	0.276597	0.335855	0.334061	0.402944	0.31748	0.354079	0.179462	0.229905	0.334653	0.354751	0.369306	0.29156	0.536674	0.201629	0.238421	0.735514	1	1	0.930342	0.539006	1.03597	0.0509785
LPC(26:2)	0.0302435	0.0608201	0.114913	0.134398	0.0772365	0.0275089	0.081595	0.0782531	0.149201	0.0432846	0.0742504	0.127355	0.11216	0.0562142	0.105509	0.119027	0.0878925	0.0758373	0.0507426	0.0644534	0.0612824	0.0742863	0.0856327	0.0708943	0.0710255	0.0769885	0.0508423	0.0514088	0.466176	1	1	0.832181	0.525964	0.89583	-0.158702
LPC(26:3)	0.0220364	0.0489395	0.0689177	0.0533123	0.0165273	0.0132031	0.0255229	0.0379237	0.0591699	0.036756	0.0219544	0.0380194	0.0271049	0.0294698	0.0494647	0.0353469	0.0136848	0.0426443	0.0316308	0.016787	0.041617	0.0530665	0.0251812	0.0377602	0.0803564	0.0187619	0.0325156	0.00470488	0.873166	1	1	0.963919	0.726298	0.96926	-0.0450444
LPC(28:0)	0.0406013	0.0987886	0.11036	0.111303	0.0476419	0.070164	0.0328502	0.103562	0.0703585	0.0476712	0.09135	0.0819844	0.125438	0.113783	0.0599817	0.10668	0.100526	0.06128	0.0649186	0.0277931	0.0919514	0.117157	0.103866	0.109733	0.0825239	0.0541993	0.0446374	0.0740078	0.764003	1	1	0.932343	0.425814	0.959332	-0.0598974
LPC(O-14:0)	0.251918	0.860751	0.624669	0.214957	0.136267	0.223481	0.0676451	0.122205	0.17953	0.127197	0.216341	0.137613	0.153899	0.175907	0.227594	0.15882	0.50286	0.131349	0.190691	0.11968	0.156449	0.150747	0.162098	0.320766	0.303161	0.229164	0.120975	0.201079	0.576478	1	1	0.874041	0.743061	0.851979	-0.231111
LPC(O-15:1)	0.377049	0.597659	0.522914	0.234331	0.109111	0.13618	0.0677155	0.0255393	0.290784	0.118229	0.103853	0.205536	0.317409	0.23702	0.258252	0.0363327	0.537339	0.159882	0.28617	0.0365753	0.238713	0.217781	0.201172	0.430406	0.156231	0.304867	0.219053	0.0950745	0.841426	1	1	0.948274	0.835311	0.950504	-0.0732359
LPC(O-16:0)	20.2306	44.2189	53.1286	21.236	14.7026	20.9394	9.88006	13.174	21.324	17.2038	23.3129	28.7523	20.438	18.9004	22.4178	9.41407	22.5913	12.1038	18.2943	15.8988	16.2481	16.9371	13.6552	21.5503	13.3835	13.4499	13.6272	12.2311	0.0376505	1	1	0.464877	1.44425	0.677381	-0.561961
LPC(O-16:1)	24.5847	57.0898	65.1684	37.534	19.6635	21.9742	14.6835	16.4619	32.0114	19.7388	29.8807	33.0494	34.2234	25.9079	31.1996	19.2536	33.6103	19.1757	27.0795	17.7914	24.2589	24.3896	16.6735	34.5766	19.3962	17.2602	17.8651	18.2107	0.0792735	1	1	0.53039	1.26985	0.742505	-0.429528
LPC(O-17:1)	1.93553	3.78383	4.10432	2.19592	1.04482	1.77179	0.837985	0.975276	2.25487	1.26498	1.86995	2.15398	1.73465	1.90379	2.70892	1.30302	2.24876	1.3097	1.74837	0.883202	1.65441	1.72929	0.974425	2.53207	1.20462	0.867303	1.13915	1.24386	0.148631	1	1	0.590692	1.08137	0.774192	-0.369237
LPC(O-18:0)	5.73559	11.7656	13.4996	4.72831	4.20526	6.17271	2.10551	2.72099	5.92671	3.78556	7.02891	7.02393	5.24046	7.69913	6.33782	2.34925	6.72106	3.0696	3.91093	4.83137	5.21935	3.71793	2.87311	5.59288	2.97663	2.83398	3.18866	2.59041	0.026509	1	1	0.433784	1.50848	0.64142	-0.640658
LPC(O-18:3)	0.439633	1.12919	1.30355	0.560723	0.707365	0.490573	0.451186	0.627815	0.62798	0.53571	0.911542	0.906362	0.766815	0.983388	1.18787	0.741726	0.779478	0.411915	0.176374	0.540443	0.792463	0.309038	0.758903	0.539608	0.756303	0.338067	0.573386	0.464102	0.148767	1	1	0.590692	1.02188	0.801552	-0.319132
LPC(O-20:0)	1.15652	3.08295	3.0803	1.20621	0.983992	1.63518	0.586821	0.69742	1.27901	1.02829	1.73784	1.92852	1.1329	1.54087	1.22157	0.590432	1.48582	1.0825	0.886765	1.34748	1.32954	0.966426	0.900854	1.19503	1.06543	0.720158	0.916261	0.770969	0.0444643	1	1	0.464877	1.40623	0.686974	-0.541673
LPC(O-20:1)	0.86574	4.08967	4.62269	1.54867	1.08231	1.25524	0.746842	0.83009	1.40005	0.774461	1.57531	1.64902	1.25713	1.09954	1.4328	0.47164	1.70386	0.946188	1.22478	0.935568	0.646898	0.92505	0.58434	1.23205	0.845614	0.644099	0.537889	1.02444	0.0568701	1	1	0.499347	1.33906	0.577066	-0.793193
LPC(O-22:0)	1.41437	3.16325	3.00915	1.5596	1.32155	1.98862	0.672306	1.06039	1.48902	1.57435	2.02326	2.22259	1.65332	1.62013	1.65738	0.791993	1.92382	1.3672	1.29464	1.65413	1.85942	1.52904	1.38906	1.60558	1.50345	1.09171	1.21363	1.10531	0.10483	1	1	0.54964	1.20541	0.806815	-0.309689
LPC(O-22:1)	1.68083	7.52578	7.07612	2.63729	2.03808	2.83361	1.7218	1.62516	2.51539	1.66306	3.19602	3.70001	2.53604	2.4627	2.42505	1.00549	3.07903	1.94111	2.4355	2.12497	1.61389	2.09556	1.36339	2.51782	1.84763	1.40088	1.12188	1.94438	0.0432029	1	1	0.464877	1.40885	0.622898	-0.682933
LPC(O-23:0)	0.113649	0.198152	0.244729	0.100956	0.115933	0.195774	0.0608022	0.0939507	0.140327	0.134359	0.1349	0.144578	0.140185	0.111487	0.122965	0.106917	0.136659	0.121622	0.12842	0.115592	0.131927	0.174231	0.152814	0.159178	0.103015	0.130579	0.102061	0.103714	0.484851	1	1	0.839855	0.789429	0.927409	-0.108722
LPC(O-24:0)	2.24374	4.3775	3.77426	2.90632	2.58441	4.30861	1.45267	1.96661	2.40787	3.12871	3.70385	3.77894	3.55763	2.80922	3.16953	1.57788	2.82029	2.27066	2.11397	2.90358	3.49496	3.19379	3.24842	2.64994	2.77386	2.66635	2.48885	1.9596	0.158675	1	1	0.605546	1.04687	0.868171	-0.203948
LPC(O-24:1)	3.05114	12.5738	11.0681	4.92585	3.63834	5.91285	3.10225	3.3675	4.62459	3.68981	7.23324	7.323	5.70094	5.16543	4.9954	2.02897	5.27757	3.35763	4.06615	3.80701	3.05002	4.46716	3.94153	4.80833	3.77065	3.25596	2.57947	3.31292	0.023767	1	1	0.427807	1.55351	0.647835	-0.626302
LPC(O-26:0)	0.0147345	0.0565786	0.0154777	0.0425669	0.0193881	0.0672819	0.0172178	0.0165641	0.028802	0.0470564	0.0405109	0.0800121	0.0582103	0.02144	0.0337368	0.0138368	0.0376843	0.0244412	0.0244755	0.0312342	0.0802071	0.057362	0.0441454	0.0291916	0.0322415	0.0458844	0.0285541	0.0207528	0.831827	1	1	0.943847	0.336873	0.957984	-0.0619266
LPC(O-26:1)	0.363478	1.01104	0.688993	0.50098	0.419904	0.761295	0.557263	0.486834	0.476125	0.552375	0.872395	0.891109	0.715886	0.609567	0.639682	0.276456	0.495425	0.409337	0.41697	0.473394	0.399247	0.649669	0.592343	0.484016	0.483353	0.532776	0.347582	0.402324	0.0113856	1	1	0.285964	1.67691	0.741259	-0.431951
LPE(16:0)	23.9186	10.2443	13.6681	10.9615	10.836	18.2597	14.8907	11.5738	9.6876	9.15189	10.1173	10.7371	11.8955	10.3228	15.7119	14.3539	8.41371	10.1005	9.86262	15.4273	11.6899	10.4961	8.1288	11.4803	9.87118	7.15388	7.68393	10.7684	0.183993	1	1	0.641009	0.907494	0.857472	-0.221838
LPE(16:1)	0.500524	0.215553	0.535341	0.547154	0.504749	0.588304	0.327354	0.486653	0.551642	0.341644	0.435928	0.319097	0.337021	0.492996	0.4272	0.536814	0.214808	0.698695	0.582213	0.660092	0.397269	0.630215	0.124235	0.425507	0.408861	0.358563	0.12163	0.453767	0.860297	1	1	0.95687	0.122763	0.976699	-0.0340134
LPE(17:0)	0.29904	0.176385	0.315883	0.219118	0.410369	0.294661	0.318869	0.258205	0.135313	0.241392	0.309908	0.246012	0.271943	0.206921	0.208683	0.193176	0.160295	0.204547	0.201716	0.345808	0.244913	0.256556	0.127526	0.197678	0.218582	0.114618	0.160127	0.293809	0.0344773	1	1	0.464877	1.50008	0.790501	-0.339161
LPE(18:0)	9.13807	7.06842	7.71765	6.45799	7.48816	9.74127	7.20458	6.37066	5.67523	4.62803	7.91007	6.42453	7.3741	7.42621	7.18952	6.99298	4.80186	6.33862	5.31962	7.0026	5.86152	5.98595	5.071	6.61898	6.26439	4.37501	4.70272	7.09543	0.00987956	1	1	0.278615	1.70254	0.831009	-0.267065
LPE(18:1)	6.85666	4.75222	7.15505	5.75537	8.82821	5.60883	6.59474	5.43521	5.3983	3.1504	4.7573	6.17671	4.3928	5.02013	7.47183	6.33544	3.66682	3.91664	6.32786	7.50103	6.20546	11.9848	3.0831	11.4159	5.13252	3.99134	5.3887	17.2299	0.223819	1	1	0.682838	0.860193	1.24748	0.31902
LPE(18:2)	13.1651	9.92736	12.5012	12.8572	5.58407	13.742	17.9812	13.4143	15.9861	6.56399	11.8863	15.6054	10.7176	10.7682	17.0666	14.4448	11.6528	11.0963	16.3468	15.5578	14.046	21.2094	8.33157	27.203	13.0934	11.387	14.3425	20.9645	0.0511468	1	1	0.485617	1.42606	1.26973	0.344518
LPE(18:3)	0.219257	0.173214	0.462432	0.575758	0.237091	0.507552	0.613505	0.30446	0.698251	0.245537	0.316612	0.280506	0.30807	0.420089	0.265755	0.283856	0.485099	0.498843	0.356556	0.532965	0.492152	0.625701	0.227683	0.520007	0.274826	0.352869	0.495502	1.11648	0.272615	1	1	0.709659	0.752169	1.21744	0.283845
LPE(20:3)	0.699884	0.719295	1.08048	0.513472	1.00942	1.08388	0.867653	0.953893	1.11464	0.539594	0.931244	1.03734	0.575228	0.808316	0.425818	0.921485	0.620366	1.04815	1.06931	0.705369	0.467876	1.04127	0.598695	0.890623	1.03914	0.624242	0.411125	0.686025	0.261723	1	1	0.70486	0.810359	0.88396	-0.177947
LPE(20:4)	12.4475	7.84452	10.7165	9.30868	15.6783	11.3251	7.11245	9.6958	7.9611	8.1424	11.3494	10.9459	6.56843	11.1198	9.81814	10.3054	8.499	8.87249	10.6455	9.94134	8.03435	9.88622	6.61527	7.56389	10.0928	7.7052	6.17154	10.8506	0.171201	1	1	0.627112	1.13542	0.891495	-0.165702
LPE(20:5)	0.346069	0.359551	1.03292	0.864868	0.415219	0.762299	0.960824	0.357371	1.30862	0.371121	0.711079	0.158967	0.89393	0.879826	1.23	2.10266	0.663873	0.872611	0.446127	2.36855	1.31877	1.49657	0.424121	0.435997	0.463109	0.719841	0.417501	0.921135	0.11447	1	1	0.565031	1.30221	1.47314	0.55889
LPE(22:4)	0.0971781	0.0996862	0.298492	0.0397997	0.218946	0.181733	0.082372	0.21525	0.136248	0.0544076	0.25415	0.193406	0.0376183	0.237493	0.0539439	0.0678766	0.0263677	0.112718	0.122153	0.0870667	0.0281907	0.197653	0.109841	0.104579	0.131945	0.086321	0.0110039	0.114755	0.0258279	1	1	0.433784	1.64228	0.584324	-0.77516
LPE(22:5)	0.904159	0.700431	1.2717	0.787591	1.08143	1.05036	0.849308	1.30484	1.13777	0.782033	1.08213	1.31189	0.910333	1.44632	0.890597	1.24735	0.779698	1.26373	1.09818	0.968566	0.744676	0.982359	0.691677	0.77242	1.37692	0.751452	0.486345	0.709957	0.162801	1	1	0.611805	0.958779	0.873027	-0.195901
LPE(22:6)	11.7052	4.58058	6.12954	7.02375	9.47383	7.94748	9.78941	4.33049	8.66324	6.85753	3.17868	4.57443	6.25528	4.67993	10.3163	14.8623	6.39497	5.3937	9.1902	12.0542	8.40969	6.82961	5.55352	5.71517	4.29085	6.71572	5.40817	5.0343	0.461653	1	1	0.828514	0.516108	1.11534	0.157486
LPE(O-16:0)	0.211108	0.527069	0.405903	0.350573	0.0844565	0.362934	0.90633	0.270487	0.349961	0.225771	0.356938	0.15413	1.32759	0.302907	0.361014	0.289747	0.128594	0.38561	0.0702302	0.388187	0.535399	0.385466	0.186708	0.285046	0.137581	0.135459	0.151562	0.300926	0.131623	1	1	0.580055	1.09949	0.641094	-0.641391
LPE(O-16:1)	1.68366	3.1659	3.41978	2.93209	1.69828	3.01496	6.4507	1.94444	2.03462	2.10209	3.09651	1.72011	8.6391	2.41479	2.4018	2.24284	1.18707	2.83133	2.05408	1.48618	3.41174	2.53556	1.34087	1.74875	1.89241	1.53955	1.31865	2.77681	0.0661167	1	1	0.53039	1.27353	0.649133	-0.623414
LPE(O-17:1)	0.0155035	0.237704	0.107623	0.105588	0.0528346	0.103894	0.254263	0.0433031	0.0864693	0.10902	0.170646	0.0626676	0.383191	0.120455	0.0955786	0.0703091	0.0182379	0.113197	0.0530753	0.0192854	0.207747	0.0927933	0.0523268	0.128139	0.119234	0.040125	0.0745438	0.227038	0.230985	1	1	0.694232	0.846949	0.70778	-0.498627
LPE(O-18:1)	1.32851	2.76855	2.71012	2.53603	1.11872	2.71082	4.5858	1.58117	1.76737	1.66418	2.65213	1.57422	7.03686	2.65006	1.98516	1.67631	0.981998	2.50116	1.3095	1.09671	3.81081	2.08543	1.15972	1.94152	1.90604	1.38185	1.35561	2.80082	0.115273	1	1	0.565031	1.10895	0.708545	-0.497068
LPE(O-18:2)	0.92995	1.68665	1.73979	1.95648	1.06174	1.64289	3.96322	0.9126	1.28846	0.954881	1.59472	1.12154	6.76584	1.17474	1.39791	0.977896	0.634898	1.6092	0.925209	0.819227	2.36659	1.55624	0.680088	1.06283	0.950011	0.813035	1.05652	1.76449	0.123778	1	1	0.576761	1.10434	0.620081	-0.68947
LPE(O-20:1)	0.0688736	0.287089	0.234339	0.227435	0.110348	0.269674	0.496447	0.118293	0.0816743	0.0999043	0.141625	0.183657	0.587607	0.211417	0.18199	0.119153	0.0293812	0.212372	0.123845	0.125141	0.273105	0.21694	0.0909173	0.132774	0.200504	0.0545853	0.11739	0.199929	0.114551	1	1	0.565031	1.14393	0.66638	-0.585584
LPE(O-22:1)	0.137925	0.130827	0.187334	0.159753	0.122236	0.166459	0.238432	0.0906763	0.0885731	0.103468	0.206258	0.136942	0.220438	0.116793	0.153228	0.118184	0.184789	0.170326	0.14068	0.0884923	0.18039	0.125063	0.0889899	0.119993	0.167509	0.0692133	0.0657048	0.0716164	0.143591	1	1	0.590692	1.09615	0.828151	-0.272035
LPE(O-24:1)	0.101268	0.114209	0.143456	0.179313	0.0805003	0.172564	0.15697	0.130565	0.0903115	0.133631	0.154456	0.145906	0.165861	0.11768	0.0811487	0.124946	0.118614	0.0858184	0.161822	0.0582574	0.136681	0.0978075	0.172851	0.200252	0.239042	0.0676259	0.0675472	0.122664	0.520575	1	1	0.853068	0.452539	0.91964	-0.120859
LPE(O-24:2)	0.116207	0.111835	0.235102	0.167248	0.177345	0.180055	0.273844	0.161155	0.12238	0.136132	0.204596	0.14716	0.358748	0.147074	0.154367	0.139574	0.218215	0.11724	0.0666486	0.151183	0.191847	0.162623	0.138917	0.120149	0.0722494	0.0922344	0.0963603	0.129886	0.03329	1	1	0.464877	1.42353	0.729256	-0.455504
PA(34:2)	1.03383	0.497641	0.555176	0.304607	0.243524	0.201271	0.942011	0.26487	0.333296	0.217967	0.354175	0.471452	0.466056	0.320913	0.895564	0.463631	0.320334	0.391149	0.544367	0.650882	0.734594	0.454948	0.295829	0.581211	0.49687	0.260444	0.498015	0.998441	0.282075	1	1	0.722738	1.0085	1.22225	0.289544
PC(24:0)	0.176994	0.241544	0.122519	0.29524	0.13695	0.136414	0.101275	0.158821	0.0794104	0.120483	0.336343	0.178334	0.10884	0.14855	0.466953	0.148817	0.25968	0.0845945	0.135143	0.269177	0.150725	0.138053	0.0818945	0.155033	0.0994332	0.143778	0.117096	0.238337	0.759583	1	1	0.932343	0.258054	1.06277	0.0878317
PC(26:0)	2.98577	3.64492	2.94367	3.70262	3.23582	2.98672	2.79019	2.87884	2.88175	3.35835	3.44529	3.07943	2.8469	2.66988	4.64093	2.97571	3.49438	3.04602	2.83401	3.09525	3.36236	3.13039	2.89983	3.29832	2.69775	3.08827	3.16408	3.35564	0.447928	1	1	0.81823	0.58905	1.03758	0.0532195
PC(28:1)	0.155329	0.297253	0.193267	0.333494	0.171338	0.0323727	0.0497243	0.180888	0.138042	0.439599	0.295594	0.307226	0.206172	0.119378	0.859727	0.14641	0.505165	0.117995	0.142145	0.079136	0.268768	0.156771	0.155209	0.352106	0.0719483	0.111909	0.119926	0.172956	0.712882	1	1	0.928446	0.3792	1.11662	0.15914
PC(29:0)	1.28659	2.36247	1.74023	1.51831	1.20767	1.23825	0.329376	0.691113	1.11803	1.33718	1.30086	0.891434	0.843688	0.655992	2.60393	0.523908	1.76872	1.05458	1.0031	0.814662	1.02478	1.33125	1.35021	1.01366	0.546493	1.29593	0.928188	1.43431	0.950197	1	1	0.984775	0.448319	1.01044	0.0149865
PC(30:0)	45.4983	90.1114	81.8954	65.7361	49.3779	48.87	15.9736	46.356	42.6799	63.1258	57.381	45.8256	53.0508	37.3033	107.812	33.9105	70.8438	36.7243	47.5075	52.5879	45.9367	56.9358	69.74	50.9414	24.3316	71.6684	48.0927	50.6286	0.814384	1	1	0.941219	0.522107	1.03293	0.0467483
PC(30:1)	3.75133	6.11385	7.23215	7.77854	4.39217	4.17699	1.77838	3.83815	4.0887	9.18605	5.07632	5.29833	6.14164	3.50656	15.6202	4.63984	6.41706	3.50628	4.09172	4.15278	5.0431	3.77433	6.11303	4.2581	1.69838	4.95873	4.36695	3.80569	0.995125	1	1	0.997517	0.296872	1.0012	0.00173445
PC(30:2)	0.268518	0.573062	0.559875	0.602469	0.528332	0.165708	0.117811	0.402466	0.417466	1.0263	0.561575	0.539081	0.626355	0.138289	1.56568	0.30961	0.726502	0.292661	0.225674	0.347959	0.423064	0.285069	0.33532	0.389754	0.277352	0.206204	0.250326	0.420257	0.769782	1	1	0.936125	0.296629	0.927707	-0.108259
PC(31:0)	12.9641	21.5129	16.9954	14.9619	11.6697	15.7172	4.27339	9.46255	10.992	12.1438	14.3432	11.3499	9.49178	8.50614	19.3454	7.17248	15.0989	10.666	11.5408	6.60857	13.2209	15.6281	14.3832	11.9811	7.05642	16.0575	12.7754	14.2923	0.945669	1	1	0.983057	0.295053	1.00828	0.0118905
PC(31:1)	1.79173	2.6642	2.72338	2.5356	1.78963	2.89655	0.908236	1.5384	1.71023	2.52286	2.21186	1.78035	1.82824	1.80987	4.00325	1.71924	2.08601	1.804	1.93203	1.15197	1.92646	1.69468	2.89627	1.67414	0.988483	2.3201	1.82662	2.01476	0.846939	1	1	0.949838	0.169068	0.976555	-0.0342269
PC(32:0)	130.567	221.288	202.231	184.951	150.227	174.466	110.821	187.547	140.634	165.415	168.128	162.402	197.38	150.485	187.62	140.724	189.83	134.351	142.977	131.077	160.786	178.533	185.404	162.38	135.73	234.334	161.338	147.623	0.732463	1	1	0.930342	0.34721	0.977058	-0.0334846
PC(32:1)	114.47	166.836	183.117	163.345	99.2272	140.405	83.2665	121.501	101.556	198.49	128.324	141.846	169.155	156.136	252.552	151.356	104.701	102.371	130.254	110.901	128.152	115.868	185.571	102.033	90.3543	200.639	131.664	86.2575	0.735114	1	1	0.930342	0.305592	0.961884	-0.0560645
PC(32:2)	30.9361	61.5742	69.3381	47.7408	41.034	36.2102	12.2263	27.1812	47.1128	55.1361	32.7298	38.4434	47.0174	29.4907	90.4447	45.3494	43.1888	41.0531	33.0891	41.0741	33.941	33.2244	41.9468	39.5554	27.5214	33.3843	39.9038	63.0955	0.710912	1	1	0.927855	0.692368	1.05311	0.0746568
PC(32:3)	1.21944	1.47848	2.36084	1.90187	1.17368	0.995812	0.558148	0.664967	0.817768	2.0891	0.774536	1.3664	1.81342	1.09274	3.28239	0.790458	1.83513	1.25069	1.19076	1.46948	0.801517	0.88153	1.31939	2.01622	0.591505	1.16669	1.14788	1.51686	0.773772	1	1	0.93769	0.768802	1.05207	0.0732347
PC(33:0)	7.50366	11.8572	9.48729	7.43331	6.15508	10.1217	4.32648	5.09909	6.01793	6.08641	7.88729	6.48885	6.44023	6.43585	9.26459	4.24185	8.73288	6.06355	6.68853	4.47832	6.93819	8.41714	8.26947	8.00004	4.81833	12.4188	8.70179	8.28661	0.72544	1	1	0.928446	0.455283	1.03927	0.0555699
PC(33:1)	29.9933	35.8691	30.1162	24.9496	22.4617	36.371	16.4358	18.8721	22.3443	26.6616	27.2997	27.2777	22.7164	26.4005	35.2153	18.5175	22.694	25.0245	25.4469	17.8699	26.7998	22.3394	28.6697	23.3384	16.3112	33.697	23.4686	23.3669	0.402694	1	1	0.793631	0.575558	0.931996	-0.101605
PC(33:2)	24.0441	38.899	29.9006	19.8915	27.9143	28.8684	5.55471	19.8577	27.6894	24.8238	21.4936	20.146	19.308	16.5472	31.1915	19.536	25.0602	29.0436	20.9382	15.4005	25.3248	22.3273	27.0124	23.7227	22.8244	18.5932	22.2258	43.8342	0.57262	1	1	0.870806	0.537632	1.068	0.0949146
PC(33:3)	0.487227	0.942167	0.696912	0.706168	0.57849	0.846172	0.09746	0.254012	0.426786	0.711301	0.677795	0.472813	0.962792	0.270812	1.19394	0.369823	0.571344	0.799007	0.545604	0.249312	0.493707	0.283267	0.745358	0.840159	0.363332	0.316091	0.736013	1.12704	0.739204	1	1	0.930466	0.602876	1.06187	0.086612
PC(34:0)	12.7947	17.334	19.8709	14.4349	12.0597	11.0891	9.25852	9.20484	12.5687	10.1115	11.7017	13.6771	16.9462	12.3497	13.2318	7.61705	16.277	7.23033	9.72249	9.62274	13.8563	12.3448	12.3614	15.126	7.88634	13.2667	13.4952	11.6955	0.225744	1	1	0.686772	0.907242	0.89276	-0.163655
PC(34:1)	1320.52	1674.19	1803.97	1583.43	1197.6	1669.38	1366.15	1559.56	1155.24	1478.84	1361.43	1528.88	1673.93	1712.89	1384.21	1393.01	1254.32	1124.08	1603.73	1315.26	1419.98	1356.7	1616.05	1396.06	1172.98	2133.43	1454.1	1023.37	0.260467	1	1	0.70486	0.801361	0.931768	-0.101958
PC(34:2)	2605.77	3806	3499.85	2770.22	3116.7	2550.73	1171.24	3208.06	2896.43	3065.38	2466.12	2676.96	2955.71	2814.83	3202.21	3155.88	3044.6	2710.92	2886.45	2453	3130.04	3028.59	3248.39	3015.67	3088.19	2761.27	3080.27	3519.54	0.283462	1	1	0.722738	0.921895	1.06871	0.0958637
PC(34:3)	72.3886	108.255	120.779	110.827	60.9481	77.2088	45.0278	49.7525	77.5759	105.182	67.1203	86.4942	110.71	96.4989	139.336	105.776	80.1513	84.3378	88.553	71.5457	74.8425	61.4103	91.2415	95.3124	76.9626	73.0434	89.7936	92.9257	0.754214	1	1	0.932343	0.849913	1.03067	0.043587
PC(34:4)	6.7505	6.96178	10.5614	7.76333	5.38453	7.44365	6.27362	3.99851	9.45518	8.73622	4.81346	7.64704	10.0275	7.00293	14.6035	7.66823	6.4727	5.84252	4.97127	7.58117	5.4262	5.17867	8.39683	8.00391	2.68844	5.99354	6.69272	7.39624	0.635423	1	1	0.897932	0.528428	0.942581	-0.085311
PC(34:5)	0.583362	0.36699	1.46789	0.898167	0.274524	0.305056	0.1593	0.123097	0.64177	1.57355	0.22386	1.02779	0.878112	0.514758	1.971	0.578186	1.37094	0.759948	0.494695	0.622785	0.325444	0.895024	1.95363	0.777856	0.172499	1.70555	1.00724	0.822146	0.124461	1	1	0.576761	1.30257	1.48889	0.574241
PC(35:0)	0.5422	0.656973	0.693314	0.434393	1.0902	1.95646	0.480174	0.98389	0.375379	0.245058	0.292571	1.10224	0.395282	0.465819	1.3753	0.940136	1.06999	0.247552	1.40729	0.996035	0.255642	0.500998	0.456915	0.446727	0.290654	1.78501	0.829829	0.993722	0.456921	1	1	0.826666	0.523061	1.19373	0.255473
PC(35:1)	20.0022	23.1004	21.1601	17.0434	15.9367	24.0383	22.2363	14.4639	17.618	14.77	17.0188	17.1015	17.9713	20.2608	18.717	13.3455	16.4665	18.1328	19.1447	14.2156	18.8233	15.7245	17.5088	19.4211	13.7463	24.4536	16.1481	16.5858	0.207106	1	1	0.663724	0.865932	0.922778	-0.115945
PC(35:2)	55.1845	67.9056	58.0995	40.8175	56.9215	55.9455	27.8288	43.7863	55.866	42.4408	45.0232	43.0978	43.3444	46.5768	53.3602	38.3962	47.9322	60.3732	51.6802	36.9242	56.6005	46.2271	54.1518	56.8164	46.3452	42.2643	50.6934	78.2943	0.496818	1	1	0.8423	0.576074	1.05451	0.0765713
PC(35:3)	9.42768	9.64162	6.355	7.49984	8.22717	8.96979	2.39945	6.5047	5.92991	8.26112	6.64038	4.70535	8.17281	8.78262	10.3529	8.05693	7.02812	7.13657	7.74081	6.6731	9.01122	7.12772	7.60346	5.60307	4.91078	6.52002	8.61767	9.51525	0.642562	1	1	0.898922	0.335684	1.04315	0.0609428
PC(35:4)	5.66004	4.5216	3.60024	2.95564	4.22404	6.40424	5.23944	3.453	6.48701	3.60737	3.64565	3.88004	4.49063	3.80888	5.10444	3.71866	3.4855	4.60363	2.26119	2.81585	4.8459	4.09465	5.53805	5.14138	1.78077	4.58013	3.12308	4.70028	0.312067	1	1	0.730465	0.788848	0.900218	-0.151654
PC(36:0)	1.46811	0.988027	1.31808	0.955841	0.923132	0.875342	0.603965	0.197833	1.3706	0.425957	0.518973	0.808032	0.813661	1.10031	1.23281	0.463192	1.14505	0.542059	0.583842	0.262139	0.979468	0.871472	0.549721	1.24178	0.335002	0.661988	0.674901	1.24131	0.40763	1	1	0.798163	0.581704	0.871997	-0.197605
PC(36:1)	126.512	161.745	162.056	148.789	99.8363	118.887	148.871	98.9348	110.637	130.514	120.47	148.306	150.973	152.918	150.069	111.652	138.565	95.9332	145.693	124.419	131.799	134.722	117.303	147.253	116.541	153.647	130.054	106.862	0.482621	1	1	0.839342	0.685109	0.960128	-0.0587008
PC(36:2)	1259.55	1678.68	1684.08	1403.63	1359.92	1056.52	720.983	1046.48	1380.67	1419.26	1112.14	1295.45	1354.54	1262.91	1538.22	1226.45	1479.37	1183.61	1336.2	1163.07	1477.31	1292.98	1219.34	1472.02	1399.76	1047.71	1618.03	1662.75	0.363389	1	1	0.751839	0.984195	1.06	0.0840575
PC(36:3)	753.161	896.209	812.978	610.771	826.484	727.885	439.822	663.898	870.101	827.476	733.698	816.418	788.191	826.277	951.108	977.148	603.448	737.579	800.684	659.193	901.955	593.628	637.303	765.177	847.82	738.192	743.961	866.917	0.723775	1	1	0.928446	0.349722	1.02178	0.0310875
PC(36:4)	1118.2	990.697	1108.59	1004.28	980.464	1159.71	1598.09	1231.82	1289.03	921.861	916.815	1114.17	1278.39	1357.09	1203.76	1242.58	902.887	881.759	827.098	905.173	1107.03	1118.63	1210.45	1211.55	716.652	1199.09	1028.41	883.969	0.104144	1	1	0.54964	1.27944	0.898553	-0.154324
PC(36:5)	117.204	185.533	211.817	153.832	43.1861	102.904	71.7885	78.4504	94.4205	202.643	65.7308	172.186	140.217	178.006	183.468	105.879	229.498	125.327	183.407	89.76	92.5182	205.764	408.385	155.626	66.5763	442.565	143.931	104.005	0.146141	1	1	0.590692	1.14075	1.39539	0.480671
PC(36:6)	1.99941	5.45368	6.67789	4.65944	1.51437	3.88612	1.43631	1.47156	4.21452	4.21625	1.74085	3.90861	4.28014	3.06945	5.06718	3.19429	4.74251	4.20562	3.02949	3.96303	2.17657	3.63396	8.56576	3.99495	1.91068	6.107	3.01763	4.09608	0.30777	1	1	0.730465	1.13142	1.18909	0.249855
PC(37:1)	0.796511	1.18729	1.2068	0.541276	0.714141	0.948675	0.687706	0.398285	0.43767	0.541432	0.719642	0.785787	0.654209	0.869322	0.938217	0.651543	1.11859	0.39088	0.828812	0.523035	0.554727	0.469683	0.704393	0.935313	0.663127	1.28068	0.644189	0.860151	0.955308	1	1	0.984775	0.43624	1.00711	0.0102238
PC(37:2)	5.73662	8.29839	7.67879	5.50215	6.25313	4.83598	3.4907	5.35243	6.65694	4.65112	4.95546	5.22964	4.73546	5.49523	6.38572	4.80811	6.42792	6.63995	7.1744	3.4342	6.47023	5.66428	6.48081	7.64478	5.91902	5.06497	4.88004	9.63623	0.294218	1	1	0.722738	0.846925	1.09837	0.135363
PC(37:3)	12.2378	11.7513	9.76523	5.31279	11.5636	13.8718	6.0912	6.51687	11.6765	10.0488	10.8113	10.9909	10.5267	9.21158	13.7489	8.1653	6.79357	10.4597	9.9577	7.1019	12.7599	5.81041	9.60723	9.30326	8.05711	9.57639	9.08593	9.23424	0.391279	1	1	0.782558	0.590332	0.923671	-0.114549
PC(37:4)	27.0398	19.8657	20.379	15.5303	21.9387	32.5552	44.297	20.8437	30.5103	15.12	20.7545	21.883	24.4387	25.5568	25.4517	18.7414	16.4499	22.5156	15.7118	15.124	23.0738	19.5442	33.3298	26.12	11.2755	22.3631	18.5696	20.3346	0.150743	1	1	0.59417	1.14307	0.847062	-0.239461
PC(37:5)	5.15822	7.25713	7.6695	4.31666	3.03796	5.11828	3.23358	2.91518	5.59647	5.53424	3.68378	5.39566	4.78952	5.31593	6.30264	3.65087	7.26211	5.87288	6.2819	3.08274	5.06344	6.02748	12.5554	6.0297	3.14334	12.2631	4.42545	4.90687	0.157877	1	1	0.605546	1.15809	1.25855	0.331765
PC(37:6)	1.39129	5.21999	4.59252	2.68897	2.02511	5.50167	1.18976	2.60585	4.28246	3.19968	2.0158	2.69692	2.70728	1.67634	2.80299	2.43412	3.711	4.12678	2.19362	2.13801	2.06915	3.83828	6.60354	2.55619	2.05036	5.39922	2.98011	4.62327	0.4451	1	1	0.81823	0.672744	1.13717	0.185453
PC(38:1)	2.85493	4.5139	4.51731	2.88875	2.82172	2.39091	2.97036	2.69665	3.56034	2.85056	2.1115	2.49954	2.62758	2.76395	2.74743	2.51852	4.73051	2.98304	3.32995	1.89423	3.46581	3.45247	3.07991	3.8886	3.06864	4.37443	2.54047	4.03396	0.316122	1	1	0.730465	0.89285	1.09603	0.132292
PC(38:2)	14.8775	23.3068	26.6495	17.7286	16.7157	12.4841	10.0267	16.1317	18.0031	15.4901	11.8107	16.9674	16.2725	14.8176	19.9161	16.6255	18.0526	14.3572	21.3777	16.3378	16.1325	17.9945	17.6821	18.6209	19.577	16.2283	17.7365	22.5918	0.23944	1	1	0.695221	1.22688	1.0949	0.130797
PC(38:3)	180.273	211.213	216.777	130.627	194.925	216.423	199.768	98.6627	235.761	315.071	202.581	233.117	268.849	168.425	313.124	205.045	123.571	147.572	172.831	199.418	240.737	106.082	151.375	141.708	168.965	184.193	224.941	131.938	0.218467	1	1	0.676242	0.840556	0.874334	-0.193743
PC(38:4)	759.149	598.763	782.856	720.466	722.606	903.5	1533.44	628.481	986.865	679.407	704.155	808.59	1062.71	915.453	939.583	756.143	606.637	647.192	516.504	669.881	853.289	630.581	692.49	837.737	450.763	696.347	785.114	518.426	0.0457398	1	1	0.466634	1.43963	0.813174	-0.298364
PC(38:5)	352.246	360.185	503.668	374.062	338.472	386.588	435.848	290.926	448.148	412.176	357.67	445.94	447.341	523.157	490.965	378.243	424.078	381.386	379.332	336.503	463.962	383.251	532.831	425.484	270.153	664.826	388.681	281.047	0.786536	1	1	0.939236	0.30827	1.0219	0.0312542
PC(38:6)	281.795	876.307	806.391	668.721	413.773	731.559	401.905	681.047	599.388	610.969	377.891	478.246	654.937	456.581	457.662	634.971	715.697	611.816	482.866	635.5	488.53	834.402	1026.97	545.082	465.52	1192.26	675.059	530.545	0.24289	1	1	0.695374	0.95893	1.1564	0.209639
PC(39:3)	0.706868	0.867943	0.872632	0.452303	0.896686	0.881139	0.432899	0.390532	1.21582	0.82446	0.798204	0.814292	0.65553	0.426971	1.27003	0.577185	0.556535	0.778303	0.679487	0.495278	0.90749	0.395669	0.640998	0.35694	0.718569	0.635106	0.712501	0.6241	0.473947	1	1	0.839153	0.498259	0.913241	-0.130932
PC(39:4)	3.94148	3.74578	3.93691	2.70826	4.12231	4.69305	5.90532	2.89444	5.51253	2.53193	3.59332	4.04556	4.40426	3.98272	4.11736	2.76374	3.84694	3.89316	2.75024	2.20681	4.16168	3.35717	7.21071	4.76593	3.05902	3.94062	3.42234	3.67	0.622022	1	1	0.891655	0.344275	0.949085	-0.0753903
PC(39:5)	4.41253	5.96963	5.80541	4.35992	5.03769	6.46688	5.03005	3.18051	6.09068	3.88184	4.1678	4.8926	4.35403	5.12427	5.57004	3.02103	7.17479	5.40606	4.37793	3.58683	6.02717	5.06872	8.47016	5.06653	4.29951	8.47626	5.64948	5.00356	0.240819	1	1	0.695221	0.949822	1.12249	0.166705
PC(39:6)	5.40119	18.5672	16.7924	9.74631	8.1957	17.8386	10.5474	10.7038	13.2382	10.0548	8.12524	8.32304	11.5746	7.58281	9.00516	8.28145	14.7125	15.665	8.33634	9.93607	10.2775	14.1062	21.5127	11.4916	8.62009	21.1831	12.7075	13.2096	0.324489	1	1	0.730465	0.898532	1.14266	0.192395
PC(39:7)	0.359593	0.824064	0.735204	0.464851	0.563017	0.522226	0.723941	0.707294	0.556563	0.495481	0.419	0.608752	0.782027	0.332519	0.57365	0.783142	0.710425	0.635791	0.844709	0.322233	0.586402	0.770393	1.63614	0.72176	0.514937	0.974512	0.39715	0.67258	0.135027	1	1	0.580992	1.1355	1.25317	0.325581
PC(40:1)	0.0522552	0.497791	0.405171	0.14944	0.172578	0.0757647	0.0778585	0.365726	0.041652	0.267985	0.0748058	0.190696	0	0.274165	0.202399	0.156221	0.629366	0.298728	0.396292	0.0485768	0.119621	0.376446	0.352999	0.319363	0.463495	0.574202	0.0486305	0.262471	0.0809444	1	1	0.53039	1.35948	1.60582	0.683307
PC(40:2)	0.554057	1.57928	1.90607	1.19439	0.598733	0.462704	0.517907	0.97096	0.697556	0.77305	0.2916	0.799037	0.622432	0.643463	1.12966	1.09791	1.85595	1.04206	1.29639	0.474296	0.764757	1.67468	0.961905	0.882962	2.30768	0.763385	0.745224	1.47383	0.0648626	1	1	0.53039	1.7804	1.41851	0.504379
PC(40:3)	1.0029	2.79216	2.74334	1.35033	1.70484	1.18426	0.845552	1.84273	1.95279	1.89115	1.11135	1.90002	1.12888	1.45079	2.30121	1.55061	2.79848	1.80929	2.31817	0.981227	1.78776	2.08697	2.03842	1.55772	1.87492	1.23438	1.14346	1.82274	0.418333	1	1	0.806349	0.841861	1.10499	0.144029
PC(40:4)	27.5462	17.6526	21.8784	18.1692	28.2719	25.6685	24.5079	16.0915	36.4785	18.7866	23.6975	30.8064	26.3433	26.1332	29.9398	23.1168	15.6025	18.2917	18.7585	23.3072	31.6203	18.2676	19.067	21.5667	19.9488	18.7832	22.7461	16.383	0.115763	1	1	0.565031	1.12377	0.869508	-0.201729
PC(40:5)	60.031	61.71	96.2957	69.5574	84.1931	84.7806	76.3183	51.0406	90.5896	81.2121	74.0067	92.9571	89.4109	88.6766	97.0942	58.601	64.9093	61.8304	58.1825	80.0004	107.227	56.0465	73.4421	63.3925	56.3323	84.8007	81.566	47.6422	0.195633	1	1	0.654495	0.889108	0.900332	-0.151471
PC(40:6)	99.7866	355.146	412.601	304.424	169.856	354.81	225.678	211.717	260.518	321.905	161.833	210.118	366.44	176.037	215.692	214.567	313.418	229.606	159.85	286.183	205.524	284.464	406.757	210.466	174.201	414.154	349.387	175.666	0.984841	1	1	0.993833	0.511983	1.0025	0.00359694
PC(40:7)	29.3445	77.5561	75.6089	53.1276	52.6963	59.3599	67.4523	56.6341	70.7605	44.5332	50.3742	52.6545	76.5037	57.2012	50.7958	70.0095	54.909	73.6353	53.1606	55.722	62.3706	64.0817	79.7739	59.529	57.0851	66.0836	55.415	50.0663	0.64089	1	1	0.898911	0.851534	1.035	0.0496258
PC(40:8)	11.3609	21.6039	17.2519	15.4394	13.6611	10.4551	12.0789	11.798	17.3432	12.8685	12.2671	16.2587	18.5435	16.2308	15.8336	16.2453	16.5339	11.9356	14.1774	11.9803	16.0772	20.5433	19.2216	20.6731	15.9114	14.8855	15.1752	13.8921	0.322752	1	1	0.730465	1.19107	1.07687	0.106844
PC(41:5)	0.268983	0.355709	0.459249	0.418287	0.459041	0.574277	0.241462	0.327132	0.46712	0.227837	0.258095	0.271208	0.425975	0.307489	0.48132	0.258832	0.441173	0.504989	0.403533	0.178103	0.379507	0.39674	0.732098	0.482227	0.399775	0.59129	0.245922	0.436474	0.200824	1	1	0.65924	1.08538	1.1719	0.228846
PC(41:6)	0.711253	2.67306	2.41497	1.71935	0.95795	2.14852	1.17904	1.18206	1.91469	1.27704	0.727044	1.02006	1.5712	0.660666	1.0814	1.11886	3.81724	1.7505	0.961637	0.972028	0.880321	2.34264	3.33986	1.34694	1.66212	3.76981	3.4545	2.47493	0.0828096	1	1	0.53039	1.37644	1.43736	0.523425
PC(41:7)	0.15522	1.40776	0.726474	0.710206	0.304156	0.60887	0.455428	0.396996	0.474924	0.43491	0.18228	0.376887	0.423063	0.252417	0.224777	0.46146	0.956175	0.371936	0.452958	0.293783	0.303019	0.982223	1.07461	0.554496	1.07191	1.24621	1.7506	0.816455	0.0871545	1	1	0.53039	1.33913	1.5284	0.612023
PC(42:10)	2.10107	6.14141	4.36895	5.23204	3.07298	3.7459	2.57603	3.04564	3.9015	3.94631	3.28226	4.46164	6.54973	3.67662	3.82735	4.84861	4.70776	3.26694	3.50953	4.80073	3.94511	6.46061	8.01033	5.79409	2.65468	6.37976	5.68367	2.47868	0.190533	1	1	0.65119	1.20711	1.18298	0.24243
PC(42:11)	0.0836003	0.741515	0.253372	0.366426	0.0349376	0.106297	0	0.180044	0.0812287	0.31221	0.096324	0.432266	0.205859	0.17573	0.265684	0.103684	0.571456	0.183229	0.29621	0.152634	0.234471	0.772842	1.67811	0.383057	0.126327	0.80146	0.29949	0.206114	0.101598	1	1	0.546042	1.26708	1.97888	0.984681
PC(42:2)	0.538447	1.28246	1.38016	1.25565	0.841865	0.340989	0.350044	0.726399	0.873896	0.954227	0.373079	0.804065	0.59195	0.631738	0.949656	1.04609	1.13093	0.849966	1.03826	0.583723	0.770551	1.36259	0.776875	0.841279	1.91034	0.556805	0.393285	1.28959	0.198654	1	1	0.65751	1.31294	1.23344	0.302685
PC(42:3)	0.253727	0.825668	0.72061	0.22855	0.456038	0.112124	0.179346	0.492242	0.662898	0.492828	0.362303	0.438604	0.40024	0.260849	0.455213	0.400899	0.573278	0.719717	0.650906	0.259157	0.457629	0.605383	0.452944	0.431454	0.564068	0.456068	0.208063	0.872071	0.242749	1	1	0.695374	1.03648	1.20741	0.271916
PC(42:4)	0.844775	1.13334	1.28247	1.23483	1.42848	1.01522	1.11057	1.37273	1.7734	1.20556	1.12356	1.17475	1.26064	1.43444	1.43139	1.43635	1.04614	1.30181	0.8826	1.01813	1.44882	1.41177	1.18143	1.4558	1.44136	1.00473	0.883474	1.13633	0.790523	1	1	0.939236	0.18497	0.981911	-0.0263353
PC(42:5)	1.52407	3.05446	4.3251	2.45584	3.14939	2.81907	2.26458	4.02061	3.62109	2.8854	1.9284	2.68635	2.35736	2.19407	2.85979	2.98437	3.7942	3.24182	2.20354	2.46587	3.05794	2.92161	3.46145	2.70336	2.15036	3.62859	2.39078	2.26467	0.815033	1	1	0.941219	0.169514	1.02145	0.0306141
PC(42:6)	3.05888	5.63259	6.17246	3.34366	4.10414	4.28244	3.71047	3.7673	8.15164	5.36441	2.6941	4.23558	4.19128	3.91456	4.89053	4.16378	5.81945	4.57383	3.33503	4.00611	4.88868	4.90214	6.2414	4.20901	3.78734	5.47938	4.14735	4.07398	0.761885	1	1	0.932343	0.389616	1.03025	0.0429976
PC(42:7)	1.73718	4.58149	6.27119	2.96467	4.05244	3.36519	8.86031	6.91526	5.95841	3.13117	2.70788	3.53599	4.25762	3.5128	3.39518	5.52322	5.62969	4.99039	3.38478	3.04628	3.98883	4.31502	6.84212	4.4515	3.527	5.14183	2.72371	3.45631	0.866965	1	1	0.96033	0.196169	0.976787	-0.0338837
PC(42:8)	2.33223	2.5418	3.38652	2.16873	3.7586	2.34654	2.81565	2.7134	4.46767	1.8882	3.37099	3.57559	4.20705	3.76399	3.90058	4.04476	1.94384	3.16274	2.29375	2.81975	3.93625	2.60929	3.40776	2.99171	2.65885	2.14957	2.74517	1.3973	0.442255	1	1	0.81823	0.55243	0.924415	-0.113388
PC(42:9)	2.36838	2.84398	3.23446	2.73265	3.29823	2.48983	1.2964	2.02257	3.64945	3.15935	3.57308	4.46649	4.50875	4.51173	3.76943	3.2232	2.77738	2.24851	2.79787	2.45731	4.81593	2.99123	4.04588	3.82447	2.56409	2.64144	3.38209	1.29711	0.78798	1	1	0.939236	0.305557	0.970119	-0.0437663
PC(43:9)	0.110171	0.704049	0.343887	0.593036	0.149986	0.862592	0.176291	0.253386	0.177449	0.166571	0	0.0183436	0.269535	0.116378	0.189555	0.119397	0.995125	0.28472	0.150622	0.052365	0.016969	0.69716	0.910955	0.461899	0.856821	0.871442	1.55628	0.436442	0.0748859	1	1	0.53039	1.39682	1.92805	0.947143
PC(44:10)	0.166674	0.172369	0.14817	0.101261	0.315907	0.263683	0.145357	0.290294	0.419809	0.2999	0.339537	0.4421	0.409619	0.453697	0.469014	0.453799	0.206492	0.286376	0.247657	0.298037	0.242553	0.360163	0.569445	0.220482	0.175552	0.368377	0.189598	0.0465261	0.810885	1	1	0.941219	0.173886	1.04175	0.0590143
PC(44:11)	0.0970866	0.408437	0.192164	0.181404	0.192986	0.134391	0.0371637	0.182492	0.195866	0.157868	0.196074	0.315099	0.303914	0.144645	0.21879	0.0898315	0.218835	0.210821	0.111857	0.248892	0.21829	0.329253	0.444981	0.135207	0.219638	0.232248	0.122064	0.125684	0.710773	1	1	0.927855	0.910269	1.06819	0.0951627
PC(44:12)	0	1.17735	0.319587	0.369017	0.129891	0.189446	0.03556	0.22506	0.118714	0.390169	0.0517081	0.181957	0.174105	0.0634391	0.0950771	0.128724	0.735429	0.198086	0.179262	0.0780149	0.127511	0.551674	0.849627	0.429942	0.190963	0.372335	0.15548	0.187319	0.558588	1	1	0.864671	0.625263	1.24911	0.3209
PC(44:2)	0.0991431	0.249845	0.351191	0.191347	0.0687616	0.0640471	0.0376646	0.100819	0.174343	0	0.117087	0.0751966	0.118666	0.0512113	0.122499	0.0910328	0.163569	0.151867	0.209784	0.0765737	0.176866	0.125735	0.0597891	0.0997223	0.235182	0.13952	0.0625637	0.21296	0.582035	1	1	0.876363	1.02972	1.13437	0.181896
PC(44:3)	0.0871708	0.219524	0.0848189	0.195592	0.152816	0.029767	0.0193588	0.18827	0.21743	0.258153	0.18021	0.208026	0.185023	0.116369	0.299189	0.210359	0.314088	0.140555	0.151215	0.0776422	0.150905	0.0842142	0.258453	0.23616	0.210256	0.176178	0.0583671	0.207859	0.295176	1	1	0.722738	0.755944	1.20206	0.265505
PC(44:4)	0.540463	0.53546	0.805503	1.04038	0.712579	0.520681	0.863446	0.787	1.15581	0.873148	0.50888	1.08308	0.770597	0.918063	0.995281	1.08505	0.693918	0.869196	0.672537	0.548428	1.02625	1.13658	0.98354	1.01813	0.873684	0.615138	0.50956	0.597723	0.658637	1	1	0.902432	0.357876	1.04588	0.0647118
PC(44:5)	0.612704	0.962491	0.916765	0.811223	0.557379	0.733563	0.939963	1.14347	1.06218	0.903282	0.431772	0.91654	0.884276	0.958597	0.872409	0.771145	1.20506	1.01369	0.764716	0.504424	0.741763	1.18524	1.45393	0.979755	0.594889	1.44514	0.456943	0.537001	0.637402	1	1	0.897932	0.383359	1.05847	0.081975
PC(44:6)	0.186756	0.457721	0.544853	0.421617	0.262427	0.292669	0.396313	0.521194	0.476688	0.418958	0.209233	0.393224	0.498269	0.363334	0.486224	0.377302	0.705176	0.516087	0.445099	0.240309	0.360233	0.529119	0.762859	0.400843	0.344335	0.538094	0.297959	0.397969	0.179221	1	1	0.640781	1.15475	1.17606	0.233965
PC(44:7)	0.0300563	0.385528	0.443667	0.145478	0.170895	0.0623188	0.266084	0.408379	0.25643	0.168179	0.0955921	0.195743	0.193979	0.0796574	0.247644	0.176842	0.69861	0.371294	0.28444	0.0906617	0.146258	0.328119	0.601359	0.246458	0.0446052	0.370965	0.0870359	0.157417	0.283136	1	1	0.722738	0.88599	1.32727	0.408457
PC(44:8)	0.127885	0.1713	0.2035	0.212849	0.297476	0.298661	0.429667	0.464099	0.484969	0.220295	0.320572	0.333847	0.318665	0.197482	0.33643	0.375188	0.250297	0.183976	0.100064	0.274837	0.184825	0.281546	0.342931	0.292254	0.124436	0.248287	0.140611	0.126745	0.137184	1	1	0.583301	1.31533	0.799366	-0.323071
PC(44:9)	0.150016	0.180542	0.224657	0.14951	0.251996	0.243673	0.168109	0.341579	0.376556	0.211602	0.311695	0.239477	0.317719	0.397354	0.346198	0.397152	0.200844	0.251498	0.0878869	0.316675	0.303843	0.26379	0.38558	0.290031	0.166543	0.317306	0.192471	0.065384	0.966655	1	1	0.98899	0.0484964	1.00581	0.00836249
PC(45:11)	0	1.09527	0.25922	0.456326	0	0.576262	0.0287045	0.269248	0.122957	0.246336	0	0	0.0748288	0.0358588	0.0167886	0.0433442	1.02783	0.297724	0.113018	0.037837	0	0.86102	1.2417	0.21406	0.793112	1.30216	1.75679	0.808604	0.0420411	1	1	0.464877	1.49798	2.69003	1.42762
PC(46:4)	0.100975	0.113313	0.19663	0.124968	0.0823757	0.157685	0.120269	0.178209	0.189804	0.0659452	0.116233	0.269893	0.0609907	0.169068	0.168474	0.102303	0.117017	0.175117	0.0857792	0.0929034	0.141745	0.223515	0.110633	0.0915905	0.124395	0.0759397	0.0395708	0.0470293	0.233626	1	1	0.694232	0.816131	0.82	-0.286305
PC(46:5)	0.105199	0.122632	0.239823	0.239889	0.181678	0.113029	0.124645	0.291666	0.250727	0.185233	0.118149	0.40399	0.254699	0.327835	0.305261	0.255566	0.204863	0.202226	0.150709	0.0647582	0.23679	0.24468	0.133508	0.295571	0.124161	0.282302	0.104053	0.126809	0.616204	1	1	0.891655	0.366416	0.922973	-0.115639
PC(46:6)	0.0675114	0.210897	0.320936	0.245407	0.148969	0.101092	0.17824	0.22548	0.250869	0.259046	0.163779	0.312702	0.226839	0.137232	0.155292	0.162815	0.32764	0.161773	0.141752	0.132764	0.180492	0.323867	0.352663	0.18964	0.151261	0.388446	0.134431	0.146977	0.822695	1	1	0.941219	0.276511	1.03539	0.0501683
PC(46:7)	0	0.162828	0.120477	0.094197	0.0392719	0.0698351	0.144398	0.182257	0.0816339	0.0904342	0.104389	0.0463705	0.110462	0.0809625	0.0731913	0.0913733	0.189963	0.225706	0.0456013	0.0709039	0.0499018	0.100352	0.29859	0.12324	0.0744283	0.3063	0.043966	0.0541042	0.295573	1	1	0.722738	0.812623	1.31646	0.396663
PC(O-28:0)	0.313361	0.493376	0.458229	0.370474	0.359934	0.281349	0.0734518	0.272206	0.172469	0.194805	0.510678	0.260066	0.378448	0.397861	0.715896	0.214786	0.293699	0.339184	0.329458	0.246885	0.200194	0.222169	0.16825	0.406911	0.528639	0.147401	0.239394	0.550426	0.932689	1	1	0.982736	0.713641	1.01468	0.0210205
PC(O-30:0)	3.04993	4.80021	3.6589	1.78865	1.95123	3.98355	0.938231	1.8351	2.64911	1.98777	5.04385	2.98	1.75237	2.01179	4.45757	1.28065	3.03581	2.31373	2.37996	2.98613	2.52252	2.20872	2.41109	2.06713	2.47131	2.88628	2.70658	3.29662	0.794804	1	1	0.941192	0.406987	0.9634	-0.0537938
PC(O-30:1)	1.85243	4.06989	3.20653	2.25318	2.04565	2.93237	0.885492	2.31208	2.41455	2.06924	3.35466	2.2981	2.34863	1.75621	4.14204	1.78068	2.8423	2.62287	2.27096	2.24384	2.57711	2.66746	2.45544	1.96841	2.54003	3.15404	3.14803	3.03684	0.327798	1	1	0.730465	1.05895	1.10802	0.147985
PC(O-31:0)	1.07974	1.19316	1.28653	0.492069	0.599598	1.48805	0.376945	0.487267	0.824529	0.589884	1.1658	1.15625	0.470868	0.735085	1.17209	0.265134	0.885389	0.80687	0.708852	0.664634	0.683099	0.697531	0.765438	0.916777	0.843512	0.889334	0.850369	1.24023	0.734312	1	1	0.930342	0.445026	0.953414	-0.068826
PC(O-31:1)	0.712771	1.87897	1.27707	0.983468	0.904173	1.42683	0.395026	0.769348	1.06854	0.720787	1.15604	1.09546	0.783626	0.774025	1.16513	0.721651	1.44824	1.07786	0.917866	0.66687	1.35783	1.27648	1.18001	0.967419	1.12077	1.4831	1.41005	1.62018	0.168603	1	1	0.625744	1.15439	1.17692	0.235013
PC(O-32:0)	18.2768	21.3599	21.5939	15.7995	14.1719	24.1383	10.4081	13.4082	17.3561	13.0792	21.6583	18.5387	16.6094	16.0325	19.4848	9.98972	17.3841	13.4596	12.579	17.7609	16.4727	14.5266	12.9157	12.7189	15.4934	16.6766	17.953	17.5067	0.134889	1	1	0.580992	1.03426	0.886529	-0.173761
PC(O-32:1)	17.3143	33.5785	27.8389	24.9839	19.5323	29.3996	10.9622	21.7481	25.1561	20.4279	26.8306	24.8668	27.4628	23.9314	27.5816	18.5958	30.671	23.7059	18.623	23.1742	27.9202	26.8938	21.7474	22.3226	26.5014	22.5733	27.2733	25.9143	0.707921	1	1	0.927855	0.94622	1.02833	0.0403077
PC(O-32:2)	2.18342	4.56294	3.79536	3.5676	2.2639	3.44325	1.9604	3.32147	3.6071	2.46408	3.40394	3.00536	3.45741	3.07757	4.14567	3.03906	4.14235	3.78868	3.05698	2.60957	3.84729	3.11475	3.46932	2.66341	4.91949	2.70807	3.45681	3.83661	0.21376	1	1	0.671018	1.43502	1.10619	0.145594
PC(O-33:1)	1.28273	1.00709	1.45902	0.768723	0.502281	2.00725	0.562581	0.653692	1.92877	0.0975093	1.63295	0.559396	0.402177	0.386574	0.618149	0.296069	1.37889	1.54817	0.647291	0.772351	1.38404	1.17509	0.556107	1.47327	1.55001	0.487669	1.16093	1.68044	0.613827	1	1	0.891655	0.596933	1.11152	0.152534
PC(O-33:2)	0.90791	1.22153	0.841157	0.616526	0.492445	0.324491	0.124271	0.73638	0.915111	0.280701	0.356929	0.947749	0.500161	0.76028	0.7894	0.272644	1.11397	0.630661	0.775882	0.422937	0.705966	0.816073	0.779673	1.21111	1.17876	0.45454	1.01753	0.958831	0.195383	1	1	0.654495	1.25715	1.23293	0.30209
PC(O-33:3)	1.09725	0.621883	0.293559	0.255784	0.250518	0.141175	0.0264607	0.142598	0.537099	0.141251	0.111919	0.0910735	0.288831	0.330509	0.517857	0.274534	0.279626	0.1693	0.566902	0.0129696	0.444941	0.447095	0.137554	0.613787	0.423394	0.0962768	0.415812	0.755452	0.538739	1	1	0.864324	0.575784	1.19067	0.251776
PC(O-34:0)	1.56366	1.50927	1.59447	0.82806	1.28545	1.85698	0.714427	0.714443	1.33676	1.12487	1.81738	1.3151	1.40564	1.87432	1.1994	0.660858	1.52121	0.936457	0.983816	1.67277	1.72182	1.09704	1.00027	0.769854	1.24289	1.14582	1.7155	1.12994	0.282454	1	1	0.722738	0.748811	0.886849	-0.17324
PC(O-34:1)	22.282	39.8163	36.5042	24.3882	22.9541	30.0196	22.5834	25.9589	29.0393	20.4763	27.8174	28.1525	22.4477	26.9293	26.7591	19.1122	31.6595	26.9342	26.3856	27.6911	25.0293	25.1658	19.7043	21.0497	26.3607	23.7059	25.9292	34.0128	0.448313	1	1	0.81823	0.603021	0.947623	-0.0776146
PC(O-34:2)	37.3414	57.3062	55.0937	40.8192	41.4089	35.0531	18.4988	46.8607	45.4997	34.2924	38.878	52.4247	37.0498	34.0724	43.9902	31.361	51.936	36.4287	47.8448	40.9829	41.7665	54.5581	43.1835	37.9125	50.3076	21.0206	59.2907	52.3815	0.478837	1	1	0.839153	0.794671	1.06677	0.0932483
PC(O-34:3)	55.1695	57.8057	55.7012	50.9126	42.9569	37.7341	19.6089	39.6296	57.518	29.5999	49.2862	51.5693	46.6342	39.2964	53.9972	48.0743	54.4646	42.7234	52.1363	39.8157	49.9406	52.3085	39.0593	46.2957	50.4699	19.0109	60.5983	61.1837	0.532078	1	1	0.86085	0.797103	1.05787	0.0811614
PC(O-34:4)	1.51384	1.38766	1.50854	1.2485	0.5121	1.23393	0.462409	0.945036	1.14012	0.9206	0.901946	0.979105	1.03023	1.11171	1.3517	1.04301	1.4031	1.01523	1.38959	0.580121	1.15561	0.900577	1.06542	1.64889	1.54447	0.620158	1.62951	1.256	0.335002	1	1	0.730465	1.066	1.11464	0.156578
PC(O-35:3)	3.78959	2.40066	2.09261	2.04639	1.63383	2.07085	0.780794	1.85714	2.52827	0.792881	1.92464	2.62425	1.52881	2.02471	2.96139	1.58885	1.9907	1.89739	2.27303	1.37217	2.23928	2.52025	1.27342	2.6589	2.55673	0.389005	2.63552	2.43352	0.857825	1	1	0.95687	0.525591	1.02473	0.0352397
PC(O-35:4)	1.17416	0.791862	0.892037	0.641935	0.737076	0.573977	0.38851	0.499257	0.983336	0.928236	0.395933	0.75388	0.420431	1.01349	1.09917	0.275459	1.08789	0.56155	0.690865	0.681522	0.775938	1.26879	0.510529	1.63758	0.610242	0.223158	0.916348	0.396646	0.761622	1	1	0.932343	0.443698	1.05313	0.0746783
PC(O-36:1)	2.28652	3.92635	3.13827	1.89117	2.6726	3.20477	1.0165	2.03272	2.43921	1.53867	3.09817	2.4285	1.76795	2.96859	2.34676	1.66241	3.26271	2.27682	3.3326	2.69018	2.7976	2.25938	1.83249	1.98954	2.69994	1.76218	2.27873	2.45693	0.828879	1	1	0.943847	0.357737	0.977864	-0.0322949
PC(O-36:2)	12.1043	23.174	22.6484	13.1634	14.984	11.2673	7.01346	14.5613	15.3001	10.4254	16.7245	17.2371	12.9169	16.1366	15.8992	10.2656	17.9634	13.196	17.9774	15.1941	15.2557	15.1025	10.9284	13.3082	18.9304	8.30956	16.2145	20.5754	0.944734	1	1	0.983057	0.590311	1.00705	0.0101328
PC(O-36:3)	32.7733	48.2738	46.8477	32.8151	36.9342	26.5572	11.5391	32.1183	31.6943	30.6945	34.1429	44.3563	30.3609	27.8796	39.8786	25.7284	37.379	28.298	42.1657	33.213	32.1366	33.6254	26.6242	28.9807	44.0076	14.121	43.3628	44.8717	0.877766	1	1	0.965661	0.562643	1.01586	0.0226981
PC(O-36:4)	147.959	112.31	115.418	100.012	114.704	148.016	66.2405	96.5381	119.381	123.523	110.139	150.103	116.96	111.427	139.029	78.1255	116.204	85.7171	86.8816	109.905	105.579	121.754	94.701	120.79	89.7097	74.5819	141.187	96.4234	0.147683	1	1	0.590692	0.98416	0.894568	-0.160738
PC(O-36:5)	71.0773	70.6559	67.5217	66.9352	56.3994	70.0889	43.2232	49.3404	71.7995	64.4877	49.4148	70.1828	80.0944	66.4219	78.3857	54.8087	84.4997	55.4163	57.7277	48.7759	64.4843	78.9366	62.7093	80.7429	55.2789	57.7298	76.5425	62.526	0.725851	1	1	0.928446	0.831185	1.02331	0.0332385
PC(O-36:6)	3.89769	6.71979	6.77809	4.33691	1.36401	2.89741	0.813545	1.93971	2.85811	5.72449	1.31573	4.22746	3.89419	3.77741	4.29793	1.99232	10.7427	3.17857	5.68271	1.45757	2.8014	6.00951	6.98574	4.46322	3.60177	8.29946	5.11185	3.9958	0.139452	1	1	0.583753	1.31969	1.35762	0.441085
PC(O-37:4)	5.52718	3.91962	3.67804	2.39728	3.98899	5.92109	1.29747	2.76664	4.89253	3.44382	4.68107	5.1503	3.18507	4.32703	5.81367	1.53682	4.15092	3.00375	3.17747	3.83707	3.80646	3.39947	4.04013	4.93904	3.73643	2.30927	4.31955	3.48322	0.562531	1	1	0.866667	0.425655	0.93434	-0.09798
PC(O-37:5)	7.78209	5.92507	5.11299	5.05996	4.86098	6.9349	3.92426	3.95031	6.68647	4.54175	4.36112	5.56304	5.89356	6.12859	7.51838	3.9689	6.66578	5.18348	5.03384	3.59941	6.05402	6.53333	5.69684	7.96038	5.22635	2.70445	6.39725	5.6711	0.832543	1	1	0.943847	0.608517	1.0194	0.0277194
PC(O-37:6)	0.771585	1.38779	1.0778	0.680403	0.236781	0.44322	0.131362	0.359833	0.550333	0.841994	0.10549	0.64915	0.562434	0.538819	0.884247	0.238927	1.59877	0.702226	0.814719	0.331577	0.50717	1.02959	1.20505	0.954673	0.609794	1.0577	0.832881	0.6669	0.110593	1	1	0.565031	1.51728	1.3715	0.455759
PC(O-38:1)	0.466565	1.59596	0.844239	0.634769	0.751149	0.767773	0.192837	0.436435	0.57701	0.556463	0.793952	0.763067	0.504274	0.730813	0.542388	0.278795	0.928185	0.766308	0.808585	0.541821	0.757752	0.840188	0.338301	0.477322	0.781051	0.584013	0.699531	1.24182	0.984679	1	1	0.993833	0.331281	0.996958	-0.00439508
PC(O-38:2)	1.59709	3.29563	3.04506	1.82404	1.89687	2.12705	0.699767	1.76943	2.06234	1.42341	2.26251	2.06453	1.58695	1.98662	2.421	1.20491	2.36487	1.98816	2.12401	2.23358	2.05402	2.04904	1.46495	1.42759	2.85452	1.32803	1.68299	3.35817	0.783143	1	1	0.938729	0.748967	1.03309	0.046961
PC(O-38:3)	6.11846	9.96833	7.76975	4.51638	7.44122	8.45894	2.08133	4.29606	6.37559	5.01457	9.54301	9.13297	6.2464	6.74949	9.70348	4.73597	5.58868	5.67962	8.11303	7.51109	8.10595	4.63579	4.83412	4.57017	10.1187	2.56535	5.8769	7.4746	0.721039	1	1	0.928446	0.577797	0.955192	-0.0661378
PC(O-38:4)	100.091	84.2165	76.5063	56.9321	86.8346	113.487	42.8057	59.1708	85.1273	69.1651	92.292	107.133	82.2612	105.7	109.736	51.1054	71.994	64.0142	64.744	87.1141	100.553	62.6001	59.5071	72.5095	69.6429	44.0031	87.3014	58.664	0.139307	1	1	0.583753	1.00283	0.863794	-0.211241
PC(O-38:5)	193.558	224.397	212.653	194.317	197.103	213.402	165.936	179.335	206.273	207.429	173.569	239.549	223.488	232.511	245.432	132.768	217.857	181.342	150.305	179.091	184.715	202.642	173.216	208.277	148.919	163.461	198.998	173.117	0.0395865	1	1	0.464877	1.37326	0.894054	-0.161566
PC(O-38:6)	45.3562	103.872	93.0176	72.3568	49.4816	68.283	31.2764	51.4768	59.8342	84.5745	41.9043	68.963	75.9406	51.106	72.1812	40.2334	109.467	57.1381	60.3776	48.9595	51.553	94.817	87.5683	67.8859	55.5937	85.1015	80.6862	60.9682	0.488735	1	1	0.842084	0.952825	1.08367	0.115923
PC(O-38:7)	8.02421	26.2586	20.7079	16.5437	8.48054	14.4842	6.28601	11.3736	13.6802	15.3742	7.47893	13.4047	18.8574	9.49126	13.1172	10.5763	26.96	12.442	12.2483	9.95564	10.049	21.7393	19.26	16.0414	13.9054	21.0146	19.3988	16.0074	0.270422	1	1	0.708873	1.23751	1.16945	0.225825
PC(O-39:5)	1.67462	1.43535	1.34013	0.878631	1.02804	1.68191	0.309791	0.759407	1.12748	1.03045	1.06197	1.09407	1.21119	1.10608	1.40191	0.588819	1.82577	1.20687	0.78497	0.799795	1.09952	1.255	1.97836	1.12679	1.13604	0.593778	1.15483	1.11121	0.872973	1	1	0.963919	0.774613	1.02062	0.0294463
PC(O-39:6)	1.22195	2.67092	1.39196	0.412634	0.933031	1.8035	0.204206	0.483776	1.38447	1.06904	0.918159	1.17164	0.70821	0.616721	1.40986	0.188388	2.24008	1.06059	0.682294	0.475222	0.783676	1.89929	1.90441	0.939374	1.19057	0.989467	1.25187	1.10188	0.72685	1	1	0.928446	0.758264	1.07517	0.10456
PC(O-39:7)	0.688497	2.39821	1.41888	1.17253	0.643963	1.57395	0.336437	1.05335	1.09165	1.21435	0.65502	1.17782	1.45538	0.690746	1.5271	0.879468	2.52345	1.06104	1.03158	0.823823	0.875298	2.11662	2.05042	1.34783	1.47838	1.5973	1.75198	1.42791	0.0836074	1	1	0.53039	1.6235	1.31607	0.396233
PC(O-40:1)	0.332221	1.05027	0.797574	0.555152	0.471045	0.653056	0.190645	0.51807	0.595866	0.523575	0.753609	0.682269	0.532806	0.685134	0.695789	0.274627	0.593121	0.610545	0.622955	0.607043	0.633261	0.950656	0.548174	0.389992	0.935804	0.498242	0.458882	0.857848	0.754534	1	1	0.932343	0.820906	1.04024	0.056916
PC(O-40:2)	1.06652	3.11726	2.58267	1.45903	1.67359	1.67858	0.615929	1.48687	1.56799	1.45864	2.20997	1.98465	1.46002	1.75856	1.79292	1.0474	1.87611	1.79296	2.06349	1.96002	1.73445	2.02112	1.42276	1.4009	3.0153	1.13977	1.37525	2.66052	0.703923	1	1	0.927308	0.863679	1.04903	0.0690609
PC(O-40:3)	2.45007	6.18651	4.80078	2.91188	4.02511	3.83174	1.16381	2.65307	3.5265	2.64414	5.52115	4.73754	3.15163	3.40366	4.50433	2.2036	2.92538	3.68599	4.98293	3.79953	2.88774	3.62832	2.48198	2.57781	6.59745	1.52416	2.42698	6.42089	0.962566	1	1	0.98899	0.541885	0.992932	-0.0102327
PC(O-40:4)	18.9596	20.6786	17.0801	13.5939	18.0181	28.7067	9.37582	12.7759	19.0701	13.5066	22.3338	23.5338	17.9423	22.276	23.5442	10.3644	14.5262	17.3893	14.262	19.8696	21.6682	15.3268	13.9521	15.2914	18.416	9.22262	16.2882	15.3029	0.187641	1	1	0.648225	0.915869	0.87424	-0.193899
PC(O-40:5)	33.1481	42.5331	37.3383	31.5601	38.103	50.2447	25.4369	29.1457	35.4171	28.0675	36.9759	41.9501	37.3144	43.3919	44.8673	20.8647	35.5303	34.2294	27.9191	34.1237	33.4321	33.203	29.7836	30.0768	28.3736	22.5562	29.1201	32.8295	0.0363622	1	1	0.464877	1.39031	0.855634	-0.224935
PC(O-40:6)	32.8541	64.8952	55.9121	41.8628	39.2609	55.7189	24.5736	33.852	39.5177	43.81	37.6523	47.0902	49.6118	44.1667	53.0071	23.78	58.5481	38.1343	32.1581	41.0061	37.9649	48.7606	46.759	36.1823	35.7492	39.9828	42.2866	39.0015	0.471887	1	1	0.839153	0.83396	0.938672	-0.0913072
PC(O-40:7)	19.9036	82.4047	63.395	51.4661	30.0572	48.1955	24.8766	40.7917	35.9522	51.7907	25.6203	41.5739	52.4974	30.3088	40.9457	24.6384	71.3201	39.1634	27.8329	36.8326	27.8375	60.1436	60.8719	36.8809	34.0302	58.2004	47.855	40.0523	0.926347	1	1	0.982736	0.660798	1.01298	0.0186017
PC(O-40:8)	3.08855	12.2748	11.2838	9.09336	5.29943	6.21763	4.3538	5.6428	5.93998	7.07865	3.97871	7.6784	11.4089	4.53686	6.86183	4.56527	12.0065	6.20757	5.0109	5.06945	4.57002	10.5142	9.76202	6.83745	5.90444	7.3884	8.13305	6.98073	0.891159	1	1	0.969957	0.949319	1.01978	0.0282606
PC(O-40:9)	0.166487	0.732812	0.756281	0.519115	0.396168	0.403328	0.148387	0.371129	0.337444	0.550145	0.23066	0.303081	0.566619	0.218698	0.469058	0.26607	0.739426	0.361473	0.31094	0.21984	0.197328	0.441559	0.346867	0.547706	0.348046	0.346909	0.693781	0.417641	0.994756	1	1	0.997517	0.596162	1.0011	0.00159085
PC(O-41:4)	0.338799	0.480673	0.371776	0.258577	0.341877	0.725746	0.170013	0.216076	0.489546	0.244535	0.459073	0.505465	0.328667	0.327752	0.467106	0.20111	0.36083	0.412087	0.24561	0.299227	0.56696	0.277605	0.353861	0.404301	0.397165	0.245626	0.357511	0.361402	0.642258	1	1	0.898922	0.449497	0.941396	-0.0871267
PC(O-41:5)	0.320572	0.420947	0.425332	0.237299	0.346614	0.249648	0.107306	0.192547	0.352529	0.267758	0.329667	0.367245	0.207122	0.310765	0.337385	0.128501	0.393052	0.343329	0.133344	0.258252	0.178591	0.298783	0.308273	0.32735	0.236182	0.175487	0.319005	0.34687	0.458493	1	1	0.826666	0.611291	0.915135	-0.127943
PC(O-42:1)	0.18867	0.368965	0.365449	0.18576	0.266569	0.302465	0.115477	0.110903	0.293436	0.409572	0.305515	0.362078	0.311848	0.286574	0.346873	0.152776	0.272025	0.178495	0.277319	0.268245	0.415028	0.410042	0.100929	0.235967	0.384992	0.0861992	0.227538	0.227957	0.590071	1	1	0.879393	0.67806	0.925413	-0.111831
PC(O-42:10)	0.0743319	0.659706	0.354943	0.409113	0.16383	0.328882	0.168186	0.410104	0.336535	0.390212	0.144616	0.28093	0.339991	0.210253	0.436605	0.178102	0.532612	0.368496	0.155121	0.309726	0.133088	0.429308	0.538089	0.240056	0.286647	0.263623	0.425869	0.33489	0.630986	1	1	0.897932	0.684864	1.08442	0.116921
PC(O-42:2)	1.45163	3.41503	2.52755	1.93939	2.21043	2.82534	0.983234	1.53943	1.87859	2.04904	2.82919	2.70995	2.41254	2.52828	2.3957	1.20238	2.20001	1.8387	2.36242	1.77051	2.13172	2.72795	2.29643	1.87633	2.65946	1.62797	2.12577	2.69541	0.639361	1	1	0.897932	0.570822	0.955627	-0.0654801
PC(O-42:3)	2.64088	7.99822	6.47189	4.11228	4.99854	4.99882	1.55206	3.7018	4.67019	3.71891	6.93907	5.6796	4.72516	4.63175	5.46656	3.06836	4.07359	3.99746	5.62298	4.69218	3.55052	5.05832	4.18232	3.48027	8.34953	2.19264	3.59844	7.57916	0.830568	1	1	0.943847	0.579821	0.971172	-0.0422012
PC(O-42:4)	10.4298	16.172	12.6496	10.5524	12.1817	18.1511	5.96253	8.89973	12.0612	11.2557	16.0943	16.5086	13.5028	14.8603	16.8639	7.78043	10.3007	11.985	10.2494	14.0825	14.8739	12.2507	10.4601	10.3415	15.7982	6.28552	11.5737	11.8271	0.388056	1	1	0.777551	0.769648	0.918512	-0.122629
PC(O-42:5)	22.0808	36.0236	28.7465	25.565	26.8593	44.885	23.0205	25.3001	27.1486	22.53	30.4103	36.6429	32.5919	32.7117	34.5032	14.2699	27.3044	29.3932	20.3308	29.0946	22.583	28.7867	24.9335	23.2356	22.9846	18.6592	22.5854	26.1452	0.0329491	1	1	0.464877	1.41838	0.831836	-0.265629
PC(O-42:6)	14.6327	27.6411	22.0275	18.3123	18.3232	25.9941	14.1429	16.6662	17.9819	16.6802	18.4201	22.4991	24.8247	19.6075	24.423	9.90589	22.583	19.7723	12.9998	19.4964	14.2685	20.92	18.1358	14.3068	15.8538	15.5466	15.212	17.22	0.0962559	1	1	0.53039	1.2391	0.866394	-0.206905
PC(O-42:7)	4.29892	14.2981	10.8285	8.36514	7.03472	11.6283	4.69047	6.96937	6.8269	8.15198	6.58888	8.22077	9.62667	6.59955	9.77549	4.52223	12.7227	8.81328	5.74788	7.92054	5.50083	9.59541	9.76918	5.60871	7.09352	7.7854	6.80849	8.28008	0.751283	1	1	0.932343	0.783898	0.963334	-0.0538913
PC(O-42:8)	1.43061	5.76208	4.17971	2.96516	2.72162	3.60719	1.97321	2.49968	2.30182	2.77986	2.18548	2.85427	3.96598	2.12913	3.6577	1.54888	5.05187	2.80819	1.89849	3.23163	1.70896	3.79546	3.74581	2.10524	2.80485	2.98749	2.24798	2.77176	0.858869	1	1	0.95687	0.932991	0.976026	-0.0350088
PC(O-42:9)	0.284213	1.56036	1.15783	0.752472	0.716796	0.703756	0.504952	0.765115	0.717186	0.883688	0.514305	0.806683	1.19442	0.643772	0.904126	0.440059	1.18963	0.945	0.547736	0.725111	0.501872	1.18824	1.16855	0.451862	0.656143	0.781492	0.819737	0.795178	0.953991	1	1	0.984775	0.841882	0.991896	-0.0117389
PC(O-43:4)	0.304706	0.445957	0.323333	0.219736	0.309787	0.509837	0.161366	0.262557	0.332451	0.219976	0.337022	0.406206	0.406804	0.292725	0.403876	0.260026	0.228905	0.39081	0.202842	0.292034	0.363659	0.388186	0.26935	0.250327	0.296102	0.246335	0.309295	0.373187	0.558834	1	1	0.864671	0.75118	0.943181	-0.0843933
PC(O-43:5)	0.517179	0.631704	0.393783	0.371462	0.486552	0.779247	0.359713	0.407855	0.571418	0.403275	0.598216	0.486876	0.571768	0.502707	0.614418	0.244609	0.415841	0.451173	0.365315	0.406455	0.462385	0.43986	0.456114	0.379165	0.536681	0.359462	0.359472	0.382076	0.0378802	1	1	0.464877	1.38384	0.829318	-0.270003
PC(O-43:6)	0.143014	0.325117	0.338668	0.157395	0.127084	0.400292	0.0902044	0.140434	0.257626	0.132456	0.168833	0.200986	0.274747	0.12421	0.204462	0.0195997	0.346469	0.244662	0.142606	0.143808	0.152825	0.226067	0.314917	0.146626	0.135159	0.311671	0.330639	0.235325	0.884648	1	1	0.968004	0.676977	1.0256	0.0364743
PC(O-44:3)	0.315488	0.938812	0.602147	0.470138	0.545819	0.513405	0.213578	0.334038	0.485068	0.499951	0.734461	0.686263	0.605989	0.428538	0.514483	0.294142	0.404404	0.363167	0.390657	0.436016	0.477501	0.594661	0.507458	0.539374	0.811057	0.264121	0.36405	0.650789	0.397358	1	1	0.790326	0.760957	0.896685	-0.157327
PC(O-44:4)	3.45557	7.44398	4.76342	3.72258	5.4655	6.9352	2.18331	2.95343	4.36105	4.63288	7.70376	7.11596	5.73699	5.53373	6.9192	3.66141	3.70479	4.2968	5.11732	5.3751	5.4297	4.30142	4.1862	3.83471	6.56855	2.79977	3.9553	4.20782	0.336069	1	1	0.730465	0.755228	0.893771	-0.162023
PC(O-44:5)	26.9413	47.4496	36.4398	32.0342	35.056	58.9083	33.6291	33.0311	37.186	31.4104	45.3676	53.4848	47.6486	47.9531	46.2303	20.6009	34.4995	32.9108	25.2287	36.6016	29.8827	40.8901	36.118	31.947	32.3456	26.3437	32.136	32.831	0.0195909	1	1	0.37698	1.54623	0.809415	-0.305049
PC(O-44:6)	19.6795	36.1608	28.5795	26.1012	23.2272	32.7831	22.0546	22.6417	24.1626	21.4657	27.4096	34.9832	34.7993	27.8148	32.8147	15.0108	27.5189	22.738	16.4315	26.3462	18.52	29.1222	26.225	19.6074	23.8005	22.2008	20.5679	22.9874	0.0469232	1	1	0.469232	1.39325	0.848188	-0.237545
PC(O-44:7)	5.94225	19.5877	13.448	10.8484	9.00885	15.5702	7.13399	9.39216	8.58045	9.83481	9.49533	12.1499	14.0375	8.55144	12.9441	5.61551	14.8996	11.1267	6.93388	10.4678	6.82876	12.9847	12.6828	7.35614	9.08057	10.8794	8.54291	9.85739	0.443078	1	1	0.81823	0.874973	0.912874	-0.131512
PC(O-44:8)	2.75257	8.08434	5.377	4.59058	3.92606	6.05702	3.7641	4.17842	3.7552	3.94648	3.71535	5.28572	6.62795	3.75421	5.50687	2.39957	5.92024	4.65046	2.43287	4.58976	2.76524	5.37001	4.78565	2.99591	3.59219	3.81426	3.40878	4.12199	0.181651	1	1	0.640781	1.10231	0.856245	-0.223904
PC(O-44:9)	0.281545	1.47176	0.946457	0.69926	0.537858	0.996971	0.558046	0.571162	0.67585	0.730302	0.421539	0.809038	1.36475	0.512687	0.968757	0.412725	1.18017	0.702547	0.470529	0.648226	0.490799	1.05442	0.75144	0.601526	0.805467	0.776261	0.646152	0.500842	0.714982	1	1	0.928446	1.10039	0.94636	-0.0795388
PC(O-46:10)	0.076643	0.54103	0.336047	0.215588	0.200018	0.451277	0.204775	0.293446	0.354966	0.337655	0.259595	0.286619	0.267761	0.227676	0.320378	0.191729	0.345419	0.26063	0.0602577	0.257863	0.18914	0.263102	0.370594	0.191601	0.239151	0.252196	0.288444	0.186846	0.232786	1	1	0.694232	0.819659	0.843146	-0.246146
PC(O-46:5)	1.72052	2.99342	2.15256	2.2215	2.79504	3.55013	2.44487	2.13712	2.80632	1.88474	3.87834	3.868	3.33176	3.26936	2.9028	1.62246	1.95291	2.04454	1.88144	2.46654	2.35412	2.50644	1.93704	2.03274	2.25947	1.57615	1.89966	2.31257	0.00602656	1	1	0.258994	1.86551	0.761744	-0.392623
PC(O-46:6)	3.82322	8.00197	5.64774	4.85918	5.27297	7.61165	4.32884	4.61831	4.79946	4.50701	6.83072	7.69536	7.47813	6.11195	6.62701	3.15287	5.82141	4.20192	3.50138	5.15124	4.56723	5.76928	5.80432	3.69368	4.94073	3.92606	4.10506	5.05322	0.0303542	1	1	0.464877	1.44803	0.812823	-0.298987
PC(O-46:7)	4.10942	16.5371	11.3395	8.39588	6.8029	14.4419	5.28221	7.86221	6.81717	7.56737	7.86683	10.1838	11.6024	6.32376	8.75868	3.96319	11.9363	7.57256	5.14216	8.4994	4.82986	11.3485	12.695	5.51268	6.99977	9.71454	7.67118	8.57715	0.478443	1	1	0.839153	0.726222	0.904809	-0.144314
PC(O-46:8)	2.27802	8.14462	5.33059	4.77474	3.49465	6.14563	3.64382	4.77985	3.79913	3.64997	3.88181	5.75498	6.8287	3.30067	5.053	2.42882	5.78897	4.00023	2.3635	4.785	2.56704	5.59422	5.69655	2.7452	4.11831	4.66047	3.55344	4.19921	0.283617	1	1	0.722738	0.944007	0.874585	-0.19333
PC(O-46:9)	0.449328	1.99158	0.857827	1.06251	0.930619	1.20214	0.846211	0.928087	0.805999	0.854869	0.746146	1.05608	1.67558	0.730256	1.18369	0.597817	1.14895	1.12013	0.508448	0.816164	0.734363	1.17643	0.925355	0.618163	0.96826	0.896797	0.738784	0.670587	0.249102	1	1	0.70095	1.02012	0.856175	-0.224023
PC(O-48:7)	0.138802	0.641115	0.378937	0.320648	0.257723	0.703021	0.277969	0.299638	0.180005	0.275256	0.428352	0.47901	0.549163	0.235769	0.354892	0.0929965	0.502184	0.198371	0.163807	0.272516	0.231649	0.481332	0.48337	0.171805	0.339637	0.395672	0.295768	0.315424	0.288465	1	1	0.722738	0.817043	0.83235	-0.264739
PC(O-48:8)	0.19127	0.582388	0.224932	0.309625	0.244947	0.411829	0.269432	0.284786	0.255779	0.164249	0.295881	0.474006	0.423541	0.174504	0.321142	0.170267	0.415536	0.179773	0.0827834	0.220735	0.169387	0.318716	0.357412	0.151457	0.218213	0.246915	0.157619	0.312576	0.101624	1	1	0.546042	1.11238	0.771395	-0.374458
PE(26:0)	0.119473	0.127332	0.0662067	0.16741	0.162022	0.150772	0.159902	0.157122	0.103401	0.156611	0.133228	0.152334	0.160942	0.0996776	0.187424	0.164589	0.134474	0.171733	0.118126	0.120884	0.0977377	0.0788107	0.126812	0.138914	0.157143	0.144119	0.144757	0.162562	0.842462	1	1	0.948274	0.250839	1.01652	0.0236324
PE(32:0)	0.377591	0.101391	0.180138	0.121819	0.118349	0.18138	0.274072	0.106815	0.113061	0.037928	0.10769	0.111295	0.152564	0.0667748	0.114573	0.185537	0.0158733	0.1243	0.103935	0.230928	0.127653	0.0654249	0.0618423	0.0487646	0.0861593	0.038168	0.0416763	0.13202	0.102498	1	1	0.548008	1.11376	0.671352	-0.574858
PE(32:1)	1.38658	0.233504	0.627741	0.421497	0.314092	0.848182	0.473662	0.410357	0.566998	0.269739	0.576288	0.468696	0.574222	0.490089	0.355257	0.433169	0.166738	0.872502	0.35282	0.550789	0.199428	0.437507	0.157018	0.246074	0.396915	0.250791	0.0883198	0.356401	0.0436496	1	1	0.464877	1.35064	0.634815	-0.655591
PE(32:2)	0.209877	0.0371484	0.0594297	0.0383904	0.0419325	0.0956467	0.113121	0.0366871	0.0820533	0.00849222	0.0569972	0.0856476	0.101895	0.0297342	0.0373092	0.0236156	0.0304275	0.150161	0.0363358	0.0772221	0.0413005	0.0535227	0.014844	0.0420582	0.0308721	0.0266004	0.0289863	0.085188	0.179793	1	1	0.640781	0.932243	0.680449	-0.555442
PE(33:1)	0.211736	0.0283914	0.0667134	0.0437856	0.0160475	0.0537953	0.063947	0.0539163	0.0354211	0.0504423	0.114563	0.105403	0.0267194	0.0851833	0.0345207	0.0471891	0	0.0796343	0.0183671	0.0599013	0.00855253	0.0755965	0.00618666	0.0213819	0.0819729	0.0125876	0.0158628	0.0770925	0.0720586	1	1	0.53039	1.24121	0.563609	-0.827234
PE(34:0)	0.196581	0.131695	0.107302	0.142409	0.139775	0.258154	0.232961	0.11709	0.194128	0.0502506	0.161276	0.126337	0.209359	0.104219	0.15033	0.195316	0.0811495	0.123866	0.0840268	0.19971	0.144219	0.0608885	0.0957361	0.0896852	0.132003	0.094346	0.0844504	0.165285	0.093314	1	1	0.53039	1.16112	0.783321	-0.352324
PE(34:1)	27.7388	5.25965	10.0863	6.40601	9.58593	12.6056	9.91397	7.06537	9.15398	6.18182	9.74166	10.7864	8.61024	7.61108	7.6933	8.89339	3.21645	8.11274	6.0776	10.4206	4.8463	9.00573	3.55222	7.03939	7.57259	5.53187	3.22491	11.8854	0.0706237	1	1	0.53039	1.26066	0.689696	-0.535967
PE(34:2)	62.1763	12.6043	19.7896	12.625	7.30258	27.2451	30.0122	15.0328	20.5557	8.78252	20.652	24.1692	20.7475	15.9506	17.8349	14.3779	10.0694	20.8562	13.3247	22.6608	8.87066	19.734	7.28542	24.6447	16.5446	10.381	15.0298	20.3314	0.181919	1	1	0.640781	0.921807	0.745671	-0.423389
PE(34:3)	1.84087	0.425844	1.2484	0.882537	0.439996	1.70673	1.49271	0.621518	1.19424	0.46487	1.08943	0.924054	1.2313	1.00611	0.591665	0.518939	0.610487	1.50395	0.717218	1.10236	0.527888	0.967399	0.299624	0.845373	0.756089	0.528467	0.558147	1.24868	0.0840967	1	1	0.53039	1.16632	0.739692	-0.435004
PE(35:1)	0.922828	0.283053	0.510565	0.318934	0.667505	0.49779	0.597251	0.304203	0.449815	0.383343	0.657039	0.621676	0.465075	0.411331	0.364491	0.367641	0.206613	0.471804	0.200971	0.424828	0.216188	0.492933	0.184047	0.256426	0.441324	0.263788	0.224683	0.910295	0.0438934	1	1	0.464877	1.42494	0.708849	-0.496449
PE(35:2)	1.87276	0.778374	0.803845	0.597864	0.556254	1.07953	1.42629	0.647251	1.07451	0.476634	1.22985	1.22664	0.980087	0.768054	0.714272	0.598267	0.651323	0.912478	0.490794	0.876976	0.463	0.907611	0.283122	0.848255	0.800699	0.483988	0.943308	1.33748	0.0812984	1	1	0.53039	1.19338	0.762807	-0.390611
PE(36:1)	13.8793	6.60699	8.56067	5.99043	7.23143	8.59066	9.54567	4.75795	11.2008	4.44878	7.59346	8.41679	9.79131	6.62991	7.40235	6.72291	3.04427	5.99808	5.73806	8.9843	5.538	9.72527	4.04667	10.1426	5.65074	6.21286	4.68768	19.7437	0.599301	1	1	0.885424	0.366671	0.915168	-0.127891
PE(36:2)	94.4988	38.9695	48.542	37.4984	25.8497	65.0349	71.8317	35.106	67.8732	23.6489	57.7404	59.588	63.7461	46.6681	44.6793	35.9696	26.2099	50.5839	32.4174	57.7579	27.3018	63.1838	27.0086	67.8552	38.2537	35.9953	46.4133	95.2911	0.404671	1	1	0.795125	0.576678	0.880972	-0.182831
PE(36:3)	31.2769	12.7853	15.0897	9.46052	11.1233	17.2033	23.3248	10.8359	14.7621	5.6177	15.7156	17.8086	15.2327	14.4786	11.9508	9.04803	9.70052	14.7243	11.4093	15.7053	7.20619	19.3283	6.31875	28.1662	12.2637	7.51517	19.4682	30.4881	0.756896	1	1	0.932343	0.23494	0.946803	-0.0788632
PE(36:4)	79.6936	22.4447	33.2558	20.1997	33.0042	42.0272	28.4159	25.4978	21.3842	21.0259	35.05	30.1799	23.3355	32.603	28.7517	22.5704	15.7741	28.2841	20.0422	37.299	12.3462	21.9497	14.7489	21.3612	25.2493	15.5737	16.3255	27.544	0.0369858	1	1	0.464877	1.44429	0.686918	-0.54179
PE(36:5)	3.67919	0.982539	2.82801	1.77247	1.6953	2.49708	3.23833	1.07627	2.35388	0.948949	1.93924	0.772675	2.4643	2.65847	2.82081	3.63915	1.20786	2.47441	1.06882	6.8725	1.55711	2.31503	0.654052	1.2476	1.42826	1.08964	1.19203	1.96437	0.928366	1	1	0.982736	0.524095	1.02162	0.0308579
PE(36:6)	0.354954	0.0487253	0.140708	0.0731034	0.0666715	0.14151	0.141228	0.0458951	0.0813852	0.0531477	0.0402807	0.0485727	0.104181	0.029235	0.035096	0.0852964	0.114168	0.206394	0.0511882	0.272783	0.0775021	0.0245558	0.0669261	0.0100004	0.0236763	0.0344055	0.0778966	0.0900622	0.636405	1	1	0.897932	0.475281	0.854229	-0.227305
PE(37:2)	0.474455	0.195769	0.132685	0.115333	0.188885	0.309594	0.322816	0.121534	0.192383	0.0718182	0.23904	0.290533	0.337094	0.190912	0.114274	0.133442	0.147428	0.264905	0.122067	0.333242	0.12291	0.307802	0.0614541	0.337687	0.143004	0.145559	0.26346	0.507109	0.775107	1	1	0.93769	0.285878	0.943916	-0.0832696
PE(37:3)	0.32828	0.154619	0.121949	0.0823208	0.143722	0.229416	0.12233	0.127167	0.159668	0.118696	0.275602	0.235193	0.163493	0.129564	0.0920857	0.130891	0.123335	0.149801	0.066078	0.188482	0.0487939	0.156655	0.0694436	0.131669	0.120618	0.0767873	0.167226	0.200416	0.0447659	1	1	0.464877	1.39956	0.720012	-0.473907
PE(37:4)	2.16423	1.3142	1.26548	0.660356	1.77213	1.59126	1.10048	1.18499	0.760807	1.0302	1.95656	1.43603	0.968668	1.37135	0.872178	0.883939	0.760372	1.21493	0.654997	1.28845	0.396886	0.902494	0.591397	0.715416	1.14724	0.546498	0.714133	1.28033	0.00245777	1	1	0.228581	2.06564	0.644314	-0.634165
PE(38:1)	0.492804	0.538982	0.365662	0.312619	0.577177	0.29543	0.589972	0.230437	0.396553	0.284425	0.573848	0.467783	0.380706	0.308881	0.366807	0.347229	0.249669	0.394886	0.236	0.524722	0.318401	0.51005	0.152068	0.373221	0.364738	0.333669	0.382933	0.490865	0.214475	1	1	0.671018	0.855018	0.867587	-0.20492
PE(38:2)	1.09011	0.640512	0.517462	0.38497	1.15806	0.744441	0.761675	0.403788	0.586594	0.353569	0.696456	0.868813	0.602263	0.732987	0.592165	0.649827	0.432808	0.523602	0.555984	1.1321	0.279058	0.644651	0.391062	0.909743	0.404945	0.515808	0.606989	1.04657	0.515097	1	1	0.85261	0.521177	0.910247	-0.13567
PE(38:3)	8.01637	5.67677	6.55408	3.00592	6.20532	8.82951	7.04313	5.11501	8.10334	4.36178	7.55756	7.14457	6.4583	5.31589	2.7509	4.82589	3.17255	8.28017	4.37898	5.68054	1.93373	5.46559	3.68565	6.06822	5.52917	3.90526	3.34323	4.22557	0.00484444	1	1	0.237818	1.84334	0.707542	-0.499112
PE(38:4)	143.632	69.6407	83.9441	54.5016	106.998	99.7328	57.5174	70.7669	62.3906	68.646	106.637	86.883	60.6793	90.083	62.1823	62.7994	45.854	77.2017	54.7155	75.2158	32.1088	54.3677	51.3081	58.0042	68.2744	47.6795	39.5616	72.8675	0.00287291	1	1	0.233204	2.07162	0.690279	-0.534748
PE(38:5)	43.9345	19.8583	27.0964	15.1427	53.6243	28.3636	20.1656	18.5765	17.3751	13.315	27.7667	22.5544	20.4713	29.5175	18.8792	21.7059	14.7091	24.6717	14.9219	30.876	10.8589	20.293	12.1925	16.8574	22.1823	12.0248	13.8376	22.6493	0.0443951	1	1	0.464877	1.4236	0.717404	-0.479142
PE(38:6)	138.951	27.1205	37.0927	28.7235	50.8116	51.7408	62.8361	21.4632	34.7693	30.7336	22.2575	24.563	41.381	27.4942	48.2708	51.3587	23.9504	32.2271	26.783	68.073	22.1792	26.354	20.2818	29.4424	23.2393	20.504	24.2531	23.6052	0.218819	1	1	0.676242	0.849203	0.734279	-0.445599
PE(38:7)	1.24837	0.334181	0.170088	0.302677	0.64393	0.323525	0.500067	0.120134	0.140071	0.308029	0.22314	0.182327	0.143507	0.0826374	0.34569	0.180796	0.243651	0.282397	0.174902	0.995317	0.251718	0.215485	0.179087	0.171679	0.223278	0.247077	0.14821	0.104154	0.50019	1	1	0.8425	0.465421	0.796887	-0.327553
PE(39:4)	0.526661	0.257381	0.305435	0.174848	0.297854	0.324356	0.229468	0.30747	0.194875	0.464645	0.605865	0.489098	0.240845	0.298119	0.149094	0.196104	0.32978	0.355704	0.201666	0.517203	0.0713528	0.272167	0.10994	0.150789	0.305009	0.186541	0.136431	0.42184	0.0679405	1	1	0.53039	1.30782	0.721577	-0.470775
PE(39:5)	0.387383	0.195825	0.255414	0.141717	0.311324	0.172615	0.322655	0.158161	0.164282	0.103624	0.341862	0.399	0.325207	0.320142	0.230211	0.301287	0.1712	0.301392	0.0563755	0.480409	0.139554	0.0954739	0.0549909	0.156678	0.267293	0.197961	0.201391	0.30805	0.272693	1	1	0.709659	0.775975	0.823033	-0.280978
PE(39:6)	2.05991	0.587362	0.743981	0.635169	1.39068	1.16181	1.39926	0.366783	0.897493	0.683091	0.556622	0.580926	0.947024	0.575883	0.855098	1.01832	0.650588	0.625727	0.417159	1.39828	0.383558	0.579272	0.358702	0.470363	0.465821	0.324126	0.751498	0.57959	0.0836904	1	1	0.53039	1.2039	0.705395	-0.503497
PE(40:3)	0.176339	0.348438	0.128278	0.259699	0.148769	0.229017	0.469999	0.151065	0.0622596	0.3628	0.579348	0.227777	0.345174	0.366764	0.235153	0.612634	0.15707	0.309615	0.234325	0.521929	0.371675	0.411532	0.117764	0.304729	0.334846	0.337592	0.528948	0.385752	0.192664	1	1	0.654495	0.924888	1.26139	0.335011
PE(40:4)	1.77986	2.01293	2.61814	1.24714	2.07708	2.45868	1.17301	1.60475	1.6318	2.10828	2.84432	2.5576	1.34254	2.66323	1.46535	1.80122	0.931829	1.80824	1.53683	1.66692	0.754785	1.75149	1.67212	1.57698	1.81914	1.60466	1.04793	1.51561	0.00813671	1	1	0.278615	1.84412	0.745149	-0.4244
PE(40:5)	6.9595	3.78981	5.99248	3.09444	6.50126	6.26228	3.74788	4.33711	5.19599	4.41665	7.40919	6.89772	4.81381	6.48718	3.32138	4.39732	2.6877	6.42208	3.08706	4.60091	1.90634	3.89827	3.3332	3.43265	4.92612	3.58866	2.17788	3.91814	0.00150202	1	1	0.202773	2.0815	0.681082	-0.5541
PE(40:6)	53.3484	14.5205	17.1913	16.4541	31.2172	31.8431	30.9274	9.85778	30.6537	19.7455	12.2706	14.2184	28.3606	15.3135	19.4639	32.6231	12.0905	19.866	13.6816	36.7142	11.2563	14.2553	14.7227	14.3442	11.6418	14.6424	12.6231	15.0776	0.130257	1	1	0.580055	1.05667	0.745586	-0.423554
PE(40:7)	13.2118	3.4157	3.95916	2.51323	17.472	6.05172	6.44311	1.96966	3.40254	2.80762	2.26371	2.87916	4.54547	3.50997	3.5553	4.14401	2.7844	3.57186	3.65381	8.86115	1.41295	3.89809	2.31606	3.81913	2.47044	1.74063	4.16141	4.18815	0.206232	1	1	0.663724	0.967928	0.679394	-0.55768
PE(40:8)	0.592475	0.1208	0.178286	0.101178	0.410424	0.198631	0.216383	0.2053	0.135717	0.0450907	0.139054	0.152607	0.100571	0.191706	0.178062	0.213988	0.048409	0.104082	0.116384	0.365604	0.0651782	0.0741864	0.0957321	0.11841	0.133707	0.0911376	0.090793	0.153615	0.137944	1	1	0.583753	1.11516	0.663249	-0.592377
PE(42:10)	0.131907	0.455926	0.294758	0.371433	0.263688	0.247921	0.240068	0.370263	0.261222	0.233493	0.455124	0.235551	0.3206	0.320233	0.16291	0.0962448	0.119106	0.26815	0.346173	0.143466	0.283887	0.266774	0.17329	0.198759	0.364837	0.249041	0.174153	0.302809	0.0309003	1	1	0.464877	1.56066	0.749514	-0.415972
PE(42:6)	0.0998049	0.144345	0.107957	0.0369053	0.167285	0.0672495	0.133312	0.0553992	0.104025	0.0628135	0.155289	0.134225	0.124684	0.0833317	0.142181	0.124945	0.105759	0.138545	0.0464986	0.179578	0.0629107	0.126382	0.0141946	0.14322	0.0943611	0.142829	0.139199	0.0729733	0.804374	1	1	0.941219	0.649268	1.03857	0.0545963
PE(42:7)	0.618451	0.0975286	0.0515886	0.0116284	0.783347	0.145557	0.157943	0	0.0524551	0.0317278	0.0505315	0.093513	0.0992464	0.091842	0.0562792	0.0986306	0.0703137	0.0793685	0.151449	0.378822	0.0307115	0.0890859	0.0111747	0.128757	0.0191375	0.00763858	0.106187	0.0759342	0.312758	1	1	0.730465	0.799892	0.570365	-0.810043
PE(O-32:1)	0.305028	0.215764	0.270223	0.353947	0.142781	0.297497	0.440107	0.214984	0.205038	0.240562	0.444495	0.329757	0.4386	0.228746	0.232782	0.334191	0.122513	0.502962	0.276758	0.265877	0.286319	0.321579	0.157309	0.254685	0.295375	0.323986	0.263561	0.376761	0.822073	1	1	0.941219	0.378798	0.972654	-0.0400021
PE(O-32:2)	0.245434	0.229911	0.341335	0.275042	0.088189	0.2195	0.42529	0.195713	0.141817	0.210101	0.482799	0.311284	0.358561	0.289772	0.302071	0.279099	0.103581	0.580272	0.352589	0.323103	0.245387	0.4174	0.119119	0.40077	0.289471	0.243917	0.249427	0.277113	0.544592	1	1	0.864324	0.91133	1.09662	0.133061
PE(O-33:2)	0.116295	0.152547	0.22934	0.177676	0.0652061	0.105177	0.288586	0.131609	0.0904316	0.121553	0.388668	0.120449	0.237183	0.151182	0.198504	0.153704	0.0705811	0.2676	0.0682331	0.141594	0.189164	0.192442	0.0823884	0.154686	0.215079	0.192514	0.161203	0.159059	0.74534	1	1	0.932246	0.50894	0.945642	-0.0806344
PE(O-33:3)	0.0360195	0.314139	0.176816	0.118526	0.0478574	0.120504	0.350223	0.0654949	0.0877938	0.0603872	0.464688	0.167972	0.157831	0.179793	0.110265	0.0607137	0.101132	0.294001	0.0787475	0.0883535	0.158722	0.181943	0.0284904	0.150001	0.208832	0.284526	0.21883	0.186444	0.729002	1	1	0.928446	0.298809	0.916082	-0.126451
PE(O-34:0)	0.0597339	0.0724865	0.0918154	0.118081	0.0266744	0.0879538	0.145875	0.11637	0.0537664	0.0556312	0.077161	0.106775	0.160616	0.102537	0.068493	0.130908	0.0245248	0.107129	0.0610321	0.0736269	0.158193	0.0902059	0.0482673	0.0342512	0.0951457	0.116622	0.0545161	0.110111	0.612574	1	1	0.891655	0.369425	0.919676	-0.120803
PE(O-34:1)	2.46341	2.27087	2.11546	2.2336	0.976471	1.94238	2.74084	1.6561	1.64173	1.56286	2.27892	1.97782	3.25623	1.77437	1.92886	1.83598	0.963422	2.1632	1.81658	2.20876	2.78244	2.5664	1.25798	1.97045	2.02604	2.27795	1.2688	2.48863	0.644001	1	1	0.899768	0.701858	0.953772	-0.0682836
PE(O-34:2)	10.644	9.528	11.0225	10.7742	5.79469	9.52945	12.9573	6.69202	6.74177	7.88219	11.8172	10.211	14.0004	9.02708	10.2889	8.86565	5.19572	11.5474	12.2157	9.83652	9.60279	12.4312	5.58231	10.7913	9.07834	9.86075	8.01857	10.2667	0.802502	1	1	0.941219	0.730671	0.977749	-0.0324644
PE(O-34:3)	16.4479	19.1157	25.3067	18.1097	3.75375	23.6285	28.8194	10.6751	13.3152	13.2734	27.6551	23.5695	26.4461	16.5134	21.2174	7.04983	8.50259	25.4114	25.5937	21.8211	20.6924	20.6191	10.1995	26.0597	19.45	22.8893	19.194	19.2985	0.96976	1	1	0.98899	0.754888	1.00514	0.00738948
PE(O-34:4)	0.362956	0.543814	0.471143	1.87282	0.0889952	0.461439	0.989671	0.240941	0.389174	0.375056	0.945211	0.477404	0.725336	0.527887	0.508352	0.277833	0.206198	0.865528	1.21899	0.562968	0.564343	0.772397	0.270987	1.6718	0.576299	1.40371	0.575836	0.785956	0.445401	1	1	0.81823	0.550613	1.21121	0.27645
PE(O-34:5)	0.0178736	0.350629	0.0927166	0.087742	0.0194004	0.0985309	0.162301	0.0377183	0.0820706	0.134079	0.313685	0.105815	0.206547	0.188032	0.114713	0.131336	0.0488359	0.243679	0.12141	0.184388	0.170305	0.131502	0.0260001	0.0300711	0.199935	0.199745	0.102915	0.166538	0.955017	1	1	0.984775	0.490829	0.986418	-0.0197297
PE(O-35:2)	0.440671	0.643261	0.605458	0.535103	0.317468	0.450432	0.672831	0.425355	0.234775	0.524879	0.818646	0.562497	0.602404	0.688594	0.527784	0.392975	0.279975	0.871411	0.467059	0.552021	0.614591	0.747051	0.368627	0.625521	0.706734	0.587383	0.504061	0.612637	0.687302	1	1	0.916403	0.819814	1.04459	0.0629432
PE(O-35:3)	1.34766	2.06291	2.13456	1.44703	0.326326	1.77983	2.63022	0.926707	0.95098	1.12172	3.30248	1.79456	1.82438	2.02122	1.91252	0.455297	0.843618	3.03775	1.56367	1.42026	2.0189	2.11068	1.13629	2.69071	2.13729	2.06477	2.0867	2.10834	0.621485	1	1	0.891655	0.792242	1.08095	0.112304
PE(O-35:4)	0.0838466	0.280031	0.193504	0.299506	0.00787197	0.15998	0.313935	0.0730751	0.0730737	0.138524	0.336788	0.135732	0.206988	0.236516	0.179408	0.0535845	0.0878266	0.365442	0.183763	0.185514	0.195277	0.253759	0.0935504	0.231256	0.273086	0.301303	0.171598	0.214216	0.620136	1	1	0.891655	0.771409	1.09853	0.135578
PE(O-35:5)	0.257901	2.00797	0.477841	0.622933	0.240628	0.344235	0.892923	0.19922	0.440414	0.457855	1.49188	0.396756	0.735362	0.685685	0.845369	0.311773	0.239456	0.779393	0.388701	0.477306	0.565665	0.469613	0.208346	0.329951	0.703555	0.841715	0.422329	0.625348	0.339618	1	1	0.730465	0.678562	0.779165	-0.36
PE(O-36:1)	0.608612	0.54642	0.688659	0.536074	0.17492	0.596254	0.792146	0.639336	0.465451	0.326322	0.731846	0.584683	0.735952	0.773754	0.562951	0.435426	0.282478	0.601038	0.486255	0.609145	0.666941	0.592892	0.456234	0.602168	0.681643	0.690634	0.373371	0.739708	0.611253	1	1	0.891655	0.51638	0.948838	-0.0757658
PE(O-36:2)	8.28461	8.21221	9.88727	9.20389	3.64589	9.07018	11.1275	6.15394	5.42742	7.18758	9.88669	8.1645	11.1417	9.76237	8.64636	7.61847	4.57288	10.57	9.2698	7.28815	11.0318	9.9096	5.93835	10.4941	9.59424	8.28638	7.12372	9.26481	0.819899	1	1	0.941219	0.818003	1.02094	0.0298929
PE(O-36:3)	29.5307	35.9362	43.2052	35.8545	9.95343	41.189	48.2264	23.1914	22.4564	24.5143	48.5964	39.0997	45.544	38.9691	40.7462	15.9487	17.4376	48.1435	38.7315	32.4793	46.6109	37.3286	20.8894	53.1029	42.2371	35.9581	33.5831	33.926	0.856723	1	1	0.95687	0.839663	1.02233	0.0318541
PE(O-36:4)	23.5869	27.5617	26.0916	24.8137	8.47607	26.7081	30.7599	16.3259	19.3424	19.7214	28.6661	26.5289	33.9725	20.4619	27.6695	10.4522	12.9321	28.2774	25.9823	27.4641	28.6456	25.1293	13.3963	28.7675	23.5565	25.9497	20.8995	23.5613	0.762498	1	1	0.932343	0.814438	0.968969	-0.045478
PE(O-36:5)	53.1426	92.374	77.6373	58.485	43.5825	98.0844	62.3946	41.6823	55.5939	84.0004	86.0575	67.1786	78.4413	58.6983	60.8814	46.0453	32.0192	72.4253	91.5469	66.0497	69.8338	46.3664	39.8716	55.4914	57.4916	69.9465	38.124	70.4203	0.133621	1	1	0.580992	1.02111	0.852887	-0.229574
PE(O-36:6)	3.41518	5.77925	8.1863	7.11039	1.63006	5.99537	13.4969	1.7577	10.6748	5.60267	6.44884	2.6317	13.777	4.89425	11.24	12.9952	4.38505	7.80943	4.98323	13.6438	15.8346	12.2979	2.28849	6.52461	4.4153	7.37865	5.10909	7.51535	0.251202	1	1	0.70103	1.15655	1.27374	0.349076
PE(O-36:7)	0.106035	0.216627	0.0970204	0.181044	0	0.105321	0.464628	0.0211586	0.240458	0.179523	0.124757	0.0861656	0.444117	0.102257	0.388205	0.544377	0.128663	0.205811	0.18588	0.457012	0.570817	0.173192	0.0729924	0.275116	0.123354	0.302373	0.301901	0.298713	0.0426296	1	1	0.464877	1.55811	1.70039	0.765862
PE(O-37:3)	0.129149	0.460716	0.237541	0.208446	0.0398495	0.246786	0.449662	0.154029	0.136123	0.221058	0.358418	0.28174	0.279183	0.269422	0.317833	0.11736	0.141863	0.374368	0.368822	0.230555	0.370908	0.231625	0.0951813	0.427885	0.348517	0.226118	0.363174	0.243541	0.52362	1	1	0.854189	0.78612	1.11106	0.151941
PE(O-37:4)	0.396365	1.07426	0.820091	0.534848	0.289426	0.739581	0.789105	0.604748	0.593007	0.703386	1.15299	0.808452	0.62032	0.703161	0.628759	0.11239	0.522317	1.40858	0.582879	0.83753	0.7342	0.639953	0.453134	0.987276	0.884079	0.697056	0.456327	0.891226	0.996693	1	1	0.997616	0.557284	1.00061	0.000876752
PE(O-37:5)	4.80669	9.37868	6.85705	4.99846	4.1712	7.01438	5.30499	3.52086	4.06092	6.49351	11.0132	5.0138	5.13191	7.13766	5.65984	3.29382	3.62032	8.33648	5.42002	5.27356	6.40804	4.4449	4.45153	4.70226	6.43478	6.19028	4.05668	7.89879	0.37728	1	1	0.771709	0.608823	0.897389	-0.156194
PE(O-37:6)	0.737365	1.51987	1.50924	1.39245	0.350835	0.785224	1.91014	0.301241	1.38715	0.832853	1.9224	0.652083	1.73634	1.14731	1.64665	1.63145	0.904031	1.70929	0.77023	2.16668	2.72474	1.80351	0.583445	1.5069	1.38318	1.66337	1.21956	1.50772	0.0955408	1	1	0.53039	1.55651	1.31118	0.390863
PE(O-37:7)	0.302068	0.873899	0.498941	0.726878	0.192796	0.388114	1.49193	0.171863	0.585497	0.598732	0.454221	0.227112	1.1836	0.37137	0.942576	1.39156	0.4718	0.567441	0.515444	0.953565	0.908402	0.677932	0.197187	0.522736	0.571875	0.86241	0.67743	0.622338	0.323025	1	1	0.730465	0.962947	1.22507	0.292869
PE(O-38:2)	0.894319	0.982799	1.29694	1.1909	0.764776	1.0167	1.41861	0.675876	0.855925	1.15845	1.01588	0.911911	1.43187	1.1961	1.16792	1.03615	0.604851	1.29104	1.20861	1.08284	1.25185	1.07299	0.657474	1.06724	1.26588	0.938536	0.808431	0.990768	0.760357	1	1	0.932343	0.771718	0.975258	-0.036144
PE(O-38:3)	2.45426	3.31579	4.34204	3.26117	1.10098	3.24808	4.84528	2.1541	1.94184	2.71698	3.09272	2.97366	4.09468	3.09875	3.87778	1.60468	1.71909	4.32854	3.45544	3.06714	3.8247	2.88356	1.81906	3.92576	3.94616	2.53594	2.91734	2.63505	0.984091	1	1	0.993833	0.976899	0.997652	-0.00339086
PE(O-38:4)	9.10286	15.9216	14.9642	9.678	4.53842	18.5679	14.8613	13.3946	9.30545	9.35853	12.2101	13.1064	14.6537	11.4181	9.75182	5.67236	6.57388	16.3073	12.0893	10.0071	16.348	9.79873	7.09121	14.283	15.0206	11.0161	7.60423	11.4361	0.348393	1	1	0.737774	0.759628	0.894311	-0.161151
PE(O-38:5)	93.3503	127.117	121.926	97.3503	73.1656	163.996	79.5544	72.2896	79.342	118.061	145.014	107.219	105.862	125.385	95.8261	75.6883	56.0806	122.457	108.547	88.3456	127.463	71.0246	76.6636	90.5206	117.606	100.268	61.4333	115.331	0.145071	1	1	0.590692	0.991398	0.865944	-0.207655
PE(O-38:6)	75.5971	89.122	100.672	87.5782	63.3351	104.096	88.846	48.5083	80.8964	85.6591	100.084	83.1242	116.262	79.3381	90.9076	88.1135	51.9084	97.4145	84.7633	95.6783	120.814	74.5057	52.9593	75.7512	82.7426	86.9919	58.6318	86.8839	0.564913	1	1	0.866685	0.700121	0.954241	-0.0675742
PE(O-38:7)	40.9887	42.4332	45.203	56.0381	23.5521	49.3742	80.8365	23.6947	51.9783	51.3035	29.9973	29.7682	79.3555	29.7802	58.609	87.1466	32.0101	43.8056	49.7051	68.741	71.2402	44.5448	30.8571	42.7906	35.6176	49.8737	39.4631	44.002	0.488877	1	1	0.842084	0.732639	1.10106	0.138893
PE(O-38:8)	0.674525	0.660612	0.677623	1.05865	0.2573	0.920248	1.50798	0.291841	0.795734	0.799022	0.45905	0.464075	1.34551	0.40607	1.2452	1.7296	0.471837	0.730982	0.727422	1.45445	1.46204	0.951762	0.255673	0.732379	0.384371	0.711016	0.652355	0.726272	0.382115	1	1	0.773489	0.829482	1.1858	0.245859
PE(O-39:5)	1.08634	1.83522	1.38971	1.07888	0.805601	1.29452	1.01775	0.998444	0.751305	1.40654	2.13849	1.16979	1.04821	1.41547	1.28658	0.9947	0.80157	1.69821	1.29126	1.51277	1.50654	0.963662	0.798951	1.17954	1.18369	1.03378	0.985587	1.43689	0.668608	1	1	0.903751	0.32713	0.956266	-0.0645155
PE(O-39:6)	1.03717	1.86486	1.97816	1.55533	0.747977	1.60852	1.85834	1.13832	1.34857	1.85822	2.42759	1.60184	1.79976	1.75574	1.67015	1.86268	1.1725	2.76048	1.47869	2.74403	2.34208	1.86343	1.1588	1.73558	1.90875	1.78769	1.48306	1.83458	0.19908	1	1	0.65751	1.31416	1.14269	0.19244
PE(O-39:7)	2.28275	3.28801	2.80629	3.06024	1.42813	2.88273	5.03732	1.61242	2.84822	3.21067	2.09065	1.83045	3.91435	2.1196	3.69687	4.00923	2.26026	3.17077	2.65055	4.50039	4.7658	2.4791	1.70872	2.99795	2.33671	3.4653	3.14737	3.3245	0.221234	1	1	0.678785	1.06297	1.15885	0.212693
PE(O-40:2)	0.275413	0.295176	0.290689	0.362876	0.209515	0.280052	0.395734	0.175404	0.19012	0.292453	0.288669	0.319197	0.43495	0.327913	0.317523	0.245036	0.202931	0.37513	0.303558	0.145988	0.425432	0.208665	0.18255	0.21904	0.336603	0.155455	0.207049	0.276342	0.209789	1	1	0.665212	0.905848	0.870266	-0.200471
PE(O-40:3)	0.689674	0.924809	1.20451	1.08508	0.432785	1.08171	1.22116	0.674001	0.601076	0.840911	0.802414	1.0259	1.20577	0.797231	0.977751	0.451615	0.64641	1.21281	0.862802	0.57775	0.993455	0.762313	0.637733	0.766023	0.991061	0.621129	0.827811	0.62665	0.189749	1	1	0.650567	1.08401	0.870364	-0.200309
PE(O-40:4)	1.42367	1.67533	2.31773	1.50339	1.05971	1.77018	2.22738	1.61651	1.02075	1.50132	1.78213	1.97801	1.86296	1.90804	1.3804	0.972175	1.23105	2.41719	1.80095	1.46894	1.57423	1.46922	1.30056	1.52164	2.33364	1.26917	1.23694	1.3031	0.267035	1	1	0.70486	0.966526	0.899864	-0.152221
PE(O-40:5)	9.67182	12.8494	13.7372	10.5419	9.47416	14.199	7.98698	9.45995	7.98199	14.2031	14.3038	14.1365	8.98077	16.5005	10.5664	9.9734	7.46731	13.0332	10.8838	9.30055	10.6553	8.5125	8.92087	9.27124	14.6466	10.1975	5.15932	10.8572	0.0825906	1	1	0.53039	1.18659	0.850136	-0.234234
PE(O-40:6)	15.1158	19.0437	22.6728	16.9573	10.4502	22.8244	20.1552	15.2999	14.4837	19.5024	20.7853	18.7338	22.8872	23.4503	18.8785	22.0645	12.1526	24.0244	16.221	19.3069	26.8242	15.2993	13.4077	21.3562	23.1213	17.6091	13.3669	18.0473	0.975361	1	1	0.989669	0.694855	0.997398	-0.00375811
PE(O-40:7)	35.9038	41.3318	44.096	46.9611	22.677	59.2366	64.4971	23.2604	38.483	41.3307	26.1231	30.6041	64.1209	32.956	54.8788	65.1465	29.0364	44.1791	39.2671	50.9228	76.6527	31.5505	27.7641	46.3299	37.0965	41.7652	35.3186	44.2328	0.480838	1	1	0.839342	0.812554	1.09195	0.126913
PE(O-40:8)	23.1633	20.1594	21.012	28.9669	16.2368	26.606	42.0938	9.57257	24.238	20.261	9.83041	14.9605	43.0808	12.9053	30.1211	36.8729	17.0757	17.9976	22.8829	31.4983	35.5202	18.489	12.6093	20.1168	14.5554	22.5236	23.5807	20.4865	0.817019	1	1	0.941219	0.505894	1.03591	0.0509007
PE(O-40:9)	0.769607	0.977742	0.932527	1.28774	0.665478	0.933889	1.71362	0.375395	1.14008	0.739653	0.379751	0.616016	1.93316	0.576686	1.40742	1.43464	0.659526	0.718623	0.885608	1.46976	1.43482	0.761492	0.41357	0.85246	0.615664	1.02647	1.01738	0.820651	0.826935	1	1	0.943847	0.617348	1.03656	0.0517976
PE(O-41:6)	0	0.181295	0.151414	0.0571787	0.0456827	0.119885	0.138351	0.0848216	0.0264611	0.0954303	0.109885	0.0798025	0.104441	0.132032	0.156874	0.227379	0.0501866	0.156509	0.176227	0.20245	0.0921484	0.0750825	0.0861142	0.0743718	0.111584	0.025172	0.106929	0.0963034	0.292276	1	1	0.722738	1.02056	1.23416	0.303525
PE(O-41:7)	0.28543	0.559743	0.282364	0.461208	0.110369	0.489192	0.718961	0.205997	0.225992	0.406005	0.186767	0.189619	0.538824	0.194079	0.516759	0.670676	0.221422	0.519983	0.462378	0.924235	0.743237	0.138159	0.135084	0.428976	0.213377	0.346122	0.445047	0.374429	0.252702	1	1	0.703153	0.970789	1.26477	0.338874
PE(O-41:8)	0.0798496	0.121581	0.088855	0.150238	0.00557199	0.100548	0.38984	0.0325645	0.0761865	0.116478	0.0596727	0.0958426	0.126503	0.0292958	0.148703	0.315201	0.139089	0.207848	0.0983915	0.421116	0.383411	0.0599756	0.0333223	0.241734	0.0636686	0.126776	0.108974	0.115326	0.0950509	1	1	0.53039	1.27584	1.67243	0.741947
PE(O-42:3)	0.307607	0.410664	0.454909	0.482521	0.210501	0.372133	0.442811	0.191461	0.256745	0.289554	0.370323	0.492028	0.51209	0.281078	0.236514	0.201166	0.204514	0.313951	0.377214	0.131867	0.363851	0.385429	0.216185	0.278093	0.34923	0.177317	0.333497	0.215259	0.0177337	1	1	0.361367	1.56438	0.745718	-0.423299
PE(O-42:4)	0.477655	0.644242	0.920698	0.528682	0.399036	0.720694	0.888462	0.467194	0.338917	0.552296	0.7449	0.809389	0.8299	0.642617	0.667458	0.16388	0.405981	0.831964	0.723531	0.506821	0.652652	0.631894	0.472589	0.587227	0.689044	0.338632	0.610903	0.451441	0.208395	1	1	0.664497	1.03348	0.862721	-0.213034
PE(O-42:5)	1.25873	1.73953	2.14391	1.50279	1.74767	1.93151	1.44965	0.995175	1.02022	1.81027	1.50842	1.88996	1.57091	2.00354	1.31921	1.24933	1.01476	1.70845	1.51565	1.22237	1.45111	1.06022	1.18601	1.11373	1.73268	0.92376	0.748409	1.39265	0.00727701	1	1	0.269352	1.74772	0.781415	-0.355838
PE(O-42:6)	1.78662	2.07243	2.47102	1.86902	1.80646	2.3347	2.23584	1.59013	1.33887	2.53061	1.93446	1.97727	2.25362	2.43981	2.30068	2.31892	1.39945	2.61129	1.65183	1.97862	2.41941	1.50747	1.44954	1.67501	1.92573	1.5957	1.26034	1.96912	0.222233	1	1	0.679919	0.853969	0.909998	-0.136065
PE(O-42:7)	2.84447	3.04036	3.63753	3.31013	2.02367	4.4376	5.72753	1.96536	2.17119	3.73561	1.69801	2.25777	4.23016	2.43222	4.58663	4.61417	2.26017	3.58283	2.85706	4.3986	4.84291	1.75375	2.13439	3.08261	2.54388	2.30363	2.45845	2.33467	0.967467	1	1	0.98899	0.471813	1.00557	0.00800687
PE(O-42:8)	1.61959	1.2824	1.40519	1.70372	0.980687	2.58055	2.44325	0.710509	1.01553	2.16047	0.637455	1.21636	2.62481	0.889039	2.27183	2.11501	1.19444	2.12764	1.66439	2.46739	4.45402	0.870837	0.956562	3.31392	0.68509	1.02066	1.66859	1.3804	0.304113	1	1	0.730465	0.877698	1.23137	0.300268
PE(O-42:9)	0.582906	0.393151	0.391974	0.579185	0.296634	0.803756	0.872454	0.203557	0.380269	0.485471	0.206438	0.347756	0.843844	0.260961	0.650815	0.637668	0.287515	0.448922	0.433262	0.695168	0.604999	0.230034	0.431843	0.534431	0.19803	0.30196	0.463802	0.364438	0.730701	1	1	0.929514	0.373477	0.945029	-0.0815701
PE(O-44:5)	0.201496	0.388542	0.416038	0.302597	0.343916	0.351784	0.232421	0.165994	0.195997	0.232219	0.322907	0.49875	0.352611	0.267695	0.267682	0.105239	0.170079	0.447949	0.278385	0.210628	0.210811	0.128788	0.175765	0.144868	0.325983	0.105214	0.107514	0.305885	0.0198962	1	1	0.37698	1.53595	0.698529	-0.517608
PE(O-44:6)	0.834572	0.867343	1.12259	0.915229	1.24901	1.14016	0.769072	0.70521	0.512162	0.806154	0.869091	0.99101	1.08148	1.02738	0.900208	0.546345	0.55682	1.09817	0.633104	0.720976	0.817952	0.502704	0.583173	0.562124	0.721661	0.519335	0.55154	0.838349	0.00230854	1	1	0.228581	1.95612	0.741049	-0.432359
PE(O-44:7)	0.813739	0.953207	1.03131	0.879602	0.669437	1.22599	1.19705	0.475217	0.510078	0.925868	0.57656	0.742993	1.13131	0.737438	1.11987	0.801253	0.677636	0.973497	0.565505	0.982278	1.11492	0.513548	0.626137	0.717505	0.641528	0.376044	0.658312	0.648455	0.253505	1	1	0.703153	0.916614	0.877562	-0.188426
PE(O-44:8)	0.884292	0.593748	0.790157	0.689127	0.580127	0.940753	1.33527	0.512411	0.371631	0.915233	0.352427	0.526357	1.12775	0.458102	0.978119	0.765937	0.696048	0.794373	0.409682	0.933101	0.982587	0.330299	0.639752	0.509571	0.331906	0.40228	0.854966	0.550801	0.528708	1	1	0.859946	0.49181	0.910893	-0.134646
PE(O-44:9)	0.428936	0.189893	0.312513	0.326345	0.230212	0.592337	0.563597	0.179361	0.083922	0.355676	0.135515	0.232366	0.461672	0.15153	0.369682	0.21448	0.241015	0.340189	0.200102	0.330575	0.366167	0.211072	0.311543	0.241379	0.0888207	0.0596532	0.312589	0.164258	0.271839	1	1	0.709659	0.762327	0.813296	-0.298148
PE(O-46:7)	0.0569164	0.140768	0.110746	0.13154	0.100185	0.171172	0.227482	0.104282	0.0446382	0.156944	0.0565437	0.153198	0.192351	0.0715481	0.127299	0.0645898	0.0893953	0.142206	0.0607496	0.131801	0.139222	0.0414151	0.0952266	0.072156	0.0661187	0.0568904	0.134443	0.0943053	0.112377	1	1	0.565031	1.08428	0.76576	-0.385036
PE(O-46:8)	0.436813	0.402663	0.455162	0.419834	0.378132	0.627413	0.652861	0.322135	0.170109	0.446662	0.174287	0.351594	0.52274	0.210667	0.570704	0.285758	0.371331	0.354581	0.223889	0.44837	0.560418	0.234008	0.27154	0.253025	0.148488	0.172142	0.393928	0.267008	0.18271	1	1	0.640781	0.907223	0.817651	-0.290443
PE(O-46:9)	0.20684	0.0758832	0.103275	0.0993802	0.132149	0.253791	0.256135	0.0923353	0.0216277	0.079105	0.0367585	0.154452	0.146822	0.0601052	0.125486	0.0648229	0.053509	0.100156	0.0567083	0.123446	0.143213	0.0559904	0.120578	0.0864693	0.0148131	0.0280235	0.162354	0.0633493	0.122302	1	1	0.576761	1.09854	0.697589	-0.51955
PI(32:0)	3.05455	0.646179	0.819579	1.16086	0.105238	1.08713	1.31446	1.23177	1.78325	1.02709	0.50768	0.740364	2.50795	2.4467	1.60941	1.7013	0.207217	1.71545	0.709462	1.45938	1.91039	1.24004	0.722507	0.328642	0.42678	0.378304	0.436927	0.439821	0.201738	1	1	0.660232	0.874061	0.720762	-0.472406
PI(34:2)	25.1649	14.6064	18.0806	14.9194	5.39841	20.0006	19.7666	13.9284	23.827	15.7443	9.86018	13.3664	26.3832	22.8053	12.3675	12.8223	12.308	24.109	14.8337	17.3929	13.6463	13.6201	7.9554	18.9836	12.5949	11.0336	13.3156	17.4949	0.138477	1	1	0.583753	1.02821	0.830331	-0.268242
PI(34:3)	0.16068	0.282048	0.332259	0.334975	0.0437498	0.466276	0.128308	0.308233	0.564386	0.189982	0.0747382	0.184343	0.357806	0.709685	0	0.0973044	0.192122	0.744194	0.0570412	0.238879	0	0.163704	0.0477889	0.213486	0.0542919	0.165446	0.0717088	0.317686	0.0887482	1	1	0.53039	1.17105	0.57128	-0.80773
PI(35:2)	0.912481	0.540786	0.47945	0.624323	0.227856	0.330358	0.72727	0.666848	1.07739	0.803991	0.398054	0.579015	1.24249	1.12091	0.572619	0.369498	0.53842	0.977595	0.640654	0.773656	0.302495	0.735617	0.180334	0.676044	0.604738	0.191694	0.77295	0.905938	0.323073	1	1	0.730465	0.688741	0.84699	-0.239582
PI(36:1)	24.9084	11.6398	17.8703	19.7941	6.73436	12.2417	12.7914	10.2611	12.2848	10.6162	9.65469	13.0407	19.884	19.3417	14.9952	10.413	9.39644	12.6137	18.6379	12.6022	18.8116	16.5044	7.82688	17.8784	11.7622	8.47408	11.7496	22.5433	0.788979	1	1	0.939236	0.421598	0.965911	-0.050038
PI(36:2)	69.05	42.0575	45.8541	51.6041	20.3903	43.966	46.3674	32.8363	49.5025	34.9167	25.8366	41.3405	72.1783	59	40.6618	31.5107	42.7469	46.8449	55.5188	47.5872	45.1631	43.6063	26.6034	59.1894	37.404	28.2727	45.4989	58.7494	0.707161	1	1	0.927855	0.609358	0.959769	-0.059241
PI(36:3)	12.5381	9.85048	10.5178	8.22301	4.60524	10.216	11.4943	8.5055	10.4414	6.20948	6.4579	8.92744	13.9708	14.7716	6.59079	5.89262	10.102	10.6405	10.6704	8.56008	6.40499	8.38669	5.39445	16.3354	8.44566	5.86848	11.1394	11.5423	0.497581	1	1	0.8423	0.564158	0.921338	-0.118198
PI(36:4)	16.279	16.4577	15.9695	18.7228	10.9686	25.3528	17.2376	17.6495	16.3163	16.4676	11.5173	9.77701	23.2528	23.3153	12.4983	15.501	12.1576	18.3375	10.5169	18.2594	10.2234	12.502	11.0884	10.8253	11.4379	12.2425	8.40315	20.6515	0.0191985	1	1	0.37698	1.59769	0.771656	-0.37397
PI(37:4)	1.22891	1.38237	1.03971	1.08726	0.996021	1.87252	1.04847	1.10399	0.919496	1.54843	0.909583	0.916499	1.74061	1.41078	0.719707	0.905598	1.06328	1.09817	0.63892	1.31157	0.600409	0.672332	0.576881	0.526132	0.756074	0.585336	0.558164	1.61841	0.00302301	1	1	0.233204	1.97397	0.676037	-0.564825
PI(38:2)	1.78699	0.3472	0.483609	0.932983	0.0308338	0.562658	0.942897	0.453473	0.29525	0.266362	0.337001	1.00309	0.832593	0.82294	1.04035	0.603629	0.488357	0.33635	1.31861	0.79654	0.469711	1.26656	0.591711	0.860063	0.504946	0.404362	0.746971	0.583479	0.656104	1	1	0.902432	0.589892	1.10044	0.138077
PI(38:3)	17.1622	19.6352	14.1081	13.32	9.53146	20.1169	21.2397	17.8662	19.4592	13.1992	10.9666	22.7642	22.5328	20.0907	10.5388	15.2841	15.2445	16.317	22.6528	15.6512	8.33543	17.7878	12.7369	15.8853	20.8808	11.7487	9.68027	13.0871	0.115185	1	1	0.565031	1.07092	0.850567	-0.233503
PI(38:4)	140.45	129.248	91.6916	150.323	142.889	153.901	109.548	112.841	102.082	138.063	84.7533	105.039	165.067	161.476	112.997	125.681	108.133	89.156	107.158	138.173	88.7656	88.6844	90.259	67.617	121.734	98.6529	74.6516	156.406	0.0260529	1	1	0.433784	1.5753	0.821357	-0.283918
PI(38:5)	7.52269	7.50576	7.03906	6.0663	6.15927	9.52116	5.87144	7.46012	6.06234	6.53636	4.06643	5.89433	9.75969	10.5306	5.37055	5.86824	7.18774	6.66426	4.91184	7.41363	4.73717	5.72312	3.76941	4.95719	5.54682	4.87434	5.01079	10.9953	0.0811841	1	1	0.53039	1.19116	0.830341	-0.268223
PI(38:6)	3.23297	2.05184	1.95817	1.403	1.15841	2.45691	2.47447	1.59669	2.20052	2.42428	0.514662	0.811867	2.54023	1.90751	2.21742	2.18178	2.06675	1.94355	1.40368	2.79887	2.21456	1.57298	1.37029	1.72743	0.979528	0.961264	1.46139	2.68377	0.74647	1	1	0.932246	0.31789	0.957044	-0.0633431
PI(40:4)	0.994542	0.564212	0.660978	0.829831	0.57951	0.802401	0.458507	0.713728	0.549107	0.593317	0.443961	0.724989	0.495175	0.865623	0.404024	0.388766	0.364543	0.450017	0.788565	0.761945	0.265752	0.511883	0.683442	0.54964	0.734708	0.360233	0.390451	1.06305	0.147964	1	1	0.590692	1.1345	0.831945	-0.265441
PI(40:5)	3.06953	1.89622	2.3789	1.97246	1.41034	2.30646	1.96407	1.97539	2.53879	3.11729	1.28903	2.05276	2.71203	4.50715	1.75639	3.05349	1.59656	2.53672	1.95747	3.12024	1.72439	2.13748	1.76133	1.38485	2.25784	2.01187	0.98936	2.28525	0.232934	1	1	0.694232	0.822009	0.860888	-0.216103
PI(40:6)	7.41096	3.28349	3.36716	4.0114	2.56855	4.11958	5.05702	2.37284	4.2809	5.40972	1.19069	2.12737	5.45612	3.79909	4.42139	6.31206	3.70226	3.16276	4.37533	6.32126	4.5805	2.92734	3.28151	3.49687	1.81168	2.56077	2.89448	3.55882	0.893496	1	1	0.969957	0.158616	0.980758	-0.0280316
PS(36:0)	2.3895	1.80897	2.39167	1.68484	0.942685	2.20298	3.06857	1.69123	2.10149	3.10193	2.10595	2.11585	1.89164	2.02369	2.50412	2.28543	1.77969	2.97854	1.52941	2.47604	1.5632	1.88664	1.3346	1.10546	2.3225	1.96624	1.71957	2.2197	0.5179	1	1	0.85261	0.497063	0.937337	-0.0933595
PS(36:1)	5.84323	3.64008	3.37853	4.53517	1.42416	6.47208	4.04965	4.41472	4.89622	9.2814	4.75745	8.95046	2.4287	7.22244	5.65842	6.8057	3.91362	5.71462	4.89734	4.20174	3.04731	4.71538	4.47709	4.30196	4.27823	5.87903	3.90381	5.04529	0.636134	1	1	0.897932	0.637905	0.937516	-0.0930851
PS(38:0)	1.32246	0.702331	1.21668	1.23983	0.667176	1.57649	2.13507	1.15304	0.811165	2.30363	0.782491	1.35236	1.59817	1.45593	1.64759	1.85056	1.44775	1.87159	1.0026	1.82444	0.822591	1.28179	1.10345	0.69804	1.60678	1.58137	0.993574	1.35696	0.746263	1	1	0.932246	0.467201	1.04216	0.0595805
PS(38:1)	4.66529	3.62773	3.85649	4.45935	1.44885	4.21333	6.08581	4.23119	3.86314	5.71414	4.08076	6.39525	4.39499	4.12995	5.39389	3.47492	5.02435	5.69367	4.37818	6.45408	3.4752	4.14795	2.87876	4.35976	6.44678	4.90941	6.40173	4.27197	0.334429	1	1	0.730465	0.990273	1.10045	0.138099
PS(38:2)	0.609781	0.483179	0.475095	0.46126	0.0413899	0.798501	0.687603	0.648588	0.146206	0.735822	0.55496	0.893817	0.334544	0.739275	0.316119	0.459804	0.832217	0.955772	0.562094	0.667668	0.327683	0.760711	0.429217	0.671091	0.505217	0.804686	0.757186	0.59841	0.381558	1	1	0.773489	0.660501	1.13638	0.184445
PS(38:3)	0.298803	0.62947	0.763907	0.47992	0.277445	0.823173	0.447896	0.754672	0.561895	1.30625	0.909207	1.03538	0.166322	0.946237	0.810558	0.399449	0.470628	0.487425	0.75663	0.803884	0.150312	0.598014	0.365158	0.169386	0.287587	0.749161	0.170964	0.410316	0.0774364	1	1	0.53039	1.46266	0.70522	-0.503855
PS(40:2)	0.374868	0.560793	0.548271	0.351931	0.154169	0.610707	0.972562	0.490852	0.523123	1.35282	0.709628	1.04029	0.352459	0.645139	0.325691	0.373103	0.377456	0.843532	0.756105	0.766922	0.328961	0.333877	0.443511	0.416303	0.869174	0.64769	0.486363	0.265261	0.319534	1	1	0.730465	0.767576	0.832674	-0.264176
PS(40:3)	2.06252	1.81445	1.65331	1.24375	2.24372	1.63186	1.48052	1.47628	1.02985	3.1249	1.46919	1.62763	1.02368	1.91333	1.36796	1.24912	1.21682	2.18003	1.67056	3.38166	1.29711	0.736188	1.08444	0.56521	2.03734	1.30106	1.31498	1.80593	0.440646	1	1	0.81823	0.601488	0.891297	-0.166021
PS(42:5)	0.62851	0.612269	0.45591	0.545673	0.259717	0.687191	0.98096	0.178268	0.416223	1.03698	0.0585181	0.497215	0.425976	0.082367	1.66535	1.27518	0.79976	0.402865	0.42525	1.15231	0.527833	0.455445	0.747973	0.440077	0.449557	0.748204	0.733943	0.670784	0.0531289	1	1	0.486264	1.47728	1.52853	0.612142
S1P(16:0)	23.6578	3.10991	5.78093	3.06685	2.98109	5.96339	4.30029	5.77877	1.94589	7.75176	7.03979	3.62383	6.17074	3.6814	4.45284	5.84883	2.00837	3.86878	6.2157	6.93063	5.57988	4.36756	3.52231	6.70353	6.35142	2.72888	4.28555	1.95962	0.354817	1	1	0.742641	0.643242	0.76396	-0.38843
S1P(16:1)	12.0483	0.974871	2.33529	1.11998	0.45158	1.83995	0.840147	0.745988	2.34288	0.866434	3.58918	1.19605	3.71721	0.748198	3.09268	0.820615	0.867488	0.868093	1.18459	3.10711	3.07129	1.53938	1.00681	3.36213	1.78043	2.38564	3.413	0.836613	0.649933	1	1	0.902432	0.445937	0.833004	-0.263605
S1P(17:1)	161.763	130.361	113.781	93.7899	101.545	161.998	123.743	111.624	76.2704	116.4	93.8145	100.956	89.5915	91.5766	117.023	80.8037	105.103	57.9151	117.446	159.644	100.145	106.089	113.849	99.5049	172.097	171.314	87.5749	117.791	0.805207	1	1	0.941219	0.364524	1.02494	0.0355389
S1P(18:0)	1.64346	0.560829	0.54913	1.04878	0.65641	0.766397	1.12058	0.395539	0.600542	0.68854	0.625169	0.435414	1.09203	0.636283	0.627844	0.620762	0.389419	0.715129	0.706753	1.03296	0.240935	1.10645	0.375565	0.0993213	1.09946	0.712295	0.601189	0.437996	0.241396	1	1	0.695221	0.846447	0.81024	-0.303579
S1P(18:1)	14.3614	6.8807	5.56993	11.8301	9.85748	15.3247	11.8954	13.2042	12.1356	13.2328	19.709	9.66959	14.8454	9.77502	9.7555	10.7839	9.41163	8.66695	9.58522	23.1304	8.54311	9.31208	10.3053	7.5136	16.0671	13.3399	5.27948	9.61921	0.429544	1	1	0.813722	0.592712	0.899115	-0.153423
SM(d28:1)	1.56816	1.93569	1.59148	1.47167	1.65035	1.59389	1.06872	1.29441	1.48223	1.60871	2.15073	1.34264	1.78866	1.02032	3.54041	1.26756	1.48745	1.45209	1.36113	1.7127	1.37807	1.28212	1.40455	1.29357	1.16806	1.56099	1.71837	1.5593	0.805005	1	1	0.941219	0.505299	1.02869	0.0408064
SM(d28:2)	0.0294922	0.126003	0.050073	0.135379	0.0379342	0.114761	0	0.0299363	0.0342565	0.0292176	0.109093	0.0594994	0.108724	0.00746215	0.277559	0.00819411	0.080537	0.0266331	0.0688366	0.0309115	0.0221146	0.0309917	0.0358704	0.0569828	0	0.0646152	0.0666888	0.0592445	0.890478	1	1	0.969957	0.376986	0.951079	-0.0723626
SM(d29:1)	0.514312	0.557817	0.572167	0.455908	0.582688	0.503408	0.407787	0.501156	0.542514	0.526865	0.725949	0.522136	0.68923	0.322932	0.91774	0.431457	0.622519	0.483678	0.506969	0.656816	0.522252	0.369559	0.441421	0.409709	0.446504	0.427383	0.469778	0.563026	0.811891	1	1	0.941219	0.454611	0.978982	-0.030646
SM(d30:0)	0.442659	0.480982	0.275921	0.478598	0.530098	0.473053	0.276249	0.450764	0.507545	0.381715	0.602688	0.379109	0.445535	0.282716	0.954721	0.260275	0.401682	0.389958	0.467003	0.677652	0.203068	0.311882	0.330062	0.397561	0.383857	0.384207	0.6373	0.573796	0.662843	1	1	0.902432	0.326181	1.06082	0.0851811
SM(d30:2)	0.529105	0.734135	1.05527	0.798612	0.73534	0.73209	0.444179	0.732699	0.624364	0.753031	1.34541	0.830119	1.4083	0.301853	2.70251	0.603245	0.878212	0.511765	0.704914	1.29567	0.607699	0.479578	0.508856	0.527261	0.532066	0.497604	0.835239	0.792432	0.856821	1	1	0.95687	0.63408	1.04105	0.0580368
SM(d31:1)	4.30744	5.12126	6.59912	3.75513	4.16084	6.4539	1.83639	4.06433	4.71719	3.35519	5.50332	4.5076	4.8509	2.86103	8.21359	4.00821	4.20679	4.55833	4.03909	2.89213	4.15636	3.09357	6.32862	3.94648	3.34474	3.70983	4.02124	4.85159	0.919407	1	1	0.980216	0.487358	0.988355	-0.0168984
SM(d31:2)	0.193099	0.161705	0.250901	0.164368	0.124874	0.215419	0.0973417	0.11253	0.114044	0.0892575	0.245095	0.161968	0.215714	0.107216	0.316857	0.104338	0.101514	0.0641102	0.109175	0.0999371	0.0621687	0.105166	0.143345	0.0940169	0.0730196	0.0915386	0.19355	0.158676	0.11077	1	1	0.565031	1.0811	0.762098	-0.391951
SM(d32:0)	4.74121	5.08084	4.24578	3.82825	3.64584	5.085	2.20925	3.74269	5.83365	3.84748	4.67671	3.15286	3.79759	3.26111	6.42016	3.69028	3.90291	3.50582	4.05541	3.96096	3.7359	3.80078	4.91152	3.414	2.93523	4.63879	5.64163	5.20187	0.601081	1	1	0.885855	0.366193	1.04667	0.0658034
SM(d32:1)	194.898	237.128	269.239	187.169	197.591	230.26	92.7899	191.921	213.665	184.859	219.763	181.181	202.918	166.596	309.24	165.509	203.585	170.372	186.132	143.3	196.534	189.022	272.023	175.523	153.943	205.043	214.584	183.935	0.99567	1	1	0.997517	0.374016	0.999555	-0.000641947
SM(d32:2)	11.3093	14.4819	24.5215	19.8171	12.9742	22.4925	8.69492	14.0547	12.3957	10.2082	18.7241	15.7565	25.3153	9.14548	28.477	15.6539	14.1127	13.9144	13.1498	13.4123	13.3939	10.1227	17.5884	11.0501	11.0002	12.693	14.9468	13.6042	0.536582	1	1	0.863649	0.74443	0.923726	-0.114463
SM(d33:0)	0.71106	0.598054	0.665996	0.588955	0.744508	1.15875	0.40286	0.677452	1.04539	0.51373	0.67103	0.650249	0.679907	0.546345	0.852021	0.615735	0.65607	0.743275	0.84026	0.455847	0.627952	0.74709	0.823636	0.529937	0.496224	0.803738	0.891101	1.12688	0.583431	1	1	0.876363	0.423509	1.05754	0.0807092
SM(d33:1)	108.236	109.575	128.699	94.9358	98.3829	130.673	51.3709	114.252	105.016	74.6406	102.156	98.2468	105.248	91.9306	121.449	84.76	99.8803	95.661	96.7381	64.6357	116.664	93.3466	129.1	92.626	80.7241	93.9346	102.959	102.187	0.695128	1	1	0.922725	0.305139	0.97262	-0.0400525
SM(d33:2)	2.46163	2.67793	4.11156	3.31177	2.43255	4.22861	1.40017	2.95995	2.57956	2.01811	3.28733	2.65067	4.1137	2.05578	3.59224	2.32197	2.93152	2.58394	2.73005	1.86239	2.87772	2.51753	3.7633	2.39307	2.086	2.15956	2.82463	3.11311	0.509407	1	1	0.850323	0.58288	0.937147	-0.0936527
SM(d34:0)	53.1537	67.3606	54.7945	58.6833	49.7976	62.0677	35.9347	57.6576	67.8314	46.3359	47.4672	47.1738	57.2306	57.0839	50.6382	52.8547	53.8157	44.0552	52.7153	42.9785	50.8552	52.3916	63.0897	53.4277	47.6535	61.0106	68.5497	74.4597	0.899904	1	1	0.969957	0.288068	1.00777	0.0111622
SM(d34:1)	1661.62	1999.77	1948.54	1886.07	1833.42	2059.5	1203.05	1915.62	1629.36	1324.35	1842.16	1942.09	2099.62	1849.02	1879.59	1618.57	1885.23	1543.03	1667.71	1545.43	2059.82	1739.33	1938.26	1689.51	1602.45	1975.1	1826.92	1742.39	0.682635	1	1	0.913563	0.379899	0.980914	-0.0278007
SM(d34:2)	218.558	253.982	310.064	352.233	255.76	289.477	155.922	291.726	211.644	188.897	279.947	278.259	384.928	246.905	302.439	248.669	286.008	219.632	242.049	239.99	293.632	262.799	294.24	212.574	204.823	248.199	279.769	225.638	0.550726	1	1	0.864671	0.553743	0.95755	-0.0625797
SM(d35:0)	1.46592	1.19681	0.851185	1.07638	1.06469	2.18558	0.727144	0.864718	1.25115	0.920695	0.946014	0.742793	1.25327	1.14515	1.15943	0.969188	0.730925	0.891409	1.03681	0.868232	0.882626	0.730884	1.31599	1.01676	0.777458	0.820013	1.75197	1.3485	0.437398	1	1	0.817283	0.658956	0.911333	-0.13395
SM(d35:1)	41.8652	47.0961	43.7271	38.6228	43.6811	68.8205	32.2371	42.3754	42.1714	27.6931	38.5158	38.5448	52.1366	42.0764	42.2877	38.1336	38.0338	36.9227	37.5309	32.2025	46.4387	35.4529	45.6184	41.1261	34.0373	41.8714	45.0554	43.9817	0.313379	1	1	0.730465	0.701654	0.931833	-0.101856
SM(d35:2)	5.28305	6.73098	6.58173	6.45265	5.76419	9.99014	4.88489	6.05061	5.68336	3.60619	5.69437	4.90421	8.63232	4.97953	6.45828	5.31827	6.05494	5.75362	5.34435	4.78926	5.81972	5.62764	6.48557	5.47164	4.40654	5.70367	6.18665	6.40028	0.413178	1	1	0.802354	0.623	0.936439	-0.0947423
SM(d36:0)	8.9266	8.726	5.21026	9.84167	6.25768	26.8998	6.97245	8.37452	5.77575	9.42359	5.95463	4.56532	8.39213	9.40631	8.22203	7.74726	5.10877	4.315	6.39708	9.33297	5.4431	4.86365	11.0775	6.70209	4.47652	9.12129	20.665	7.26575	0.591962	1	1	0.879393	0.603415	0.887845	-0.17162
SM(d36:1)	256.281	346.485	277.556	333.048	281.489	499.086	259.479	325.553	261.239	217.175	262.315	244.619	379.964	285.469	310.674	306.523	247.638	200.902	251.219	295.048	312.521	266.246	320.014	260.529	221.222	360.097	365.865	276.645	0.476244	1	1	0.839153	0.5402	0.944531	-0.0823295
SM(d36:2)	123.221	148.424	140.521	210.114	141.565	247.847	137.437	176.073	111.672	90.2768	139.834	129.45	241.794	132.567	146.441	160.243	134.437	103.784	123.435	157.675	157.14	132.078	143.253	115.283	104.443	162.031	176.091	129.532	0.263569	1	1	0.70486	0.782855	0.896383	-0.157813
SM(d36:3)	8.6083	10.0907	10.4434	11.0838	9.44477	14.5345	8.59501	11.0556	9.85509	6.6477	10.1055	8.28162	12.9893	7.88675	10.7921	11.6985	9.44167	8.98844	9.38701	5.69734	8.94607	9.26392	10.723	9.17704	8.46764	8.55977	9.50473	11.8079	0.461974	1	1	0.828514	0.514154	0.948668	-0.0760244
SM(d37:0)	0.756749	0.499157	0.282156	0.667683	0.432541	1.73512	0.510276	0.582795	0.391577	0.57759	0.384184	0.264595	0.572955	0.689639	0.71707	0.487801	0.23398	0.412844	0.589577	0.435728	0.311122	0.249267	0.610971	0.566545	0.399158	0.487822	1.51566	0.512486	0.650672	1	1	0.902432	0.546082	0.902123	-0.148604
SM(d37:1)	19.1253	25.2468	22.3807	19.423	20.2345	36.6103	18.8286	21.5542	21.0991	13.7931	15.9845	15.8693	28.073	18.3971	22.8941	19.1409	17.8135	15.1219	19.3762	14.3308	20.3091	16.2974	25.572	21.9551	15.2126	21.4191	21.7067	23.1941	0.386606	1	1	0.776409	0.60406	0.924901	-0.11263
SM(d37:2)	4.17548	4.30873	4.13739	4.63392	4.47728	8.45554	3.99706	5.91345	3.89263	1.94672	4.00725	3.64632	6.70931	3.33348	4.30631	4.34715	3.94397	3.90101	3.99499	3.45899	4.66136	3.47587	4.74533	4.02526	3.04461	4.31015	3.9676	5.0555	0.31996	1	1	0.730465	0.721397	0.899481	-0.152835
SM(d37:3)	0.405229	0.430182	0.545787	0.397334	0.393627	0.651363	0.39984	0.412258	0.356742	0.263573	0.439023	0.415214	0.471229	0.290584	0.527375	0.323534	0.27902	0.381254	0.379445	0.221391	0.301611	0.383799	0.531629	0.436784	0.327951	0.425535	0.403131	0.281951	0.187865	1	1	0.648225	0.901946	0.886312	-0.174114
SM(d38:0)	4.76304	4.02812	3.47029	4.26969	3.49473	7.82256	2.4551	3.58086	3.79095	5.83696	2.34593	2.45996	3.50609	4.34155	5.5918	4.92581	2.42247	2.75179	3.9022	4.72011	2.66028	2.35933	5.65805	4.08025	3.40257	3.9169	9.10016	4.46481	0.661436	1	1	0.902432	0.369079	1.06749	0.0942241
SM(d38:1)	209.88	278.501	295.196	229.273	246.257	266.513	169.563	240.455	269.133	206.572	176.008	211.308	259.878	201.606	293.747	255.009	224.514	166.866	222.886	207.304	263.22	263.307	283.528	234.604	226.498	260.498	238.459	249.44	0.497578	1	1	0.8423	0.734077	1.03979	0.0562986
SM(d38:2)	66.3076	88.7923	89.4835	107.277	82.4374	111.078	74.6303	108.256	72.0343	48.4353	72.299	89.6254	133.565	74.0777	89.292	96.0511	90.6822	57.7596	78.6934	90.6044	103.038	82.7633	89.5375	79.6857	65.7246	87.3911	85.1278	87.8024	0.718096	1	1	0.928446	0.321414	0.971973	-0.0410122
SM(d38:3)	3.66154	4.17987	4.81497	4.58184	4.74224	6.71729	5.26134	5.81685	4.06685	2.68788	4.19083	3.43182	5.54057	3.46084	5.69827	5.41621	3.33048	4.37913	4.2651	3.17649	3.33923	3.37739	4.58502	3.28133	3.10027	3.81454	3.79591	4.58345	0.182075	1	1	0.640781	0.999695	0.888973	-0.169789
SM(d39:0)	1.28678	0.957096	0.987523	0.989914	0.879258	2.07252	0.461281	0.694943	1.298	1.3979	0.692797	0.536016	0.87862	0.941529	1.42162	0.832146	0.668522	0.775641	1.22124	1.05187	0.693749	0.568555	1.42877	1.17487	0.778234	0.755113	2.03183	1.25839	0.78809	1	1	0.939236	0.246978	1.04166	0.0588876
SM(d39:1)	83.1641	83.8057	103.658	62.795	76.8208	91.1075	48.1539	62.4772	98.2768	62.0378	66.1153	59.6195	82.7301	61.9453	94.9433	67.487	68.0363	62.5208	73.1147	49.9419	75.9604	80.601	94.1803	73.3843	67.7876	73.9421	73.1627	80.8886	0.929344	1	1	0.982736	0.507051	0.993521	-0.00937817
SM(d39:2)	10.6353	11.4858	14.5709	11.4266	10.5637	17.1371	8.95841	11.2254	10.3953	6.48158	10.3635	9.49339	18.3625	7.73176	12.6016	9.24582	11.8999	9.06859	10.6563	7.5289	10.2204	9.57846	13.2021	10.2783	7.54083	10.9082	9.46359	12.6913	0.333186	1	1	0.730465	0.750384	0.91219	-0.132593
SM(d39:3)	0.605522	0.668525	0.892586	0.633079	0.665029	1.05299	0.627347	0.842391	0.734955	0.42405	0.5309	0.509148	0.625747	0.478856	0.76927	0.719016	0.707638	0.594052	0.34885	0.309501	0.594176	0.493178	0.602394	0.640404	0.482023	0.472853	0.625216	0.636986	0.124609	1	1	0.576761	1.09572	0.860558	-0.216655
SM(d40:0)	6.74275	6.48719	6.03856	6.59262	5.10364	12.792	3.06611	5.54892	5.23716	12.7269	3.7448	3.21131	5.33408	6.59914	6.90168	6.42797	3.6038	3.5851	5.90137	5.51167	3.86863	4.79401	10.4156	5.93072	5.62868	5.63044	16.1046	5.47842	0.973318	1	1	0.989669	0.350202	1.00625	0.00898633
SM(d40:1)	418.934	466.977	501.236	426.315	462.547	458.224	277.584	376.988	401.055	438.046	351.274	393.179	422.132	410.89	498.882	429.419	390.278	335.488	393.115	351.317	483.352	473.947	475.577	377.25	446.891	437.208	472.625	407.36	0.561166	1	1	0.866667	0.690746	1.02882	0.0409951
SM(d40:2)	294.638	328.209	414.021	381.857	336.622	349.59	233.311	361.445	294.491	233.367	316.546	314.735	413.819	283.417	394.222	343.583	354.953	288.342	302.898	298.971	359.063	346.396	360.481	288.879	302.885	305.318	311.635	329.801	0.899073	1	1	0.969957	0.762634	1.00688	0.0098958
SM(d40:3)	21.3359	21.6535	27.0456	22.8279	22.4196	31.8916	19.6888	28.8311	20.1745	14.3532	24.8918	18.1674	27.5541	16.8029	31.4542	23.5164	20.006	21.916	20.192	16.3852	15.9953	15.9406	25.2583	16.6754	16.5122	18.843	18.9722	22.5745	0.187282	1	1	0.648225	0.909162	0.894859	-0.160267
SM(d40:4)	2.73388	3.5921	3.97834	3.48139	4.4598	3.83378	3.71684	4.53927	3.33047	2.42018	3.20238	3.18883	5.39521	2.26477	4.59228	4.70769	3.34339	3.41684	2.80586	3.05047	2.83378	1.76303	2.74393	2.05666	1.90854	2.4326	3.37149	3.28832	0.0990452	1	1	0.540247	1.15143	0.843982	-0.244717
SM(d41:0)	1.55952	1.37195	1.32979	1.24153	1.05351	3.61134	0.611073	1.08507	1.44526	2.39141	0.819684	0.609537	1.05514	1.33058	1.38992	1.09155	0.664068	0.736865	1.26956	0.850377	0.735034	0.999705	2.26613	1.39847	0.935451	1.27966	3.29365	1.22273	0.727533	1	1	0.928446	0.512068	0.929172	-0.105983
SM(d41:1)	175.124	179.565	172.549	133.199	158.321	196.857	109.769	118.729	159.872	145.453	135.866	122.212	156.369	147.874	166.956	138.366	126.472	129.326	147.101	100.318	155.655	158.574	178.685	142.764	133.866	167.1	169.6	152.927	0.722934	1	1	0.928446	0.280562	0.979142	-0.03041
SM(d41:2)	147.174	144.133	168.912	138.559	131.324	176.581	101.773	140.632	139.567	85.9688	144.325	118.895	179.534	119.017	154.356	128.454	139.078	126.159	130.293	99.1978	132.798	134.451	156.35	132.078	103.514	140.543	127.176	147.371	0.4747	1	1	0.839153	0.600178	0.956323	-0.0644301
SM(d41:3)	14.0267	11.8765	15.2266	11.7094	11.6407	18.5996	8.89324	14.3623	10.8335	6.85297	13.5096	9.84565	17.2215	8.81941	15.0313	11.2492	11.3335	11.8665	11.8418	7.88557	9.98282	9.76404	13.0472	10.6607	8.40523	11.1222	11.0685	13.4335	0.255865	1	1	0.703153	0.787598	0.903552	-0.14632
SM(d42:0)	1.40636	1.11526	1.3464	1.77697	1.23261	2.71686	0.505257	1.50352	1.23923	3.1852	0.959659	0.882954	1.05311	1.69074	1.48925	1.54738	0.776362	0.739354	1.26387	1.15513	1.0053	1.0495	1.92383	1.2231	1.36826	1.26739	3.57262	1.18449	0.780811	1	1	0.938016	0.651777	0.949147	-0.0752968
SM(d42:1)	287.415	335.485	311.847	297.331	364.161	210.758	169.119	161.32	246.463	359.311	241.602	260.78	163.874	301.057	348.972	300.921	167.24	221.588	254.482	204.32	328.034	323.779	335.706	245.453	292.823	333.807	332.656	224.831	0.5546	1	1	0.864671	0.4101	1.055	0.0772466
SM(d42:2)	657.696	911.895	849.777	840.035	794.062	926.981	761.913	935.722	640.834	613.318	738.437	714.548	885.305	777.646	850.507	812.384	804.256	724.102	720.973	619.388	694.064	737.842	831.223	776.058	623.556	932.498	780.422	774.684	0.482389	1	1	0.839342	0.515399	0.966853	-0.0486316
SM(d42:3)	289.379	371.008	413.901	433.741	348.527	423.34	346.676	481.853	281.218	212.87	378.039	341.318	502.652	322.213	402.016	385.133	388.891	344.748	320.773	303.436	287.794	302.636	365.314	333.717	262.459	354.805	320.998	349.997	0.219153	1	1	0.676242	0.845687	0.917614	-0.124041
SM(d42:4)	31.9653	33.2462	42.3616	45.2342	36.6728	41.8093	31.5352	46.8788	29.9228	18.0619	44.1233	34.2944	55.6662	29.1225	45.0009	40.4718	29.6878	34.0229	28.8915	31.7482	26.2941	24.9309	33.3232	26.5993	28.3131	24.0187	29.1945	35.1906	0.0592949	1	1	0.512308	1.2731	0.840261	-0.25109
SM(d42:5)	2.47668	2.13591	4.674	4.01116	4.00459	6.86228	4.5825	5.92737	3.36936	2.45198	3.20397	3.01857	4.48224	2.54879	2.95905	6.38446	3.2471	3.58611	2.67013	3.40694	2.83898	2.79801	3.83944	2.05895	2.68023	2.61904	3.52594	3.50438	0.246017	1	1	0.697478	0.970202	0.858033	-0.220895
SM(d42:6)	0.826327	1.28151	1.85023	1.37807	1.42871	4.00225	2.4482	4.17511	1.58313	1.84528	1.25749	0.751568	1.50504	0.997776	1.56667	2.77564	0.843346	1.88534	1.12773	1.30899	0.788072	0.657041	1.40067	0.954966	0.697069	0.943507	0.964661	1.04153	0.0776198	1	1	0.53039	1.5561	0.669355	-0.579156
SM(d43:1)	14.3909	11.8532	10.8773	9.60147	14.2793	16.7233	11.3203	8.25019	14.0437	13.0865	10.0061	9.31368	12.3898	15.0541	15.1	12.6223	8.71514	11.82	12.1187	7.44477	14.9702	9.79603	14.3581	14.4739	12.3144	10.4869	16.5398	13.4189	0.826525	1	1	0.943847	0.196062	1.01746	0.0249757
SM(d43:2)	32.1392	35.2201	25.5519	24.8404	29.4099	46.9576	47.5098	28.1349	30.9253	23.0676	25.5327	22.4426	34.4372	37.0671	35.7622	29.8673	24.8053	33.1791	32.6434	16.3502	27.1908	20.8253	33.0143	40.3647	22.1953	32.2591	36.1241	38.2204	0.612665	1	1	0.891655	0.535398	0.953896	-0.0680957
SM(d43:3)	8.18628	7.75223	6.96917	6.99953	7.50562	10.5019	8.79936	7.55844	7.29898	4.32496	8.19284	5.91394	9.46535	6.86746	9.5268	6.50637	6.57709	7.40378	6.95513	4.24179	5.94548	4.8827	7.43043	7.34553	5.18758	7.01412	6.60917	8.50648	0.122142	1	1	0.576761	1.10344	0.885236	-0.175866
SM(d44:1)	1.52037	1.49058	1.34753	1.40788	1.59184	1.58361	1.11221	1.22754	1.45646	1.47396	1.39959	0.911703	1.35895	1.78819	1.42991	1.19629	1.04849	1.27633	1.17135	1.16749	1.63527	1.32203	1.69125	1.17221	1.44945	1.41173	1.93219	1.30714	0.709159	1	1	0.927855	0.42322	0.97665	-0.0340858
SM(d44:2)	3.74169	7.0449	5.04564	5.29389	4.9448	6.07381	6.39053	5.54887	4.20651	4.02958	4.21887	3.96204	5.92371	5.27665	5.2191	4.64837	6.90248	4.56335	4.22523	3.8509	4.439	5.51288	6.25387	4.98512	4.15239	9.99507	6.51137	5.33589	0.495277	1	1	0.8423	0.493658	1.06825	0.0952479
SM(d44:3)	2.83989	5.73331	4.70261	4.85686	4.15219	4.3111	6.21134	5.46385	4.06482	2.54223	4.09969	3.92837	6.06836	3.88733	4.72647	4.49388	6.42463	4.18584	3.62968	3.41742	3.15775	4.56814	5.45222	4.27746	3.591	6.53935	4.30096	5.05565	0.86659	1	1	0.96033	0.283613	1.01525	0.0218318
SM(t30:1)	0.113095	0.113164	0.0982308	0.119385	0.0762022	0.0371518	0.0206347	0.0573358	0.0999945	0.0484118	0.0236204	0.0113212	0.078806	0.108316	0.0684836	0.0332546	0.1055	0.0520694	0.0520746	0.0311065	0.0565359	0.083395	0.0663827	0.162465	0.119981	0.0404663	0.0915634	0.101078	0.771437	1	1	0.936125	0.555095	1.05836	0.081825
SM(t32:0)	0.13648	0.123896	0.133182	0.0801384	0.0857808	0.157386	0.0108754	0.0624506	0.0881365	0.0422283	0.0987313	0.0788291	0.0874007	0.0682122	0.108708	0.0599727	0.120228	0.052519	0.101555	0.0719115	0.100605	0.101218	0.0596258	0.0409439	0.0931362	0.133297	0.018598	0.066205	0.517157	1	1	0.85261	0.644284	0.900134	-0.151789
SM(t32:1)	0.992555	1.44548	1.60343	1.04612	1.14742	1.3447	0.479817	1.01394	1.17987	0.703311	1.56574	0.897211	1.15247	0.884435	1.48561	0.762423	1.2326	0.896749	1.17027	0.562347	1.01071	0.946386	1.2388	1.17416	1.03977	0.924712	1.16763	0.941259	0.543901	1	1	0.864324	0.520059	0.941573	-0.0868553
SM(t32:2)	0.213808	0.16703	0.21847	0.241005	0.199216	0.235684	0.0710511	0.162698	0.191605	0.108095	0.277281	0.150677	0.274487	0.23806	0.218062	0.23057	0.268768	0.170655	0.208198	0.159251	0.154314	0.101201	0.180977	0.231092	0.191832	0.146341	0.179163	0.286262	0.938983	1	1	0.983057	0.220252	0.991822	-0.011847
SM(t33:1)	0.551832	0.902921	0.965307	0.759677	0.725573	0.975507	0.324255	0.759075	0.782979	0.41863	0.867327	0.584069	0.965955	0.729358	0.721853	0.609852	0.81487	0.712031	0.747069	0.44252	0.839248	0.543317	0.739097	0.875936	0.709728	0.556687	0.764759	0.703722	0.555111	1	1	0.864671	0.524697	0.948434	-0.0763811
SM(t34:0)	3.93951	3.58998	3.73485	3.85954	3.48594	4.10388	1.79653	3.06269	3.29272	2.2069	2.90937	3.01687	3.95406	2.92264	2.54756	3.37128	4.35847	2.84818	3.18467	2.18707	4.88262	3.62056	3.39421	3.42036	3.29538	3.33007	3.39972	3.49211	0.685104	1	1	0.914602	0.541443	1.03175	0.0451001
SM(t34:1)	6.83788	12.9696	11.2763	10.441	9.97247	12.2866	5.38464	9.70513	8.74695	5.63051	11.8307	9.24254	13.6	9.9364	9.54649	7.70455	10.1974	7.33626	8.72181	6.32044	9.97602	8.24803	9.55974	9.53324	8.46713	9.52132	9.45102	8.09549	0.162497	1	1	0.611805	0.968913	0.889876	-0.168325
SM(t34:2)	1.55916	2.56949	2.98942	3.12654	2.22171	2.65076	1.30438	2.41048	2.02249	1.28511	3.14473	2.13765	3.6177	1.97827	2.46603	1.90392	2.72443	1.78516	2.14705	1.664	2.65289	2.0789	2.31008	2.095	2.02828	1.99824	2.31029	1.7075	0.296336	1	1	0.722738	0.790799	0.904715	-0.144465
SM(t35:1)	0.208245	0.539283	0.436244	0.368909	0.407368	0.650413	0.228726	0.387749	0.457096	0.215451	0.423047	0.248535	0.616132	0.375215	0.362941	0.375158	0.396067	0.303563	0.303455	0.339571	0.442809	0.339639	0.399682	0.415976	0.326086	0.26198	0.373569	0.363148	0.332088	1	1	0.730465	0.700851	0.899545	-0.152732
SM(t36:1)	0.74346	1.63556	1.32682	1.35014	0.99503	2.70067	1.09151	0.906522	0.840923	0.743293	1.11999	0.700265	1.97499	1.10133	1.11026	0.740159	1.02714	0.618907	0.792026	0.724501	1.09796	0.8251	1.01644	0.895795	0.74889	1.17609	1.47352	0.894431	0.0863125	1	1	0.53039	1.18028	0.762672	-0.390865
SM(t36:2)	0.264458	0.475936	0.544924	0.662478	0.362424	1.05064	0.389631	0.379415	0.311771	0.284582	0.447642	0.288793	1.05898	0.306745	0.436309	0.269967	0.41132	0.25091	0.333097	0.302594	0.389392	0.411611	0.362151	0.391573	0.302307	0.441129	0.547506	0.398525	0.146527	1	1	0.590692	1.01499	0.76861	-0.379677
SM(t38:1)	0.327969	0.959137	0.828968	0.637329	0.500968	0.994622	0.470266	0.512398	0.570206	0.371175	0.402728	0.317998	0.959556	0.586255	0.584759	0.448051	0.652	0.457212	0.57665	0.299226	0.467404	0.591783	0.649107	0.74299	0.508667	0.514473	0.596767	0.581336	0.445641	1	1	0.81823	0.715951	0.908864	-0.137864
SM(t39:1)	0.359931	0.438027	0.551067	0.412666	0.419982	0.535672	0.176534	0.525873	0.413731	0.3698	0.479584	0.293217	0.47823	0.21104	0.357359	0.240325	0.314961	0.38085	0.317617	0.258138	0.460881	0.629253	0.356481	0.405714	0.314744	0.354561	0.373499	0.685166	0.738833	1	1	0.930466	0.233167	0.961908	-0.0560292
SM(t40:0)	1.05175	0.80247	1.02589	0.794551	0.881057	0.893059	0.400472	0.556744	1.05898	0.718995	0.716657	0.748098	0.818218	0.628042	0.766831	0.787024	0.908648	0.832971	0.860548	0.743896	1.1501	1.00521	0.824504	0.737993	1.03186	0.734292	0.932359	1.01338	0.162786	1	1	0.611805	1.33984	1.11128	0.15222
SM(t40:1)	1.83745	2.83429	2.79264	2.45354	2.27438	2.82075	1.80473	2.08518	2.97525	1.63536	2.21959	1.71306	2.49817	2.14511	2.48585	2.1702	2.55322	2.15853	2.35286	1.57579	2.26846	2.65469	2.4912	2.50769	2.39203	2.29178	2.75591	2.83712	0.499252	1	1	0.8425	0.697317	1.04381	0.0618589
SM(t40:2)	0.586113	1.12141	1.35739	1.11766	0.777462	1.53075	0.89742	0.737366	0.643359	0.602316	0.712048	0.625059	1.34798	0.76413	1.06318	0.659481	0.89274	0.624593	0.621954	0.462899	0.655814	0.728322	0.725858	0.795833	0.671248	0.718529	0.919013	0.937624	0.0947279	1	1	0.53039	1.15838	0.817216	-0.29121
SM(t41:0)	0.484141	0.299277	0.25571	0.292849	0.356866	0.451078	0.0332672	0.208588	0.545214	0.271327	0.412042	0.198511	0.337813	0.287764	0.0774568	0.300842	0.253686	0.419485	0.366877	0.313564	0.453742	0.45303	0.278741	0.265739	0.317773	0.337181	0.305292	0.483434	0.761377	1	1	0.932343	0.211494	1.04339	0.0612734
SM(t41:1)	0.921614	1.35906	1.20218	0.892154	0.992468	1.32817	0.754251	1.02354	1.25351	0.893867	1.21451	0.763809	1.21275	0.773156	0.906676	0.792886	1.06385	1.20835	1.01868	0.587311	1.03049	1.29514	1.11416	1.02557	0.849206	1.02973	0.957392	1.54826	0.894847	1	1	0.969957	0.158558	0.989212	-0.0156484
SM(t41:2)	0.598128	1.02269	1.00186	0.952528	0.859136	1.01261	0.697128	1.09227	0.652217	0.542014	0.872009	0.455537	1.05171	0.567556	0.628836	0.554654	0.96739	1.00481	0.635817	0.510247	0.549651	1.0729	0.744699	0.830153	0.543325	0.86502	0.715685	1.05957	0.540309	1	1	0.864324	0.426789	0.938946	-0.0908859
SM(t42:1)	4.67619	6.04077	5.59644	5.18733	4.71315	5.87621	4.56744	5.25793	5.68186	3.57283	4.86017	4.14108	5.36713	4.81337	4.53832	4.94682	5.99294	4.9884	4.80999	3.80572	4.86001	5.81275	5.16248	5.37501	4.636	5.42524	5.12756	6.11091	0.721488	1	1	0.928446	0.396098	1.01763	0.0252125
SM(t42:2)	3.56781	6.26635	5.2961	5.61052	4.69083	5.95984	6.13452	4.51144	4.32565	3.24272	4.05524	3.64594	5.75491	4.12734	4.09972	3.5819	5.30314	4.45611	4.1159	3.37258	3.53963	4.32495	4.53369	4.46866	3.8983	4.50182	3.9568	5.13285	0.0859539	1	1	0.53039	1.17107	0.882375	-0.180537
SM(t42:3)	1.39927	1.56715	1.60684	1.4724	1.16927	2.10539	1.52273	0.951133	1.31857	0.653943	0.926997	0.921539	2.14408	1.52151	1.27902	0.926412	2.18695	0.924634	1.03336	1.047	0.592034	0.993493	0.929162	1.58206	0.822872	1.09822	1.0393	0.997633	0.0878946	1	1	0.53039	1.17235	0.801427	-0.319357
SPH(17:1)	116.769	126.671	124.524	121.469	128.21	131.996	128.383	129.522	124.782	126.483	128.973	127.007	115.665	129.345	122.453	128.676	127.665	125.837	123.754	133.415	126.251	131.257	126.601	130.472	129.337	128.667	124.232	130.449	0.183624	1	1	0.641009	0.937944	1.01663	0.0237958
SPH(18:0)	1.32178	0.962334	1.7668	2.1585	1.5976	1.39318	1.36991	1.67365	1.83518	1.67071	1.83106	1.95489	1.29484	1.43658	1.50606	1.7115	1.54842	1.97016	1.48642	1.37154	1.27904	1.47413	1.98037	1.74831	1.50857	1.69823	1.59443	1.46786	0.956156	1	1	0.984775	0.408505	1.00351	0.00504809
SPH(18:1)	2.81223	3.73418	3.18636	3.89002	3.63029	5.07882	4.53286	3.18085	3.69949	5.84656	5.51829	3.39468	2.90726	3.18486	5.23078	3.5768	3.521	5.27494	3.41274	3.56536	3.09104	3.36057	3.22123	3.37513	3.35955	3.11786	3.79496	2.79293	0.400392	1	1	0.791985	0.737789	0.928533	-0.106975
SPH(20:0)	0.647764	0.627936	0.639675	0.882976	0.636054	0.710058	0.802673	0.760457	0.810923	0.853496	0.864314	0.685548	0.768326	0.751282	0.670033	1.08582	0.791735	0.67442	0.968123	0.671718	0.831496	0.852653	0.746466	0.779768	0.792813	0.755937	0.868816	0.774947	0.144966	1	1	0.590692	1.04701	1.07885	0.109488
SPH(20:1)	1.64238	1.67259	1.6807	2.88856	2.02562	1.72063	1.73704	2.27671	2.18179	2.4085	1.98082	1.68814	1.45133	1.60937	2.27618	1.95632	1.74237	1.62054	1.76765	2.22753	2.46152	2.04432	1.8801	2.3078	1.8305	1.58479	2.41134	1.92301	0.56495	1	1	0.866685	0.751941	1.03968	0.056133
TG(32:0)	2.29626	2.83279	3.30775	3.84365	2.00778	2.1887	2.98408	2.73651	2.64913	3.01675	2.23178	2.55176	2.78367	1.93634	4.05214	2.3682	2.42458	3.21644	1.72187	2.13735	2.60094	2.06532	2.48335	2.12652	2.19245	2.75021	2.64961	1.48416	0.324378	1	1	0.730465	0.706634	0.917205	-0.124684
TG(32:1)	0.260246	0.159724	0.220134	0.246821	0.204694	0.211791	0.26876	0.214817	0.173944	0.222638	0.186605	0.218937	0.145526	0.18072	0.209118	0.199326	0.238996	0.181101	0.123729	0.237699	0.13062	0.124753	0.210214	0.206553	0.304982	0.207311	0.307389	0.10295	0.636615	1	1	0.897932	0.327911	0.955197	-0.0661302
TG(33:0)	0.507864	0.609029	0.601281	0.609163	0.535009	0.477409	0.621267	0.532468	0.592318	0.605283	0.536762	0.598419	0.51646	0.51731	0.638582	0.470376	0.582805	0.587468	0.42339	0.540909	0.448522	0.427213	0.554357	0.504463	0.600494	0.561575	0.606382	0.414581	0.154475	1	1	0.602286	0.971776	0.936524	-0.0946123
TG(33:1)	0.142652	0.107322	0.0999639	0.135055	0.144673	0.147304	0.158209	0.137337	0.158855	0.130509	0.156096	0.170661	0.114886	0.114143	0.153908	0.115658	0.134333	0.165768	0.123638	0.175878	0.0921949	0.0758573	0.125554	0.142747	0.143045	0.130957	0.129899	0.0722787	0.340127	1	1	0.730465	0.727057	0.929107	-0.106084
TG(34:0)	2.5732	3.21527	3.77558	4.46373	2.45915	2.70633	3.46687	3.29409	2.95958	3.71222	2.52574	3.03643	2.73603	2.05321	5.36928	3.23142	3.08378	3.93669	2.17522	2.56617	3.38465	2.54844	3.00271	2.57551	2.46753	3.65698	3.74839	1.8881	0.873775	1	1	0.963919	0.295707	1.0153	0.0219028
TG(34:1)	0.6753	0.705972	0.794823	0.625166	0.635182	0.581036	0.823132	0.626305	0.664092	0.653637	0.635058	0.692499	0.620724	0.522821	0.609142	0.546881	0.737475	0.614815	0.464098	0.698679	0.433867	0.509157	0.644442	0.527948	0.941584	0.546379	0.633045	0.375164	0.124378	1	1	0.576761	1.10759	0.894868	-0.160253
TG(34:2)	0.0897681	0.0654086	0.0491805	0.0560976	0.10206	0.0351566	0.139989	0.0500909	0.0511118	0.0640729	0.0447766	0.057013	0.0863277	0.0245852	0.0827211	0.028039	0.0594679	0.0670542	0.0219711	0.0564104	0.017517	0.0644862	0.0632016	0.0480918	0.117827	0.0439306	0.0483817	0.024354	0.264681	1	1	0.70486	0.828635	0.811951	-0.300535
TG(35:0)	0.626473	0.528925	0.542244	0.508577	0.625783	0.664974	0.753281	0.50777	0.568825	0.525952	0.663012	0.664206	0.625997	0.404265	0.589626	0.467087	0.764867	0.69394	0.392581	0.554165	0.354761	0.574843	0.453898	0.67852	0.538149	0.470369	0.628688	0.400619	0.268238	1	1	0.70486	0.784752	0.921053	-0.118643
TG(35:1)	0.118141	0.127304	0.102161	0.147056	0.126754	0.166421	0.145868	0.133792	0.132343	0.115853	0.136347	0.169334	0.0822449	0.0810691	0.167329	0.115478	0.12728	0.147001	0.0981842	0.109313	0.0947756	0.10224	0.150001	0.117864	0.109845	0.111519	0.200439	0.0950435	0.803519	1	1	0.941219	0.4008	0.978496	-0.0313628
TG(36:0)	3.40579	4.01774	6.61834	5.53879	3.11223	3.28413	4.58282	4.21155	3.77177	5.06515	3.22432	3.59899	3.22466	2.56184	6.54141	4.23019	3.7761	5.17371	2.76408	3.27186	4.17149	3.02333	3.84193	3.29136	3.10763	4.44188	4.57791	2.29393	0.771091	1	1	0.936125	0.333397	0.969559	-0.0445993
TG(36:1)	0.600155	0.608864	0.913505	0.616648	0.461671	0.548768	0.689412	0.557025	0.562662	0.6482	0.590685	0.567657	0.466691	0.451669	0.647653	0.555511	0.609869	0.636031	0.433603	0.775497	0.370066	0.440538	0.545692	0.53424	1.21374	0.606749	0.615901	0.335094	0.968367	1	1	0.98899	0.891393	1.00442	0.00635576
TG(36:2)	0.183615	0.169766	0.254995	0.193777	0.143543	0.155439	0.211177	0.162382	0.220341	0.166547	0.158922	0.154792	0.164208	0.136412	0.203383	0.13897	0.181619	0.191932	0.127516	0.201364	0.106949	0.145617	0.156214	0.142654	0.353661	0.151345	0.170193	0.103085	0.702487	1	1	0.927308	0.902884	0.959039	-0.0603379
TG(36:3)	0	0	0.0126418	0.00609451	0.0137658	0.0100385	0.0131383	0.0147652	0	0.00357586	0	0.00440994	0.00562374	0	0	0.00652573	0.00682584	0.00876066	0.00560485	0.0193431	0.00509887	0.00790152	0.0067104	0.00446119	0.0309291	0.00570946	0.0221535	0.00488023	0.19788	1	1	0.65751	1.09434	1.60498	0.682554
TG(36:4)	0	0.00642011	0	0	0	0.00602341	0	0	0	0	0	0	0	0	0	0	0	0	0	0.00984488	0	0	0	0	0	0	0	0	0.842911	1	1	0.948274	0.320841	0.791165	-0.337949
TG(37:0)	0.609321	0.632508	0.7304	0.674464	0.532623	0.580201	0.641669	0.682507	0.652503	0.695059	0.608318	0.64673	0.524099	0.509779	0.822466	0.589954	0.675244	0.772849	0.466949	0.625117	0.485325	0.453294	0.611852	0.626264	0.571321	0.631592	0.801921	0.50959	0.882747	1	1	0.966903	0.184623	0.991234	-0.012703
TG(37:1)	0.211977	0.244356	0.261195	0.262907	0.194504	0.220696	0.282942	0.270517	0.239148	0.22317	0.213694	0.238201	0.217319	0.181944	0.225663	0.242838	0.270397	0.239788	0.128186	0.204324	0.169429	0.166492	0.261634	0.200279	0.206968	0.21877	0.306081	0.118228	0.195743	1	1	0.654495	0.917173	0.906978	-0.140861
TG(38:0)	2.73215	3.35175	7.9461	4.80406	2.43622	2.79722	3.34587	3.3292	2.91566	4.2794	2.71749	3.01788	2.9574	2.15964	4.84601	3.84707	3.00936	4.10247	2.84408	3.13696	4.25412	3.11806	2.94784	2.6074	3.03004	3.70861	3.7088	2.39832	0.840844	1	1	0.948274	0.561401	0.974771	-0.0368645
TG(38:1)	1.00889	1.10852	3.30138	1.05135	0.819329	0.935252	1.18616	0.903805	0.926944	1.15926	0.917524	0.936508	1.16682	0.666567	0.941046	0.906812	0.934196	1.00646	0.72761	1.40901	0.793433	0.755906	0.852815	0.897612	1.99965	1.06252	1.03091	0.611181	0.434562	1	1	0.815665	0.974655	0.865794	-0.207904
TG(38:2)	0.28866	0.314592	0.891264	0.272045	0.212873	0.234431	0.281003	0.22552	0.234574	0.260885	0.205111	0.206561	0.350097	0.221535	0.218906	0.236659	0.272144	0.269446	0.249628	0.364394	0.180212	0.22241	0.242418	0.251253	1.07674	0.232655	0.231459	0.15104	0.999848	1	1	0.999848	1.11774	1.00005	7.12823e-05
TG(38:3)	0.0666593	0.0528954	0.19314	0.0576643	0.0459011	0.0398207	0.049954	0.0341314	0.00544474	0.0748926	0.0268876	0.0495485	0.0667474	0.0260712	0.0585606	0.0494817	0.0467865	0.0124462	0.0341352	0.0888308	0.0301321	0.0281481	0.0358647	0.0576046	0.298576	0.0276875	0.0650331	0.0330928	0.807738	1	1	0.941219	1.06416	1.09702	0.133589
TG(38:4)	0	0	0	0.00833418	0.00220764	0	0.0147603	0	0	0	0	0.00460709	0.0110335	0	0	0.00691832	0	0.00264613	0.00263926	0.00803865	0	0.00655382	0.0184099	0	0.121421	0.00544083	0	0	0.29537	1	1	0.722738	1.20709	4.20266	2.0713
TG(38:5)	0	0	0	0	0	0	0	0	0	0	0	0	0	0	0	0	0	0	0.00275275	0	0	0.00589417	0	0	0	0	0	0	0.193811	1	1	0.654495	1.03102	Inf	Inf
TG(38:6)	0	0	0.00715971	0	0	0	0	0.00554704	0.00656263	0	0	0	0.0124133	0.00940821	0.00643904	0	0	0	0	0.00574225	0	0	0	0	0	0	0	0	0.130395	1	1	0.580055	1.05857	0.296448	-1.75415
TG(39:0)	0.828138	0.842572	1.15419	1.08276	0.70767	0.812232	0.822538	0.788608	0.824324	0.89358	0.755902	0.844104	0.775322	0.66284	1.00734	0.984547	0.834777	0.842477	0.631383	0.851551	0.823986	0.663222	0.793026	0.718093	0.796506	0.908949	0.97085	0.738735	0.728718	1	1	0.928446	0.39586	0.980556	-0.0283282
TG(39:1)	0.374518	0.364089	0.582173	0.403454	0.322579	0.317636	0.419014	0.399905	0.375157	0.37062	0.41655	0.360273	0.403587	0.334192	0.418593	0.339434	0.414533	0.439614	0.323784	0.436815	0.219609	0.299738	0.347279	0.376702	0.437422	0.348204	0.509892	0.317809	0.566091	1	1	0.867203	0.715987	0.96063	-0.0579472
TG(39:2)	0.116433	0.091457	0.191308	0.0748699	0.101473	0.0772872	0.117153	0.0843986	0.0771385	0.122039	0.063207	0.127065	0.121809	0.0662753	0.102949	0.0845729	0.0920184	0.122848	0.0550089	0.0872331	0.0692808	0.0701144	0.0956265	0.0618585	0.107871	0.0874758	0.118769	0.0419476	0.144356	1	1	0.590692	1.1377	0.836345	-0.25783
TG(39:3)	0.0216051	0.0140125	0.0231045	0.0122882	0.00940446	0.00813827	0.025109	0.00861102	0.00265036	0.0145089	0.0185944	0.0133675	0.0140009	0.00710118	0.00881162	0.0100147	0.00391299	0.00671885	0.00583922	0.0118168	0.012144	0.0223004	0.0262345	0.00915223	0.0111009	0.0101792	0.0232055	0.00791031	0.517695	1	1	0.85261	0.465016	0.879712	-0.184897
TG(39:4)	0	0	0	0	0	0	0	0	0	0	0	0	0	0.00217341	0	0	0	0.00356488	0	0	0	0.00236062	0	0	0	0	0	0	0.430268	1	1	0.813722	0.811994	2.72637	1.44698
TG(40:0)	3.52289	3.54422	16.8082	4.49441	2.73126	3.33682	3.82989	4.11976	3.17322	3.89509	2.95808	4.17316	3.50029	2.76767	4.39376	3.51504	3.37761	4.62139	2.33347	4.18696	3.6262	2.84513	2.9728	3.39496	4.56721	5.24898	3.81392	2.32358	0.413078	1	1	0.802354	0.800447	0.814907	-0.295292
TG(40:1)	1.67519	1.95417	8.57883	1.96639	1.0778	1.48109	1.6378	1.33933	1.10568	2.00637	1.28317	1.84952	2.32214	1.31337	1.46443	1.82751	1.35405	1.78242	1.31997	2.39437	1.92057	1.6909	1.32346	1.42355	4.96587	1.91052	1.50126	1.11104	0.655575	1	1	0.902432	1.00255	0.878309	-0.187199
TG(40:2)	0.464591	0.510463	2.43811	0.421368	0.307512	0.425638	0.409656	0.290612	0.328557	0.474483	0.324037	0.389642	0.830489	0.355763	0.363559	0.352189	0.381903	0.455949	0.253036	0.739225	0.246109	0.325499	0.291302	0.426596	1.21052	0.439659	0.354783	0.19115	0.40795	1	1	0.798163	1.10176	0.756685	-0.402236
TG(40:3)	0.111538	0.0825105	0.525682	0.0787464	0.0559021	0.0631817	0.0659705	0.0362674	0.0371881	0.0615082	0.0289285	0.0689072	0.176903	0.0602361	0.053874	0.0620242	0.0465161	0.0778639	0.0429099	0.15604	0.0434274	0.0834966	0.0499698	0.0614014	0.323808	0.108155	0.0387334	0.0272298	0.621365	1	1	0.891655	1.15088	0.80872	-0.306288
TG(40:4)	0.040123	0.0462232	0.0991198	0.0591197	0.0124963	0.016155	0.0356457	0.0310253	0.0223452	0.0286296	0.0128932	0.0262185	0.0442281	0.0219035	0.0232638	0.00618076	0.028436	0.0312589	0.0257467	0.0343391	0.0158836	0.0118055	0.0255683	0.0271453	0.0706571	0.0193072	0.013244	0.0118261	0.156491	1	1	0.605514	1.19988	0.694707	-0.525523
TG(40:5)	0	0	0	0	0	0	0	0	0	0	0.00187721	0	0.0112367	0	0	0	0	0	0	0.00202878	0	0.00399961	0	0	0.00907432	0	0	0	0.894235	1	1	0.969957	1.16792	1.15165	0.203707
TG(40:6)	0.0130607	0.0100686	0.0137244	0.00690714	0.00872207	0.00517916	0.012346	0.00466908	0.0126693	0.00492363	0.0164431	0	0.00599454	0.01113	0.00758942	0.00261627	0.00398113	0.00580266	0.0165019	0.0102157	0.0098975	0.0123036	0.00515891	0.0153126	0.0112054	0.00749314	0.00439761	0	0.593464	1	1	0.880413	0.377596	0.893816	-0.16195
TG(41:0)	2.869	2.79506	3.76765	3.16356	2.69015	2.72932	2.81123	2.78798	2.63699	2.87692	2.61145	3.0221	2.82143	2.617	2.95365	2.87028	2.7883	2.9209	2.28105	2.86402	2.52488	2.56344	2.6819	2.67765	3.03162	3.0011	2.87023	2.27461	0.204302	1	1	0.662729	1.02304	0.952831	-0.0697077
TG(41:1)	0.819224	0.822399	1.63359	0.836466	0.690079	0.773056	0.93198	0.73186	0.775734	0.82475	0.697085	0.885361	1.06108	0.69475	0.844627	0.789891	0.820511	0.908956	0.554368	1.02716	0.566213	0.670559	0.843283	0.642997	1.04635	0.745827	0.879231	0.488681	0.236278	1	1	0.695221	1.20714	0.889241	-0.169354
TG(41:2)	0.223123	0.345383	0.612333	0.308504	0.207326	0.222948	0.286281	0.218113	0.204909	0.340756	0.227141	0.284432	0.559494	0.218923	0.271007	0.279283	0.254382	0.287565	0.191202	0.319772	0.137776	0.227224	0.305282	0.187726	0.379421	0.195022	0.281822	0.194135	0.182741	1	1	0.640781	1.3018	0.824388	-0.278605
TG(42:1)	4.23587	4.48525	26.3521	4.81624	2.42258	3.79392	4.1384	3.76241	2.63543	3.84635	2.70879	5.32599	5.67658	3.67377	3.28986	3.22805	3.20663	5.33317	2.22644	6.66019	4.02267	3.45515	2.97135	3.48003	12.7276	5.68759	2.81721	1.89785	0.506603	1	1	0.848265	0.991854	0.783369	-0.352236
TG(42:2)	1.50127	1.57127	12.1222	1.41824	0.786515	1.20632	1.27534	0.845254	0.734539	1.36576	0.768513	1.42005	2.64226	1.08916	0.916206	0.980212	0.913653	1.59532	0.716276	2.29515	1.06947	1.10442	0.782954	1.20016	4.8483	1.32174	0.781417	0.515613	0.419934	1	1	0.806349	1.0192	0.662368	-0.594295
TG(42:3)	0.3938	0.552425	2.40513	0.295759	0.148632	0.246462	0.224376	0.135428	0.113498	0.233041	0.14145	0.263248	1.01885	0.229904	0.185245	0.127968	0.141447	0.301778	0.134706	0.626831	0.158826	0.276356	0.116658	0.301494	1.19369	0.260567	0.122	0.0706373	0.357951	1	1	0.744868	1.22968	0.627648	-0.671972
TG(42:4)	0.080511	0.0526464	0.280276	0.0253496	0.00646678	0.0172456	0.0199602	0	0	0.0389196	0.00770442	0.0128886	0.172106	0.019686	0.0302994	0.0136397	0.0156128	0.0253223	0.0177364	0.0673991	0	0.0451611	0	0.0290729	0.270766	0.017641	0	0.00246113	0.619949	1	1	0.891655	1.30537	0.729273	-0.455469
TG(42:5)	0.0129075	0.0117321	0.0950907	0	0	0.0117912	0.00559163	0	0.00346149	0.00583112	0	0.00755009	0.0433304	0.00913401	0	0	0.00306635	0.0117914	0.00179993	0.0334077	0	0.0192827	0.00245452	0.00289077	0.0249144	0.00693748	0	0.00160342	0.357255	1	1	0.744856	1.21688	0.523925	-0.932568
TG(42:6)	0.00253143	0.00443255	0.0675877	0	0	0	0	0	0	0.00266752	0	0	0.00918721	0	0	0	0	0	0	0.00426736	0	0.00172145	0	0	0	0.00258356	0	0	0.266384	1	1	0.70486	0.931273	0.0992098	-3.33337
TG(43:0)	9.79418	10.6634	10.6819	11.4101	9.23535	10.0826	10.444	10.483	9.86452	10.102	8.88607	11.2815	10.3268	8.75365	11.2401	10.5658	10.2885	11.0278	8.88074	9.67613	9.44523	9.3942	10.468	9.1294	9.16273	11.2671	11.0755	8.42254	0.677071	1	1	0.911478	0.391635	0.986161	-0.0201051
TG(43:1)	4.06175	4.15181	5.63225	4.40001	3.50705	3.53631	4.72134	3.34889	3.27055	4.20382	3.20233	4.67546	4.13376	3.14954	3.92842	4.28162	3.67136	4.63595	3.00749	4.31698	3.18212	3.80188	4.27911	3.25061	4.81681	3.91521	4.07882	2.45292	0.52071	1	1	0.853068	1.00623	0.957575	-0.0625426
TG(43:2)	0.962472	0.977923	1.77736	0.904336	0.762506	0.861141	1.03161	0.728053	0.752537	0.908212	0.743242	1.01828	1.22614	0.690522	0.852341	0.793995	0.834887	0.965422	0.60509	1.1959	0.598759	0.852384	0.952334	0.742461	1.21648	0.789284	0.874867	0.541567	0.246055	1	1	0.697478	1.30656	0.885452	-0.175514
TG(43:3)	0.163494	0.107899	0.411622	0.144272	0.0608918	0.133178	0.129694	0.0736319	0.0628811	0.101171	0.109151	0.125989	0.26287	0.116789	0.0874917	0.0508239	0.089457	0.126741	0.0641563	0.164745	0.033445	0.138569	0.102388	0.0995358	0.254576	0.100827	0.0975059	0.0543538	0.195136	1	1	0.654495	1.35683	0.731016	-0.452026
TG(43:4)	0.00523907	0.0103841	0.0488489	0.0149857	0.00288884	0.00232211	0.0149615	0.00719081	0.00425054	0.00306264	0.00808645	0	0.047427	0.00713031	0	0	0	0.0129774	0.0260155	0.022058	0.00380815	0.0432947	0.0133004	0.00514232	0.0203433	0	0	0.00827218	0.779284	1	1	0.938016	1.05768	0.878005	-0.187699
TG(44:0)	21.7143	22.2351	67.5146	25.8979	13.3164	18.7153	20.6043	20.8967	15.3262	19.4462	13.9601	24.824	30.5327	15.9121	17.5923	18.4686	18.4781	22.4265	14.3638	26.9961	23.3646	16.7936	16.3316	19.1402	21.7464	30.6119	17.1153	11.4834	0.314119	1	1	0.730465	0.995905	0.830813	-0.267405
TG(44:1)	19.009	23.4008	83.5813	21.8802	10.6348	18.4308	18.8968	15.398	10.8646	17.3447	11.2267	25.5726	30.1088	18.4253	13.3888	14.962	15.0202	23.4009	11.2472	26.077	24.7076	18.7916	13.6984	16.2221	50.372	24.7389	11.3851	8.96189	0.518144	1	1	0.85261	1.12246	0.840503	-0.250676
TG(44:2)	7.21116	8.09523	35.512	7.40521	3.40784	6.82845	6.64013	4.32834	3.33264	7.51447	3.64855	8.37604	11.0694	6.65771	4.65541	4.80844	4.77149	7.9295	3.496	10.2087	6.49713	6.39319	4.34527	5.41129	22.0139	7.3651	3.68893	2.93689	0.475453	1	1	0.839153	1.11723	0.787499	-0.34465
TG(44:3)	1.50622	1.48438	7.18942	1.21729	0.555649	1.2309	0.984369	0.623105	0.536473	1.13693	0.608235	1.39538	2.59743	1.06339	0.847533	0.605282	0.733705	1.38349	0.534699	2.08521	0.804654	1.05406	0.564455	0.962679	5.01889	1.17967	0.563277	0.487821	0.500305	1	1	0.8425	1.19054	0.760328	-0.395305
TG(44:4)	0.465622	0.421012	1.95657	0.385522	0.109554	0.34741	0.213144	0.132071	0.126614	0.299897	0.142195	0.391591	1.07282	0.247177	0.252521	0.0741965	0.117394	0.364339	0.157514	0.656108	0.121013	0.452955	0.112809	0.267064	1.40792	0.281202	0.132466	0.139659	0.443793	1	1	0.81823	1.31353	0.718907	-0.476123
TG(44:5)	0.0617396	0.0533009	0.495837	0.0430839	0.00961589	0.0439573	0.0211236	0	0.021916	0.00342576	0.0234915	0.0546202	0.345762	0.0302385	0.0365874	0.0119209	0.00767762	0.0557856	0.0144242	0.147626	0.007157	0.0857449	0.0160831	0.0451794	0.142314	0.0455974	0	0.0123785	0.329107	1	1	0.730465	1.30022	0.520213	-0.942825
TG(44:6)	0.00605484	0.0084669	0.161782	0	0	0	0	0	0	0	0	0	0.047747	0	0.012979	0	0	0.00480666	0	0.0323282	0	0.0228748	0	0.00381405	0.0223607	0	0.00461869	0	0.487761	1	1	0.842084	1.05437	0.463207	-1.11027
TG(44:7)	0.00612237	0.0144893	0.0314069	0.017274	0.00866085	0.0106108	0.0134904	0.0129567	0.0187999	0.00679147	0.0139174	0.00992492	0.00810873	0.0123014	0.00589285	0.0109126	0.0115526	0.0138663	0.0130097	0.0120586	0.0103521	0.0164335	0.017	0.0180883	0.0178202	0.0163726	0.00680833	0.0110272	0.897624	1	1	0.969957	0.441958	0.9802	-0.0288518
TG(45:0)	16.6105	14.6011	14.187	20.1755	14.85	15.6403	16.5026	18.1545	15.6984	16.2914	14.3321	19.8743	12.8666	12.7456	19.3816	20.5289	18.0316	19.1878	13.5731	16.9244	14.1796	13.1447	19.5396	14.4013	14.1104	18.8086	20.6474	12.5746	0.382142	1	1	0.773489	0.603476	1.05619	0.0788678
TG(45:1)	16.5067	17.4762	19.0651	18.261	14.2567	14.7645	18.3368	14.5041	13.7075	16.4411	12.9748	18.8731	15.9082	13.0431	17.0153	17.6035	15.5472	18.1106	11.7063	16.1537	13.5933	13.9194	17.8615	13.5532	16.2722	15.6978	16.9864	10.3171	0.422755	1	1	0.809108	0.794531	0.956357	-0.0643783
TG(45:2)	6.39988	6.29082	8.72974	6.38204	4.80978	5.27673	6.99619	4.68675	4.80916	6.23147	4.7939	6.40822	6.25119	4.5563	5.40215	6.36109	5.37351	6.43574	4.56254	6.61236	4.92015	6.32656	6.32709	4.97026	6.66766	5.03779	5.42325	3.5557	0.410838	1	1	0.800912	1.09923	0.943764	-0.0835017
TG(45:3)	0.965122	0.799265	1.81504	0.783639	0.549209	0.715577	0.931496	0.495566	0.528133	0.657781	0.586317	0.881193	1.14716	0.637993	0.68958	0.522181	0.568205	0.971013	0.60228	1.31217	0.448201	1.18069	0.725584	0.658136	0.981983	0.672891	0.5347	0.401365	0.463354	1	1	0.828514	1.30022	0.893461	-0.162523
TG(45:4)	0.111071	0.068255	0.274508	0.0751139	0.0180995	0.0872892	0.0764628	0.0180179	0.00817568	0.0270141	0.0476505	0.0511048	0.164522	0.0418162	0.0574256	0.0273427	0.0360323	0.127274	0.0505596	0.170742	0.0424709	0.141383	0.0730077	0.0458157	0.16055	0.0642908	0.0212912	0.0259767	0.940235	1	1	0.983057	1.49556	0.976674	-0.0340508
TG(45:5)	0.0231412	0.00276951	0.0566587	0.00448247	0.00279494	0.0113211	0.00364779	0.0119079	0.00463303	0.012228	0	0.0289444	0.0223714	0	0.00287742	0	0.00419011	0.00763261	0	0.0088113	0.00521624	0.090414	0	0.00285578	0.00526465	0.011191	0	0.00517022	0.697527	1	1	0.922725	0.698555	0.77676	-0.364459
TG(45:6)	0.00321846	0	0.0154946	0.00276979	0.00290009	0.00519877	0.00368574	0.0108309	0.00367993	0.0060842	0.00357479	0.00241659	0.0144472	0.00891925	0.0125544	0	0.00342054	0.00267261	0.00789139	0.016089	0.00365269	0.0103417	0	0.00490841	0	0.00342482	0	0	0.492688	1	1	0.84221	0.65573	0.780525	-0.357483
TG(46:0)	32.9059	26.8661	70.8229	39.4769	19.3246	29.1188	29.5888	32.8437	25.0454	25.5316	25.1073	42.144	40.1658	24.257	27.0198	29.3324	32.7654	35.238	23.9751	54.5442	32.159	34.0968	30.7191	35.1084	32.624	54.5385	28.3924	16.8365	0.946431	1	1	0.983057	0.96236	1.00896	0.01287
TG(46:1)	70.8714	95.3282	265.475	79.5417	36.9576	64.1863	77.0642	67.4875	41.7895	57.3336	47.021	83.3668	114.391	66.5801	41.2085	48.9438	63.407	82.6498	44.2305	87.1916	106.906	66.982	44.2163	70.4279	106.481	87.7929	37.3573	30.6356	0.296112	1	1	0.722738	1.1099	0.786736	-0.346049
TG(46:2)	37.1492	64.7223	176.119	42.6142	20.7471	37.8176	43.7072	29.3626	20.1773	40.5148	21.8507	45.2956	71.1622	38.4057	22.3257	23.8354	31.3753	47.927	21.0577	39.5259	48.9272	35.3599	20.6189	33.1561	95.6238	39.4848	17.7646	18.5605	0.25587	1	1	0.703153	1.19973	0.718547	-0.476845
TG(46:3)	9.62723	16.6851	43.3939	9.70326	4.6839	9.84686	8.98311	5.92751	4.2886	10.3763	4.69805	10.5811	18.3258	9.80692	6.06736	4.75779	6.57462	11.4456	4.30681	10.2255	10.3149	8.82794	4.19435	7.0356	28.79	8.81727	3.65886	4.70269	0.296646	1	1	0.722738	1.23614	0.717193	-0.479568
TG(46:4)	1.86363	2.41446	7.73577	1.44536	0.589798	1.56206	1.01167	0.628553	0.474277	1.68476	0.58063	1.58822	3.28034	1.42565	1.25482	0.547976	0.672102	1.69755	0.566422	2.0559	0.984831	1.50229	0.512051	0.925578	7.47881	1.26819	0.443189	0.630437	0.557751	1	1	0.864671	1.23214	0.781434	-0.355804
TG(46:5)	0.54474	0.431148	1.49077	0.319483	0.125519	0.373583	0.161608	0.0746455	0.077639	0.235869	0.114228	0.340493	0.720521	0.227682	0.31401	0.0959729	0.0948093	0.408197	0.0870648	0.586322	0.152486	0.401531	0.151125	0.186545	1.22381	0.223572	0.0715955	0.135459	0.545692	1	1	0.864324	1.3688	0.788956	-0.341983
TG(46:6)	0.143825	0.104346	0.557858	0.0433961	0.0114941	0.1264	0.00425233	0.0100914	0.00860461	0.00583737	0.0112656	0.0996798	0.298894	0.0395031	0.0355211	0.00285522	0	0.139271	0.0281891	0.263379	0	0.208522	0.0566221	0.0551254	0.24558	0.0509835	0.00845566	0.0066895	0.59602	1	1	0.882993	1.37866	0.751439	-0.412272
TG(46:7)	0.00818259	0.0228996	0.103999	0.00776075	0.00336934	0.0235226	0.00456878	0.00301896	0.00363642	0	0.00567442	0.018263	0.0830857	0.00288926	0.00689729	0.00228428	0	0.0300414	0.0076888	0.0627792	0.00469474	0.0444849	0.00308618	0.0190791	0.0132921	0.0189609	0	0.00194325	0.591347	1	1	0.879393	1.26985	0.73996	-0.434481
TG(47:0)	16.2899	11.9244	11.5519	19.8341	13.2227	16.2705	13.2365	18.5281	14.4289	14.8465	14.8675	20.9784	13.0331	11.7071	21.424	18.3156	16.8106	19.5231	12.6544	17.7158	10.8905	11.3148	20.4198	13.8361	12.4368	25.1357	21.9943	11.9697	0.260628	1	1	0.70486	0.773821	1.11257	0.153901
TG(47:1)	31.4477	26.1249	33.4859	35.673	24.2765	27.908	31.2508	31.6011	26.1562	27.9293	28.104	37.3495	26.2815	25.1556	31.5746	33.4946	33.77	35.1178	23.2063	33.6463	25.0661	25.712	36.0126	28.0409	32.6097	35.7903	33.865	18.9077	0.580312	1	1	0.876363	0.699578	1.03409	0.0483596
TG(47:2)	20.6418	20.8819	25.4188	21.1643	16.277	17.2495	21.9613	17.2216	16.031	20.8784	16.4797	21.4579	20.1568	16.7807	18.1823	20.4719	18.8963	20.467	14.1313	19.7958	16.2183	17.5761	19.826	16.7779	20.546	18.8571	18.7704	11.9644	0.1672	1	1	0.622676	1.11707	0.926192	-0.110616
TG(47:3)	4.6252	4.92153	7.0138	4.48108	3.20659	3.71271	4.49297	2.8173	2.79087	4.47854	3.09222	4.56505	5.42629	3.6474	3.50707	3.66455	3.31919	4.30617	3.04745	4.76525	3.29753	5.09272	3.88586	3.3855	4.76489	3.5874	3.02611	2.50485	0.179537	1	1	0.640781	1.36966	0.879925	-0.184547
TG(47:4)	0.801542	0.654926	1.3389	0.638897	0.275509	0.493738	0.479881	0.270033	0.257467	0.335774	0.408488	0.633602	0.97455	0.385675	0.485902	0.319969	0.309006	0.773873	0.39363	0.895473	0.331435	1.21095	0.53065	0.448051	0.920633	0.49832	0.201777	0.207948	0.795656	1	1	0.941192	1.46295	0.946991	-0.0785769
TG(47:5)	0.160106	0.0716559	0.313054	0.11341	0.0337393	0.101108	0.080553	0.183183	0.023874	0.0310068	0.079986	0.144436	0.207759	0.0660765	0.0878847	0.0267473	0.0186438	0.205306	0.0537077	0.315508	0.0224017	0.721041	0.120318	0.0538165	0.141503	0.085269	0.0179478	0.0347318	0.704926	1	1	0.927308	0.992486	1.18316	0.242645
TG(47:6)	0.0414264	0.00268861	0.04835	0.0127011	0.00307179	0.0249047	0.00712423	0.0695437	0.00316151	0.00248577	0.02445	0.0335732	0.0483901	0	0.0144077	0	0	0.0708954	0.00245116	0.11346	0.00166148	0.220371	0.0600111	0.0125849	0.0328891	0.0164651	0	0	0.380478	1	1	0.773489	1.08074	1.69383	0.760293
TG(48:0)	51.1515	56.2922	102.123	59.8089	20.8449	41.9329	53.8458	44.4393	38.7271	40.8577	37.2247	56.7699	76.3273	38.4305	34.7078	35.4991	46.2951	45.9358	30.5011	99.0404	45.5233	64.4831	42.34	57.1862	38.3769	77.2675	34.5533	19.1257	0.658061	1	1	0.902432	0.955253	0.933303	-0.0995831
TG(48:1)	181.664	218.99	469.077	174.076	73.9318	146.347	180.898	174.353	124.696	120.492	159.174	192.475	266.691	187.732	72.2551	89.5202	177.681	171.162	119.164	254.496	221.275	199.546	104.282	223.39	236.62	231.413	58.5939	66.7895	0.318366	1	1	0.730465	1.10125	0.833592	-0.262587
TG(48:2)	163.218	299.328	558.248	184.687	116.957	169.525	227.505	161.289	118.468	174.487	138.936	195.838	336.809	203.754	75.5908	104.79	183.214	197.328	124.448	199.122	241.141	188.274	82.3539	197.24	273.56	174.551	59.0342	95.8394	0.103214	1	1	0.549118	1.33368	0.720384	-0.473163
TG(48:3)	60.1297	160.005	275.251	73.2912	43.1669	71.8083	86.8488	50.273	41.2309	85.6495	40.7562	75.0721	167.73	83.1373	34.6627	34.0323	59.0643	83.342	35.9284	55.3005	91.4425	62.1679	23.511	64.4283	99.6378	57.4467	23.5177	43.418	0.0517094	1	1	0.485619	1.47666	0.584243	-0.775359
TG(48:4)	15.3317	43.8782	77.6891	19.1682	11.0714	18.4881	17.1013	9.84918	8.48928	24.3056	7.76519	17.5835	41.792	18.0373	9.74108	6.81211	11.6764	22.0931	7.25846	10.9488	22.3308	15.9485	4.6438	12.2366	29.1228	14.3374	6.0214	11.5588	0.0725362	1	1	0.53039	1.41203	0.558857	-0.83945
TG(48:5)	2.73333	7.07059	14.0216	3.01515	1.67326	3.10047	1.94353	1.07436	1.15614	2.71342	1.17404	2.73422	6.61536	2.36015	1.70351	0.823581	1.33815	3.84894	0.962172	2.50677	2.55712	3.83925	0.924527	1.69656	5.1213	2.38036	0.59262	1.51529	0.142223	1	1	0.590692	1.35644	0.580127	-0.78556
TG(48:6)	0.606347	0.813478	2.48649	0.498157	0.219352	0.732893	0.28168	0.172761	0.187545	0.368942	0.216913	0.488816	1.09078	0.352317	0.362085	0.120063	0.159032	0.675169	0.137867	0.934695	0.304936	0.785299	0.265901	0.295176	1.02874	0.466385	0.137158	0.210583	0.312896	1	1	0.730465	1.30712	0.690789	-0.533682
TG(48:7)	0.137743	0.10125	0.418128	0.0985855	0.0221422	0.164761	0.0624813	0.00765412	0.0256485	0.0289067	0.0227318	0.0820948	0.244841	0.0311648	0.124295	0.0119324	0.00378463	0.153157	0.0304277	0.31059	0.0198625	0.236556	0.0941047	0.0497424	0.225895	0.0529766	0.0298295	0.00954154	0.86654	1	1	0.96033	1.45742	0.934097	-0.0983559
TG(48:8)	0.0389017	0.00367786	0.0364672	0	0.0109342	0.022476	0.00970117	0	0	0.00997767	0	0.0142904	0.0912615	0	0.00366606	0	0	0.0031239	0	0.0508175	0	0.0497379	0.0101839	0	0.0174544	0	0	0	0.382346	1	1	0.773489	1.14006	0.567904	-0.816281
TG(48:9)	0	0	0	0	0	0.00354441	0	0	0	0	0.00439188	0.00330804	0.00922892	0	0	0	0	0	0	0.00980306	0	0.0157965	0	0	0	0	0.00347362	0	0.681118	1	1	0.912665	0.798846	1.42006	0.50595
TG(49:0)	9.00944	7.31661	8.39822	10.5253	5.70462	8.27051	6.9076	8.84734	7.16451	8.70407	7.01423	10.7987	8.09486	6.20285	11.801	8.79791	8.92478	9.79037	5.39084	11.1363	6.01585	6.73593	9.78364	7.55807	5.3716	12.8541	11.5763	6.15346	0.426949	1	1	0.810755	0.678575	1.07907	0.109784
TG(49:1)	37.8685	25.6122	47.0648	37.1516	17.9922	30.7082	27.7801	35.2119	25.6373	27.1662	37.3962	37.2565	31.9588	31.545	27.6058	25.6123	38.0793	35.04	24.2763	38.3099	23.091	30.2557	30.9242	33.8598	40.6279	54.9724	25.8949	19.2577	0.954033	1	1	0.984775	0.67072	0.994355	-0.00816719
TG(49:2)	40.2809	36.3723	58.2065	42.0187	26.9305	34.4996	40.6069	37.9354	31.2747	36.5582	41.2392	42.7184	41.7155	41.8686	27.4388	29.8208	45.927	38.7494	27.6098	40.5678	27.5276	36.9798	32.1782	39.4331	43.6559	42.4324	25.749	23.6663	0.0793416	1	1	0.53039	1.26079	0.872354	-0.197015
TG(49:3)	17.401	20.548	28.0383	17.6301	12.5516	15.2962	20.0231	13.0734	11.8511	18.8369	14.7481	16.2717	24.7702	18.2986	11.0451	12.4016	16.3087	15.4729	10.7828	16.8036	12.3719	18.1535	11.9152	14.8209	17.7005	14.6381	9.88558	11.8706	0.0113431	1	1	0.285964	1.73864	0.778745	-0.360778
TG(49:4)	3.59242	5.15852	7.07656	3.35631	2.40004	2.97605	3.07863	1.70072	1.95223	3.49584	2.33901	3.14413	6.74879	3.27416	2.20472	1.6391	2.3084	3.33111	1.69925	3.64486	2.31578	5.01894	1.92697	2.48546	3.97503	2.7309	1.32847	2.24984	0.0764624	1	1	0.53039	1.5187	0.732876	-0.448359
TG(49:5)	0.730798	1.038	1.70028	0.729866	0.401299	0.599057	0.452464	0.189668	0.317861	0.610461	0.48462	0.6081	1.32509	0.486975	0.448326	0.155501	0.334013	0.772056	0.36703	0.944156	0.380588	1.64292	0.506581	0.432068	0.880505	0.571171	0.118689	0.381267	0.420347	1	1	0.806349	1.29737	0.82018	-0.285988
TG(49:6)	0.236852	0.173519	0.354351	0.147641	0.0777647	0.169872	0.0511378	0.0565233	0.0305158	0.0779137	0.0762468	0.198541	0.284478	0.0350582	0.0857551	0.025302	0.0436944	0.268742	0.13193	0.524137	0.0322577	0.691525	0.22862	0.103699	0.137417	0.133423	0.00812472	0.0562054	0.557278	1	1	0.864671	1.26771	1.25397	0.326498
TG(50:0)	20.0051	22.2033	75.6269	33.851	10.4979	14.9236	23.4859	14.3372	17.5249	15.0001	9.40739	24.3798	36.0727	21.5982	9.54216	9.16952	22.7521	11.9146	12.9119	54.2819	23.2122	33.9808	15.4519	35.5251	19.6603	31.1663	10.0813	6.21449	0.59746	1	1	0.883914	0.912525	0.872979	-0.195981
TG(50:1)	477.038	522.531	924.609	434.71	156.884	286.032	495.483	417.789	392.75	269.378	407.572	381.345	605.421	426.724	143.498	214.991	426.842	320.172	267.853	633.213	379.89	451.203	286.265	541.586	418.716	417.717	177.567	135.812	0.124855	1	1	0.576761	1.19561	0.776883	-0.364231
TG(50:10)	0.00329487	0	0.00665069	0	0	0.00259409	0	0.00279206	0	0	0.0031404	0	0	0	0	0	0	0	0	0.0129111	0	0.00930724	0.00240505	0.00312762	0	0	0	0	0.591878	1	1	0.879393	0.716755	1.50232	0.587193
TG(50:2)	568.059	865.495	1229.93	579.125	490.333	522.555	786.526	658.056	588.296	490.014	644.378	600.991	892.731	700.666	230.149	360.01	701.017	546.278	476.623	723.304	550.301	597.823	327.122	740.176	729.764	471.62	227.477	334.267	0.017235	1	1	0.361367	1.59266	0.729522	-0.454976
TG(50:3)	357.069	713.561	894.681	402.723	347.668	361.005	603.814	368.98	289.203	446.669	343.875	402.402	760.553	522.555	210.053	255.774	442.056	378.825	270.432	396.16	402.275	390.029	170.656	460.67	461.752	255.838	44.9625	306.429	0.00935586	1	1	0.278615	1.73176	0.652395	-0.616183
TG(50:4)	125.865	307.013	345.332	131.466	122.581	126.235	168.891	86.843	110.012	195.617	91.9181	123.845	340.124	164.183	89.6142	66.8676	111.639	128.574	72.7412	95.6871	139.041	122.682	42.6962	123.668	162.198	78.6092	55.9914	116.789	0.0108178	1	1	0.284957	1.76288	0.576575	-0.794421
TG(50:5)	25.4356	77.6066	87.9541	27.8187	28.4537	28.5248	22.8347	12.2371	19.6486	33.0046	15.3703	24.7377	78.8791	25.4559	17.4592	9.16788	16.5938	30.0817	12.2352	19.3266	26.5146	35.0153	8.39929	19.895	37.0794	17.4781	6.72832	23.3323	0.0367949	1	1	0.464877	1.57673	0.549858	-0.86287
TG(50:6)	5.82349	13.7466	22.3386	5.67868	5.30255	6.9708	3.60895	2.39473	3.50734	5.72532	2.86668	5.14431	14.6103	3.72727	3.51671	1.70458	2.46503	6.94368	2.33051	5.74097	5.19116	10.27	2.57391	3.54786	7.47743	4.55505	1.50115	3.84681	0.104839	1	1	0.54964	1.41325	0.607861	-0.718187
TG(50:7)	0.898965	1.53493	2.79373	0.757007	0.602087	1.04643	0.441875	0.212939	0.374805	0.599916	0.372764	0.784722	1.73114	0.430406	0.572475	0.20812	0.232146	0.98794	0.245494	1.05539	0.403227	1.72038	0.452883	0.40003	1.04993	0.66312	0.215221	0.377276	0.210035	1	1	0.665212	1.37074	0.682231	-0.551668
TG(50:8)	0.178405	0.167079	0.313214	0.0793462	0.0644092	0.171831	0.0533331	0.00744847	0.0340531	0.0587772	0.0564659	0.122212	0.218202	0.0565085	0.109585	0.0281299	0.0147122	0.180915	0.0145066	0.252347	0.0212461	0.343679	0.11211	0.0657446	0.132468	0.0479643	0.0134879	0.0236474	0.66054	1	1	0.902432	1.3163	0.860404	-0.216914
TG(50:9)	0.0324625	0.00334141	0.039788	0	0	0.0392126	0	0	0	0	0	0.00573573	0.0115157	0.00322692	0	0	0	0.00891804	0	0.0584677	0	0.0940282	0.027783	0.0034062	0.0377	0.0240376	0	0	0.336223	1	1	0.730465	1.30171	1.88007	0.910783
TG(51:0)	2.61107	2.10045	3.44771	3.44637	2.24466	2.11823	2.18374	1.99488	2.50224	2.13283	1.66189	3.35529	2.56836	2.08079	2.50431	1.65592	2.31841	2.08985	1.79202	4.46443	1.80323	2.26521	2.69288	2.48592	2.44314	2.89928	2.50934	1.52938	0.775331	1	1	0.93769	0.666756	0.971111	-0.0422921
TG(51:1)	31.6215	25.6775	56.0563	34.9212	14.6126	18.5346	25.5577	24.0067	21.7545	20.1127	26.9611	27.7172	32.6796	28.9589	15.9182	15.042	28.5055	21.1156	16.1415	36.8609	20.3302	26.2539	20.5997	33.0209	28.8098	30.9832	13.4292	12.5753	0.153755	1	1	0.601648	1.13558	0.821194	-0.284205
TG(51:2)	73.4686	70.5384	101.607	75.8511	57.9892	59.3834	69.0931	69.2168	63.5964	57.5439	85.5432	68.9062	78.9609	83.3561	39.9027	39.4834	84.0984	58.6271	58.0683	72.1599	49.2018	67.3945	40.7756	78.9039	98.2063	63.9851	30.034	44.1254	0.0394319	1	1	0.464877	1.40199	0.812732	-0.299149
TG(51:3)	64.1843	60.2145	73.2074	62.5605	44.8166	46.2234	65.8456	48.3922	49.8587	59.4843	59.1074	49.2326	72.4102	78.857	43.1109	32.2422	61.4462	44.2163	37.9406	46.8477	36.0647	50.9779	30.3572	55.5759	62.8936	42.34	27.0659	46.1422	0.000855841	0.921741	0.924308	0.165577	2.08256	0.739723	-0.434942
TG(51:4)	30.5684	31.2447	34.9354	27.2741	18.6682	19.8455	27.7787	16.0172	19.3278	31.2893	20.4004	20.6829	41.2728	32.6564	23.8336	12.8653	20.584	18.8038	13.2527	18.9563	16.157	24.3136	11.5914	21.0161	29.6206	15.5268	13.5691	24.3819	0.00475992	1	1	0.237818	1.84364	0.71102	-0.492039
TG(51:5)	8.12912	10.3309	11.9393	6.6052	5.22008	5.22743	5.34057	2.80594	4.35736	6.87546	4.63577	5.2588	13.0471	6.91722	6.56528	2.24093	3.83981	5.3586	2.81866	5.65801	3.81394	9.79269	2.96113	4.37643	7.168	4.26416	2.41546	5.8574	0.0409678	1	1	0.464877	1.57011	0.694284	-0.526403
TG(51:6)	1.75415	2.37962	2.78239	1.1469	0.887354	1.3477	0.754229	0.386882	0.646928	1.038	0.875898	1.0917	2.79439	0.814764	1.22679	0.363561	0.481545	1.03769	0.541171	1.84534	0.692287	4.44177	0.899556	0.77432	1.39691	0.964211	0.302058	0.975827	0.577029	1	1	0.874041	1.13149	0.852528	-0.230182
TG(51:7)	0.387424	0.343898	0.425414	0.0976738	0.140572	0.185312	0.0889917	0	0.0400856	0.0689886	0.0917961	0.185267	0.458557	0.0759882	0.135089	0.0308254	0.01286	0.282873	0.0983144	0.622461	0.0429639	1.34574	0.282097	0.0646257	0.246323	0.132703	0.00456011	0.101332	0.583028	1	1	0.876363	1.20249	1.31383	0.393774
TG(52:0)	5.96858	6.64523	20.5092	13.2106	5.36419	5.61303	6.19594	4.23273	5.98871	5.33661	2.94114	8.8289	8.70175	8.41753	3.77635	3.93415	9.8553	4.3678	3.82995	19.7058	6.47024	10.2609	5.99011	14.5002	8.26101	10.4559	3.86554	2.43607	0.992181	1	1	0.996796	0.843414	0.997732	-0.0032759
TG(52:1)	78.2309	95.3554	356.998	122.669	72.7953	58.8158	94.7929	59.2646	74.8186	44.811	54.8617	93.8023	118.73	105.848	23.6383	29.959	94.6664	39.8729	64.3767	176.498	106.294	128.338	56.9153	148.631	138.276	80.4922	32.8796	22.8286	0.41424	1	1	0.802354	0.943441	0.798765	-0.324158
TG(52:10)	0.0468547	0.00602786	0.0550305	0.0197133	0.00710711	0.0652795	0.00293406	0.0106271	0.00744092	0.012906	0.0116005	0.0265113	0.0236439	0.00735176	0.0162754	0.00849385	0.00372301	0.0476541	0	0.0736849	0.00225342	0.18705	0.0298325	0.00556615	0.015743	0.0181871	0.00408593	0.00656235	0.569764	1	1	0.870806	0.932339	1.38308	0.46788
TG(52:2)	1587.39	1983.22	2197.96	1518.95	1510.67	1280.61	1741.05	1481.23	1617.71	1167.17	1638.75	1463.48	2020.53	1850.48	878.037	949.829	1712.33	1111.96	1482.23	1678.3	1291.18	1309.1	1016.21	1877.2	1788.17	1041.95	1059.49	935.441	0.00748199	1	1	0.269352	1.73448	0.786299	-0.34685
TG(52:3)	1725.55	2047.53	2257.83	1600.22	1439.99	1279.83	1934.09	1454.14	1657.81	1424.54	1489.84	1457.81	2288.29	1948.23	1219.44	966.58	1648.38	1212.36	1267.88	1568.28	1222.93	1283.3	1005.85	1688.72	1515.4	984.038	1472.57	1217.65	0.000919872	0.988862	0.993461	0.165577	2.0833	0.76121	-0.393633
TG(52:4)	1044.85	1412.48	1480.3	1032.97	882.909	697.417	1241.49	693.53	1001.04	1017.35	751.401	821.159	1599.27	1161.71	787.94	534.234	843.345	714.815	567.428	813.571	702.931	702.337	491.508	914.98	838.908	452.843	894.521	799.712	0.000902297	0.970872	0.974481	0.165577	2.12637	0.677932	-0.560787
TG(52:5)	302.376	593.065	558.132	321.051	331.562	232.777	324.59	157.66	301.682	321.476	197.356	238.999	659.103	311.69	229.998	141.35	199.877	240.749	155.674	207.364	224.475	254.976	115.089	239.446	278.881	123.816	176.335	280.212	0.00423773	1	1	0.237818	1.92509	0.591205	-0.758269
TG(52:6)	53.1776	152.558	150.796	61.4506	71.7171	56.4739	44.6505	23.9236	55.527	58.2634	37.6614	49.9311	163.247	44.121	40.3634	20.0254	29.9331	56.4894	25.5009	56.1893	43.5577	81.8583	22.9835	43.2993	57.8369	30.1674	18.5236	51.972	0.0283505	1	1	0.450272	1.61118	0.565414	-0.822622
TG(52:7)	9.0489	25.5765	29.0925	9.54441	12.2254	11.5545	5.70431	3.02233	7.46175	9.20498	5.32899	8.83715	27.3804	4.6992	6.00721	3.00999	3.4016	11.0715	3.95492	10.6477	6.85252	22.352	4.49984	6.06171	9.85483	6.39294	2.05645	7.55182	0.100381	1	1	0.544783	1.38758	0.614858	-0.701675
TG(52:8)	1.68643	3.13857	4.20974	1.31691	1.51579	1.82597	0.737559	0.312888	0.8049	1.01627	0.649147	1.21122	3.17082	0.574136	0.887114	0.361728	0.275013	1.82975	0.405208	1.66171	0.84989	4.60872	1.07045	0.767821	1.38585	1.03013	0.339226	0.840047	0.335084	1	1	0.730465	1.18629	0.735787	-0.44264
TG(52:9)	0.251988	0.271476	0.482006	0.159938	0.155083	0.278268	0.0636554	0.0118726	0.0919811	0.0702301	0.0738845	0.144798	0.290071	0.044257	0.0841598	0.0244726	0.0199932	0.31613	0.0326098	0.302736	0.0369551	0.80985	0.192101	0.0766528	0.133559	0.134959	0.020359	0.0761235	0.890664	1	1	0.969957	1.02895	0.946077	-0.0799701
TG(53:0)	2.16743	1.99759	2.30274	2.67722	2.12472	2.03379	1.93972	2.00263	1.9768	2.16614	1.61817	2.87482	1.99444	1.98646	2.40348	1.9636	2.04401	2.26709	1.61469	2.27267	1.54464	1.63271	2.18527	1.87738	2.09311	2.2379	2.57978	1.46773	0.34474	1	1	0.736821	0.659365	0.943789	-0.0834635
TG(53:1)	5.73503	5.02888	12.063	7.44355	5.30118	4.17358	4.83094	3.56436	4.5807	3.64154	4.10386	6.20814	6.46786	6.26301	3.24728	2.65426	4.80283	3.76854	4.0867	9.11647	4.09453	6.48078	5.07682	6.76147	15.5666	5.38131	3.41033	2.51284	0.872954	1	1	0.963919	1.06983	0.969211	-0.0451169
TG(53:2)	52.4927	49.4717	87.2706	63.8279	64.3835	38.0144	51.6835	41.4521	52.5508	40.1691	47.4604	46.2394	64.2389	76.5516	31.4102	23.467	56.0598	30.7293	49.7757	43.9857	38.9652	44.6633	28.5039	58.8846	96.6291	31.7723	23.87	34.438	0.0523937	1	1	0.486175	1.31777	0.764565	-0.38729
TG(53:3)	60.0617	62.2484	56.2529	66.0171	77.4076	45.3001	53.0068	42.362	64.8621	61.8266	53.8493	53.6813	76.448	70.811	49.0596	33.6215	54.9889	43.6984	48.6748	43.0733	36.6308	54.2878	31.9926	55.9115	78.6661	34.8437	36.9731	49.1854	0.00393781	1	1	0.237818	1.86072	0.771924	-0.37347
TG(53:4)	34.1914	34.9808	33.2787	41.0486	37.9226	26.2145	28.8464	21.4576	36.8585	39.8664	26.9696	29.3722	48.3145	39.2917	33.0899	18.3149	26.2977	25.4847	23.0011	23.0552	19.0356	33.7773	18.3069	27.8745	37.8146	18.2775	23.5805	31.1791	0.00253979	1	1	0.228581	1.92313	0.75027	-0.414518
TG(53:5)	16.128	19.7371	19.1778	20.0451	18.7101	12.6893	12.4697	7.91086	16.111	17.1883	11.9814	13.361	25.4624	16.2916	13.7335	7.11951	10.58	12.7861	9.39532	12.2335	9.22853	19.7609	7.88688	12.9116	18.5824	8.69471	8.11197	14.903	0.00985243	1	1	0.278615	1.70166	0.730112	-0.453809
TG(53:6)	7.31602	9.26166	11.0449	7.59947	6.825	6.8985	4.40043	2.53772	5.21727	5.97788	4.76013	5.39501	11.8477	4.97118	4.63754	2.27995	3.15052	5.65552	3.44055	8.38518	3.64308	15.8904	4.19628	4.80015	6.75598	4.70596	2.26288	4.9254	0.243381	1	1	0.695374	1.1438	0.794547	-0.331796
TG(53:7)	2.30527	2.73643	3.28828	1.7239	1.40111	2.22045	0.961912	0.459631	1.02368	1.38367	1.20381	1.55134	3.75961	0.9201	1.10915	0.603979	0.571267	1.49939	0.793275	2.89978	0.793849	8.05277	1.41419	1.18116	1.49629	1.31716	0.520016	1.04685	0.841322	1	1	0.948274	0.916512	0.934238	-0.0981384
TG(53:8)	0.552852	0.467703	0.496722	0.256998	0.16137	0.377685	0.107332	0.0275529	0.0878149	0.142512	0.166488	0.322548	0.64383	0.118626	0.19659	0.0923988	0.0287537	0.350033	0.0970367	0.798041	0.121523	2.50655	0.389154	0.136743	0.204101	0.273526	0.00554607	0.118893	0.589475	1	1	0.879393	0.983435	1.3534	0.436583
TG(53:9)	0.103978	0.0437211	0.0837396	0.0392411	0.0485691	0.0828315	0.0307817	0.0329843	0.0417113	0.0324709	0.0575577	0.0413997	0.0886506	0.0406935	0.042995	0.0231214	0.031578	0.0595397	0.0428179	0.140504	0.0347393	0.417789	0.0780897	0.0607332	0.0366853	0.0601348	0.0430337	0.0342838	0.402447	1	1	0.793631	0.979039	1.43954	0.525613
TG(54:0)	5.82785	6.40591	8.38267	8.59811	4.89605	5.67859	5.66477	5.28958	5.59472	6.36566	4.24327	7.05625	5.27233	6.69111	5.46654	5.18767	8.1634	5.82316	3.9272	7.91992	5.57025	5.38812	5.98959	6.93016	6.82846	7.03699	6.07582	3.60477	0.76338	1	1	0.932343	0.62648	0.976098	-0.0349027
TG(54:1)	12.5923	12.0653	47.0028	21.7703	13.0911	11.0293	11.7956	8.32914	12.5362	8.24733	6.44862	16.3463	14.7816	19.5775	9.06897	6.53003	18.6473	8.59928	12.0968	24.324	11.8023	19.4779	13.3094	23.7305	35.4039	15.4154	9.56594	4.33008	0.946647	1	1	0.983057	1.04082	0.984641	-0.0223303
TG(54:10)	0.348902	0.511627	0.53999	0.195681	0.278921	0.515172	0.0699598	0.0140689	0.165558	0.128358	0.108669	0.250894	0.533748	0.0189694	0.146043	0.0687192	0.0103826	0.450441	0.0804226	0.615068	0.0743846	3.2377	0.341167	0.0949883	0.17133	0.179346	0.0249413	0.140759	0.551333	1	1	0.864671	0.891839	1.53122	0.614685
TG(54:2)	82.853	109.626	270.822	112.131	219.44	76.3899	110.151	67.0271	105.551	58.3023	61.1545	91.1546	124.199	143.288	47.896	45.7779	93.0181	48.6434	102.432	104.857	93.7883	126.139	59.9203	127.372	321.675	54.8555	59.8654	40.6228	0.394082	1	1	0.786707	0.822535	0.812983	-0.298702
TG(54:3)	581.295	744.699	871.989	623.111	1114.03	515.985	629.376	483.002	743.695	567.149	442.357	552.603	919.335	848.05	604.028	432.786	570.927	384.608	753.793	457.985	485.225	623.13	375.821	597.387	1565.44	300.024	594.17	466.746	0.304566	1	1	0.730465	0.814268	0.852168	-0.23079
TG(54:4)	628.221	793.996	733.023	672.695	914.042	536.533	634.008	442.632	788.939	742.419	422.004	538.527	1024.47	808.361	781.297	440.139	525.12	450.264	560.998	431.97	433.709	538.838	349.18	546.247	1134.91	280.525	826.056	560.996	0.0952733	1	1	0.53039	1.14927	0.81202	-0.300412
TG(54:5)	506.602	653.352	574.08	561.195	628.759	395.873	455.073	282.517	590.202	604.765	309.305	383.998	857.782	557.436	633.001	283.019	336.184	363.321	338.594	333.725	300.935	386.439	267.189	376.819	756.631	201.33	590.833	449.579	0.0418306	1	1	0.464877	1.37985	0.763163	-0.389937
TG(54:6)	338.173	465.25	435.385	344.018	349.032	249.92	250.493	129.823	333.054	336.769	178.767	233.389	630.791	268.796	349.647	140.194	161.219	236.631	168.994	289.325	180.558	315.303	169.802	217.401	368.727	127.67	266.003	288.024	0.0342431	1	1	0.464877	1.53472	0.721774	-0.470381
TG(54:7)	134.534	200.216	202.262	113.84	118.119	105.448	79.744	34.2466	107.638	102.129	63.6412	86.69	283.95	69.4133	116.336	43.0238	42.5365	94.3832	54.6156	143.015	64.7532	171.633	63.2836	75.786	109.832	51.564	63.9023	105.19	0.0953594	1	1	0.53039	1.42749	0.705021	-0.504262
TG(54:8)	26.0209	47.0553	43.5781	19.3756	23.2389	22.363	11.4651	4.68254	17.7561	17.9647	10.4882	18.4789	58.6921	8.71505	18.6739	6.7279	5.26337	20.561	8.02503	22.3165	11.8816	42.5848	11.7604	12.4456	18.9929	10.1683	8.42366	19.9857	0.117955	1	1	0.568712	1.37671	0.660283	-0.598843
TG(54:9)	3.39586	6.41228	5.72212	2.67665	3.22073	3.35758	1.00436	0.674935	1.99554	1.83555	1.40876	2.68963	6.78783	0.783606	1.90748	0.763936	0.600142	3.58694	1.09441	3.20556	1.42387	10.3037	2.10473	1.57784	2.64875	1.74165	0.627897	2.27537	0.501159	1	1	0.8425	1.07172	0.806909	-0.309521
TG(55:0)	4.91027	5.44402	4.75991	5.97365	4.57507	4.77887	5.28712	5.11557	4.67557	5.19942	4.27145	5.78855	4.27093	3.9466	5.81131	5.24481	5.32293	5.45852	3.58394	4.67271	3.84676	4.02384	5.11484	4.33987	4.29239	4.42504	5.86744	3.43259	0.347936	1	1	0.737774	0.660557	0.948403	-0.0764273
TG(55:1)	3.82897	4.17895	4.33814	4.6231	3.4776	3.34282	4.02277	2.99014	3.35462	3.79356	2.95805	4.53096	3.13941	3.47548	3.87118	3.79905	3.60148	4.01224	2.72557	4.02712	2.58321	3.34035	4.27347	3.17597	4.80582	3.47717	4.31914	2.36701	0.622508	1	1	0.891655	0.701252	0.967807	-0.0472083
TG(55:10)	0.112241	0.0220458	0.0184272	0	0	0.0531	0	0	0	0.01392	0.0211248	0.0438467	0.0773992	0	0.0466193	0	0.00440385	0.0129162	0.00796815	0.22701	0.0198787	1.44579	0.0943144	0.0155045	0	0	0.0102598	0.0365346	0.296073	1	1	0.722738	0.990842	5.30565	2.40753
TG(55:2)	3.48354	3.03315	5.92709	4.38144	5.10622	2.93001	3.80306	2.32019	3.38238	3.07035	2.24389	3.52382	3.6352	5.06259	2.89359	2.16686	3.34439	2.51845	3.45541	3.85887	1.91021	5.52493	3.00786	3.78838	9.50314	2.54357	2.59751	1.98983	0.741685	1	1	0.932246	0.794158	0.946055	-0.0800045
TG(55:3)	5.30971	4.59652	7.61147	7.44847	9.89048	4.29732	6.15231	3.60113	6.14203	5.16105	3.26604	5.16491	6.29654	8.15094	5.06606	3.45633	4.36951	3.16207	5.55461	4.07124	3.25839	9.38678	3.40239	4.43629	13.3743	3.14541	3.58121	4.10862	0.33314	1	1	0.730465	0.733085	0.846963	-0.239629
TG(55:4)	6.08063	5.64447	6.02967	8.74565	8.22071	5.4378	4.86558	3.85817	6.61483	7.8004	4.58121	5.55106	6.65449	7.42738	7.51147	4.32633	5.06765	5.53491	4.62852	4.50528	3.46702	11.6727	4.42251	5.14848	6.4308	3.75733	6.30986	5.61667	0.340884	1	1	0.730465	0.65895	0.895871	-0.158637
TG(55:5)	6.18835	7.84947	6.40124	11.4755	12.3855	6.75035	5.08899	4.13955	8.29557	7.02498	6.72613	5.94968	7.73676	6.86208	6.40686	4.07643	4.83228	7.10005	4.64109	6.92746	3.81633	11.755	5.09564	5.39674	7.72776	4.07428	5.14428	5.52469	0.0852004	1	1	0.53039	1.16721	0.802135	-0.318083
TG(55:6)	8.35924	8.19023	9.42744	11.4512	11.2852	10.182	4.38304	3.73771	7.67893	6.49567	6.15441	6.43911	9.03249	5.86424	5.91277	3.52589	4.64248	7.03258	5.36258	12.2175	3.78639	20.2003	7.07483	5.6493	6.22421	5.79716	3.61681	5.68392	0.529556	1	1	0.86003	0.611618	0.890006	-0.168113
TG(55:7)	8.46492	6.79767	8.86959	6.38183	6.15992	7.76552	3.80273	1.69384	4.7583	4.12189	5.40698	5.08372	7.73916	2.73954	3.54699	2.48601	2.21526	4.75421	3.8772	12.0096	2.86675	31.4891	5.80959	4.36999	4.45224	4.34743	1.82853	4.20956	0.779568	1	1	0.938016	0.731196	1.10624	0.14567
TG(55:8)	3.77408	3.2123	3.54321	2.14587	2.07793	2.82039	1.75531	0.57748	1.54706	1.87942	1.71249	1.82577	4.43731	1.07507	1.9707	0.99995	0.635515	1.85449	1.21965	4.00183	1.06435	13.2261	2.03261	1.65524	1.55666	1.61381	0.636348	1.83867	0.881464	1	1	0.96653	0.784074	1.05936	0.0831898
TG(55:9)	0.722984	0.52323	0.708126	0.332004	0.274703	0.518637	0.201905	0.0599349	0.176253	0.261555	0.226326	0.41786	0.812302	0.0992553	0.415638	0.11344	0.083663	0.370967	0.194374	0.905127	0.112759	3.43136	0.550019	0.240753	0.301235	0.302656	0.0860247	0.276441	0.550675	1	1	0.864671	0.965863	1.38413	0.468982
TG(56:0)	5.77089	6.36335	6.68998	7.65655	5.30985	5.85185	6.91107	5.66428	5.67675	6.44302	4.94267	7.06237	5.10624	6.57254	6.69874	6.09879	6.32247	6.372	4.30155	5.81993	4.536	5.03193	6.05131	5.28527	6.36055	5.42522	7.10129	4.04423	0.163715	1	1	0.611805	0.947366	0.923599	-0.114662
TG(56:1)	10.2253	9.43793	15.8307	12.0576	6.73713	8.90298	10.323	6.80189	8.08205	9.29373	5.88881	10.6694	9.50648	15.4144	8.23905	7.68577	9.33338	8.0903	7.97156	10.8859	6.51665	10.5323	10.9344	8.93796	29.87	7.68424	11.4498	4.44723	0.892662	1	1	0.969957	0.962958	1.02448	0.0348947
TG(56:10)	6.48888	10.8145	8.68062	5.24524	6.15178	7.5719	1.66266	0.757011	4.18166	3.19257	2.53144	5.78087	11.3066	0.98613	3.43427	1.63789	0.77881	6.64538	1.85543	7.61894	1.94898	28.9741	6.04459	2.72442	3.36148	2.67776	1.50284	3.24354	0.922999	1	1	0.982107	0.838953	0.961467	-0.0566906
TG(56:11)	0.804094	1.06854	0.927671	0.505343	0.632796	1.20073	0.0742676	0.124157	0.455493	0.277	0.350426	0.69222	1.12591	0.0272646	0.312276	0.151889	0.0324149	0.906628	0.226085	1.33513	0.107061	8.70328	1.06159	0.262494	0.385159	0.494537	0.0374175	0.36542	0.48525	1	1	0.839855	0.858946	1.73984	0.798957
TG(56:2)	10.4266	6.37952	17.5794	11.4	7.8334	7.90459	8.46049	4.51701	7.60526	6.46456	5.55878	8.28474	10.232	13.2855	8.57404	4.74115	7.53226	5.94065	10.7386	10.3086	4.7688	13.6433	9.36745	8.23986	36.6522	6.81032	8.76324	4.17426	0.668597	1	1	0.903751	1.13167	1.11374	0.155407
TG(56:3)	17.0991	11.3096	28.4101	16.3123	34.0006	12.0504	19.0952	6.80372	17.8288	12.7793	7.55107	11.6349	20.0914	31.1717	13.0884	10.1407	11.1656	8.32069	16.2903	13.3088	9.42299	42.7899	12.3965	13.1574	51.1619	7.21707	14.4022	9.29836	0.813937	1	1	0.941219	0.632819	0.943213	-0.084344
TG(56:4)	30.5481	28.5986	48.314	40.8064	59.7938	23.9334	39.8151	15.6867	38.219	34.8976	13.7233	19.3765	38.5821	59.8591	26.5895	22.8115	23.4016	18.4834	22.8176	22.617	22.8098	53.6767	17.018	25.0484	42.1411	9.87107	31.0411	25.7785	0.0702999	1	1	0.53039	1.23118	0.739821	-0.434753
TG(56:5)	82.8685	143.927	98.708	170.638	190.351	101.043	81.9967	64.4632	133.152	112.407	90.5668	73.3149	108.961	98.8216	71.5756	68.1675	73.8673	99.7268	72.9781	102.012	73.5765	96.0736	67.8004	86.5212	86.8822	43.3483	72.222	74.0213	0.00623505	1	1	0.258994	1.95377	0.701882	-0.5107
TG(56:6)	138.369	222.547	165.652	242.788	298.125	179.008	111.853	105.794	219.973	158.613	142.541	137.833	187.237	138.347	104.282	100.795	126.503	171.451	117.933	202.998	113.147	168.751	128.958	133.554	161.305	90.6185	108.027	116.508	0.0186162	1	1	0.372325	1.60026	0.753398	-0.408517
TG(56:7)	236.499	254.798	246.341	237.358	259.67	206.299	147.014	89.7643	206.155	165.363	173.273	169.193	264.38	123.53	135.832	110.842	100.298	169.942	137.583	364.191	125.943	296.244	203.922	175.095	155.879	115.695	110.295	130.323	0.215373	1	1	0.671018	0.974099	0.838989	-0.253277
TG(56:8)	166.392	183.112	182.569	132.238	147.798	116.858	98.0693	35.2571	101.242	104.636	88.4604	101.062	205.533	55.3744	94.0956	64.4465	39.4246	97.4327	65.4989	223.939	68.9946	213.45	123.356	101.117	78.4697	61.2458	71.4276	77.4804	0.232797	1	1	0.694232	1.07827	0.803199	-0.316171
TG(56:9)	41.412	60.6143	50.2549	33.2053	41.5374	34.1658	18.5292	6.39147	27.6709	25.6969	18.5584	29.5508	66.2042	10.4107	24.1522	13.5312	7.02001	30.8419	13.394	45.1621	14.9379	68.8693	30.7494	20.7897	20.3183	14.4305	15.0136	20.1212	0.173617	1	1	0.627112	1.19332	0.730998	-0.45206
TG(57:0)	4.17998	4.59333	3.9698	4.87597	4.08923	3.95199	4.48421	4.40299	4.15645	4.31216	3.61918	4.81376	3.45014	3.59313	4.80186	4.33683	4.49238	4.78564	3.00713	3.9879	2.97731	3.33227	4.28238	3.57258	3.63931	3.73494	4.88332	2.88309	0.237735	1	1	0.695221	0.858361	0.935455	-0.0962593
TG(57:1)	5.63578	6.05593	5.69546	6.44521	5.01692	4.76983	6.22563	4.44493	4.82138	5.66773	4.2564	5.94556	4.51369	4.87619	5.6994	5.67423	5.28154	5.68879	3.96496	5.15027	3.53234	4.58374	6.17475	4.36193	6.97679	4.34228	6.16721	3.23873	0.477566	1	1	0.839153	0.641971	0.952486	-0.0702306
TG(57:10)	0.623559	0.449424	0.4488	0.318351	0.315926	0.640232	0.12001	0.0367055	0.171733	0.196825	0.16429	0.348282	0.677163	0.045245	0.198495	0.10074	0.0172605	0.297181	0.176273	0.882599	0.100285	3.82739	0.565899	0.129155	0.153976	0.257135	0.110845	0.230991	0.518671	1	1	0.85261	0.845058	1.54684	0.62932
TG(57:11)	0.0859407	0.037852	0.0382589	0.0182738	0.0372399	0.116956	0	0	0.0271983	0	0.0404627	0.0219507	0.088394	0	0	0.00789399	0	0.0234801	0.0210485	0.241464	0	2.51935	0.120676	0.0142024	0.00792386	0.045312	0	0.0134763	0.334556	1	1	0.730465	0.902837	5.88229	2.55638
TG(57:2)	3.00874	2.98775	3.15804	3.19706	2.37557	2.30492	2.90157	1.99856	2.28627	3.00599	1.8932	2.83337	2.76271	2.69026	2.56925	2.40928	2.35942	2.44079	2.10972	2.85537	1.74263	3.08846	2.91529	2.22286	5.39417	2.17805	2.851	1.51412	0.843887	1	1	0.948385	0.94885	0.979852	-0.0293637
TG(57:3)	0.70684	0.85593	1.05072	1.02931	1.0699	0.5898	0.827931	0.411801	0.632432	0.835291	0.457569	0.888304	0.84519	0.91538	0.642194	0.551295	0.538683	0.663065	0.627037	0.810555	0.450004	3.03609	0.375534	0.672729	1.8024	0.552442	0.757823	0.492671	0.762793	1	1	0.932343	0.794121	1.07701	0.107037
TG(57:4)	0.22399	0.402987	0.649588	0.607835	0.883993	0.419484	0.522084	0.153217	0.571342	0.114577	0.126452	0.350627	0.460374	0.390663	0.491786	0.205372	0.196596	0.195435	0.249671	0.435727	0.299353	3.67289	0.210623	0.103266	0.599821	0.238082	0.351037	0.309311	0.638908	1	1	0.897932	0.623407	1.28615	0.363059
TG(57:5)	0.867641	1.12926	1.05847	1.95623	2.39068	1.05903	1.0319	0.583348	1.28738	1.40099	0.840824	0.72216	1.18907	1.30881	1.04572	0.551278	0.704455	1.02896	0.829515	0.798773	0.636259	2.70205	0.902809	0.786765	1.14303	0.652851	0.666107	0.912744	0.206868	1	1	0.663724	0.894709	0.794097	-0.332613
TG(57:6)	2.38617	2.19934	2.1536	4.23107	3.56932	2.95876	1.23206	1.3171	3.24127	2.93826	2.04088	2.3042	2.83098	1.81453	2.08139	1.3476	1.77202	2.51316	1.79907	3.5623	1.40217	6.36582	2.03707	1.90993	2.28308	1.8691	1.24232	2.23416	0.633633	1	1	0.897932	0.401552	0.920541	-0.119446
TG(57:7)	4.52158	2.8726	3.17798	4.10213	3.99873	4.75515	1.80151	1.17444	3.26041	2.84957	2.93392	3.24709	4.15634	1.90946	2.77247	1.80712	1.39463	2.79191	2.78931	6.429	0.850808	14.6667	3.73575	2.55201	2.75594	2.65893	1.60783	2.86857	0.720959	1	1	0.928446	0.656473	1.10992	0.150454
TG(57:8)	4.88186	2.89417	2.67663	2.84987	3.72358	3.75273	2.03599	0.787534	2.16689	2.10456	2.36835	2.53991	3.84159	1.26733	2.83567	1.50487	1.11536	1.99033	2.17864	5.60546	1.30809	14.1411	3.69017	2.06331	1.7984	1.94473	1.41463	2.1157	0.667178	1	1	0.903751	0.720853	1.15348	0.205991
TG(57:9)	2.06323	1.75102	1.52328	1.2038	1.72725	1.92048	0.74334	0.237007	0.877202	0.92015	0.947663	1.2278	2.26684	0.395141	1.13558	0.584835	0.272011	1.02506	0.733528	2.64486	0.547078	7.49531	1.81029	0.938631	0.768807	0.808495	0.481529	0.931278	0.748748	1	1	0.932343	0.764986	1.13329	0.180515
TG(58:0)	3.09045	3.2783	3.13084	3.76593	2.79306	2.95728	3.34828	3.20142	3.08773	3.26449	2.56437	3.8018	2.77334	3.50323	3.43318	2.92694	3.45016	3.38993	2.13807	3.07119	2.14816	2.47302	3.00103	2.62565	3.32329	2.86267	3.49272	2.14309	0.0922818	1	1	0.53039	1.14621	0.908407	-0.138589
TG(58:1)	6.82495	7.09376	10.2847	8.37062	5.24509	6.34608	8.06761	4.98765	6.20412	6.74025	4.4301	8.37051	7.26496	12.8141	6.19122	6.46745	6.05736	6.34257	5.94471	7.00091	4.5821	7.3136	8.35458	5.52899	19.4937	5.04892	8.39665	3.37363	0.859329	1	1	0.95687	0.796049	0.97139	-0.0418773
TG(58:10)	36.4708	42.5358	27.9109	25.9334	48.4762	30.0028	15.5063	4.85733	19.1699	21.9535	16.2411	25.473	42.601	6.7505	24.042	13.865	5.09769	26.6369	12.3297	49.1064	9.94785	85.4849	41.8347	15.9107	16.3326	13.2552	13.9786	14.3077	0.819448	1	1	0.941219	0.696814	0.940221	-0.0889278
TG(58:11)	12.1162	14.607	11.3153	7.33733	10.6957	12.7681	3.19477	0.953881	5.79347	4.80968	4.29196	9.30926	16.3442	1.19669	6.69553	3.10559	1.09307	9.37102	3.7341	23.6878	2.47677	91.9408	17.1047	4.61651	4.5064	5.29248	2.71821	4.06341	0.478581	1	1	0.839153	0.910062	1.57239	0.652963
TG(58:12)	1.93258	2.01508	1.84794	0.939374	1.25797	2.64672	0.431494	0.156235	1.00297	0.614598	0.61351	1.77096	2.53303	0.142583	0.924208	0.365379	0.0848104	1.66281	0.645073	4.51064	0.382625	31.8357	3.94098	0.566394	0.801938	1.20307	0.202047	0.692655	0.354495	1	1	0.742641	0.938867	2.67066	1.4172
TG(58:13)	0.119546	0.0710246	0.0556035	0.0383387	0.0541904	0.150108	0	0	0.0591852	0.00690244	0.0139606	0.0643539	0.0410972	0	0.0174111	0	0	0.0880888	0.0150915	0.207465	0	2.73224	0.221824	0.0104685	0.00601042	0.0434193	0	0.0131639	0.339457	1	1	0.730465	0.892695	4.97572	2.3149
TG(58:2)	8.72001	6.86776	13.2268	8.21077	4.73536	6.42092	8.92058	3.58029	6.09609	7.01428	3.56983	7.68757	10.7079	18.1964	5.9789	5.393	5.21477	5.02163	9.68847	8.33445	4.94928	12.0465	8.35647	5.36574	59.6654	4.43453	11.6909	3.09158	0.536184	1	1	0.863649	1.05235	1.30957	0.389095
TG(58:3)	4.17892	2.38506	5.62485	3.21245	2.63888	2.29567	3.42717	1.19126	2.27367	3.00235	1.11485	2.60482	4.81734	5.95581	2.73149	1.86255	1.77252	1.75724	3.25988	2.73847	1.65004	13.8579	2.77793	2.02802	15.0712	1.30514	5.81871	1.46987	0.463345	1	1	0.828514	1.17204	1.29913	0.377542
TG(58:4)	4.26178	1.86673	3.82514	2.66808	3.50881	1.66337	2.89121	0.642906	2.33153	2.44702	0.934462	1.68902	3.19151	3.43577	2.12187	1.30692	1.24274	1.44993	1.59296	1.8506	1.32992	14.4635	1.72425	1.56077	5.48364	0.890235	2.77888	1.26763	0.792749	1	1	0.940593	0.698733	1.10483	0.143825
TG(58:5)	2.42422	2.9778	4.18869	4.4829	8.09178	2.37581	3.1947	1.01135	3.19876	2.85553	1.72095	1.90897	2.8933	3.70784	0.985115	1.69113	1.82153	1.8268	1.82343	3.12539	2.16891	8.57645	2.02145	2.22926	3.43517	0.761118	1.6904	1.67198	0.250108	1	1	0.70095	0.792787	0.751192	-0.412746
TG(58:6)	11.0821	15.1946	18.9554	22.8544	29.6887	13.8198	16.2272	7.03885	17.2522	15.6691	10.2904	10.4362	17.4302	15.5721	8.83763	10.8142	10.741	12.0557	9.60805	16.7778	12.2426	23.2113	10.6911	10.479	10.4769	6.59575	8.59803	10.6694	0.0315729	1	1	0.464877	1.48482	0.73043	-0.453182
TG(58:7)	27.0317	32.2401	32.5508	39.7256	49.5609	31.75	22.624	12.8167	34.728	31.3334	25.1767	23.9394	36.8331	21.9328	19.7209	21.9695	16.1142	27.9064	21.2273	40.2797	20.7739	57.9001	24.1307	21.9676	24.3825	14.7991	17.5515	21.5955	0.194383	1	1	0.654495	0.892095	0.829661	-0.269406
TG(58:8)	53.0644	44.7422	40.6097	43.5363	72.9814	43.6066	27.3119	14.175	37.9218	37.0372	33.6355	36.4531	50.7539	20.105	39.6669	29.7389	14.0064	35.8096	33.6439	62.8292	20.4385	95.6803	45.7846	27.9375	34.1673	23.9055	27.8603	28.4307	0.704727	1	1	0.927308	0.535039	0.935182	-0.0966806
TG(58:9)	57.1541	51.6544	39.4836	43.4683	82.5645	43.7839	28.2145	11.3721	33.7464	35.1534	28.7331	38.1761	54.4453	15.8087	41.5985	26.7085	11.2558	38.4813	24.9623	65.9796	17.4526	86.4408	53.5063	27.0939	28.6585	20.4389	29.2102	25.5375	0.521319	1	1	0.853068	0.613361	0.882159	-0.180889
TG(59:0)	1.57069	1.60116	1.47862	1.81467	1.4285	1.51003	1.64359	1.60317	1.53708	1.61382	1.31264	1.78223	1.4124	1.30862	1.79758	1.49898	1.6663	1.68054	1.13969	1.50749	1.02584	1.17271	1.4551	1.26524	1.37889	1.4139	1.7931	1.1042	0.136474	1	1	0.582576	1.04306	0.920543	-0.119442
TG(59:1)	3.19178	3.4413	3.19012	3.43894	2.81912	2.6785	3.46048	2.63858	2.76265	3.09588	2.46165	3.42823	2.64292	2.87435	3.16763	3.25107	3.07268	3.19356	2.2183	2.90178	1.88939	2.47269	3.3063	2.4927	3.62929	2.47742	3.34542	1.94185	0.274401	1	1	0.712386	0.808069	0.934375	-0.0979265
TG(59:10)	0.546651	0.190412	0.204254	0.39661	0.512575	0.897942	0.0514235	0.0200011	0.192445	0.124717	0.139083	0.393153	0.220013	0.0180382	0.197414	0.11508	0.0139322	0.262669	0.300101	1.21308	0.0641438	5.36359	0.817566	0.123176	0.113176	0.299191	0.0867326	0.172436	0.340413	1	1	0.730465	0.890346	2.33979	1.22638
TG(59:11)	0.454866	0.228233	0.204389	0.154498	0.199653	0.651491	0.0575115	0	0.0391275	0.0442311	0.0931317	0.261612	0.24749	0	0.150082	0.0501025	0.0259109	0.174209	0.154472	1.12531	0.0578076	5.27821	0.803063	0.0929145	0.042878	0.224087	0.0486033	0.121355	0.29379	1	1	0.722738	0.994665	3.16702	1.66312
TG(59:12)	0.112345	0.0297066	0.0848791	0.0122323	0.0344311	0.180314	0.0318777	0.0135132	0.0190309	0.0150653	0.0488695	0.050341	0.122462	0.00636183	0.0471992	0.00846782	0	0.017181	0.0581302	0.422727	0.0314614	2.50967	0.233004	0.012457	0.00859952	0.0842757	0	0.0196817	0.298034	1	1	0.722738	0.974165	4.53469	2.18101
TG(59:2)	2.60481	2.92008	2.88143	2.86701	2.42794	2.20558	3.10551	1.99946	2.24547	2.7536	1.9267	2.85974	2.6092	2.84819	2.55532	2.48226	2.29114	2.36762	2.31306	2.4246	1.61955	2.57307	2.74389	2.04026	6.32976	2.01858	2.75975	1.46667	0.953179	1	1	0.984775	0.81549	0.992575	-0.0107525
TG(59:3)	1.01324	1.044	1.34799	1.12799	0.943742	0.753535	1.04129	0.585212	0.830685	1.30051	0.539647	1.10658	1.35953	1.31185	0.926833	0.77669	0.818938	0.705868	0.833957	0.951079	0.577844	1.94853	1.0031	0.760076	3.08356	0.832941	1.1328	0.586481	0.817519	1	1	0.941219	1.02259	1.04424	0.0624549
TG(59:4)	0.144529	0.406424	0.323042	0.242387	0.383175	0.174362	0.300975	0.102088	0.149315	0.536724	0.0650986	0.300178	0.295467	0.328795	0.207753	0.19936	0.139934	0.157285	0.166905	0.120086	0.09375	0.963022	0.231509	0.0798224	0.473407	0.124962	0.498539	0.24545	0.960606	1	1	0.988052	0.34603	0.98647	-0.0196529
TG(59:7)	0.326781	0.122345	0.103764	0.488243	0.384323	0.236816	0.173022	0.0388073	0.0765263	0.304914	0.11705	0.172066	0.214389	0.0368576	0.286465	0.197104	0.039527	0.282489	0.142242	0.38924	0.123021	2.70421	0.403692	0.186892	0.133938	0.175683	0.0190233	0.228946	0.347448	1	1	0.737774	0.853921	1.90009	0.926068
TG(59:8)	0.593159	0.238474	0.248359	0.476492	0.577203	0.467606	0.187269	0.0388341	0.130358	0.282851	0.293261	0.225718	0.336481	0.114978	0.362398	0.16807	0.111389	0.293301	0.309251	0.691263	0.103567	2.91094	0.613787	0.139627	0.154461	0.231056	0.110369	0.19451	0.448786	1	1	0.81823	0.772488	1.51839	0.602539
TG(59:9)	0.404977	0.114836	0.0548546	0.239868	0.498603	0.406875	0.0700283	0	0.248155	0.126754	0.221748	0.159407	0.331406	0	0.156581	0.0865179	0	0.210955	0.174113	0.420455	0.0894821	2.08493	0.585039	0.103178	0.0763884	0.10989	0.107321	0.135429	0.492666	1	1	0.84221	0.684391	1.50835	0.592967
TG(60:0)	1.01534	0.979015	0.971193	1.21276	0.98315	0.931855	1.01967	1.13799	1.014	1.03189	0.798695	1.30234	0.870115	1.1784	1.11121	0.939994	1.14076	1.05692	0.724903	0.966687	0.638864	0.780504	0.991751	0.87076	0.974654	1.00478	1.2004	0.655394	0.108725	1	1	0.564531	1.1711	0.903863	-0.145825
TG(60:1)	2.7324	2.81397	3.55365	3.0241	2.24396	2.38516	3.08942	2.21699	2.52589	2.71204	1.82016	3.42067	2.80699	5.19526	2.35232	2.4933	2.53713	2.5755	2.16581	2.69272	1.52931	2.7163	3.14847	2.15527	6.33589	2.17579	3.11644	1.43295	0.563346	1	1	0.866685	0.703705	0.923201	-0.115283
TG(60:10)	5.78177	7.24967	4.82711	8.55895	12.5239	8.12873	3.28996	1.98944	6.25386	5.08708	5.74712	5.98158	6.6578	1.98084	4.20831	4.22468	1.93074	7.53438	3.66114	13.6097	3.12045	13.011	9.57263	4.31963	3.87464	3.85822	2.53901	3.59901	0.777841	1	1	0.938016	0.348769	0.940586	-0.0883681
TG(60:11)	10.3628	10.1486	7.38982	8.26786	14.7579	10.5948	4.60425	1.80701	6.18643	5.6725	7.68503	9.29815	9.52576	2.01291	5.33559	5.91173	1.97812	8.69188	5.85765	26.9405	3.69335	24.5356	19.0688	5.41534	5.29654	5.1694	2.97403	4.26013	0.620843	1	1	0.891655	0.726714	1.15524	0.208195
TG(60:12)	12.6653	8.52199	8.16075	4.49315	8.69682	8.55567	3.90207	0.874251	3.32706	3.60385	5.27422	7.5914	9.71698	0.839656	5.08193	3.85373	0.680687	5.38988	4.29989	33.5247	2.62033	36.1489	20.0825	4.48172	2.8988	4.61462	2.28502	2.93424	0.367981	1	1	0.759487	1.04742	1.49492	0.58007
TG(60:13)	3.14084	1.99918	1.51167	0.987112	1.80865	2.30824	0.66411	0.128418	0.674374	0.669296	0.869838	2.16462	2.41116	0.108246	1.17096	0.669192	0.098876	1.3876	0.889719	6.59079	0.343687	12.7562	6.4083	0.793071	0.654967	1.07034	0.366807	0.611515	0.324319	1	1	0.730465	1.06582	1.73879	0.798083
TG(60:2)	3.93142	3.82807	5.9456	4.27454	3.01337	3.43451	4.70249	2.26386	3.44561	3.92733	2.05696	4.76483	5.27748	12.1603	3.37679	3.24321	3.28589	3.03214	4.72707	3.61137	2.51832	5.93449	4.76416	2.82903	25.9075	2.51752	6.39344	1.87488	0.659628	1	1	0.902432	0.885572	1.17436	0.231879
TG(60:3)	3.30035	2.60985	4.64427	2.8874	2.24906	2.04876	3.51745	1.1993	2.20646	3.09832	1.14441	2.98749	4.46505	6.39881	2.69045	2.09814	1.91415	1.65814	2.86741	2.56489	1.53465	5.87778	3.10773	1.65628	13.3338	1.42134	5.3746	1.32132	0.724598	1	1	0.928446	0.983375	1.10907	0.149356
TG(60:4)	1.52091	1.24915	1.92652	1.41093	1.13209	0.825478	1.45913	0.536078	0.994136	1.57784	0.342131	1.25876	2.12442	2.27827	1.23235	0.721689	0.771087	0.74698	0.819917	1.05703	0.667566	3.59979	1.17355	0.719785	3.63836	0.60785	2.12882	0.664895	0.984714	1	1	0.993833	0.905671	0.995376	-0.00668664
TG(60:5)	0.619839	0.484486	0.800211	0.79527	0.738627	0.266137	0.795586	0.0920751	0.349727	0.582732	0.0930672	0.400324	0.851872	0.762436	0.499094	0.309517	0.212122	0.299592	0.300308	0.507902	0.181791	1.63915	0.481077	0.314038	1.21875	0.149035	0.643632	0.253521	0.743516	1	1	0.932246	0.778268	0.918392	-0.122818
TG(60:6)	0.497984	0.483263	1.09391	0.939683	1.29175	0.561524	0.931968	0.108774	0.681877	0.60887	0.353101	0.520847	0.740689	0.705125	0.393103	0.308806	0.266862	0.523705	0.613775	0.772411	0.430113	1.97839	0.541326	0.412613	1.00311	0.252229	0.355993	0.424693	0.54751	1	1	0.864489	0.563949	0.869504	-0.201735
TG(60:7)	1.40273	0.960899	2.15534	2.21293	2.92494	1.15673	2.46514	0.574908	1.67399	2.06015	1.0885	1.27929	2.0866	1.71346	1.76759	1.61919	0.821813	0.946356	1.05099	2.04186	1.28769	2.27873	1.48751	0.859018	1.3	0.717787	1.14746	1.55309	0.119293	1	1	0.572607	1.08819	0.794721	-0.331479
TG(60:8)	2.59241	2.58042	2.86431	4.83282	6.16272	2.84612	3.13789	0.393874	3.39396	4.10832	2.63208	2.27358	3.31464	1.91133	2.59227	2.83087	1.38979	2.9035	1.54303	2.97065	1.97662	7.96151	2.67025	1.69811	1.95237	1.2308	1.61074	2.63934	0.386767	1	1	0.776409	0.60074	0.835644	-0.259039
TG(60:9)	3.30641	4.03946	3.51058	6.33595	9.02246	5.06792	2.58296	1.34596	4.45679	4.50826	3.45314	3.31244	4.56645	1.92279	2.84293	3.17145	1.62848	4.6474	2.0348	5.76852	2.38269	10.7987	4.19795	2.40545	2.33846	1.87853	1.88176	2.7742	0.458413	1	1	0.826666	0.511703	0.84886	-0.236401
TG(61:0)	0.526059	0.507773	0.487759	0.602515	0.507911	0.481771	0.593903	0.751224	0.49616	0.536641	0.451774	0.599706	0.489891	0.462551	0.616702	0.485545	0.693855	0.584175	0.321666	0.488465	0.330985	0.41058	0.634	0.423355	0.501625	0.484545	0.556413	0.350028	0.255443	1	1	0.703153	0.846759	0.918126	-0.123236
TG(61:1)	1.23824	1.37724	1.21369	1.446	1.03235	1.04966	1.33637	1.06731	1.09718	1.20324	0.966637	1.36225	0.996968	1.14084	1.30272	1.22576	1.22855	1.29868	0.888664	1.10677	0.668237	0.89065	1.2346	0.92215	1.40149	0.965715	1.27453	0.722818	0.197131	1	1	0.657104	0.900399	0.915498	-0.127372
TG(61:2)	1.22067	1.44301	1.3153	1.43825	1.24111	1.06486	1.52886	1.00563	1.15684	1.3352	0.934221	1.36245	1.25716	1.38588	1.30894	1.24498	1.21446	1.20552	1.06363	1.10807	0.754204	1.18332	1.35336	0.988454	2.33414	0.978107	1.34667	0.780478	0.601233	1	1	0.885855	0.729476	0.953356	-0.0689137
TG(61:3)	0.711096	0.754741	0.757907	0.752263	0.604704	0.597487	0.853841	0.46124	0.550447	0.73221	0.495147	0.735262	0.849654	0.721603	0.76351	0.675578	0.605138	0.575572	0.578583	0.570014	0.352636	1.18408	0.780014	0.543327	1.19873	0.539126	0.766731	0.425589	0.985551	1	1	0.993833	0.979363	0.998019	-0.00286022
TG(61:4)	0.243946	0.324145	0.271468	0.285178	0.22815	0.216909	0.28068	0.171674	0.214379	0.370273	0.175312	0.298334	0.310006	0.286893	0.260915	0.206231	0.185888	0.176116	0.18674	0.1957	0.147061	0.521407	0.257179	0.194859	0.418025	0.168807	0.29544	0.159059	0.5118	1	1	0.85261	0.697695	0.917353	-0.12445
TG(61:5)	0.0367735	0.0859308	0.0657265	0.0943879	0.0509815	0.0270328	0.0740062	0.013126	0.0484624	0.063082	0.0238834	0.0878619	0.0950537	0.10086	0.0547714	0.0131574	0.0315983	0.0121724	0.0402232	0.0595639	0.036588	0.188475	0.0577867	0.00724629	0.107062	0.011972	0.0456275	0.0348312	0.435615	1	1	0.815665	0.744004	0.808465	-0.306743
TG(62:0)	0.504566	0.495421	0.458707	0.634471	0.47648	0.476473	0.534528	0.568167	0.467967	0.491694	0.460899	0.58202	0.47783	0.538658	0.599138	0.509592	0.577	0.540998	0.345761	0.538914	0.356646	0.403561	0.470482	0.425815	0.602776	0.482698	0.626632	0.352842	0.431571	1	1	0.813722	0.547249	0.95326	-0.0690584
TG(62:1)	1.02392	1.12863	1.10433	1.17887	0.876177	0.895808	1.16647	0.902126	0.980796	1.0424	0.793677	1.32636	0.976943	1.65084	1.05737	0.982149	1.04492	0.979545	0.822872	0.970546	0.568743	0.859801	1.14285	0.801923	2.20997	0.86023	1.26368	0.62037	0.613121	1	1	0.891655	0.604398	0.942689	-0.0851457
TG(62:10)	0.464973	0.202121	0.271199	0.893915	1.2274	0.684033	0.339988	0.0975415	0.688923	0.68741	0.623973	0.489599	0.474546	0.22811	0.40713	0.462803	0.162146	0.883637	0.244595	0.916071	0.466392	1.19533	0.579019	0.147294	0.191075	0.203505	0.14262	0.301927	0.53118	1	1	0.86085	0.472218	0.854864	-0.226232
TG(62:11)	0.816861	0.556368	0.329666	0.98914	1.74729	0.966639	0.535963	0.0994662	0.592535	0.665274	0.858457	0.776401	0.94466	0.127164	0.71562	0.69235	0.147108	1.18147	0.507757	2.36354	0.551248	2.59641	1.3485	0.494267	0.36518	0.475189	0.195277	0.502208	0.517927	1	1	0.85261	0.68216	1.2129	0.278459
TG(62:12)	1.87739	0.961564	1.12975	1.05157	1.90389	1.78862	0.561169	0.103276	0.636088	0.670857	1.21006	1.21798	1.27358	0.181052	0.759786	1.19598	0.181921	1.3141	1.01494	4.54187	0.469518	5.49783	3.38426	0.384242	0.499549	0.81431	0.319736	0.584774	0.354252	1	1	0.742641	0.955684	1.43908	0.525144
TG(62:13)	5.05206	1.53463	1.14118	1.01001	2.47371	2.25004	1.11578	0.139696	0.714815	0.875897	1.68483	2.36697	1.8213	0.163107	1.86277	1.48747	0.1844	1.36485	1.99416	9.40003	0.545594	10.8654	8.12938	1.07841	0.767504	1.37307	0.747928	0.843427	0.220532	1	1	0.678559	1.131	1.81903	0.863166
TG(62:14)	3.38414	1.22023	0.825491	0.445537	1.56756	1.19332	0.686269	0.0928829	0.409665	0.618996	0.775201	1.48925	1.13565	0.0845906	1.25516	0.718732	0.0567373	0.888626	0.856651	5.23909	0.225951	5.55295	5.47061	0.607177	0.385632	0.72556	0.47969	0.431212	0.298464	1	1	0.722738	1.02332	1.64363	0.716886
TG(62:15)	0.46376	0.234455	0.123735	0.101886	0.261384	0.351036	0.063953	0.00481279	0.0646008	0.0458516	0.118309	0.460014	0.206966	0	0.15551	0.0674657	0	0.155771	0.147346	1.27146	0.0132912	3.81447	1.30793	0.0872291	0.068485	0.170548	0.0111157	0.0664334	0.241377	1	1	0.695221	1.08582	2.93393	1.55283
TG(62:2)	1.56264	1.49361	1.71205	1.53084	1.28537	1.29164	1.77024	1.12365	1.37978	1.40331	0.987554	1.81452	1.57464	3.30538	1.43274	1.3544	1.3718	1.30399	1.42026	1.33221	0.783379	1.70342	1.7767	1.10666	4.2717	1.09417	1.93657	0.775973	0.881511	1	1	0.96653	0.618828	0.97431	-0.0375475
TG(62:3)	1.13894	0.971171	1.19602	0.919504	0.902654	0.82387	1.28976	0.588129	0.793212	1.10566	0.565419	1.15087	1.17835	1.74656	0.982419	0.822384	0.788425	0.798816	0.856429	0.880146	0.499269	1.50126	1.06641	0.715165	2.12468	0.616794	1.38398	0.586771	0.710196	1	1	0.927855	0.736959	0.948004	-0.0770343
TG(62:4)	0.566504	0.626331	0.746751	0.672025	0.569195	0.422582	0.730447	0.284992	0.527362	0.686476	0.291278	0.596778	0.664472	0.84634	0.480677	0.416607	0.396165	0.433216	0.385269	0.495812	0.313562	1.06983	0.569651	0.327733	0.963246	0.37704	0.724242	0.322623	0.385437	1	1	0.776409	0.789179	0.883878	-0.17808
TG(62:5)	0.339312	0.401672	0.48891	0.549396	0.396271	0.253445	0.342833	0.128372	0.328637	0.41852	0.113136	0.432339	0.514281	0.505239	0.270514	0.22136	0.211978	0.263305	0.226468	0.407809	0.182164	0.817722	0.422341	0.19783	0.735186	0.205416	0.310013	0.197206	0.556466	1	1	0.864671	0.870445	0.895815	-0.158727
TG(62:6)	0.13674	0.191264	0.280673	0.216681	0.137763	0.188699	0.218244	0.0122568	0.139121	0.269105	0.0266225	0.251264	0.277317	0.256546	0.11421	0.0930963	0.0394158	0.0614653	0.129202	0.451314	0.102847	0.754985	0.382353	0.0610957	0.391112	0.0924703	0.0917979	0.033115	0.822347	1	1	0.941219	0.847306	1.07539	0.104857
TG(62:7)	0.0930985	0.0971035	0.167742	0.084971	0.148923	0.113085	0.174146	0	0.0182075	0.0537612	0.0749524	0.0677264	0.0936801	0.0634787	0.0483223	0.0159891	0.0164332	0.0150483	0.0368159	0.297236	0.0334388	0.377502	0.0836383	0	0.0728741	0.0392567	0	0.0387973	0.711356	1	1	0.927855	0.545782	0.85968	-0.218129
TG(62:9)	0.284142	0.126761	0.22591	0.447916	0.496082	0.260643	0.213658	0.0266933	0.171408	0.260099	0.150746	0.0748078	0.272869	0.0825532	0.19493	0.180025	0.0221734	0.22918	0.117389	0.519358	0.150718	1.32654	0.2955	0.061108	0.0317016	0.116441	0	0.217445	0.789852	1	1	0.939236	0.389904	1.119	0.16221
TG(63:0)	0.289605	0.311143	0.285785	0.329779	0.290491	0.296086	0.344987	0.355761	0.338774	0.312542	0.26031	0.369436	0.286221	0.245501	0.356766	0.269039	0.3369	0.330843	0.19416	0.235679	0.21481	0.264404	0.268612	0.238008	0.294996	0.288852	0.371944	0.205379	0.0894207	1	1	0.53039	1.20624	0.896667	-0.157355
TG(63:1)	0.648242	0.776485	0.837428	0.971435	0.575745	0.58665	0.882582	0.67077	0.634028	0.601528	0.545009	0.690181	0.693598	0.730148	0.903887	0.601491	0.851926	0.637796	0.529544	0.559876	0.362305	0.500494	0.680641	0.497073	0.870231	0.53231	0.672036	0.432378	0.130612	1	1	0.580055	1.05876	0.876893	-0.189527
TG(63:2)	0.719952	0.858974	0.794155	0.996649	0.682097	0.609531	0.980389	0.589776	0.869485	0.757496	0.601639	0.828344	0.742561	0.890225	0.947247	0.715184	0.867124	0.728897	0.585382	0.788591	0.38367	0.843933	0.767267	0.556158	0.978681	0.639631	0.832103	0.504682	0.345214	1	1	0.736821	0.766328	0.92833	-0.10729
TG(63:3)	0.426985	0.43548	0.411448	0.449299	0.391936	0.34382	0.549799	0.355141	0.383444	0.452235	0.29962	0.478069	0.40952	0.417659	0.50743	0.4477	0.440001	0.398652	0.320953	0.38063	0.223488	0.362505	0.419078	0.308761	0.512328	0.31927	0.46798	0.281111	0.307839	1	1	0.730465	0.750021	0.928577	-0.106906
TG(63:4)	0.166145	0.252023	0.174281	0.192465	0.170624	0.154809	0.252398	0.165261	0.179141	0.228676	0.13533	0.235264	0.194491	0.184975	0.199416	0.181627	0.206178	0.175481	0.105067	0.170656	0.108998	0.186442	0.185991	0.160683	0.205234	0.151145	0.192461	0.120557	0.0856079	1	1	0.53039	1.15806	0.87492	-0.192777
TG(63:5)	0.0546371	0.107891	0.0761778	0.103079	0.062585	0.0629871	0.0696556	0.0364492	0.0708828	0.0833981	0.0274622	0.105979	0.0721962	0.0492707	0.0853111	0.0580767	0.0403157	0.0408036	0.037954	0.0644619	0.0527316	0.135195	0.0790159	0.0323126	0.0734641	0.0607358	0.0569008	0.0459162	0.383315	1	1	0.773795	0.709304	0.878436	-0.186991
TG(64:0)	0.36437	0.335733	0.256912	0.38535	0.285633	0.301073	0.345815	0.33891	0.289394	0.285623	0.268668	0.378264	0.302927	0.34101	0.339584	0.323453	0.347366	0.351331	0.219968	0.285639	0.223315	0.265151	0.316645	0.270394	0.279846	0.274247	0.370069	0.227365	0.123355	1	1	0.576761	1.08529	0.913987	-0.129754
TG(64:1)	0.536554	0.621235	0.591137	0.617685	0.484379	0.510815	0.652647	0.490195	0.481923	0.531064	0.443981	0.646907	0.493817	0.75307	0.591362	0.51362	0.597095	0.592237	0.413186	0.44309	0.345977	0.44556	0.603624	0.440833	1.00595	0.49025	0.715169	0.326727	0.654226	1	1	0.902432	0.609449	0.957898	-0.0620564
TG(64:2)	0.730914	0.963985	0.749615	0.862077	0.778915	0.707911	0.924192	0.672642	0.711773	0.766352	0.609356	0.926843	0.733839	0.924196	0.893215	0.769304	0.753848	0.794382	0.663782	0.73169	0.428026	0.696676	0.920116	0.580195	1.9229	0.596785	0.990351	0.467111	0.919176	1	1	0.980216	0.741288	1.01318	0.0188857
TG(64:3)	0.65102	0.640511	0.577264	0.67926	0.570248	0.484306	0.69747	0.468861	0.54462	0.601471	0.457098	0.701584	0.547993	0.586236	0.675337	0.59297	0.556347	0.572048	0.422156	0.536001	0.308714	0.542595	0.63288	0.484033	0.898991	0.464448	0.715421	0.38626	0.515261	1	1	0.85261	0.676952	0.948862	-0.0757305
TG(64:4)	0.374326	0.348233	0.283886	0.324067	0.297328	0.268628	0.365831	0.241339	0.283622	0.330449	0.237671	0.382498	0.337567	0.330979	0.306436	0.311028	0.300726	0.281193	0.24975	0.237587	0.180216	0.319773	0.352801	0.244306	0.417245	0.222938	0.379306	0.19455	0.203379	1	1	0.662729	0.915649	0.907279	-0.140382
TG(64:5)	0.173668	0.151703	0.185251	0.194653	0.182592	0.143085	0.227569	0.11534	0.178188	0.163234	0.108101	0.209286	0.179791	0.236135	0.151311	0.143136	0.127784	0.113432	0.119137	0.144469	0.0956303	0.208343	0.217584	0.132607	0.237676	0.123224	0.180884	0.113985	0.126033	1	1	0.576761	1.03718	0.861392	-0.215258
TG(64:6)	0.0313429	0.0876268	0.117736	0.145156	0.069638	0.139181	0.0957163	0.0933636	0.222777	0.0750776	0.081738	0.361202	0.108982	0.0943426	0.0470263	0.238621	0.0525069	0.0902416	0.0334589	0.369668	0.0264216	0.0971406	0.239538	0.113386	0.0703392	0.12309	0.042713	0.0282157	0.758681	1	1	0.932343	0.218339	0.912109	-0.132722
TG(64:7)	0.0894276	0.0461826	0.120967	0.0416631	0.0271092	0.0829357	0.0857893	0	0.027125	0.0770419	0.0164904	0.119923	0.102397	0.0489	0.0473227	0.0265034	0.0187722	0.0218088	0.0371003	0.150452	0.0198988	0.228957	0.166819	0.0116963	0.126299	0.0201359	0.0403215	0.0166884	0.878036	1	1	0.965661	0.97264	1.05285	0.0743007
TG(65:0)	0.249678	0.268123	0.205994	0.308081	0.225273	0.270293	0.284907	0.275585	0.234028	0.267371	0.204638	0.321584	0.227581	0.201173	0.299896	0.252707	0.284091	0.243367	0.173701	0.226163	0.178467	0.169367	0.249212	0.221343	0.226401	0.235172	0.335496	0.181098	0.263352	1	1	0.70486	0.871436	0.924435	-0.113357
TG(65:1)	0.390578	0.413663	0.328727	0.417412	0.331092	0.312511	0.434714	0.365405	0.387801	0.360273	0.267713	0.411288	0.331416	0.357946	0.396619	0.346788	0.391298	0.353453	0.268072	0.360853	0.219406	0.329414	0.407698	0.278845	0.378928	0.277144	0.378618	0.252059	0.115512	1	1	0.565031	1.06962	0.90777	-0.139601
TG(65:2)	0.48757	0.604402	0.49875	0.652194	0.452218	0.423251	0.719106	0.595412	0.546777	0.507359	0.408507	0.523863	0.538833	0.703697	0.864796	0.438038	0.745529	0.437972	0.484635	0.393502	0.236975	0.411731	0.545389	0.35962	0.952267	0.372817	0.490609	0.404558	0.542866	1	1	0.864324	0.530937	0.931675	-0.102101
TG(65:3)	0.417954	0.530058	0.435804	0.551939	0.3629	0.340839	0.510178	0.372815	0.339882	0.393339	0.303364	0.452711	0.442102	0.549656	0.783765	0.376777	0.555084	0.392632	0.302026	0.319952	0.191088	0.315244	0.4248	0.265408	0.557918	0.290035	0.472534	0.374821	0.561747	1	1	0.866667	0.62036	0.936461	-0.094709
TG(65:4)	0.212226	0.269539	0.225382	0.309042	0.208762	0.20717	0.302267	0.185809	0.2105	0.237561	0.191543	0.23632	0.261025	0.279854	0.40784	0.212125	0.253174	0.188978	0.182936	0.107245	0.121706	0.174146	0.23727	0.152339	0.242858	0.165258	0.265216	0.212016	0.205192	1	1	0.663496	0.870495	0.875969	-0.191049
TG(65:5)	0.100699	0.11013	0.082876	0.0900186	0.117537	0.0887597	0.121317	0.0667156	0.0744241	0.106681	0.0564728	0.109929	0.0816329	0.109872	0.0952157	0.0847401	0.086591	0.0997435	0.0665608	0.0787133	0.0399175	0.0867015	0.0907498	0.0810171	0.0940567	0.0633875	0.0824463	0.0584012	0.0407201	1	1	0.464877	1.3779	0.841448	-0.249053
TG(66:0)	0.214452	0.189284	0.205329	0.26904	0.192547	0.205	0.252753	0.221853	0.193406	0.222695	0.179589	0.282122	0.169877	0.164729	0.256276	0.200129	0.231389	0.22799	0.152351	0.18125	0.132685	0.152235	0.216413	0.186229	0.206733	0.223227	0.239188	0.123695	0.265571	1	1	0.70486	0.801158	0.921393	-0.118112
TG(66:1)	0.274625	0.344142	0.258959	0.312948	0.250237	0.235184	0.345372	0.235457	0.263863	0.319646	0.23177	0.326681	0.276374	0.368819	0.354588	0.290747	0.2912	0.240014	0.221297	0.244589	0.162981	0.216974	0.289599	0.233577	0.349453	0.235669	0.381271	0.18386	0.254852	1	1	0.703153	0.780189	0.913885	-0.129916
TG(66:2)	0.395823	0.434458	0.413493	0.491337	0.389977	0.383268	0.487815	0.325838	0.410741	0.396954	0.282192	0.441177	0.330994	0.405978	0.475517	0.361035	0.408054	0.415047	0.30307	0.374699	0.251862	0.347362	0.462804	0.278196	1.19327	0.281956	0.471463	0.227475	0.778986	1	1	0.938016	0.822226	1.04683	0.066023
TG(66:3)	0.433891	0.468907	0.382849	0.48886	0.439031	0.381975	0.546362	0.384419	0.368997	0.476058	0.328185	0.460304	0.423058	0.373531	0.502604	0.478432	0.44374	0.42379	0.334245	0.397215	0.241341	0.34886	0.475359	0.294049	0.649476	0.308368	0.480022	0.29318	0.546605	1	1	0.864324	0.549365	0.952027	-0.0709256
TG(66:4)	0.319019	0.332135	0.277928	0.376409	0.315649	0.270253	0.392502	0.286456	0.315185	0.36765	0.303528	0.408162	0.278225	0.257122	0.360267	0.358669	0.343105	0.315996	0.239182	0.282244	0.180058	0.265118	0.358287	0.296278	0.363886	0.267974	0.407971	0.226041	0.442311	1	1	0.81823	0.550187	0.947748	-0.077425
TG(66:5)	0.18284	0.175024	0.156836	0.199494	0.1796	0.140805	0.201526	0.107476	0.151638	0.178933	0.136235	0.17926	0.153697	0.147971	0.185852	0.169895	0.162402	0.186449	0.115348	0.149129	0.104758	0.149511	0.182572	0.140507	0.156505	0.113452	0.203639	0.107103	0.301774	1	1	0.729117	0.720752	0.928332	-0.107287
TG(66:6)	0.0646534	0.0658111	0.0384582	0.0621718	0.0741935	0.0260781	0.0681764	0.0311535	0.0577481	0.0566682	0.0450821	0.104291	0.0408623	0.0512195	0.0655211	0.0663297	0.0354895	0.0741925	0.0535848	0.0746132	0.0313593	0.0777567	0.0873337	0.0475144	0.0488441	0.0482006	0.05079	0.0318984	0.946064	1	1	0.983057	0.21407	1.00872	0.0125287
TG(67:0)	0.13486	0.136603	0.121414	0.118946	0.0815069	0.119645	0.138998	0.14532	0.137294	0.115346	0.103074	0.161413	0.10335	0.090472	0.138108	0.128593	0.157616	0.126758	0.0943482	0.11401	0.0722283	0.0686491	0.129921	0.105948	0.0540077	0.116802	0.152603	0.062374	0.229675	1	1	0.692873	0.92441	0.890955	-0.166575
TG(67:1)	0.174041	0.181474	0.138652	0.171418	0.145415	0.173663	0.202717	0.165762	0.194875	0.171546	0.1251	0.184347	0.143879	0.139238	0.197432	0.168508	0.178562	0.16812	0.144834	0.144081	0.0930267	0.141089	0.172314	0.120451	0.176774	0.131685	0.184672	0.120515	0.239421	1	1	0.695221	0.826402	0.926446	-0.110221
TG(67:2)	0.17307	0.241104	0.186552	0.250791	0.283203	0.17712	0.236853	0.25989	0.299294	0.267443	0.145482	0.251669	0.20751	0.184667	0.293067	0.218772	0.26359	0.180766	0.197621	0.19828	0.124097	0.197479	0.244198	0.118956	0.207384	0.167148	0.214841	0.136355	0.130168	1	1	0.580055	1.19134	0.872942	-0.196042
TG(67:3)	0.21255	0.27127	0.166118	0.228855	0.236843	0.174251	0.318127	0.223448	0.269825	0.265106	0.146308	0.21846	0.204192	0.204608	0.30695	0.202871	0.232621	0.198837	0.167976	0.188448	0.113302	0.179131	0.242477	0.144512	0.192166	0.167648	0.266462	0.142998	0.142832	1	1	0.590692	1.11598	0.874661	-0.193205
TG(67:4)	0.158389	0.200008	0.14044	0.215813	0.210681	0.121233	0.234966	0.150279	0.174335	0.212151	0.137678	0.169969	0.155575	0.169968	0.240888	0.185511	0.193472	0.154705	0.132199	0.162489	0.0989196	0.158285	0.193918	0.13134	0.181826	0.13318	0.224164	0.115722	0.475364	1	1	0.839153	0.540672	0.940906	-0.0878776
TG(67:5)	0.113421	0.104759	0.0729293	0.124792	0.0966247	0.106641	0.134274	0.0808354	0.0940024	0.130173	0.0916688	0.0933021	0.0761261	0.0975691	0.131224	0.090316	0.0720566	0.0888831	0.0699713	0.0767745	0.0506375	0.087489	0.111498	0.0842672	0.0914994	0.0709522	0.121404	0.0750824	0.0833747	1	1	0.53039	1.37556	0.862352	-0.213651
TG(68:0)	0.0876166	0.0679841	0.0754893	0.0854291	0.0609221	0.0760931	0.0728188	0.0746679	0.0487335	0.082362	0.0612842	0.0948774	0.0725288	0.0537457	0.0850517	0.0703685	0.0827007	0.0940758	0.0703513	0.0605336	0.0534042	0.0431085	0.0899139	0.0370421	0.0500865	0.0678313	0.0756461	0.0407008	0.284494	1	1	0.722738	0.737975	0.907607	-0.139861
TG(68:1)	0.105824	0.126148	0.124107	0.138834	0.119566	0.0634438	0.147813	0.0979505	0.118565	0.131129	0.0817649	0.140917	0.0788999	0.117063	0.110907	0.122374	0.106885	0.110015	0.0778044	0.121787	0.0737622	0.0984673	0.117171	0.088082	0.118713	0.114287	0.169392	0.079361	0.533249	1	1	0.86085	0.49326	0.947855	-0.0772614
TG(68:2)	0.131952	0.19644	0.136368	0.18934	0.138887	0.113579	0.19112	0.140124	0.176773	0.162836	0.10922	0.201833	0.138322	0.142221	0.150882	0.138833	0.158294	0.139456	0.119023	0.129038	0.0909075	0.141321	0.119092	0.0849153	0.21866	0.134747	0.198689	0.0853807	0.173399	1	1	0.627112	0.927275	0.880233	-0.184042
TG(68:3)	0.181825	0.21242	0.172973	0.194512	0.177732	0.135794	0.219972	0.149362	0.17066	0.192645	0.137063	0.188509	0.156586	0.13176	0.212882	0.155061	0.195383	0.200003	0.12599	0.140586	0.107979	0.147265	0.217697	0.125816	0.200754	0.103262	0.226416	0.113637	0.457649	1	1	0.826666	0.574068	0.938442	-0.0916607
TG(68:4)	0.205632	0.223684	0.170456	0.186296	0.196585	0.127521	0.236634	0.164717	0.203311	0.210517	0.158542	0.210161	0.133167	0.18053	0.233163	0.211323	0.205099	0.203905	0.128552	0.147811	0.122896	0.160814	0.209285	0.152853	0.206773	0.140766	0.266213	0.128138	0.667726	1	1	0.903751	0.30471	0.965425	-0.0507635
TG(68:5)	0.138602	0.1523	0.115357	0.177307	0.160333	0.146981	0.196983	0.130863	0.133809	0.142288	0.114265	0.142809	0.127508	0.126561	0.181693	0.149769	0.145031	0.147601	0.113206	0.162566	0.0771516	0.121417	0.149341	0.123842	0.158759	0.130629	0.175934	0.0996491	0.622237	1	1	0.891655	0.340548	0.965414	-0.0507796
TG(68:6)	0.0728267	0.0808166	0.0609017	0.0814553	0.0580665	0.0578196	0.0748798	0.0364899	0.0594817	0.0758379	0.0367384	0.0565337	0.0458877	0.0542737	0.0659977	0.0545927	0.0524606	0.0781026	0.0374148	0.0450106	0.0361003	0.0605547	0.0874178	0.0621105	0.0411537	0.0559255	0.0837875	0.0351578	0.516941	1	1	0.85261	0.447254	0.934012	-0.0984867
TG(69:0)	0.0204062	0.0438085	0.0234949	0.0502253	0.0407057	0.0291826	0.033549	0.0295075	0.0124489	0.0234432	0.0255863	0.0439373	0.0281401	0.027502	0.0227786	0.0352506	0.0516259	0.0282559	0.0164841	0.0289357	0.0254715	0.025355	0.0344949	0.0188975	0.0160904	0.0362795	0.0293053	0.0117091	0.361972	1	1	0.750345	0.687796	0.881919	-0.181282
TG(69:1)	0.0770463	0.0609216	0.0413302	0.0597932	0.0681185	0.0531211	0.0639726	0.0507906	0.0750752	0.0398721	0.0294081	0.0814748	0.0372421	0.0331767	0.0498254	0.0680632	0.0675605	0.0779088	0.0407641	0.0358725	0.0372705	0.0350936	0.0746382	0.0516149	0.0543297	0.0444701	0.0722127	0.053923	0.927838	1	1	0.982736	0.142557	0.989893	-0.0146548
TG(69:2)	0.068959	0.0852724	0.0416398	0.0686884	0.0614761	0.0481485	0.0835444	0.0498253	0.0740478	0.0988175	0.0306851	0.0825574	0.0516836	0.0566453	0.0810933	0.0494277	0.0790221	0.0765731	0.0684938	0.0588377	0.0318999	0.0662128	0.0818008	0.04843	0.0689106	0.0598006	0.0533568	0.0416672	0.696469	1	1	0.922725	0.273787	0.959574	-0.0595346
TG(69:3)	0.0706538	0.0540818	0.0474982	0.0631437	0.0527061	0.0472046	0.078954	0.0560785	0.0556052	0.0953082	0.0481132	0.065162	0.0431125	0.0606991	0.10902	0.0659123	0.081078	0.0529227	0.0519187	0.0475388	0.0238706	0.0353528	0.0678133	0.0387896	0.0595516	0.0399088	0.0583734	0.0367558	0.482246	1	1	0.839342	0.556553	0.917079	-0.124882
TG(69:4)	0.0451223	0.0733847	0.0556908	0.0473597	0.0850607	0.0534101	0.0818157	0.0647221	0.0507743	0.078241	0.0436569	0.0782271	0.0564824	0.0456581	0.0980463	0.0629203	0.0747027	0.0670756	0.0559128	0.0538209	0.0410491	0.0469485	0.0597196	0.0415993	0.0593903	0.064845	0.0530472	0.0639303	0.83372	1	1	0.943847	0.160597	0.980692	-0.0281285
TG(69:5)	0.050105	0.0644167	0.0448243	0.045076	0.0472783	0.0563868	0.0670843	0.0478437	0.0379876	0.0634067	0.039109	0.0530272	0.0426471	0.0549407	0.0616408	0.0487757	0.0566887	0.0433878	0.0297521	0.0343408	0.0307958	0.030944	0.057847	0.0330563	0.0359106	0.0578244	0.0517061	0.0334472	0.0687115	1	1	0.53039	1.38125	0.848745	-0.236596
TG(70:1)	0.0412685	0.0555633	0.0376938	0.0384288	0.0234218	0.0381366	0.0510017	0.0270291	0.0208186	0.037351	0.0278769	0.0660265	0.0302086	0.0436223	0.0303362	0.0547536	0.0377738	0.0484843	0.0231212	0.0330277	0.030841	0.0367851	0.0381964	0.0249021	0.0412979	0.031286	0.0563752	0.0182973	0.608135	1	1	0.891655	0.472523	0.938769	-0.0911586
TG(70:2)	0.047682	0.0868683	0.0440194	0.0589469	0.0644302	0.0522134	0.0581412	0.040479	0.0308004	0.0733122	0.0277207	0.0588218	0.0405951	0.0501392	0.0427793	0.0481607	0.0560205	0.0482306	0.0488328	0.0482247	0.044191	0.0415095	0.0809025	0.0383477	0.0773188	0.0423894	0.0637859	0.0230458	0.716032	1	1	0.928446	0.27887	0.958551	-0.0610734
TG(70:3)	0.0416154	0.0733223	0.0485663	0.0504393	0.0602151	0.0433766	0.0856879	0.0389739	0.0539953	0.0656833	0.0339243	0.0672142	0.0585299	0.0378813	0.0522375	0.0588612	0.0600933	0.0399259	0.0359977	0.0370641	0.0382206	0.053745	0.0595145	0.0359816	0.0660046	0.0550744	0.0877825	0.0201016	0.492849	1	1	0.84221	0.474472	0.922546	-0.116308
TG(70:4)	0.0563989	0.0625525	0.0482325	0.0536104	0.0574874	0.0479339	0.060735	0.0342423	0.0564222	0.0737038	0.068317	0.0690672	0.0467707	0.0413556	0.074523	0.0617176	0.0624038	0.0693706	0.0227363	0.043778	0.0375143	0.0414508	0.067432	0.0305264	0.0497956	0.0471978	0.0522284	0.0433502	0.312488	1	1	0.730465	0.697383	0.90628	-0.141972
TG(70:5)	0.0520323	0.0534653	0.0422223	0.0687567	0.0704256	0.0354006	0.0633808	0.0481634	0.0486458	0.0646676	0.0351725	0.0692524	0.0583308	0.0590256	0.0689179	0.0663156	0.0680887	0.0690357	0.0388843	0.043369	0.0414195	0.0376442	0.0656329	0.0539809	0.0516856	0.0359952	0.0553288	0.0318227	0.555216	1	1	0.864671	0.407466	0.946913	-0.0786958
TG(70:6)	0.041431	0.0354848	0.0399793	0.0401215	0.0270489	0.0264474	0.0289487	0.0291059	0.0297446	0.0339376	0.0276167	0.0405118	0.0328464	0.0383826	0.0396974	0.054149	0.0426772	0.030593	0.0171965	0.0322875	0.0108669	0.0227829	0.0303753	0.0243371	0.0264609	0.0231162	0.0575476	0.0165651	0.449269	1	1	0.81823	0.529006	0.908919	-0.137777
TG(O-48:0)	0	0.234672	0.752956	0.320253	0.109952	0.126139	0.132737	0.0979833	0.122036	0.102568	0.192236	0.318195	0.075628	0.233717	0.0643676	0.0520442	0.117273	0.158427	0.0545814	0.272862	0.104437	0.341542	0.195418	0.335399	0.376184	0.230403	0.0774644	0.0440517	0.633889	1	1	0.897932	0.781323	0.860018	-0.217561
TG(O-48:1)	0.393932	0.257554	0.681798	0.348229	0.124753	0.231965	0.263283	0.403423	0.172921	0.216388	0.399014	0.273392	0.349549	0.361342	0.375653	0.205183	0.296148	0.414674	0.266639	0.455201	0.147337	0.544191	0.496982	0.304744	0.352796	0.262379	0.487215	0.179218	0.656983	1	1	0.902432	1.05157	1.06942	0.0968238
TG(O-50:0)	0.292388	0.542664	0.910574	0.439227	0.223979	0.35539	0.246361	0.393915	0.394137	0.273614	0.244485	0.36755	0.285808	0.446876	0.284137	0.116315	0.388827	0.28083	0.194503	0.353647	0.238231	0.362793	0.393966	0.430501	0.537728	0.457413	0.310234	0.161417	0.26669	1	1	0.70486	0.941247	0.832669	-0.264185
TG(O-50:1)	1.59565	2.49998	6.16032	1.94805	1.18229	1.82823	1.86772	1.84019	1.60616	0.936364	1.73404	1.89745	2.16304	2.69097	1.5801	0.999772	1.35955	1.46386	1.55939	1.94446	0.86454	2.60332	2.01542	2.70375	3.36685	2.13722	1.5431	0.621378	0.351336	1	1	0.742551	1.01963	0.82679	-0.274408
TG(O-50:2)	0.931221	0.713662	1.9926	1.01718	0.434167	0.859527	0.771201	0.519372	0.656637	0.448218	0.726707	0.836048	0.86362	1.04969	0.85858	0.555973	0.529216	0.877076	0.722169	0.936552	0.398893	1.43894	1.05045	0.821665	0.903078	0.7458	0.901731	0.336194	0.679683	1	1	0.912665	1.00986	0.937095	-0.0937329
TG(O-51:0)	0.151784	0.139156	0.202336	0.15897	0.111722	0.136366	0.157817	0.192065	0.112698	0.128497	0.13858	0.162717	0.16342	0.108123	0.208711	0.160137	0.189595	0.167481	0.0806153	0.120683	0.158207	0.148515	0.169664	0.163339	0.134215	0.119031	0.142692	0.0821359	0.912411	1	1	0.977583	0.724984	0.990685	-0.0135013
TG(O-51:1)	0.110072	0.151199	0.421522	0.209262	0.241068	0.190159	0.230705	0.211541	0.15149	0.185846	0.0866365	0.198983	0.107717	0.221756	0.172214	0.227729	0.176189	0.156553	0.124512	0.132857	0.0861879	0.300734	0.374747	0.210501	0.278399	0.140254	0.17179	0.0646297	0.821339	1	1	0.941219	0.367844	0.962964	-0.0544458
TG(O-51:2)	0.0627279	0.122441	0.0634839	0.125791	0.117541	0.178374	0.0767645	0.0898884	0.111436	0.0415147	0.0257316	0.0556714	0.0639298	0.129871	0.0786209	0.0558248	0.0653644	0.0873453	0.145474	0.1062	0.090275	0.350456	0.198698	0.0907601	0.225466	0.0160175	0.101985	0.07672	0.250525	1	1	0.70095	1.03066	1.33517	0.41702
TG(O-52:0)	0.290606	0.368773	0.450596	0.333654	0.139876	0.246852	0.196181	0.306356	0.379524	0.206697	0.26127	0.266543	0.200278	0.302158	0.238018	0.17603	0.395423	0.229337	0.194255	0.328526	0.211321	0.344429	0.297996	0.406203	0.321507	0.327704	0.240215	0.145656	0.833731	1	1	0.943847	0.604003	0.976516	-0.0342841
TG(O-52:1)	1.06143	1.66801	3.44062	1.30744	0.806157	1.21326	1.05847	1.30574	1.44012	0.704873	1.03906	1.18005	1.39405	1.67395	0.96463	0.647591	1.3003	0.950558	0.976883	1.24692	0.84546	1.84553	1.35301	1.66602	2.66405	1.42867	1.01259	0.40125	0.544074	1	1	0.864324	1.01412	0.896867	-0.157035
TG(O-52:2)	2.54597	2.68295	6.54779	2.21068	1.90842	2.45897	2.3318	1.91263	2.09367	1.32732	1.89179	2.61656	3.74887	3.41417	2.095	1.58845	1.47609	1.7031	2.41936	2.62305	1.31507	4.33182	2.62192	2.93621	5.66524	2.3092	2.50103	0.838108	0.629013	1	1	0.897932	1.15633	0.913297	-0.130843
TG(O-52:3)	0.955299	0.823092	2.17154	0.540123	0.688016	0.89111	0.952907	0.580611	0.367926	0.576957	0.616139	0.559556	1.46138	1.00876	1.07066	0.443849	0.396944	0.787233	0.725563	0.533626	0.393975	1.44808	0.779839	1.08076	1.2204	0.646087	1.18847	0.206801	0.573281	1	1	0.870806	1.12568	0.895753	-0.158827
TG(O-52:4)	0.51298	0.251522	0.561316	0.287536	0.133834	0.185767	0.218655	0.203206	0.30392	0.11404	0.254012	0.416479	0.583052	0.317253	0.553319	0.300019	0.4966	0.454655	0.401803	0.218104	0.16576	0.591005	0.448457	0.416825	0.336008	0.466503	0.41193	0.101534	0.204341	1	1	0.662729	1.78919	1.23459	0.30403
TG(O-53:0)	0.0703825	0.0799541	0.0909593	0.100951	0.0822696	0.0760668	0.0777236	0.0896833	0.0939604	0.103592	0.0701576	0.10734	0.0672072	0.065115	0.130754	0.0706861	0.0884408	0.0814617	0.0605099	0.111099	0.0766925	0.0886373	0.0565781	0.0728903	0.0637802	0.0738302	0.0558437	0.0402417	0.318213	1	1	0.730465	0.687262	0.911587	-0.133547
TG(O-53:1)	0.251713	0.270649	0.285017	0.251726	0.209198	0.200856	0.232868	0.250829	0.248207	0.235625	0.253283	0.236946	0.181851	0.160727	0.251782	0.244506	0.248502	0.252337	0.186309	0.231564	0.164286	0.315291	0.304471	0.214241	0.280874	0.198773	0.274226	0.118869	0.945767	1	1	0.983057	0.570778	1.00506	0.0072779
TG(O-53:2)	0.153324	0.0962737	0.102644	0.119841	0.0783419	0.11669	0.188675	0.0802285	0.0665237	0.110546	0.0666416	0.127451	0.0495146	0.114052	0.0941972	0.128712	0.0418079	0.137467	0.117975	0.0964446	0.0682535	0.312582	0.0781048	0.0766835	0.116453	0.0844554	0.273832	0.0423137	0.552259	1	1	0.864671	0.48877	1.13499	0.182678
TG(O-54:0)	0.13243	0.146982	0.206996	0.178116	0.0653002	0.10695	0.109327	0.116147	0.167327	0.112953	0.11791	0.161613	0.109339	0.126098	0.114702	0.104244	0.191561	0.135504	0.106637	0.222773	0.107446	0.178143	0.15672	0.176818	0.123159	0.134029	0.133485	0.0635871	0.663455	1	1	0.902432	0.921745	1.04916	0.0692394
TG(O-54:1)	0.600233	0.541593	0.907183	0.498866	0.26897	0.498525	0.392777	0.508732	0.606057	0.328056	0.486413	0.508392	0.519727	0.499109	0.42589	0.374687	0.525396	0.45937	0.403975	0.714542	0.322743	0.809096	0.674582	0.614431	0.657131	0.42888	0.495261	0.174532	0.921692	1	1	0.981684	1.04596	0.988259	-0.0170387
TG(O-54:2)	0.972388	0.886729	1.45223	0.836812	0.455521	0.791314	0.776179	0.843443	0.864103	0.515568	0.728013	0.801224	1.00175	0.949414	0.686063	0.62573	0.717455	0.698654	0.76651	0.939615	0.561749	1.66063	0.967117	0.947035	1.64535	0.703205	0.676728	0.329498	0.975924	1	1	0.989669	1.16579	1.00427	0.00614196
TG(O-54:3)	0.480988	0.522509	1.12536	0.288698	0.413842	0.417563	0.527861	0.338576	0.499983	0.279764	0.461437	0.529317	0.907295	0.829842	0.751905	0.487933	0.415507	0.470528	0.583254	0.527646	0.330727	1.22017	0.724523	0.657283	1.36081	0.463039	0.720982	0.203133	0.397103	1	1	0.790326	1.59835	1.1698	0.226264
TG(O-54:4)	0.132383	0.303389	0.560954	0.188553	0.169299	0.228478	0.263437	0.0520814	0.213873	0.141902	0.184876	0.214239	0.351638	0.274304	0.240648	0.186597	0.165704	0.178547	0.215517	0.127729	0.123154	0.58897	0.247085	0.216969	0.395623	0.192248	0.160023	0.0575771	0.785691	1	1	0.939236	1.1518	0.944192	-0.0828476
TG(O-55:0)	0.0513921	0.044519	0.0528637	0.0732506	0.0558439	0.0529901	0.0384461	0.0507785	0.0447382	0.0489989	0.045002	0.0581728	0.0420559	0.0385044	0.0513134	0.0325687	0.0664657	0.0499227	0.0218027	0.0619916	0.0399712	0.0555639	0.0596056	0.0363161	0.037918	0.0347385	0.0429116	0.0413721	0.27706	1	1	0.717567	0.746705	0.906683	-0.14133
TG(O-55:1)	0.150041	0.133185	0.127822	0.138681	0.108414	0.0983725	0.121827	0.0868658	0.107969	0.0823263	0.106267	0.124628	0.0989264	0.101508	0.0738515	0.122545	0.107879	0.142661	0.0900131	0.134129	0.060871	0.134769	0.142209	0.13483	0.116069	0.0795336	0.125877	0.0817272	0.759177	1	1	0.932343	0.590892	0.974876	-0.0367087
TG(O-55:2)	0.156702	0.121292	0.121768	0.115129	0.0854676	0.127878	0.133348	0.107142	0.104673	0.103403	0.132033	0.136606	0.0970301	0.106848	0.14407	0.122051	0.10989	0.139777	0.082604	0.116345	0.0760405	0.233138	0.16128	0.151766	0.107684	0.0756988	0.137061	0.0385479	0.808991	1	1	0.941219	0.662087	1.02827	0.0402235
TG(O-56:0)	0.120364	0.0906054	0.150367	0.10779	0.06375	0.0917313	0.0812211	0.086379	0.142662	0.0992462	0.118883	0.138745	0.0763044	0.0975876	0.0881799	0.0723687	0.164433	0.0744308	0.0596878	0.155612	0.0587746	0.130396	0.123157	0.117441	0.0736924	0.0892301	0.111337	0.0343144	0.52277	1	1	0.854147	0.509954	0.923187	-0.115305
TG(O-56:1)	0.532096	0.363058	0.551374	0.300556	0.171309	0.33444	0.267862	0.298591	0.418973	0.224911	0.481819	0.406608	0.469092	0.259137	0.289642	0.243443	0.426608	0.306266	0.302816	0.619886	0.235449	0.567688	0.512419	0.418405	0.43423	0.292177	0.340995	0.148492	0.930767	1	1	0.982736	1.10878	1.01155	0.0165731
TG(O-56:2)	0.91585	0.491337	0.87586	0.371165	0.211691	0.488227	0.433934	0.515344	0.620916	0.310073	0.804173	0.558368	0.86118	0.428054	0.489863	0.428103	0.577554	0.471894	0.474145	0.792982	0.339335	0.955645	0.659156	0.602692	0.5278	0.436167	0.442833	0.199926	0.657609	1	1	0.902432	0.992676	0.93811	-0.0921713
TG(O-56:3)	0.734921	0.409792	0.64292	0.290075	0.187473	0.404361	0.349438	0.395655	0.371522	0.204568	0.608712	0.488418	0.713668	0.364624	0.449588	0.365919	0.338737	0.373685	0.392628	0.537001	0.266149	0.818481	0.464976	0.422182	0.330657	0.31839	0.43446	0.155738	0.570225	1	1	0.870806	0.967481	0.919308	-0.12138
TG(O-56:4)	0.159695	0.134324	0.191857	0.108615	0.081037	0.113125	0.12229	0.128773	0.0944676	0.0539032	0.200211	0.074119	0.13037	0.12065	0.148434	0.0326033	0.076011	0.0309679	0.0742554	0.0436146	0.0896415	0.25046	0.100812	0.113225	0.135724	0.0603233	0.107192	0.0272743	0.13339	1	1	0.580992	1.03831	0.753187	-0.408919
TG(O-56:6)	0.122717	0.289886	0.452116	0.194836	0.224346	0.143491	0.27248	0.146364	0.195957	0.124267	0.243171	0.0750146	0.207997	0.201034	0.141384	0.076108	0.221847	0.107509	0.0688281	0.263938	0.088838	0.470723	0.288291	0.265466	0.650556	0.261625	0.0781837	0.0773465	0.820697	1	1	0.941219	1.0117	1.0577	0.0809314
TG(O-56:7)	0.472143	0.336815	0.737311	0.136977	0.223698	0.279041	0.389959	0.248377	0.174948	0.241361	0.315206	0.432928	0.420989	0.442247	0.456733	0.213858	0.148675	0.190478	0.258549	0.633726	0.148824	1.27016	0.630885	0.220002	0.683335	0.550898	0.357391	0.0950331	0.456325	1	1	0.826666	1.21913	1.20745	0.271963
TG(O-57:0)	0.046639	0.035777	0.052271	0.058257	0.0288248	0.0321677	0.0330186	0.0482032	0.0497481	0.038309	0.0165822	0.0432255	0.0388665	0.0247735	0.0383682	0.0388352	0.0540516	0.0572797	0.0263062	0.039992	0.0253952	0.0370301	0.0466724	0.0363295	0.0311553	0.0349337	0.0347732	0.0123051	0.589481	1	1	0.879393	0.551305	0.939203	-0.0904912
TG(O-57:1)	0.0905686	0.110447	0.134756	0.088263	0.0544831	0.0851763	0.0926328	0.0512734	0.0915821	0.0813735	0.0912436	0.101423	0.119152	0.093913	0.09828	0.0844456	0.094364	0.0837266	0.0703467	0.0976696	0.0523626	0.102643	0.107712	0.0764519	0.106565	0.0662592	0.104146	0.0545602	0.431725	1	1	0.813722	1.28181	0.932553	-0.100742
TG(O-57:2)	0.119515	0.068434	0.095959	0.0601975	0.0490172	0.0459491	0.0783682	0.0559846	0.071841	0.0614076	0.121542	0.072862	0.0970476	0.0751156	0.0842784	0.075369	0.0757739	0.0728396	0.0756411	0.0980786	0.0454504	0.112889	0.115026	0.072678	0.0621962	0.0791038	0.0646396	0.0290217	0.934816	1	1	0.983057	0.700704	0.990445	-0.0138517
TG(O-57:3)	0.0958983	0.0486924	0.0416963	0.0345072	0.0297378	0.0299077	0.04066	0.046274	0.0436489	0.0416648	0.0573783	0.0419036	0.0764692	0.0156985	0.0452884	0.0489973	0.0533609	0.0413246	0.0272531	0.054967	0.0231278	0.0888228	0.0631714	0.067641	0.0454685	0.0279164	0.0529423	0.0162691	0.906181	1	1	0.971873	0.809924	1.01927	0.0275387
TG(O-58:0)	0.0786644	0.0759182	0.0815674	0.0932826	0.0472922	0.0758652	0.0669575	0.0767854	0.0632948	0.0581222	0.0518178	0.0826655	0.0528087	0.0623662	0.0517203	0.0567633	0.0897836	0.0424941	0.0338988	0.0700315	0.0546391	0.0770324	0.0719341	0.0485125	0.0750018	0.0560132	0.0535659	0.0311297	0.0680226	1	1	0.53039	1.22581	0.839894	-0.251721
TG(O-58:1)	0.423516	0.291296	0.35772	0.252482	0.153704	0.242593	0.209578	0.221274	0.319637	0.216991	0.333425	0.306804	0.339953	0.236094	0.222849	0.205312	0.327079	0.199455	0.199491	0.367487	0.155201	0.340025	0.334902	0.246984	0.303923	0.216644	0.255531	0.0995728	0.288199	1	1	0.722738	1.01739	0.88973	-0.16856
TG(O-58:2)	0.779242	0.502762	0.77537	0.334628	0.23004	0.493038	0.407232	0.48164	0.57934	0.315415	0.830153	0.57107	0.79018	0.456026	0.442083	0.352038	0.528776	0.375586	0.534014	0.781	0.304768	0.802046	0.641236	0.551288	0.552344	0.413365	0.423212	0.172365	0.495744	1	1	0.8423	0.923781	0.910946	-0.134563
TG(O-58:3)	1.00145	0.562116	0.926443	0.266383	0.270666	0.501187	0.567161	0.570265	0.577072	0.34423	0.997335	0.584246	1.05537	0.553212	0.703647	0.378887	0.496233	0.405411	0.614615	0.704804	0.393302	0.918792	0.637146	0.601231	0.454133	0.506275	0.559284	0.171566	0.318052	1	1	0.730465	0.946994	0.859658	-0.218166
TG(O-58:4)	0.697092	0.454895	0.570132	0.171367	0.210975	0.372736	0.407579	0.377827	0.315068	0.233678	0.604707	0.429783	0.701248	0.324639	0.496995	0.271638	0.305769	0.319371	0.339393	0.46182	0.253526	0.540331	0.389347	0.371278	0.287452	0.319045	0.339547	0.10978	0.172502	1	1	0.627112	1.14644	0.818379	-0.28916
TG(O-58:5)	0.246492	0.207009	0.180275	0.0590226	0.0837289	0.133537	0.0718836	0.0552661	0.115011	0.0544278	0.185546	0.161875	0.20635	0.112745	0.227879	0.0849297	0.122065	0.155095	0.10182	0.136386	0.100874	0.193686	0.191515	0.0968814	0.159741	0.109306	0.0966931	0.0748005	0.943096	1	1	0.983057	1.34612	0.988523	-0.0166537
TG(O-58:7)	0.165997	0.0624066	0.255745	0	0.056374	0.100239	0.0247751	0.0992727	0.0702585	0.0631133	0.0250684	0.0912104	0.154491	0.13771	0.0536107	0.0292131	0.0756024	0.0203462	0.0818923	0.188888	0.0400976	0.446836	0.162239	0.136177	0.406359	0.121605	0.0551032	0.0566802	0.324371	1	1	0.730465	1.4146	1.43469	0.520735
TG(O-59:0)	0.0343815	0.0298113	0.0345779	0.0357246	0.0315482	0.0265108	0.0264799	0.0294342	0.0346997	0.022898	0.0143012	0.0438473	0.0120552	0.0141415	0.0246053	0.0285281	0.0308301	0.0260924	0.0185359	0.0309398	0.0302445	0.0319949	0.0323376	0.0227071	0.0176607	0.0268769	0.0464742	0.00672063	0.74666	1	1	0.932246	0.267322	0.959368	-0.0598441
TG(O-59:1)	0.053707	0.0552563	0.0778392	0.0928779	0.0803877	0.0706836	0.0847157	0.0860626	0.0732987	0.0752755	0.0814076	0.073064	0.0687422	0.0580459	0.0729713	0.0637797	0.0792212	0.0780295	0.0473488	0.0722697	0.0407087	0.07787	0.093739	0.0468862	0.0455928	0.0635762	0.0836261	0.0392517	0.125955	1	1	0.576761	1.21409	0.877354	-0.188769
TG(O-59:2)	0.0629624	0.0472671	0.0541618	0.0545377	0.0325416	0.040805	0.0447935	0.0582611	0.0600696	0.039413	0.0704563	0.057556	0.047895	0.044637	0.0515612	0.0687008	0.0563897	0.0450198	0.0591872	0.0691462	0.0166804	0.0661642	0.0648988	0.0449709	0.0424006	0.0520978	0.0438879	0.0280595	0.929631	1	1	0.982736	0.165058	0.991344	-0.0125423
TG(O-59:3)	0.0335217	0.0351088	0.0289399	0.0116001	0.0175272	0.0193375	0.0211604	0.0315965	0.0175285	0.0255643	0.0545132	0.0398618	0.0421256	0.0287106	0.0631966	0.0273883	0.0272979	0.00692665	0.0239364	0.0489204	0.0141007	0.0760061	0.0526771	0.0311317	0.0371767	0.0349615	0.0172871	0.0073073	0.496284	1	1	0.8423	0.969352	1.15038	0.202108
TG(O-60:1)	0.141577	0.0964118	0.110171	0.0744679	0.0805845	0.0863942	0.101755	0.0806106	0.0960777	0.101416	0.0975866	0.124375	0.0973274	0.0860754	0.08899	0.087644	0.133014	0.0740858	0.0779746	0.125193	0.0521627	0.105711	0.116529	0.0568565	0.0692985	0.0887412	0.106802	0.0536419	0.258001	1	1	0.70486	0.786269	0.899488	-0.152823
TG(O-60:2)	0.276571	0.212484	0.265693	0.151979	0.142932	0.197773	0.174629	0.147637	0.22285	0.132071	0.305123	0.238923	0.259386	0.187272	0.20484	0.15494	0.241922	0.114422	0.194739	0.262819	0.104569	0.253503	0.259234	0.17714	0.214821	0.185798	0.200021	0.0702179	0.372944	1	1	0.765695	0.880627	0.905212	-0.143672
TG(O-60:3)	0.524105	0.37222	0.471891	0.170153	0.247428	0.292855	0.291331	0.318842	0.32689	0.205773	0.55095	0.358154	0.554318	0.3472	0.413031	0.212787	0.273557	0.204588	0.350152	0.463767	0.177079	0.450953	0.362979	0.309394	0.356383	0.272047	0.328463	0.109056	0.228289	1	1	0.692563	1.03611	0.85138	-0.232126
TG(O-60:4)	0.511409	0.361372	0.457963	0.11354	0.242782	0.324664	0.365045	0.361327	0.34266	0.236653	0.56763	0.373433	0.637134	0.345492	0.503462	0.225335	0.238329	0.198347	0.325801	0.329972	0.199468	0.426349	0.303281	0.305743	0.339513	0.269036	0.354207	0.112292	0.0916703	1	1	0.53039	1.20722	0.788219	-0.343332
TG(O-60:5)	0.353826	0.33462	0.280327	0.102837	0.161885	0.27026	0.208106	0.243414	0.214909	0.120795	0.351509	0.20331	0.451698	0.22934	0.350005	0.120891	0.204829	0.140034	0.188539	0.192437	0.124621	0.304746	0.212379	0.208215	0.2243	0.198705	0.241518	0.0837609	0.116286	1	1	0.565031	1.2034	0.79249	-0.335536
TG(O-60:6)	0.181668	0.172992	0.174843	0.0842383	0.101687	0.161135	0.105916	0.121306	0.124407	0.0621521	0.224401	0.121585	0.202238	0.139884	0.197061	0.0540131	0.111167	0.0959083	0.0813057	0.198397	0.0774117	0.260474	0.176227	0.104621	0.157042	0.150912	0.094029	0.0735779	0.611866	1	1	0.891655	0.933841	0.926052	-0.110836
TG(O-60:7)	0.103761	0.083724	0.0894615	0.0267195	0.0509531	0.0739769	0.0447213	0.0644114	0.0383154	0.0369843	0.0473587	0.109513	0.0741416	0.0245972	0.0567035	0.0355594	0.0375009	0.0526492	0.0301728	0.108126	0.0522121	0.176278	0.13475	0.0327461	0.0587657	0.0920586	0.0335822	0.0741551	0.587864	1	1	0.879393	0.901995	1.12275	0.167031
TG(O-61:1)	0.0376998	0.047521	0.0416616	0.0521578	0.0388947	0.0335674	0.0459773	0.0311129	0.0375183	0.0421584	0.0264775	0.0534538	0.0322486	0.0245172	0.0411447	0.0483981	0.04464	0.0469492	0.0171171	0.0411981	0.0285584	0.0254124	0.0431034	0.0268727	0.0416268	0.0278319	0.0393051	0.0165073	0.293836	1	1	0.722738	0.750369	0.896689	-0.157321
TG(O-61:2)	0.0320535	0.0415692	0.0310921	0.0214958	0.020567	0.020113	0.012432	0.00777689	0.00460535	0.00891138	0.004639	0.0268192	0.0111145	0.0241605	0.0217614	0.0471142	0.0188895	0.0143442	0.0183679	0.0259501	0.0181029	0.0134975	0.0368884	0.0136099	0.0191248	0.0225392	0.0373371	0.0178109	0.318498	1	1	0.730465	0.925754	1.2169	0.283214
TG(O-62:1)	0.0500465	0.0241091	0.0324813	0.0358724	0.037307	0.0227658	0.0365619	0.02842	0.0205992	0.0342708	0.0218871	0.0435302	0.0180142	0.030998	0.03081	0.0295709	0.0347737	0.0378644	0.0249625	0.0237261	0.0183531	0.0395453	0.0403042	0.0201337	0.018511	0.0273955	0.0477208	0.0116536	0.545642	1	1	0.864324	0.480718	0.927806	-0.108105
TG(O-62:3)	0.0575134	0.0236581	0.0313922	0.0127318	0.0317969	0.0294602	0.0232896	0.0274421	0.0263779	0.0156958	0.0541738	0.0153579	0.0509984	0.0211359	0.0382775	0.0274228	0.0339842	0.0157004	0.0352764	0.0404607	0.0142167	0.0330236	0.039232	0.024428	0.0274963	0.021335	0.0273443	0.00586855	0.582137	1	1	0.876363	0.577741	0.91222	-0.132547
TG(O-62:4)	0.0442764	0.0364875	0.0398825	0.016263	0.0310435	0.0430042	0.0468692	0.0399459	0.0230731	0.036054	0.0571237	0.0469507	0.0606421	0.0504183	0.0566591	0.0228467	0.0250431	0.0243177	0.0321537	0.0567308	0.0208542	0.0590667	0.0373102	0.0307794	0.0530288	0.0328032	0.0585864	0.0130445	0.524377	1	1	0.854189	0.701308	0.914673	-0.128672
TG(O-62:5)	0.0687448	0.0562212	0.0409571	0.0224004	0.0448099	0.0446594	0.0449124	0.0400825	0.0365797	0.0292556	0.0705922	0.0415307	0.0706815	0.0447098	0.0733172	0.0264555	0.0301563	0.0219196	0.0192288	0.0503517	0.0221523	0.0595473	0.065004	0.0190882	0.0297099	0.0427703	0.0368752	0.0191019	0.125251	1	1	0.576761	1.05487	0.785931	-0.347526
TG(O-62:6)	0.0934776	0.0974463	0.0643016	0.0428995	0.0267039	0.0947875	0.0733629	0.0586317	0.0806136	0.0431035	0.0921121	0.0474714	0.0942152	0.0355747	0.0640816	0.0320362	0.0614975	0.0456819	0.0414685	0.119482	0.0606273	0.11348	0.12565	0.0578767	0.0812297	0.0696303	0.0502901	0.0404826	0.899534	1	1	0.969957	0.819105	1.01991	0.0284485
TG(O-62:7)	0.218256	0.141015	0.112648	0.055957	0.0894547	0.104354	0.112203	0.108631	0.102784	0.0854615	0.140139	0.144926	0.141686	0.0974639	0.156598	0.0535562	0.0984525	0.0681546	0.0911537	0.199489	0.0330756	0.214425	0.217416	0.0846858	0.122264	0.106756	0.0701977	0.0552759	0.761233	1	1	0.932343	0.664529	0.949559	-0.0746708
TG(O-62:8)	0.143501	0.0630311	0.046381	0.00966581	0.0275935	0.0411223	0.0478816	0.0416686	0.0274732	0.0287284	0.0724345	0.0680856	0.0913651	0.0248382	0.101379	0.0222217	0.0284471	0.0137267	0.0219141	0.0852517	0.024391	0.172416	0.113457	0.0285985	0.0501366	0.0624614	0.0329163	0.0288636	0.809588	1	1	0.941219	0.818871	1.07143	0.0995341
[truncated: 16 more columns]
