# Supplementary material for: Diacylglycerols and Lysophosphatidic Acid, Enriched on Lipoprotein(a), Contribute to Monocyte Inflammation
Source: Arterioscler Thromb Vasc Biol. 2024 Jan 25;44(3):720–40. doi: 10.1161/ATVBAHA.123.319937 (PMC10880937; doi:10.1161/ATVBAHA.123.319937)
Supplement: Supplementary file 8 [file atv-44-720-s008.xlsx]

## Sheet: Statistics
Metabolite	D1745688_vLDL_Group_01_vLDL	MN_vLDL_Group_01_vLDL	D4_vLDL_Group_01_vLDL	D1745689_vLDL_Group_01_vLDL	D3_vLDL_Group_01_vLDL	D3_LDL_Group_02_LDL	D1745688_LDL_Group_02_LDL	MN_LDL_Group_02_LDL	D4_LDL_Group_02_LDL	D1745689_LDL_Group_02_LDL	D1745688_Lpa_Group_03_Lpa	MN_Lpa_Group_03_Lpa	D4_Lpa_Group_03_Lpa	D1745689_Lpa_Group_03_Lpa	D3_Lpa_Group_03_Lpa	D1745688_HDL_Group_04_HDL	MN_HDL_Group_04_HDL	D4_HDL_Group_04_HDL	D1745689_HDL_Group_04_HDL	D3_HDL_Group_04_HDL	ANOVA	HOLM	BONFERRONI	FDR	VIP_score
Cer(d30:0)	0.216405	0.291699	0.229873	1.03177	0.415852	0.220023	0.262062	0.579176	0.216053	0.0375801	0.721	0.265623	0.345149	0.33688	0.481686	0.217561	0.607311	0.125559	0.145281	0.27591	0.509584	1	1	0.531934	0.495701
Cer(d31:0)	0.386921	0.569714	0.759777	1.9258	1.57701	0.418518	0.318625	1.00884	0.487837	0	1.15866	0.794861	1.02967	0.960572	0.387429	0.583116	0.630636	0.171287	0.15858	0.402369	0.0717875	1	1	0.108136	0.868534
Cer(d31:1)	0.529396	0.760645	0.792904	2.01557	1.65209	0.632226	0.403147	1.27299	0.636397	0.0589942	1.59681	1.50978	1.02095	1.49914	0.684126	0.861676	0.801952	0.220901	0.312204	0.436449	0.0475063	1	1	0.0775599	0.810402
Cer(d32:1)	0.663478	0.93449	0.927582	4.12551	2.0762	1.47773	1.20973	2.44777	1.63716	1.64843	1.90255	1.82799	1.47341	1.30182	1.43455	0.742781	1.28484	0.484388	0.484254	0.77153	0.196645	1	1	0.237973	0.876609
Cer(d33:0)	0.447469	0.540135	0.750838	3.0892	1.46901	0.35803	0.28685	0.659655	0.525173	0.0685543	0.800798	1.01153	0.668304	1.25089	0.226084	0.489329	0.627579	0	0.0351619	0.249154	0.0812392	1	1	0.117419	0.869757
Cer(d33:1)	0.435727	0.819806	0.770908	2.74511	1.8369	0.610963	0.507779	1.23586	0.577727	0.255541	1.15561	1.1374	1.02503	0.991991	0.741521	0.578024	1.03096	0.158554	0.11332	0.208628	0.0859259	1	1	0.122866	0.895317
Cer(d34:0)	0.515558	0.400436	0.571651	1.64259	1.40645	0.7261	1.25936	2.20207	0.969935	0.695322	1.51772	0.754446	0.915006	1.05829	0.892945	0.216941	1.24048	0.100616	0.305686	0.0737944	0.121771	1	1	0.161009	0.914331
Cer(d34:1)	2.03602	3.28194	2.46314	5.96294	4.67613	6.6547	5.29489	9.76756	5.28197	5.7786	3.34815	5.10273	3.18012	5.84988	4.71889	1.06096	4.70568	1.00807	1.12872	0.880864	0.00208795	1	1	0.00538842	1.23566
Cer(d35:0)	0.46949	0.767818	0.625809	2.23801	1.5493	0.89906	0.301505	1.40641	0.504104	0.0403805	0.856401	1.27008	0.770473	1.37301	0.373779	0.537434	1.10411	0.176962	0.281968	0.256187	0.247718	1	1	0.284663	0.729418
Cer(d35:1)	0.429997	0.615179	0.632537	2.92203	1.79821	0.647693	0.550201	0.992881	0.463996	0.162848	0.884613	1.0654	1.15469	0.793807	0.524887	0.593767	1.12251	0.0984681	0.358804	0.26263	0.187539	1	1	0.228503	0.756572
Cer(d36:0)	0.460565	0.419844	0.402531	2.02918	1.19902	0.616412	0.671396	1.60826	0.456494	0.524498	0.929754	1.03813	0.669095	0.617441	0.715897	0.352511	0.875496	0.244529	0.280754	0.255909	0.363398	1	1	0.391155	0.732652
Cer(d36:1)	0.853757	1.03626	0.964221	3.27518	2.24016	2.02216	1.76438	2.96653	1.39273	2.45192	2.08886	1.98811	1.08035	2.08754	1.78617	0.729401	1.55335	0.452141	0.757718	0.720936	0.0506798	1	1	0.0817441	1.0418
Cer(d37:0)	0.0574518	0.292976	0.612672	0.423169	0.367663	0.457886	0.415856	0.914029	0.194384	0.132759	0.559047	0.956285	0.291106	0.287367	0.286394	0.214457	0.302604	0.134757	0.223637	0.0990727	0.305613	1	1	0.340594	0.65337
Cer(d37:1)	2.50929	3.98565	3.83392	21.5602	9.27159	4.20412	3.6155	6.73893	3.76886	1.02907	6.14621	6.79615	6.41432	6.06781	6.48253	3.78494	6.12131	2.14057	2.42711	3.31922	0.274028	1	1	0.311224	0.6874
Cer(d38:0)	0.749478	0.942239	0.97688	1.8779	2.51789	1.17125	0.886418	2.38109	1.01602	0.639696	1.23535	2.06222	0.954538	0.860053	1.22967	0.62019	1.55957	0.358152	0.576209	0.560473	0.35174	1	1	0.382839	0.730178
Cer(d38:1)	1.02032	1.64776	1.30442	3.53001	2.30981	2.66595	2.1211	3.94066	2.56226	3.81191	1.69332	2.19449	1.80657	2.85842	1.87175	0.584726	1.25044	0.50631	0.683038	0.605912	0.000987101	0.68801	1	0.00281916	1.31725
Cer(d38:2)	0.127473	0.104426	0.0848885	0.0705519	0.279015	0.282934	0.26381	0.254868	0.19198	0.296085	0.19385	0.193166	0.0968125	0.183223	0.264804	0.0475763	0.0614401	0.0386947	0.0462688	0.0836348	0.000275487	0.213503	0.295047	0.000993424	1.30645
Cer(d39:0)	0.365471	0.595083	0.541253	1.78283	1.29267	0.544116	0.297394	1.51463	0.483089	0.371654	0.536087	1.11665	0.605637	0.57167	0.620942	0.296766	1.10546	0.219207	0.282181	0.26875	0.4327	1	1	0.457926	0.638853
Cer(d39:1)	0.893268	1.75941	1.52489	3.81037	2.84784	2.02003	1.68155	3.30905	2.10888	2.64573	1.74674	2.31112	1.5883	2.5367	1.94604	0.718482	1.3833	0.523475	0.685812	0.685171	0.0130408	1	1	0.0260573	1.20181
Cer(d40:0)	2.06431	2.49346	2.5967	7.12308	6.28968	5.02917	3.95212	9.38212	4.85627	4.12612	4.35211	5.55083	3.69377	4.33419	5.18074	1.58708	6.18682	0.867401	1.14507	1.31263	0.113055	1	1	0.150702	0.918976
Cer(d40:1)	5.60899	10.1007	3.93497	12.8064	12.4966	14.9431	7.98824	25.5086	22.7381	25.5983	6.97269	14.7372	6.42011	18.1503	10.6438	1.05078	4.30375	1.85943	2.38566	1.98136	0.00070551	0.505145	0.755602	0.00212248	1.28119
Cer(d40:2)	0.91274	1.9158	0.988335	2.33037	2.24889	2.39567	2.11528	3.29142	2.91488	4.52079	1.11798	2.00197	1.32201	2.46567	1.55495	0.380818	0.58427	0.384878	0.611455	0.672836	0.000163778	0.133971	0.175407	0.000690577	1.35764
Cer(d41:0)	1.21164	1.41364	1.48528	3.40463	2.97438	3.09231	2.25203	4.50876	2.09058	2.1947	2.55604	3.7027	1.68885	2.30446	2.74026	0.888221	2.5003	0.450277	0.658789	0.701137	0.0304758	1	1	0.0551345	1.04794
Cer(d41:1)	7.08868	14.6663	9.52873	25.0948	20.9452	22.2499	18.1001	33.8345	23.1981	23.3769	11.3554	19.9301	14.1701	20.2377	19.4784	3.62669	7.30948	2.89575	3.57582	4.80182	0.000224912	0.17813	0.240881	0.000860288	1.38487
Cer(d41:2)	0.918882	1.69768	0.895736	1.6359	2.08884	2.23088	1.6379	2.52744	1.82358	3.71058	1.01999	1.53748	0.997394	2.37338	1.61738	0.257564	0.354473	0.20059	0.455258	0.579622	0.000430204	0.322653	0.460749	0.0014309	1.34673
Cer(d42:0)	2.36505	2.16095	2.40638	5.70237	6.09091	5.63585	4.1332	11.4306	6.10633	4.72099	4.0218	7.77463	4.81645	4.19522	5.25503	1.47657	6.09646	0.84437	1.10437	1.55928	0.0440886	1	1	0.0730942	0.96757
Cer(d42:1)	27.4156	42.6266	33.1673	36.5112	51.271	62.263	59.5087	127.557	94.5981	97.2031	32.1783	92.7321	51.5862	55.2551	42.7139	5.93047	14.3517	5.77163	6.44555	7.05132	4.73363e-05	0.0419873	0.0506971	0.000274039	1.37279
Cer(d42:2)	13.1001	25.8297	10.3975	18.667	26.733	31.9861	28.7719	40.9866	29.9089	44.231	14.6218	26.5218	16.9356	33.2236	22.6101	3.44906	4.79651	3.41119	5.81117	5.36216	1.19421e-05	0.0113092	0.01279	0.00010232	1.44338
Cer(d42:3)	0.97632	2.43469	0.672005	2.11411	2.04983	2.92867	2.44779	3.49163	2.12217	4.94706	1.2179	1.7602	0.964492	2.70917	1.77744	0.274775	0.549848	0.320015	0.693728	0.615184	0.000453839	0.338564	0.486062	0.00149099	1.30795
Cer(d43:0)	0.601049	0.78676	0.940113	3.27888	1.9455	0.808849	0.738648	3.10511	0.924799	0.497959	1.39376	2.04411	1.09274	1.01236	1.09981	0.590578	2.54782	0.295921	0.44648	0.518362	0.749442	1	1	0.753665	0.453529
Cer(d43:2)	1.38893	1.51634	1.06164	0.846421	1.7553	4.45268	2.95713	4.9171	2.81663	3.83559	1.75327	3.56639	1.06133	3.30847	2.64253	0.407407	0.492009	0.192077	0.538804	0.509237	1.05888e-05	0.0100699	0.0113406	9.3724e-05	1.35541
Cer(d43:3)	0.0616259	0.116939	0.0400145	0.0544752	0.118458	0.230048	0.0816054	0.195016	0.0801512	0.340462	0.0170327	0.0723355	0.0275795	0.107005	0.100676	0.0138136	0.0228957	0.010571	0.0348847	0	0.00393587	1	1	0.00904575	1.1434
Cer(d44:0)	1.61599	1.92924	1.92612	7.85717	5.91406	2.18598	1.48883	6.73467	1.74363	0.763164	3.16637	4.27271	2.64983	2.50914	2.61835	1.24902	7.71599	0.754245	1.14139	1.38638	0.792686	1	1	0.794169	0.37133
Cer(d44:1)	1.20725	1.74199	1.59967	4.10353	3.45239	2.37378	1.96622	6.25998	2.40941	1.90616	2.33862	3.85745	2.38734	2.17124	2.34062	0.994425	3.74259	0.643728	0.828165	0.835262	0.322653	1	1	0.355151	0.737323
Cer(d44:2)	0.5921	0.859264	0.501084	1.00631	1.06056	1.15989	1.16271	2.06754	1.0631	1.57751	0.581262	1.84246	1.27971	1.39393	0.239126	0.184234	0.640585	0.150873	0.223693	0.175367	0.00434032	1	1	0.00982765	1.19275
Cer(d45:0)	0.637524	0.820103	0.957804	3.5047	2.30609	0.629979	0.721382	2.69439	0.747137	0.204205	1.1833	2.049	1.34783	1.09121	1.00414	0.721441	3.2703	0.360405	0.501433	0.566224	0.75051	1	1	0.75403	0.383017
Cer(d45:1)	1.09004	1.67761	1.65076	6.00568	3.43686	1.4486	1.38185	4.59642	2.05935	0.51564	2.64179	3.73602	2.51424	1.79544	2.36473	1.31261	2.93679	0.830166	1.19436	1.29606	0.473297	1	1	0.496962	0.594482
Cer(d46:0)	1.19527	1.40744	1.38197	4.85	3.10135	1.39138	0.977596	3.98391	1.27367	0.350298	1.99053	3.48568	1.72249	1.65961	2.0112	1.05964	5.99822	0.653037	0.829094	0.985011	0.87503	1	1	0.875848	0.275457
Cer(d46:1)	0.524809	0.567364	0.692811	2.09756	1.48517	0.829573	0.433858	2.16231	0.544737	0.20177	1.01736	1.95223	0.771595	0.832948	0.782751	0.613989	2.4748	0.372223	0.435295	0.382427	0.921643	1	1	0.921643	0.233729
Cer(d47:0)	0.594944	0.68851	0.752443	2.44943	1.71657	0.458179	0.533605	1.96623	0.685437	0.135843	1.03702	1.73744	0.943876	0.690541	0.867328	0.462697	2.61527	0.252798	0.427141	0.411147	0.74387	1	1	0.748764	0.384679
Cer(d47:1)	0.27017	0.338651	0.373537	1.4364	0.923759	0.178354	0.26529	0.990551	0.299732	0.101262	0.633911	0.637596	0.491152	0.385285	0.497885	0.344503	0.935736	0.159749	0.269698	0.209219	0.506167	1	1	0.528882	0.531668
Cer(d48:0)	0.914466	1.25091	0.858792	3.50629	2.11409	1.28394	0.591688	2.90557	1.14665	0.355905	1.95983	2.13993	1.91484	1.84296	2.25474	0.519593	4.34553	0.506399	0.589158	0.496042	0.673252	1	1	0.683463	0.324507
Cer(d48:1)	0.577024	0.549142	0.540677	1.59844	1.82317	0.459702	0.234908	1.24328	0.487578	0.159882	0.74939	1.20317	0.518683	0.38242	0.608661	0.336793	1.65464	0.129119	0.270474	0.236564	0.417993	1	1	0.44378	0.571162
Cer(d49:0)	0.5345	0.706714	0.566863	2.65573	1.60243	0.426069	0.325315	1.45556	0.53893	0.120258	0.656417	1.40572	0.656621	0.679538	0.550141	0.360507	1.794	0.264706	0.344871	0.376949	0.412584	1	1	0.441436	0.562154
Cer(d49:1)	0.227708	0.228869	0.489732	1.42197	0.811605	0.281125	0.186348	0.743589	0.198486	0.0586614	0.401455	0.950864	0.667467	0.355693	0.450327	0.386166	0.994326	0.151643	0.2491	0.211807	0.430502	1	1	0.456051	0.532144
Cer(d50:0)	0.685327	0.61294	0.738085	3.50148	2.0857	0.496269	0.505009	1.92866	0.70088	0.168412	1.15668	1.98455	1.02998	0.950933	1.11686	0.65628	3.10825	0.374389	0.529874	0.472579	0.632265	1	1	0.644733	0.432407
Cer(d50:1)	0.374753	0.488099	0.622982	1.30492	1.23481	0.357414	0.276087	0.96706	0.371644	0.111163	0.681751	1.25123	0.436542	0.582278	0.476584	0.321277	1.099	0.206652	0.243527	0.308698	0.296033	1	1	0.331297	0.647024
Hex2Cer(d32:1)	0.260972	0.472625	0.424813	0	0.398245	2.41222	1.25897	2.14682	3.08635	4.824	0.326883	0.840568	0.872028	1.11782	0.93731	0.0613501	0.385837	0.0999357	0.198584	0.25817	7.77668e-05	0.0675794	0.0832883	0.000407895	1.24168
Hex2Cer(d34:1)	4.16168	2.60622	3.77133	3.85595	6.81043	28.6091	26.0666	35.146	36.658	50.6043	6.75989	13.0722	9.59975	14.7624	10.1773	1.40499	4.42415	1.99349	3.37592	3.06584	6.38083e-08	6.7254e-05	6.83387e-05	3.7966e-06	1.37252
Hex2Cer(d40:1)	0	0.0510758	0.0981332	0	0.633557	1.36487	1.15199	1.92244	2.10071	1.69168	0.158196	0.725488	0.521653	0.225146	0.510887	0.0913116	0.0750564	0.231731	0.137228	0.177182	2.42071e-07	0.000251028	0.000259258	7.40737e-06	1.34124
Hex2Cer(d42:1)	0.156937	0.0753685	0.150243	0	0.170653	1.44402	1.19635	2.59637	2.1091	1.65979	0.132337	0.837582	0.752813	0.637635	0.846748	0.055038	0	0.230601	0.244966	0.371749	1.13904e-06	0.00113677	0.00121992	1.63705e-05	1.31572
Hex2Cer(d42:2)	0.645954	0.469618	0.657753	0.86394	1.59395	6.12258	5.09741	8.2598	6.67753	5.90682	1.84191	3.31405	2.11282	1.8689	2.4324	0.547139	1.30502	1.01615	0.771921	0.891164	2.66713e-09	2.8405e-06	2.8565e-06	4.08071e-07	1.39011
Hex2Cer(d42:3)	0.400972	0.0687465	0.199436	0	0.747952	1.60235	1.47682	1.60448	2.28847	2.17313	0.244128	0.828663	0.515605	0.301464	0.972214	0.167926	0.271746	0.446995	0.136704	0.324254	5.99539e-07	0.00061093	0.000642106	1.19399e-05	1.32922
HexCer(d34:1)	0.560816	0.593173	0.881358	0.863747	1.54153	6.1605	4.22313	6.15074	8.29303	14.3203	1.11942	2.48915	2.80406	3.72363	2.07621	0.0864393	1.33218	0.408756	0.835205	0.54325	0.000115969	0.0974137	0.124203	0.000535356	1.22981
HexCer(d35:1)	11.5415	22.1412	17.8618	59.4781	33.7503	26.8808	17.2936	37.1921	24.679	4.41235	28.3106	32.1356	27.8629	25.3036	28.1935	16.5449	27.6196	12.4089	12.1901	16.1113	0.352525	1	1	0.383304	0.661352
HexCer(d38:1)	0.107757	0	0.205014	0.365768	0.511083	1.83664	1.04477	2.06428	2.71153	4.97919	0.183858	0.63702	0.891774	1.23528	0.701202	0	0.15309	0.219284	0.438502	0.202211	0.000656521	0.472695	0.703134	0.00199754	1.16113
HexCer(d39:1)	0.0755017	0.0407756	0.0665151	0.1316	0.081018	0.926284	0.671505	0.770127	1.10271	1.43533	0	0.193474	0.223413	0.207839	0.164294	0.0206306	0.223587	0.169428	0.199359	0.0553774	3.53418e-07	0.000362961	0.000378511	8.3898e-06	1.28897
HexCer(d40:1)	1.28144	0.752931	4.12783	0	4.68952	12.1535	10.2894	21.1201	29.5297	24.2192	2.01463	9.85249	12.2928	9.89296	5.01999	0.616067	3.40223	3.12105	3.28997	1.55929	7.4999e-05	0.0652491	0.0803239	0.000397643	1.23246
HexCer(d40:2)	0.127051	0.0527102	0.269486	0.578265	0.329864	1.43565	0.749556	1.30689	2.01933	3.49172	0.315601	0.845848	0.580941	0.599712	0.456844	0.0221793	0.264391	0.343525	0.560025	0.207601	0.00117673	0.806063	1	0.00325654	1.12954
HexCer(d41:1)	0.46488	0.411185	0.994688	1.90311	0.898276	4.704	2.97763	5.55722	7.12219	8.79206	1.17422	2.80283	2.58148	2.82847	2.42333	0.330129	1.44011	0.984387	1.17519	0.706461	2.34197e-05	0.0215227	0.0250825	0.000163938	1.27005
HexCer(d42:1)	0.940684	0.707513	2.11905	2.6515	2.86762	8.61376	8.02945	15.3947	22.4896	22.4946	2.96449	6.43472	7.28856	7.00093	4.29982	0.840276	3.09731	2.666	2.96826	1.57874	8.54562e-05	0.073206	0.0915235	0.00042372	1.22556
HexCer(d42:2)	0.703716	0.104559	0.344082	1.65095	4.67273	11.9283	11.8892	19.99	19.0799	29.1694	0.557943	11.0768	7.84668	16.4279	5.90678	1.08523	4.34591	2.46216	6.46023	3.5179	0.000211199	0.168536	0.226194	0.000825524	1.16977
HexCer(d42:3)	0.0980215	0.02865	0.131809	0.151396	0.296056	0.880812	0.645809	1.10722	1.0197	2.52232	0.185154	0.364485	0.343161	0.541523	0.261882	0.0739824	0.2704	0.137468	0.359137	0.196072	0.00109839	0.760086	1	0.00309573	1.11527
LPC(O-16:0)	0.537231	0.48419	0.459251	0.355481	0.745854	2.15121	2.35694	3.29373	3.75545	2.24376	1.25707	1.67776	2.09317	2.28336	0.786948	0.876982	0.890313	0.918204	0.946696	0.861632	7.81736e-06	0.00745776	0.00837239	7.09525e-05	1.22899
LPC(O-16:1)	0.739463	0.700319	0.558014	0.195967	0.869848	2.57925	2.68698	3.12768	3.42826	1.69621	0.838627	1.73966	1.74982	1.66577	0.685847	1.35785	1.1963	1.2036	0.829951	1.27858	1.49219e-05	0.0140117	0.0159813	0.00012016	1.21302
LPC(O-17:1)	0.0409137	0.0302807	0.0206772	0	0.0583571	0.18979	0.141668	0.192575	0.2211	0.112569	0.0123485	0.112857	0.0958561	0.0956112	0.0297187	0.0778581	0.0490972	0.107575	0.0441218	0.0954424	9.88102e-05	0.0837911	0.105826	0.000472436	1.15349
LPC(O-18:0)	0.320601	0.274222	0.321955	0.199609	0.49319	1.15517	1.2638	1.55451	1.99813	1.3018	0.677844	0.788898	1.11774	1.05667	0.501003	0.447503	0.373799	0.570275	0.427921	0.44969	2.10791e-06	0.00207419	0.00225758	2.56543e-05	1.27481
LPC(O-18:1)	0.696376	0.679356	0.592901	0.222306	0.800299	2.48096	2.39951	2.68837	3.66461	1.48638	1.07176	1.79092	2.069	1.59573	0.783335	1.46367	1.09003	1.78226	0.891384	1.57654	0.000222751	0.176865	0.238567	0.000858154	1.11882
LPC(O-18:2)	0.145218	0.234718	0.0723789	0.0502954	0.243192	0.512474	0.437606	0.616967	0.661573	0.110058	0.155374	0.278074	0.191684	0.209365	0.255219	0.276362	0.260458	0.358743	0.147243	0.324287	0.00697559	1	1	0.0148822	0.962682
LPC(O-20:0)	0.0489635	0.0712213	0.0517362	0	0.0776463	0.219311	0.21344	0.240973	0.385032	0.244867	0.0507449	0.130839	0.177583	0.129714	0.0833028	0.0474792	0.0551873	0.119824	0.0647817	0.061382	1.22197e-05	0.0115481	0.0130873	0.00010305	1.25612
LPC(O-20:1)	0.044913	0.0491749	0.0165394	0.0402131	0.0149971	0.0816142	0.1312	0.236824	0.202468	0.0747553	0.0550886	0.0927069	0.122542	0.0910554	0.0239356	0.053758	0.0458352	0.0694778	0.048765	0.0466441	0.00361689	1	1	0.00838461	1.04179
LPC(O-22:0)	0.0831536	0.132317	0.115774	0.029019	0.0875375	0.383091	0.346478	0.5255	0.634758	0.49345	0.086334	0.204769	0.223824	0.213187	0.228206	0.0533613	0.119115	0.123453	0.0978062	0.0930502	3.41174e-07	0.000351068	0.000365397	8.3898e-06	1.33546
LPC(O-22:1)	0.0718909	0.117027	0.0547761	0	0.102039	0.324451	0.261448	0.401901	0.409331	0.261592	0.0683358	0.230507	0.22067	0.154951	0.0931116	0.0906561	0.131485	0.15458	0.0772711	0.146134	1.66803e-05	0.0155794	0.0178646	0.000129453	1.22569
LPC(O-24:0)	0.195346	0.305685	0.276478	0.308993	0.443009	1.20255	0.899838	1.4418	1.42017	1.85625	0.335766	0.719987	0.605711	0.837213	0.711377	0.161526	0.351479	0.280014	0.388876	0.321956	1.15295e-06	0.00114949	0.00123481	1.63705e-05	1.32913
LPC(O-24:1)	0.194621	0.387295	0.236485	0.105386	0.442456	1.15961	0.883927	1.48199	1.37263	1.31584	0.263896	0.767576	0.605965	0.656702	0.599421	0.223674	0.433081	0.3825	0.347928	0.372874	3.73884e-07	0.000383231	0.000400429	8.51977e-06	1.32038
LPC(O-24:2)	0.0684778	0.0518134	0.0570649	0	0.055284	0.232477	0.245944	0.390308	0.391615	0.228039	0.0643775	0.173664	0.143185	0.140182	0.125508	0.0779428	0.0666262	0.109694	0.0783422	0.0547747	2.85423e-06	0.00279715	0.00305688	3.30851e-05	1.27811
LPC(O-26:1)	0.0379658	0.0414295	0.0338058	0	0.105062	0.246525	0.135613	0.297857	0.239427	0.392219	0.039503	0.141098	0.0698628	0.189118	0.120281	0.00744557	0.0359076	0.0379599	0.0767232	0.05749	6.89888e-05	0.0603652	0.073887	0.000374684	1.23943
LPC(O-26:2)	0.00519587	0	0.00595546	0	0	0.0611983	0.0548492	0.0456898	0.0612443	0.11354	0	0.0158467	0.0194505	0.0143638	0.0121444	0.00675438	0	0.00688135	0.0137642	0	4.49158e-06	0.00434785	0.00481049	4.61453e-05	1.27245
LPE(O-16:1)	0.273952	0.371619	0.240142	0	0.667951	1.07145	0.854627	0.936749	0.997158	0.686492	0.383222	0.639213	0.892248	0.940007	0.460462	0.436766	0.425554	0.296975	0.343896	0.536494	0.0007384	0.526479	0.790827	0.00220286	1.07432
LPE(O-18:1)	0.534382	0.198648	0.408061	0	0.748546	1.92957	1.52654	1.11147	2.43781	1.69234	0.452054	0.900259	0.945994	1.28388	0.849901	0.505692	0.319147	0.684437	0.671521	0.692131	3.86768e-05	0.0346931	0.0414228	0.000236702	1.21527
LPE(O-18:2)	0.107259	0.154444	0.0400573	0	0.044406	0.511631	0.419591	0.460606	0.635667	0.372365	0.0506567	0.240372	0.432429	0.242633	0.0992912	0.207966	0.0728858	0.271401	0.252877	0.36991	0.00021645	0.172294	0.231818	0.000839919	1.12418
PC(28:1)	0.0262932	0.214044	0.136073	0.887026	0.296221	0.362449	0.200923	0.358509	0.232498	0.264827	0.131631	0.290653	0.222308	0.311236	0.121072	0.0476583	0.303524	0.228388	0.214637	0.241839	0.761798	1	1	0.763938	0.356952
PC(29:0)	0.42355	0.917753	0.644684	3.0855	1.39577	1.63209	0.895288	1.76174	1.80796	1.34817	1.09341	1.14231	1.29131	1.49544	1.43519	0.524639	1.03653	0.578736	0.532342	0.734679	0.184796	1	1	0.226449	0.870733
PC(30:0)	5.99497	15.9743	9.40675	22.8405	23.4858	47.4328	22.8783	43.1904	45.0216	58.622	10.0491	23.4483	20.6664	39.0555	27.4713	4.33696	15.0005	7.71055	13.0753	11.8962	0.000257145	0.200831	0.275403	0.000946401	1.24289
PC(30:1)	0.283823	2.25665	0.653206	1.48984	1.81859	4.68188	1.38846	3.80358	3.42469	6.94061	0.469452	2.12296	1.58951	4.75923	2.608	0.481725	1.99241	1.64635	3.90449	2.78385	0.0623653	1	1	0.0966617	0.813895
PC(30:2)	0.0616517	0.0554947	0.0291022	0.0466878	0.0725145	0.190662	0.301036	0.114865	0.290856	0.209105	0.0307377	0.0193412	0.091035	0.103772	0.0773405	0.160593	0.066816	0.129051	0.133642	0.136139	0.000119439	0.100209	0.127919	0.000549009	1.08415
PC(31:0)	1.51145	3.19329	2.49952	3.73416	4.86007	10.5117	5.499	9.25564	12.116	11.4177	2.14716	5.25217	5.4042	8.3349	5.76455	0.910779	3.52058	2.37449	3.29459	2.88426	7.13539e-05	0.0621837	0.07642	0.000380199	1.25853
PC(31:1)	0.147717	0.914814	0.277151	0.312659	0.64453	1.52386	0.33205	1.268	0.942832	1.51092	0.136857	0.639662	0.590806	1.16106	0.903612	0.117485	0.789509	0.335419	0.924729	0.903568	0.0947683	1	1	0.13197	0.777447
PC(32:0)	24.8965	37.9712	26.0138	50.1983	70.7398	125.507	93.239	150.433	106.074	108.782	42.3963	82.9025	54.8759	110.774	79.843	15.5758	53.6971	20.5583	36.5963	34.947	4.00069e-05	0.0358062	0.0428474	0.000240717	1.2792
PC(32:1)	11.5367	98.3397	21.173	107.012	71.0757	132.718	34.0069	129.072	69.2108	160.273	17.2977	72.6294	39.1361	198.65	88.4892	13.5257	87.9565	33.8959	141.153	76.6275	0.632693	1	1	0.644733	0.426758
PC(32:2)	7.26009	14.7447	7.68695	7.21345	10.6396	23.4761	27.0362	24.7225	30.1343	13.1223	12.8719	13.9406	16.2966	16.1996	14.5766	12.1525	17.7208	18.269	14.0056	16.0515	0.000313676	0.240903	0.335947	0.00110509	1.1108
PC(32:3)	0.188805	0.465151	0.170079	0.437458	0.422579	0.794205	0.883191	0.611154	0.782097	0.588866	0.457346	0.499404	0.371052	0.515565	0.522192	0.357252	0.587461	0.54756	0.391272	0.478607	0.00040261	0.303568	0.431196	0.00135596	1.11222
PC(33:0)	1.17355	2.21022	1.83302	2.28023	3.96135	6.8018	3.86642	6.95187	6.96738	3.62421	2.07836	4.71971	3.50296	4.92632	4.82789	0.829175	2.32769	1.50587	1.84845	2.46854	0.000538156	0.394468	0.576365	0.00170019	1.18056
PC(33:1)	3.59341	13.784	7.49717	13.0356	15.2191	26.0982	9.4789	22.9717	21.3849	17.2012	5.51357	13.5875	12.7177	23.3004	18.592	3.67219	13.6954	10.2016	14.4212	14.3867	0.0979754	1	1	0.135047	0.788696
PC(33:2)	6.54753	8.77256	6.4554	3.55512	8.01808	15.2104	18.5636	15.1279	20.0555	3.94755	10.7259	8.57654	13.0609	6.07787	10.2806	10.3807	10.0139	12.4305	4.76014	10.8931	0.0362019	1	1	0.063534	0.859508
PC(33:3)	0.108247	0.362292	0.133118	0	0.107842	0.371282	0.395181	0.370712	0.699035	0.115117	0.171665	0.179287	0.381246	0.0699102	0.389703	0.33002	0.159848	0.35873	0.171054	0.287785	0.111597	1	1	0.1494	0.74356
PC(34:0)	2.67544	0.308111	3.4889	3.28247	8.55332	15.9529	10.4022	13.9646	12.553	5.3265	6.27327	7.8434	8.90968	8.229	11.3875	1.96517	2.96286	2.83393	1.65089	4.24787	0.000267896	0.208423	0.286917	0.000972805	1.17627
PC(34:1)	308.498	1008.25	465.693	1132.73	1117.86	1555.93	695.064	1645.67	1014.49	888.229	49.6664	1000.26	711.471	1672.97	1182.33	64.596	1128.89	531.103	1063.13	950.295	0.539346	1	1	0.559728	0.51779
PC(34:2)	945.579	1664.76	856.779	1008.94	1461.3	2240.16	2150.51	2513.24	1990.41	859.664	1523.82	1546.64	1437.68	1607.03	1660.34	1293.49	1886.53	1246.06	1116.84	1484.7	0.0481876	1	1	0.078314	0.835091
PC(34:3)	20.7891	59.2221	19.9593	30.1577	36.9747	66.8417	54.81	78.8961	52.578	29.5864	36.8982	46.8113	38.2769	56.4169	47.8961	38.6559	64.8587	39.7017	46.7337	53.1191	0.107792	1	1	0.145764	0.749639
PC(34:4)	1.9329	5.31281	2.27093	2.41955	3.32211	5.70928	5.50353	7.3887	6.44887	2.34839	3.14008	4.60108	4.49257	4.90298	4.35358	4.48705	7.57339	5.75847	5.65826	6.2346	0.0157609	1	1	0.0310293	1.034
PC(34:5)	0.149085	0.309928	0.217575	0.102872	0.110127	0.842645	0.321341	0.523152	0.608837	0.0995864	0.225125	0.312913	0.498591	0.194079	0.37994	0.583337	0.489378	0.908045	0.286849	0.565602	0.0295672	1	1	0.053672	0.993873
PC(35:0)	0.14276	0.106512	0.211273	0	0.268132	0.301934	0.365443	0.550092	0.460902	0.279427	0.171251	0.278532	0.417924	0.256625	0.489969	0.169084	0.194142	0.128635	0.108589	0.0934491	0.00200181	1	1	0.00520373	1.03037
PC(35:1)	4.56451	11.6045	7.04674	10.7193	17.3817	21.4984	9.04233	20.3415	13.975	7.13748	6.68652	12.2175	11.9366	15.7017	17.0547	5.0515	13.0719	7.79269	8.62366	13.045	0.388448	1	1	0.416444	0.5863
PC(35:2)	21.1088	30.0549	20.3789	13.6919	31.8695	45.8677	40.7313	45.3603	42.1206	10.2431	30.629	27.4826	31.8415	20.1595	33.7421	25.5485	33.3156	27.4182	14.4374	30.6538	0.180328	1	1	0.221481	0.700785
PC(35:3)	2.88949	6.09543	3.25742	2.4496	5.37135	6.03688	6.9311	8.70053	6.78205	1.75728	4.11678	5.3688	5.15578	4.18946	6.5293	2.51659	6.46686	5.94755	3.19481	4.22869	0.354322	1	1	0.384088	0.571215
PC(35:4)	1.81733	3.75098	1.3342	1.02372	2.30058	3.50856	3.51019	4.45337	2.92141	0.528869	2.76283	3.61562	2.90499	1.22636	3.78098	2.63994	4.55884	3.75487	1.2095	2.87844	0.563559	1	1	0.583162	0.454754
PC(36:0)	0.132544	0.0307963	0.250198	0.525232	0.366036	0.406152	0.636721	0.775235	0.89332	0.147326	0.453266	0.426617	0.748441	0.327362	0.563461	0.238226	0.0504806	0.237962	0.310362	0.169913	0.025867	1	1	0.0477648	0.90301
PC(36:1)	39.7098	88.3632	54.8791	154.978	152.693	178.387	78.1328	151.34	111.967	84.4344	60.8631	98.4232	92.5392	191.376	149.567	43.1559	99.7047	61.6261	110.115	109.071	0.55966	1	1	0.580247	0.485744
PC(36:2)	587.049	809.173	531.099	555.874	985.105	1300.15	1123.94	1222.91	1043.18	381.424	801.547	759.943	816.483	831.081	1007.81	677.974	891.018	653.55	533.725	844.875	0.140739	1	1	0.179443	0.747349
PC(36:3)	293.369	521.361	267.769	231.398	422.873	700.6	617.679	785.093	612.37	209.708	406.261	441.33	451.551	417.69	529.719	440.1	645.971	463.097	340.351	539.463	0.102244	1	1	0.139851	0.755887
PC(36:4)	311.146	878.513	267.665	442.182	598.936	996.659	737.457	1256.38	683.998	397.971	463.229	725.997	471.926	781.175	793.771	538.876	1092.06	528.834	654.581	837.453	0.270609	1	1	0.308979	0.632897
PC(36:5)	28.1124	80.8568	27.0345	35.2404	64.5906	126.189	75.2394	100.479	78.3795	35.51	44.8704	62.9606	47.9222	67.7242	90.5621	55.276	101.668	64.0469	65.2362	109.047	0.147698	1	1	0.186979	0.749563
PC(36:6)	0.840767	1.74755	0.748384	0.55615	1.09047	2.21934	2.08572	2.67312	1.89802	0.47128	1.41229	1.71444	1.22035	1.2612	1.6732	1.40123	2.3178	2.08198	0.83924	2.26531	0.118563	1	1	0.157349	0.775184
PC(37:1)	0.229467	0.541069	0.383988	0.535823	0.973852	1.11193	0.571442	1.02581	0.870127	0.350878	0.41049	0.423837	0.656325	0.868971	1.04025	0.277765	0.461311	0.425264	0.506339	0.486947	0.175949	1	1	0.216599	0.757541
PC(37:2)	2.58686	3.6707	2.65361	2.28352	4.4869	5.66079	4.93172	5.92043	6.01104	1.5559	3.31321	3.53589	4.12351	3.28749	4.86582	2.48687	4.24355	3.27591	2.03089	3.69856	0.123003	1	1	0.162236	0.780457
PC(37:3)	3.82721	6.26467	4.09946	2.43075	6.17169	9.1292	8.54591	10.5414	9.24592	1.95934	5.63491	6.45803	7.08878	4.15386	7.20578	4.92936	7.506	6.33948	3.07737	6.74682	0.152138	1	1	0.191693	0.704359
PC(37:4)	7.70202	17.2147	6.86957	4.78417	13.1876	21.605	15.9461	25.4864	16.9462	5.22145	9.85533	12.6027	11.4853	9.23205	16.7532	11.1035	20.5128	12.7456	7.71625	17.9431	0.247132	1	1	0.284294	0.633275
PC(37:5)	1.50524	3.15693	1.18664	0.960626	2.94439	4.29959	1.96556	3.57681	3.84899	1.05211	2.37809	2.03199	1.69152	1.99686	3.87485	2.54184	3.63121	2.85267	1.61731	3.77397	0.42857	1	1	0.454454	0.56707
PC(37:6)	0.596721	1.80354	0.540993	0	0.687509	0.957199	1.43702	2.03028	1.9397	0.213955	0.642756	1.47725	1.14219	0.371224	0.947108	1.17354	1.91023	1.5872	0.36451	0.767157	0.477761	1	1	0.501158	0.514919
PC(38:1)	0.703201	1.03511	1.08903	1.63838	1.78766	2.61491	1.72355	2.65091	2.88816	1.03507	1.03415	1.98382	2.1095	2.40976	2.05387	0.729197	1.86177	1.31786	1.35601	1.5988	0.0556243	1	1	0.0878976	0.783188
PC(38:2)	6.01319	8.2041	5.90736	7.78117	11.6682	15.8412	12.3041	18.3107	13.2572	5.83122	7.87169	9.8368	10.0698	12.4154	12.6874	6.52393	10.6424	7.42135	6.89694	8.94984	0.0405111	1	1	0.0687787	0.884186
PC(38:3)	83.8266	126.122	77.0726	70.2708	137.893	185.994	173.257	209.619	169.456	57.7656	108.276	119.562	114.184	104.773	149.674	97.5584	148.045	98.8995	74.7607	128.663	0.0976674	1	1	0.134796	0.78671
PC(38:4)	243.063	479.313	191.664	232.508	455.794	688.899	532.85	762.186	478.083	271.562	300.841	416.862	284.368	423.84	545.215	342.554	601.555	329.897	354.022	584.998	0.140006	1	1	0.178721	0.715969
PC(38:5)	82.8187	211.733	87.2421	101.329	194.231	353.837	212.488	296.768	258.397	134.211	109.456	160.623	143.971	207.092	262.02	148.595	263.435	200.272	198.203	335	0.0744626	1	1	0.11084	0.820255
PC(38:6)	103.503	312.004	84.5901	61.1752	131.928	252.831	272.085	443.626	258.107	88.9237	148.824	241.504	142.614	131.01	190.601	181.688	373.884	190.96	125.651	231.696	0.219956	1	1	0.259156	0.653676
PC(38:7)	1.63671	6.15999	1.23518	0.520718	2.20309	6.09475	5.12093	8.21874	5.13932	1.13983	2.36353	3.41187	3.82294	1.70928	3.15822	4.61783	4.51379	4.22117	2.20076	7.64061	0.121121	1	1	0.160346	0.744501
PC(39:3)	0.260355	0.453211	0.343715	0	0.470363	0.8095	0.580283	0.663116	0.837924	0.201446	0.188537	0.342142	0.527224	0.261379	0.574254	0.355615	0.346588	0.359537	0.112898	0.509604	0.0807155	1	1	0.116938	0.812285
PC(39:4)	0.939843	1.92664	1.06983	0.726611	1.9508	2.77749	2.50784	3.59118	2.75912	1.13963	1.2056	1.82901	1.49649	1.4077	2.12459	1.38804	2.5504	1.85986	1.23323	2.30162	0.0396696	1	1	0.0680868	0.839781
PC(39:5)	1.25188	1.92118	1.20653	0.644285	1.99466	3.64332	2.46573	3.72458	3.3606	1.12933	1.41108	1.9299	1.95878	1.63781	2.74613	1.81213	2.60551	2.31778	1.8049	3.35488	0.0376535	1	1	0.0650434	0.865677
PC(39:6)	2.30695	5.58937	2.01657	0.544194	2.55835	5.11003	5.3867	8.88242	5.98954	0.803087	2.81238	4.05613	2.82032	1.33272	3.20415	3.49212	6.54401	4.07707	1.45142	4.10468	0.187926	1	1	0.228714	0.646013
PC(39:7)	0.269226	0.627416	0.197595	0.138932	0.207167	0.988116	0.513413	0.958922	0.649492	0.146617	0.234109	0.315725	0.22078	0.202434	0.533432	0.550061	0.641739	0.460796	0.366729	0.773241	0.046685	1	1	0.0765691	0.800003
PC(40:1)	0.0123016	0.0234077	0.0806236	0	0.0817257	0.261684	0.198553	0.32451	0.361342	0.0236055	0.0347699	0.136943	0.147922	0.0977947	0.069802	0	0.0652042	0.0900679	0.031915	0.0528722	0.0029036	1	1	0.00706762	1.08315
PC(40:2)	0.189967	0.269829	0.250613	0.0720766	0.369758	0.615214	0.440196	0.756679	0.826929	0.258914	0.386958	0.364499	0.567477	0.3241	0.333239	0.287232	0.455323	0.316783	0.279632	0.328126	0.0098665	1	1	0.0202046	0.953871
PC(40:3)	0.416853	0.680671	0.424526	0.263629	0.556469	0.90415	1.15358	1.67465	1.22876	0.59189	0.62066	0.644164	0.711028	0.732155	0.810214	0.500396	0.927724	0.72575	0.75599	0.7196	0.00419416	1	1	0.00957771	1.00261
PC(40:4)	5.21556	11.029	5.4703	11.9541	12.5045	20.8688	12.2441	22.1975	15.9788	19.231	6.17288	10.9693	8.57265	23.2536	15.8286	7.03348	15.7746	10.8119	20.8753	16.7993	0.0901771	1	1	0.126911	0.770385
PC(40:5)	15.4473	32.3439	16.161	27.8884	41.6439	69.1623	35.5744	54.7339	45.0291	46.7141	17.9884	29.2882	23.6021	54.4558	49.611	20.834	41.3681	30.3951	48.5919	55.2864	0.0867591	1	1	0.123398	0.773648
PC(40:6)	47.1584	115.436	33.4726	22.8237	58.4913	108.395	111.229	174.089	96.9125	44.5453	51.2571	90.6307	47.8657	48.3171	74.2377	63.5625	128.703	68.9474	45.8295	87.2094	0.129079	1	1	0.16859	0.703423
PC(40:7)	8.35898	28.6078	6.35938	1.78656	10.2141	23.5162	25.7725	33.7038	25.5082	8.03609	11.4755	17.3955	9.91736	5.56523	15.3694	19.5277	30.7546	23.4608	8.60023	27.2753	0.0683681	1	1	0.104157	0.792256
PC(40:8)	1.22771	4.65907	0.885121	0.816713	1.8815	4.90271	4.82067	5.43645	5.45447	2.64406	2.26668	2.54352	1.307	2.06103	3.221	3.53523	5.94239	5.9602	4.12483	6.06714	0.00091714	0.643832	0.982257	0.00265475	1.14255
PC(40:9)	0.104046	0.372992	0.027248	0	0.101109	0.313847	0.416524	0.667838	0.467784	0.166086	0.144535	0.188897	0.11499	0.112761	0.277048	0.173419	0.193393	0.330612	0.149328	0.767389	0.0757472	1	1	0.111897	0.779281
PC(41:6)	0.272006	0.400878	0.179654	0	0.124241	0.396138	0.932476	0.616933	0.550955	0.151453	0.459361	0.422472	0.176682	0.154327	0.325544	0.533938	0.674009	0.477961	0.144999	0.355157	0.0878292	1	1	0.12459	0.783179
PC(41:7)	0.101588	0.0839175	0.0172763	0	0.0252877	0.119581	0.47526	0.175519	0.194688	0.0566472	0.141452	0.092385	0.0821584	0.0174501	0.0621652	0.447932	0.169218	0.167819	0.0499567	0.0855034	0.124365	1	1	0.163631	0.743812
PC(42:1)	0.0490968	0.037066	0.0667162	0	0	0.196554	0.104651	0.355296	0.227988	0.108102	0.0878632	0.169827	0.0592096	0.15681	0.0981435	0.0613654	0.0541119	0.0939001	0.0614533	0.063035	0.00229005	1	1	0.00581195	1.04181
PC(42:2)	0.257221	0.368043	0.292295	0.107599	0.32874	0.630491	0.609895	0.936664	1.1028	0.304166	0.351265	0.487329	0.638717	0.436526	0.490784	0.289955	0.523292	0.402024	0.13695	0.207611	0.00694357	1	1	0.0148434	1.00991
PC(42:3)	0.119061	0.132687	0.101778	0	0.0700332	0.305345	0.310687	0.397574	0.341374	0.160764	0.0877327	0.213138	0.453305	0.161902	0.126782	0.153397	0.141345	0.174156	0.0740107	0.053904	0.00791516	1	1	0.0165569	0.968469
PC(42:4)	0.20093	0.433536	0.259703	0.0787045	0.42741	0.76591	0.787521	1.05956	0.937997	0.509017	0.227407	0.439157	0.523085	0.536229	0.567023	0.343765	0.667925	0.614725	0.321891	0.472923	0.00100595	0.699136	1	0.00285775	1.0698
PC(42:5)	0.476286	0.549951	0.360545	0.271982	0.782089	1.60961	1.1352	1.56516	1.25868	1.16436	0.470104	0.577843	0.635939	0.947196	0.975886	0.595544	1.13383	0.871323	0.983788	1.04878	8.22435e-05	0.0708939	0.0880828	0.000419442	1.14355
PC(42:6)	0.624639	1.17108	0.512719	0.423266	1.02507	2.12213	1.56273	2.0995	1.89362	1.63695	0.743381	1.01443	0.8932	1.41404	1.18901	0.946967	1.81719	1.68399	1.47054	1.74367	0.000125994	0.105205	0.134939	0.000569365	1.15065
PC(42:7)	0.66011	1.33251	0.443754	0	0.447036	1.17552	1.61055	1.79522	1.40125	0.55651	0.584903	0.9618	0.52348	0.301244	0.734202	0.993229	1.90792	1.35681	0.449601	0.948651	0.0487686	1	1	0.0790185	0.80326
PC(42:8)	0.362543	1.15493	0.355035	0.264459	0.658209	1.24931	1.05055	1.0727	0.719579	1.06504	0.441068	0.740144	0.359916	0.652399	0.425738	0.930508	1.34164	1.03666	1.2028	1.33229	0.000830702	0.586476	0.889682	0.00243083	1.10732
PC(42:9)	0.119203	0.481529	0.19815	0.068437	0.290636	1.30188	0.704463	0.782797	1.00203	1.02334	0.109969	0.211888	0.469149	0.622038	0.867174	0.475761	1.16379	1.33962	1.26556	1.61656	0.000417085	0.313231	0.446698	0.00139158	1.23822
PC(42:10)	0.227186	1.13506	0.187844	0	0.249816	1.18239	1.13489	1.51773	0.816466	0.640711	0.288528	0.551155	0.424603	0.262423	0.455599	0.710905	1.60595	1.24063	0.800556	1.55708	0.00243226	1	1	0.00611491	1.07486
PC(44:2)	0.0288725	0	0.0350362	0	0.0233633	0.208899	0.109658	0.193076	0.234699	0.0664985	0.0865626	0.100023	0.184892	0.144297	0.0709364	0.0430822	0.0256376	0.103204	0.0373807	0.0410821	0.00055802	0.408471	0.597639	0.00175776	1.03558
PC(44:3)	0.0690028	0.083812	0.077944	0.0962747	0.0313485	0.106227	0.141269	0.26585	0.287288	0.0995123	0	0.106347	0.203623	0.18719	0.0832379	0.0810568	0.0729149	0.14888	0.0937538	0.095777	0.0889982	1	1	0.125914	0.78025
PC(44:4)	0.15096	0.358987	0.145014	0.149878	0.244617	0.452448	0.472779	0.763052	0.699311	0.327356	0.211022	0.495158	0.535006	0.44015	0.295484	0.243911	0.461049	0.402522	0.221584	0.357267	0.00950253	1	1	0.0196471	0.929853
PC(44:5)	0.0754915	0.149283	0.0971089	0	0.136519	0.326066	0.329523	0.626313	0.332128	0.326713	0.138478	0.182596	0.399139	0.304632	0.294638	0.141347	0.366542	0.255602	0.240719	0.249428	0.00210161	1	1	0.00541063	1.00427
PC(44:6)	0.0187546	0.0522806	0.0386581	0	0.0554534	0.205437	0.141255	0.157382	0.12575	0.0963835	0	0.0638971	0.117601	0.0513369	0.0578297	0.0651385	0.0938241	0.118099	0.0583987	0.0839826	0.000512661	0.377831	0.54906	0.00163899	1.07907
PC(46:4)	0.0230634	0.0661568	0.0186243	0	0	0.0891271	0.0873115	0.316616	0.0774387	0.100998	0	0.036218	0.0532781	0.0458501	0	0.0920085	0.0227315	0.0936604	0.0686308	0.0727843	0.021194	1	1	0.0401038	0.849633
PC(46:5)	0.0255487	0.0615884	0.0110737	0	0.028327	0.124373	0.0960305	0.156298	0.143325	0.13457	0.0212043	0.112678	0.113859	0.111032	0.0189198	0.0452347	0.0731391	0.0790742	0.110884	0.138246	0.00207691	1	1	0.00538588	1.03659
PC(46:6)	0.0187638	0.0920152	0	0	0	0.129397	0.112342	0.236895	0.136012	0.0917218	0	0.0467224	0.0187029	0.0165114	0.0296872	0.0285362	0.0568139	0.0371308	0.0561703	0.0978872	0.000367418	0.277768	0.393505	0.00124527	1.04908
PC(O-30:0)	0.277689	0.314069	0.358823	0.520791	0.556697	1.3732	1.0092	1.87403	1.70639	2.11751	0.549981	0.748652	0.915362	2.05935	0.673438	0.0654769	0.479477	0.223513	0.575945	0.232125	0.00026754	0.208414	0.286536	0.000972805	1.19465
PC(O-30:1)	0.233514	0.37051	0.289398	0.290305	0.434318	1.14961	0.997471	1.94613	1.63062	1.48544	0.296459	1.02459	0.712437	0.936315	0.642248	0.202027	0.723486	0.413919	0.46919	0.339379	1.62266e-05	0.0151881	0.0173787	0.000127784	1.25112
PC(O-31:0)	0.114249	0.114899	0.17364	0.103904	0.214298	0.352618	0.637952	0.823669	0.651321	0.594322	0.233386	0.399944	0.434073	0.644811	0.241493	0.0177605	0.19366	0.0788155	0.21397	0.0180535	3.94068e-05	0.0353085	0.0422047	0.0002398	1.24641
PC(O-31:1)	0.0675228	0.0919889	0.126251	0	0.206297	0.312688	0.259886	0.556005	0.510367	0.396935	0.101398	0.288784	0.179366	0.28801	0.199066	0.036675	0.307492	0.109591	0.123183	0.096189	0.000625027	0.452519	0.669403	0.00192357	1.13416
PC(O-32:0)	2.84344	2.61377	3.4869	6.60964	5.59305	9.33927	11.6569	17.4679	12.1221	9.87915	6.22511	9.52995	7.96476	14.1211	6.94057	1.78378	6.04104	2.27558	4.119	2.22917	0.000159331	0.130492	0.170644	0.000674481	1.19656
PC(O-32:1)	3.53885	4.9402	3.67879	6.01894	6.61362	12.5059	13.042	23.365	14.2687	10.602	6.29155	12.2507	7.40095	12.5032	8.08933	3.17211	10.2339	3.80515	6.47124	4.21858	0.000835075	0.588728	0.894366	0.00243696	1.13089
PC(O-32:2)	0.462621	0.842381	0.511476	0.56193	0.820207	1.60986	1.30629	2.88364	1.43792	1.20857	0.627195	1.57828	0.723449	1.38282	1.03331	0.720034	1.83259	0.856387	1.13983	0.955282	0.0205648	1	1	0.0389821	0.900191
PC(O-33:1)	0.128139	0.05712	0.200698	0.101641	0.127696	0.348281	0.460111	1.38666	0.544958	0.0634297	0.255947	0.619775	0.516039	0.21535	0.226149	0.186869	0.213673	0.197691	0.0589046	0.10337	0.0673056	1	1	0.103026	0.823562
PC(O-33:2)	0.164436	0.227436	0.0820345	0.0727368	0.217636	0.335593	0.437258	0.668857	0.273643	0.131255	0.244182	0.361227	0.223335	0.387661	0.370612	0.299836	0.303473	0.1726	0.282102	0.265924	0.0542434	1	1	0.0864505	0.735702
PC(O-34:0)	0.300584	0.180625	0.39824	0.579051	0.526827	1.09678	1.15075	1.79207	1.20695	0.636781	0.618327	1.05184	0.816551	1.21048	0.774871	0.24569	0.75797	0.243112	0.385746	0.334955	0.00056212	0.41091	0.60203	0.00176549	1.11331
PC(O-34:1)	6.17003	7.31312	7.53885	8.34892	11.6053	17.6932	15.2688	27.1703	18.1834	7.46322	10.4321	15.7652	13.6464	15.2811	13.1604	6.15351	15.7666	7.82518	7.40616	8.39652	0.0147151	1	1	0.029185	0.930194
PC(O-34:2)	11.0419	13.0916	11.6705	12.8737	18.9651	26.6599	25.3399	35.3228	27.9748	11.605	16.5536	19.592	19.7612	23.3374	19.6656	13.4416	23.4809	15.4831	13.9554	16.5804	0.0140844	1	1	0.0280379	0.925796
PC(O-34:3)	13.4858	16.9284	12.221	11.2031	16.721	24.1792	28.3691	37.9897	25.5147	10.1167	19.4588	22.2969	19.1657	20.5777	18.7697	18.7349	31.0912	17.7084	14.7089	18.113	0.0761503	1	1	0.112337	0.772379
PC(O-34:4)	0.110254	0.236397	0.148277	0.0793333	0.170681	0.405966	0.42328	0.576426	0.616744	0.147162	0.239426	0.29137	0.403779	0.356551	0.184261	0.45651	0.337584	0.2627	0.450277	0.219794	0.0124902	1	1	0.0250976	0.943312
PC(O-35:3)	0.627389	0.40353	0.587178	0.378714	1.06651	1.08734	0.974586	1.53931	1.14617	0.42461	1.11393	0.805001	0.722551	1.20171	0.585468	0.600649	1.06907	0.538341	0.741707	0.989244	0.20058	1	1	0.241372	0.629388
PC(O-35:4)	0.188299	0.189108	0.215668	0.111835	0.179204	0.403705	0.41474	0.428858	0.522464	0.337945	0.227856	0.0980362	0.218911	0.640196	0.280249	0.250316	0.283452	0.271892	0.638265	0.282672	0.0723148	1	1	0.10837	0.805843
PC(O-36:1)	0.559101	0.756052	0.661645	0.883481	0.766621	1.76829	1.55792	2.59058	1.69655	0.949293	0.890314	1.56763	1.28336	1.69348	1.53335	0.484285	1.35782	0.773859	0.810062	0.655106	0.00195908	1	1	0.0051175	1.02234
PC(O-36:2)	3.60396	3.62256	3.82029	3.67881	5.97288	7.6024	8.09428	11.5642	9.64423	3.74415	5.0096	6.4418	6.51358	7.11537	5.87443	3.82823	7.78471	4.85326	4.21443	4.83293	0.0156713	1	1	0.0309096	0.923379
PC(O-36:3)	7.57674	9.77375	7.76188	7.44274	10.7386	18.3029	18.1279	23.0826	20.2988	9.538	10.4778	12.9016	12.9399	15.0964	13.6779	11.4195	16.904	12.7768	11.5931	13.1868	0.00181944	1	1	0.0048114	1.03288
PC(O-36:4)	21.4226	41.7879	21.7709	38.0881	31.0025	56.3322	53.8233	86.3827	65.2017	60.4313	28.5893	46.3868	36.4553	83.7189	41.7274	32.6316	67.4785	41.9711	71.3776	45.8568	0.02913	1	1	0.0530582	0.875761
PC(O-36:5)	15.4917	27.0786	15.007	17.8672	21.7965	35.7738	36.4802	54.7193	36.6511	21.4294	20.7883	29.9576	24.1572	39.7951	27.4756	26.8715	48.504	28.6909	35.1478	30.0276	0.0260772	1	1	0.0479875	0.916007
PC(O-36:6)	0.599971	1.01221	0.617822	0.430277	0.610461	1.50594	1.58483	1.61535	1.44002	0.716633	0.785817	1.06901	1.0072	0.550831	0.991914	1.20731	1.9896	1.35379	1.54482	1.36544	0.000650832	0.470551	0.697041	0.00199725	1.19115
PC(O-37:4)	0.540894	0.644589	0.549505	0.961396	0.696799	1.16207	1.33897	2.62066	1.96106	2.00701	0.444294	0.973131	0.835115	2.31778	0.900832	0.818276	1.3512	1.04953	1.68224	0.907132	0.0191298	1	1	0.0367827	0.906796
PC(O-37:5)	1.27853	2.24636	1.35178	1.75745	1.86967	2.20274	2.53256	4.52584	3.21248	2.00957	1.49493	2.62251	2.0273	3.23311	1.77884	1.68902	3.87078	2.35798	3.02734	2.58793	0.101864	1	1	0.139509	0.791691
PC(O-38:1)	0.0459883	0.0330065	0.0711066	0.0406181	0.146034	0.244049	0.393179	0.56182	0.555001	0.185212	0.16834	0.372472	0.265009	0.172558	0.301884	0.103157	0.139083	0.122524	0.175568	0.141093	0.000654645	0.472654	0.701125	0.00199754	1.07244
PC(O-38:2)	0.327522	0.303723	0.355986	0.227393	0.298287	0.947767	1.19775	1.68184	1.2124	0.583901	0.644777	0.868621	0.612304	0.808759	0.745066	0.472011	0.884492	0.467961	0.68938	0.475093	0.000349006	0.265594	0.373786	0.00119869	1.09097
PC(O-38:3)	1.31582	1.85641	1.10725	1.75203	1.87747	2.76544	3.3583	5.24339	3.74693	2.87503	1.74256	2.76916	2.29089	3.45153	2.12053	1.46779	3.28743	2.37808	2.8088	2.03423	0.00384405	1	1	0.0088728	1.00218
PC(O-38:4)	14.8078	20.9874	13.7349	19.8171	17.7902	33.8868	38.0891	53.3705	41.758	45.0166	17.3022	26.6425	21.2962	43.652	20.8758	20.5119	36.4258	27.8761	40.1834	25.7056	0.000950775	0.665543	1	0.002736	1.06876
PC(O-38:5)	27.8094	59.7307	24.1756	24.9055	32.8111	75.2277	77.2484	106.571	84.9838	69.6434	33.8119	53.9009	41.293	67.1263	47.4218	52.2759	92.3347	74.0314	79.7099	71.5183	0.000170378	0.138619	0.182475	0.000704537	1.16899
PC(O-38:6)	9.86365	19.8449	8.125	6.53631	11.2621	22.544	24.9734	34.9264	26.4326	15.2521	11.9841	17.2474	12.546	16.7217	15.3897	17.8968	30.2954	22.8629	19.553	23.2356	0.00179162	1	1	0.00474956	1.07772
PC(O-38:7)	2.31323	4.70989	2.12885	1.13387	2.35061	4.15458	6.33073	8.61118	6.20956	2.00907	3.1625	4.49133	3.32941	3.03185	2.86008	4.28911	7.48917	4.62242	3.15781	3.70739	0.0587836	1	1	0.0921775	0.823919
PC(O-39:4)	0.0769425	0.0212588	0.0492088	0.0914991	0.0733611	0.163373	0.209437	0.377862	0.298731	0.342881	0.0395061	0.159034	0.142768	0.304898	0.11693	0.0833166	0.0973328	0.154514	0.237653	0.0973544	0.00276568	1	1	0.00680928	1.02663
PC(O-39:5)	0.0799155	0.0894909	0.0827454	0.0634742	0.106516	0.205423	0.439874	0.427897	0.198855	0.554741	0.0897069	0.136527	0.122119	0.486548	0.0788105	0.161	0.198134	0.331563	0.419004	0.159961	0.0238515	1	1	0.0444459	0.895472
PC(O-39:6)	0.0752936	0.222392	0.0776316	0	0.0779289	0.211465	0.299345	0.399184	0.197436	0.311568	0.110427	0.152875	0.0736384	0.154932	0.0670949	0.131296	0.320191	0.175198	0.191497	0.198996	0.00184552	1	1	0.00486837	1.00171
PC(O-39:7)	0.162679	0.2822	0.105638	0.0540928	0.046795	0.24213	0.459872	0.676762	0.409897	0.157426	0.105129	0.223214	0.2558	0.198109	0.0981357	0.209461	0.462028	0.395628	0.165891	0.170469	0.0374005	1	1	0.0648154	0.836106
PC(O-40:1)	0.0276234	0	0.0231414	0.123731	0.111385	0.295253	0.408886	0.797232	0.445766	0.299931	0.105991	0.32757	0.344008	0.384156	0.320654	0.0513582	0.139327	0.098503	0.158209	0.084298	0.000361085	0.273341	0.386722	0.00122769	1.10494
PC(O-40:2)	0.199322	0.186505	0.245849	0.100665	0.384234	0.698155	1.07509	1.23673	1.15374	0.517645	0.398601	0.643951	0.524047	0.564084	0.436787	0.247328	0.525206	0.450616	0.326413	0.439647	9.03835e-05	0.0771875	0.0968007	0.00044404	1.17074
PC(O-40:3)	0.556169	0.582569	0.505571	0.291278	0.723032	1.44414	1.68861	2.14047	1.8505	1.14066	0.694122	1.24026	0.896261	1.09399	1.02195	0.681824	1.34882	0.951247	0.850089	0.847164	5.15886e-05	0.0455012	0.0552514	0.000290797	1.1673
PC(O-40:4)	2.49826	3.09488	2.48457	3.0522	3.31156	6.82706	8.52712	10.1026	8.85756	8.82596	3.10289	4.94552	4.23762	7.09029	4.11877	3.58954	6.44173	5.22287	6.46361	4.59373	6.67125e-06	0.00637772	0.00714491	6.15941e-05	1.20755
PC(O-40:5)	4.71016	8.63061	4.23153	3.78448	5.80731	13.3929	13.7552	19.8996	14.5656	13.9862	5.87089	9.83736	6.28204	10.5026	7.58534	7.55197	15.5695	10.8004	11.7706	10.5905	7.13116e-05	0.0621837	0.0763747	0.000380199	1.15126
PC(O-40:6)	4.94904	9.18015	4.23184	2.89844	5.16204	12.4254	14.8117	18.0141	15.3617	11.8694	5.8738	9.40288	6.63763	8.69866	7.06442	8.6826	14.8988	12.2039	10.2045	10.9011	2.82553e-05	0.0257688	0.0302614	0.000189134	1.17697
PC(O-40:7)	3.92118	8.90222	3.01449	1.38397	3.02299	8.65468	11.7785	15.1514	11.2257	6.30725	4.84876	7.48036	4.8815	4.31322	4.77802	8.30625	13.551	10.099	6.08847	8.14411	0.00354859	1	1	0.00828004	1.01434
PC(O-40:8)	0.714682	2.01969	0.642622	0.257128	0.614243	1.97666	2.14371	3.48691	2.47692	0.989344	1.01228	1.48736	0.958768	0.982968	1.31921	2.05519	3.34301	2.04989	1.16747	1.42005	0.0217885	1	1	0.0410114	0.918053
PC(O-40:9)	0.0623856	0.112866	0.0353068	0	0.0281284	0.196062	0.278452	0.315151	0.222346	0.141933	0.0236556	0.122152	0.105374	0.1266	0.0823866	0.21693	0.223689	0.349873	0.178346	0.27452	4.70284e-05	0.0418083	0.0503675	0.000274039	1.25526
PC(O-41:4)	0.00950955	0.0257705	0	0	0	0.211291	0.11677	0.127905	0.135982	0.165437	0	0.0763031	0.102575	0.108259	0.0485351	0.0466143	0.063387	0.102666	0.166047	0.0713208	0.000193752	0.155776	0.207508	0.000774283	1.12858
PC(O-42:1)	0	0	0	0	0.0562092	0.181921	0.169574	0.15543	0.281159	0.199938	0.0199927	0.0808089	0.0694261	0.11098	0.0530581	0.0306933	0.0310119	0.0535832	0.104482	0.095966	4.63371e-06	0.00447617	0.00496271	4.67194e-05	1.23155
PC(O-42:2)	0.186541	0.150413	0.17427	0.333447	0.419523	1.28652	0.918073	1.34461	1.37852	0.972036	0.418758	0.680384	0.589991	0.675987	0.733543	0.348411	0.631461	0.556738	0.48147	0.506559	2.89218e-07	0.00029831	0.000309752	7.55493e-06	1.27557
PC(O-42:3)	0.484325	0.424585	0.471737	0.316411	0.777118	1.92738	2.10064	2.75052	2.23244	1.6078	0.773707	1.36712	1.05043	1.22029	1.25771	0.676505	1.32645	1.11774	1.00625	0.996248	9.91268e-07	0.000993251	0.00106165	1.50451e-05	1.24971
PC(O-42:4)	1.30543	1.31863	1.18298	1.22012	1.93785	4.67047	5.32694	6.68216	5.89043	5.41839	1.70146	3.14716	2.63192	3.86337	2.6274	1.94165	4.37344	3.14304	3.74453	2.82701	1.13182e-06	0.00113068	0.00121218	1.63705e-05	1.23675
PC(O-42:5)	2.73213	4.34448	2.59248	2.22316	4.30027	9.85288	9.86917	16.2426	10.236	11.389	4.00933	7.39577	4.31814	7.11896	5.77045	4.71086	11.7049	6.76243	7.94797	7.04687	9.57532e-05	0.0813903	0.102552	0.000461945	1.14303
PC(O-42:6)	2.18699	2.76964	1.79228	1.25377	2.59015	5.46256	6.93743	9.03639	6.37502	5.45877	2.48627	4.20147	2.60555	3.26284	3.15291	3.48545	6.84052	4.55599	4.19421	3.74582	4.34581e-05	0.0387646	0.0465436	0.000258576	1.15173
PC(O-42:7)	0.830009	1.53807	0.682926	0.226994	0.744381	1.72319	2.61093	3.70061	2.36252	1.68573	1.06383	1.61601	1.00156	0.944998	1.11242	1.41347	2.81882	1.75725	1.21046	1.54024	0.0026056	1	1	0.0064747	1.01085
PC(O-42:8)	0.310709	0.635494	0.220889	0	0.0336461	0.410807	1.05495	1.14318	0.642773	0.473688	0.423605	0.60988	0.280456	0.287242	0.268564	0.7049	1.00277	0.637477	0.403397	0.538983	0.0180591	1	1	0.0351021	0.934035
PC(O-42:9)	0.103158	0.158564	0.044017	0	0	0.179902	0.34684	0.32499	0.348817	0.184982	0.109937	0.163534	0.0599149	0.0591937	0.0628673	0.159956	0.268186	0.254343	0.180606	0.211001	0.000177357	0.14366	0.18995	0.000724999	1.10817
PC(O-43:4)	0	0.0181015	0	0	0	0.116345	0.115	0.108801	0.150971	0.178616	0	0	0.052897	0.0979682	0.0465174	0.0254455	0.0484887	0.038104	0.137165	0.0564668	0.000138014	0.11469	0.147813	0.000612194	1.13031
PC(O-43:5)	0.00918126	0.0434518	0.0133549	0	0.0257869	0.13598	0.173189	0.298134	0.15308	0.329179	0	0.130131	0.0198451	0.245886	0.0537025	0.0119888	0.0995766	0.0980861	0.217858	0.100221	0.00718185	1	1	0.0152011	0.970684
PC(O-44:3)	0.0162051	0.0193574	0	0	0	0.312061	0.20006	0.151524	0.17143	0.256578	0.0209921	0.0794884	0.0206933	0.174933	0.0745962	0.0158177	0.027547	0.062051	0.0794873	0.0708626	2.03135e-05	0.0187844	0.0217558	0.000146998	1.21861
PC(O-44:4)	0.4002	0.447684	0.383544	0.464833	0.827585	1.99342	1.85677	2.77303	2.00665	2.62905	0.663905	1.2235	0.866851	1.53033	1.26999	0.608409	1.46674	0.984381	1.50113	1.08697	4.87517e-06	0.00468991	0.00522131	4.72973e-05	1.22049
PC(O-44:5)	2.88166	3.93491	2.71648	3.34929	5.63399	14.6446	12.642	20.1328	13.6208	19.2801	4.68426	9.10269	5.32402	10.9394	7.45442	4.92235	13.5994	8.27276	11.9881	9.16982	2.94046e-05	0.0267288	0.0314923	0.000192196	1.17318
PC(O-44:6)	2.26824	2.31614	1.82293	1.67108	3.06543	7.39735	9.20384	11.0978	8.54166	9.52595	3.24944	4.95715	3.39536	5.44064	3.82434	3.82031	7.98744	5.363	6.03168	4.74312	7.04528e-07	0.000713687	0.000754549	1.26968e-05	1.23653
PC(O-44:7)	0.95747	1.31426	0.699707	0.248455	0.936046	2.48606	3.20711	4.27092	2.91819	2.59324	1.26325	2.06958	1.18964	1.3653	1.18635	1.61844	3.14813	2.07108	1.7382	1.82896	4.71594e-05	0.0418775	0.0505077	0.000274039	1.15622
PC(O-44:8)	0.416444	0.604962	0.245053	0	0.297853	0.973895	1.38743	1.7728	1.09289	1.01669	0.469623	0.851255	0.397401	0.559847	0.43448	0.759637	1.32167	0.850319	0.837455	0.74409	0.000125085	0.104571	0.133966	0.000567653	1.13401
PC(O-44:9)	0.0630076	0.138247	0.0140404	0	0	0.117295	0.225211	0.30101	0.21696	0.0988749	0.0458966	0.14252	0.0126176	0.0420165	0.014907	0.116007	0.188345	0.190167	0.135604	0.134323	0.00224041	1	1	0.00571305	0.993921
PC(O-46:5)	0.135234	0.175104	0.154852	0.177485	0.36148	1.03222	0.845382	1.37433	0.945781	1.59163	0.217711	0.616621	0.415735	0.899126	0.566536	0.324766	0.828386	0.549858	1.01226	0.655005	0.000139473	0.115503	0.149375	0.000612194	1.13522
PC(O-46:6)	0.324188	0.391139	0.362829	0.332462	0.65702	1.92223	1.70755	2.40765	1.87405	2.67245	0.702374	1.06459	0.830058	1.2583	0.862328	0.667545	1.56672	1.08492	1.51224	1.2864	1.38417e-06	0.0013731	0.00148245	1.85306e-05	1.23062
PC(O-46:7)	0.519192	0.711568	0.466466	0.0448742	0.455587	1.96993	2.16336	3.28683	2.13658	2.05418	0.703795	1.72545	0.776748	1.09153	0.862376	0.829289	2.23569	1.33726	1.30992	1.33695	4.78548e-05	0.0423993	0.0512525	0.000275551	1.16216
PC(O-46:8)	0.319735	0.445362	0.285529	0.109556	0.444904	0.848635	1.29586	1.58271	0.996614	1.1065	0.398187	0.71569	0.407106	0.467292	0.567202	0.507976	1.04491	0.685985	0.66445	0.71748	3.28347e-05	0.0296826	0.035166	0.000209321	1.15818
PC(O-46:9)	0.0685913	0.0438368	0.0387917	0	0	0.195018	0.257998	0.396849	0.180722	0.204381	0.0478354	0.115629	0.0952329	0.0814971	0.0487754	0.100247	0.322025	0.20192	0.204236	0.12273	0.000280935	0.217163	0.300882	0.00100469	1.1191
PE(32:1)	0.0163965	1.08544	0	0.521615	0.37551	0.610108	0.173732	0.0281427	0.193786	0.897806	0.0304925	0.069561	0	0.344515	0.279295	0	0.0991483	0.0271454	0.3221	0.311298	0.402249	1	1	0.430809	0.496015
PE(34:0)	0.0822356	0.737316	0.0478204	0	0.122137	0.210309	0.147655	0.0296497	0.0704297	0.0753366	0.03299	0.0276018	0	0	0.252599	0	0.0454678	0.0864047	0.0492364	0.202053	0.600074	1	1	0.616184	0.358127
PE(34:1)	2.14852	16.716	1.79262	2.74511	5.42109	6.61599	3.90087	1.81835	3.78741	3.56125	1.51694	1.78079	1.62885	2.23314	4.02173	1.64975	2.58753	1.83547	1.65085	4.23687	0.338335	1	1	0.369375	0.497874
PE(34:2)	6.01857	25.1146	2.77932	4.6767	6.85497	11.2995	15.1128	3.9277	8.7358	9.09679	4.75722	3.0398	3.41308	4.18377	6.92684	5.43532	4.58909	3.94774	3.90983	7.20604	0.280496	1	1	0.317895	0.535033
PE(34:3)	0.281388	0.996154	0.0222379	0.136522	0.104598	0.514199	0.827152	0.0788174	0.481865	0.549671	0.0860557	0.0580722	0.0837931	0.0255753	0.247558	0.284788	0.224164	0.174969	0.330354	0.39345	0.141039	1	1	0.179604	0.473733
PE(35:1)	0.0942918	0.818083	0.158112	0.419892	0.203462	0.26801	0.238303	0.168801	0.150462	0.0810003	0.16572	0.120833	0.106337	0.0810931	0.145294	0.0756588	0.0525999	0.135734	0.0410654	0.0680462	0.0749081	1	1	0.111271	0.816806
PE(35:2)	0.578764	1.44342	0.349184	0.700643	0.609401	0.833831	0.996726	0.460204	0.682672	0.326178	0.683065	0.394538	0.654543	0.147798	0.876335	0.456562	0.482475	0.394067	0.273544	0.799689	0.56494	1	1	0.584026	0.512637
PE(36:1)	4.26932	17.0338	3.19648	3.04951	4.93003	4.30656	4.60741	1.11268	3.92173	1.59432	2.00098	1.36792	1.83364	1.5608	2.83357	2.82238	1.79072	2.93842	1.13206	3.47701	0.131162	1	1	0.170272	0.593656
PE(36:2)	24.2626	80.3847	12.7531	16.297	20.7451	25.5617	35.6285	6.6732	23.645	12.6061	13.8377	6.93358	9.7651	8.20045	16.7711	19.0761	11.2492	16.4681	7.70421	19.6862	0.238597	1	1	0.27566	0.470707
PE(36:3)	7.99987	18.8012	2.92866	1.93245	5.21679	9.02302	19.8642	2.4109	9.73985	3.21268	7.14645	1.85758	4.2048	1.75086	5.86282	10.947	3.80989	7.1086	1.85727	7.37719	0.570686	1	1	0.589397	0.279874
PE(36:4)	4.7684	30.2516	2.09621	4.69666	7.32	15.0141	13.8206	5.44367	8.10783	12.6272	4.53252	4.18322	3.04917	6.07402	8.20926	7.19016	6.84752	5.07261	7.33766	11.4806	0.501803	1	1	0.525733	0.296003
PE(36:5)	0.400702	1.37786	0.156999	0.309214	0.402328	1.09551	1.15197	0.249518	0.619376	0.862909	0.288713	0.204447	0.16577	0.475468	0.620512	0.638704	0.354572	0.386809	0.673046	0.804789	0.253496	1	1	0.290368	0.458937
PE(37:4)	0.223625	1.1298	0.0513379	0.0906405	0.435859	0.448418	0.33006	0.112682	0.261528	0.27252	0.0776797	0.0303968	0	0.0313376	0.313443	0.218267	0.115863	0.235983	0.122887	0.37627	0.308393	1	1	0.342624	0.279819
PE(38:3)	2.05311	7.52081	0.92815	1.17902	2.00951	2.19924	2.3184	0.604733	1.28699	0.850369	0.847297	0.706625	0.510671	0.599245	1.57192	1.52873	0.998211	1.0887	0.689152	1.79004	0.22597	1	1	0.263344	0.484493
PE(38:4)	17.1898	88.9559	7.62537	17.9374	23.7884	29.304	21.275	8.19393	13.0229	16.9345	8.02163	8.43967	4.98159	10.5925	18.7613	12.8809	14.1684	10.2092	13.3279	28.2383	0.312485	1	1	0.345674	0.4026
PE(38:5)	3.0623	22.1144	1.6223	2.60654	5.73858	10.9803	6.48519	3.32764	6.67257	5.86521	2.40311	2.21157	2.28109	3.25273	6.86269	3.96769	4.39641	4.089	4.39121	10.8355	0.643638	1	1	0.655262	0.127802
PE(38:6)	4.05381	34.6421	1.37921	2.031	5.57135	10.4895	9.27742	4.77605	5.25334	4.80535	3.3737	3.94375	1.79562	2.47307	6.27094	4.91143	6.39171	3.31829	3.07424	8.6679	0.625314	1	1	0.638428	0.269026
PE(40:4)	0.23756	1.37862	0.110439	0.681915	0.479653	0.439129	0.287111	0.121425	0.225946	0.548003	0.0395468	0.125432	0.0892099	0.282872	0.258721	0.10648	0.165564	0.215922	0.513571	0.510719	0.178884	1	1	0.21996	0.413703
PE(40:5)	0.812135	5.20348	0.43206	1.373	2.13307	1.87763	0.886093	0.328928	0.77731	1.47578	0.360498	0.474107	0.203995	0.909681	0.96535	0.577489	0.633154	0.573776	1.24275	1.9178	0.232745	1	1	0.270651	0.42825
PE(40:6)	4.33598	24.5029	1.42697	1.96543	3.92202	4.24365	5.32986	1.90356	2.42692	1.66302	1.869	2.03943	0.851558	0.937061	2.68151	3.37933	3.44614	1.77362	1.24681	4.57808	0.350602	1	1	0.381989	0.425919
PE(40:7)	0.723708	4.02656	0.321846	0.406614	0.806324	1.18709	1.06403	0.356668	0.720391	0.290102	0.338355	0.321353	0.214065	0.326854	0.736959	0.919354	0.779598	0.649971	0.584234	0.973364	0.435607	1	1	0.460548	0.274625
PE(O-34:1)	0.197395	0.249657	0.18003	0.0727541	0.337655	0.903512	0.652017	0.79835	0.993842	1.02703	0.216044	0.470759	0.332674	0.557165	0.425289	0.170729	0.393466	0.318885	0.353385	0.223036	7.747e-07	0.000782447	0.000829703	1.33133e-05	1.2961
PE(O-34:2)	0.970987	1.41342	1.15916	0.847485	1.64527	3.15847	3.10505	4.15054	4.55914	4.09572	1.35014	1.9842	1.85869	2.3075	2.00489	1.04788	1.83894	1.69252	1.8297	1.70234	2.77912e-07	0.000287094	0.000297644	7.55493e-06	1.2988
PE(O-34:3)	2.09902	2.6082	2.14235	1.57388	2.80779	5.40648	6.26168	6.13764	9.39917	8.31553	2.45497	3.20764	3.49984	3.99167	3.19326	2.43809	3.61408	3.83346	3.98893	3.05284	3.54019e-06	0.0034446	0.00379154	3.82984e-05	1.23337
PE(O-35:3)	0.220378	0.101183	0.14338	0	0.174612	0.498152	0.706153	0.319005	0.680962	0.693986	0.243733	0.209426	0.257947	0.37078	0.200167	0.173356	0.212964	0.281013	0.347138	0.247139	3.42497e-05	0.0309275	0.0366814	0.000216926	1.18928
PE(O-36:2)	0.740732	1.05367	0.908022	0.4191	1.51821	3.13594	2.47253	3.69473	3.94642	3.06593	1.00491	1.5991	1.54846	1.57323	1.97935	0.759299	1.81204	1.4451	1.59307	1.56542	1.8957e-06	0.00186727	0.0020303	2.33368e-05	1.25617
PE(O-36:3)	3.64249	4.51716	3.93698	3.54625	5.80324	11.0918	11.2517	12.0623	16.1398	14.2768	4.50655	5.7866	5.82486	7.67315	6.59158	4.36766	7.04385	7.09232	7.80389	6.06078	4.44519e-07	0.000454743	0.00047608	9.69804e-06	1.2595
PE(O-36:4)	2.47167	4.62575	2.4085	1.87159	3.54437	7.47777	6.68183	9.64288	9.56948	9.3639	2.68345	5.12277	3.84732	4.79845	4.35147	3.58773	7.35913	5.14058	5.99753	4.77343	1.52104e-05	0.0142674	0.0162904	0.00012157	1.17465
PE(O-36:5)	5.13918	10.9101	5.3639	5.91765	8.24638	16.4995	15.2861	25.8874	22.4619	25.7917	5.63862	12.6673	8.44287	13.8295	9.25377	8.13282	19.9284	12.8001	18.6065	11.4566	0.000337114	0.257218	0.361049	0.00116844	1.08829
PE(O-36:6)	0.504725	0.601729	0.513421	0.061442	0.536827	1.62726	1.72207	1.84301	2.51975	1.99032	0.653638	0.797703	0.809009	1.11992	0.943878	0.805478	1.39335	1.43813	1.4765	1.29134	9.55577e-07	0.000959399	0.00102342	1.49685e-05	1.23512
PE(O-37:5)	0.641675	0.933624	0.498209	0.0820201	0.736336	1.6801	2.03949	1.90553	1.98292	2.47566	0.597135	0.853032	0.670373	1.3636	1.00182	1.01951	1.62366	1.02338	1.87447	1.21542	2.01043e-05	0.0186166	0.0215318	0.000146998	1.16931
PE(O-37:6)	0.112153	0.0982095	0.0655469	0	0.105296	0.255157	0.50552	0.221418	0.425691	0.41778	0.0581627	0.081513	0.0845552	0.19076	0.122193	0.250338	0.259702	0.236079	0.35951	0.19549	5.00606e-05	0.0442536	0.0536149	0.000285186	1.12451
PE(O-38:2)	0.0417657	0.0952319	0.0560029	0	0.099865	0.392304	0.370985	0.41579	0.464419	0.322283	0.100106	0.0826973	0.102648	0.160427	0.145296	0.051609	0.196458	0.152163	0.17934	0.136448	2.39388e-08	2.53033e-05	2.56384e-05	1.70923e-06	1.28401
PE(O-38:3)	0.309478	0.273559	0.250343	0	0.447577	0.905445	1.11854	1.35974	1.39862	1.07012	0.353991	0.704977	0.465069	0.531166	0.429531	0.361162	0.613051	0.547178	0.648419	0.50181	7.11303e-07	0.000719839	0.000761806	1.26968e-05	1.25263
PE(O-38:4)	0.948337	1.67796	1.00805	1.28662	1.88727	3.92366	2.79333	5.43257	4.15275	5.00179	0.961501	2.7757	1.68498	2.84203	2.13024	1.23116	3.51741	2.03863	3.29583	2.23934	0.000335281	0.256155	0.359086	0.00116586	1.10341
PE(O-38:5)	8.98298	16.1167	9.02686	11.1418	18.3464	34.2337	27.0561	42.5768	35.3312	47.3912	10.1844	21.5702	13.2238	26.1347	19.4218	13.7215	30.0704	20.1842	33.9095	21.8167	0.000229458	0.181042	0.24575	0.000868373	1.10505
PE(O-38:6)	8.17518	17.6621	7.71716	7.58289	12.8744	26.2612	23.041	32.8826	30.6762	35.8896	9.19979	17.0897	10.5431	19.7442	15.1658	14.2682	28.6266	20.1111	29.3266	20.2476	0.000115487	0.0971244	0.123686	0.000535356	1.12363
PE(O-38:7)	5.04152	8.35457	3.24517	2.64127	4.11983	9.37817	15.3453	16.8947	12.995	11.4909	5.94411	8.48604	4.29438	5.91313	5.29961	8.26264	13.9879	7.88468	8.42086	6.35599	0.000281426	0.217261	0.301407	0.00100469	1.08147
PE(O-39:5)	0.105089	0.0992686	0.043403	0	0.146218	0.328084	0.354068	0.292523	0.410851	0.609912	0.0470668	0.188768	0.0374221	0.252903	0.126995	0.108689	0.358093	0.209796	0.330466	0.187496	0.000471943	0.349238	0.505451	0.00152244	1.06713
PE(O-39:6)	0.156311	0.180513	0.108177	0	0.202218	0.578899	0.543603	0.431051	0.557145	0.817058	0.21261	0.297901	0.105276	0.433746	0.251794	0.284203	0.454914	0.287242	0.521887	0.343345	8.37714e-05	0.0721272	0.0897192	0.00042372	1.14591
PE(O-39:7)	0.363457	0.38087	0.175669	0	0.160812	0.468982	0.997009	0.91078	0.694002	0.614702	0.2725	0.333652	0.144728	0.219967	0.217124	0.472098	0.640724	0.424797	0.389002	0.290861	0.000179394	0.144951	0.192131	0.00072777	1.063
PE(O-40:3)	0.0440258	0.0154864	0.0265478	0	0	0.229461	0.353707	0.374184	0.406529	0.303956	0.0324873	0.105951	0.0778504	0.0489698	0.0369371	0.0436796	0.122483	0.0967898	0.124388	0.0652774	1.21063e-08	1.28205e-05	1.29658e-05	9.97371e-07	1.28455
PE(O-40:4)	0.112851	0.0855064	0.106062	0	0.15089	0.578618	0.550631	0.798635	0.588022	0.78774	0.15963	0.329224	0.0615069	0.357123	0.228432	0.153645	0.518978	0.217696	0.375196	0.252246	6.41606e-06	0.00614658	0.00687159	6.01852e-05	1.20299
PE(O-40:5)	0.750981	1.43116	0.748214	0.96563	1.69309	3.40472	2.62437	4.21745	3.25662	5.33242	1.16364	1.99119	1.03276	2.59727	1.97138	1.13103	2.90568	1.69891	3.29271	2.11375	0.000494353	0.364833	0.529453	0.00158519	1.08513
PE(O-40:6)	1.69809	2.48053	1.43574	1.40068	3.18077	6.179	5.15377	6.73461	6.22375	8.0745	1.84244	3.63999	2.20028	3.82049	3.28768	2.49258	4.5087	3.6386	5.49447	3.8176	1.33969e-05	0.0126333	0.0143481	0.000111226	1.17564
PE(O-40:7)	4.14311	6.20656	2.93243	1.87934	3.96984	8.56034	12.9096	13.5426	11.4389	9.76433	4.81302	7.01789	3.49902	4.38566	4.7544	6.20415	10.6627	6.92897	6.6951	5.54956	3.07516e-05	0.027861	0.032935	0.000198403	1.1404
PE(O-40:8)	2.24061	4.12947	1.37851	0.333932	1.5147	3.57331	6.86204	7.00304	5.29127	3.71312	2.65448	3.37756	1.73227	1.49877	1.96442	4.45735	6.55346	4.26744	2.86653	2.86879	0.00361495	1	1	0.00838461	0.973718
PE(O-42:5)	0.0979243	0.159358	0.0288904	0.15044	0.0780601	0.469431	0.386703	0.448603	0.36623	0.670919	0.0451332	0.15589	0.0689774	0.213782	0.239786	0.175718	0.253098	0.183935	0.389758	0.229984	3.75147e-05	0.0337257	0.0401782	0.000232244	1.13243
PE(O-42:6)	0.123759	0.102956	0.0780041	0	0.294612	0.565863	0.573301	0.632405	0.450937	0.723381	0.120329	0.267416	0.0955203	0.260628	0.27486	0.17332	0.542748	0.26277	0.470573	0.397739	3.85755e-05	0.0346408	0.0413143	0.000236702	1.14365
PE(O-42:7)	0.322765	0.344715	0.111744	0	0.275725	0.737002	1.07208	1.09304	0.709894	0.79078	0.240064	0.472175	0.154971	0.166627	0.322527	0.437862	0.791969	0.431429	0.433121	0.359794	2.44392e-05	0.0224352	0.0261743	0.000169963	1.13156
PE(O-42:8)	0.110443	0.207833	0.0115968	0	0	0.208475	0.50386	0.40447	0.261989	0.268612	0.0912889	0.219333	0.0817346	0	0.0561886	0.169826	0.34923	0.218138	0.140833	0.114937	0.0022395	1	1	0.00571305	0.984428
PE(O-44:6)	0.0188564	0.0326215	0.028251	0	0	0.358583	0.237168	0.259622	0.175367	0.412777	0.0597899	0.0372773	0.127118	0.120238	0.0176813	0.0513379	0.227676	0.107135	0.167058	0.136642	2.961e-05	0.0268563	0.0317123	0.000192196	1.15808
S1P(d18:0)	1.45719	3.45706	2.7	9.58874	6.82701	1.93707	2.51632	2.41624	2.08643	0.755628	3.55311	5.21683	2.57581	3.73668	4.04847	2.68765	3.7221	2.38972	1.30686	2.01223	0.0898095	1	1	0.126561	0.80702
S1P(d18:1)	0.111224	0.210664	0.280628	0.970621	0.872113	0.182215	0.934864	1.22302	0.284817	1.84935	0	0	0	0.558199	1.62344	1.985	2.12906	3.17292	3.15599	2.55947	8.47396e-05	0.0727913	0.0907561	0.00042372	1.40184
SM(d28:1)	0.495176	0.935282	0.789168	3.9541	1.58961	1.15619	0.780136	1.44892	1.37306	0.552303	1.32925	1.44558	1.27571	1.49287	1.31143	0.775807	1.42418	0.526668	0.511555	0.83138	0.439899	1	1	0.464169	0.62038
SM(d29:1)	0.165394	0.354223	0.224883	0.912385	0.557356	0.402099	0.230873	0.555337	0.460148	0.163403	0.491219	0.432119	0.543558	0.48081	0.458717	0.274448	0.411404	0.189917	0.186986	0.295118	0.293681	1	1	0.329436	0.650833
SM(d30:0)	0.224208	0.449912	0.315929	1.89852	0.66749	0.51803	0.469127	0.613067	0.563386	0.189409	0.638778	0.554885	0.568947	0.625394	0.672958	0.24694	0.435187	0.241639	0.214507	0.323869	0.306499	1	1	0.340873	0.723485
SM(d30:2)	0.0793474	0.285201	0.172455	0.321562	0.325858	0.373878	0.225875	0.44512	0.620892	0.221396	0.171025	0.24806	0.33737	0.291073	0.184707	0.141821	0.190667	0.209343	0.164858	0.229148	0.0673374	1	1	0.103026	0.901594
SM(d31:1)	0.595932	1.09606	0.960071	2.02972	1.4821	3.92578	2.55513	4.55908	5.40649	3.92385	1.01086	2.4965	2.36689	2.3543	2.28364	0.392649	1.01677	0.682474	0.546015	0.655613	3.17212e-06	0.00309916	0.00339734	3.57615e-05	1.36517
SM(d32:0)	0.744992	0.757331	0.981849	1.27109	2.11211	5.44963	3.71288	5.03068	5.92899	4.06552	1.24603	2.1323	2.4096	3.16538	2.7342	0.200402	0.81217	0.294686	0.414769	0.427827	7.90374e-08	8.31473e-05	8.4649e-05	3.87172e-06	1.41769
SM(d32:1)	28.4186	44.2828	40.4629	59.5128	64.9267	163.841	128.449	209.298	237.444	206.426	47.8827	109.497	97.1972	143.962	90.1864	11.0068	45.008	21.222	27.2298	21.7842	6.77717e-07	0.000687883	0.000725835	1.2531e-05	1.37566
SM(d32:2)	1.48772	3.15323	1.78408	2.19674	3.80015	9.65754	6.79829	10.6434	10.9281	7.34729	2.37317	5.64697	4.32167	4.72753	5.31543	1.73369	3.16117	2.90298	2.33299	3.34752	1.23104e-06	0.00122365	0.00131844	1.69031e-05	1.31785
SM(d33:0)	0.15506	0.109819	0.117727	0.115027	0.416863	1.17361	0.881998	1.06561	1.02028	0.639999	0.442955	0.424831	0.441009	0.461999	0.543628	0.0165457	0.110549	0.0949224	0.0645218	0.0750334	2.64452e-08	2.79261e-05	2.83228e-05	1.77017e-06	1.41416
SM(d33:1)	16.2045	22.4508	19.8135	27.8343	39.21	96.4063	78.6821	121.876	120.111	85.0923	29.4933	62.3734	50.4296	70.2914	51.6981	5.56345	27.345	9.64724	12.7474	12.3145	1.52944e-07	0.00015952	0.000163803	5.64836e-06	1.3949
SM(d33:2)	0.506669	0.735326	0.418507	0.417693	1.04756	2.81815	1.87255	2.81425	2.96191	1.81146	0.673491	1.24958	1.14188	1.27575	1.28298	0.270998	0.828355	0.47847	0.470279	0.607128	6.02009e-07	0.000612846	0.000644752	1.19399e-05	1.35082
SM(d34:0)	14.6993	8.29666	11.0343	16.2478	31.3984	78.5731	75.9066	77.73	68.2202	45.963	32.1839	38.5453	33.3572	40.6809	42.8563	4.03761	12.0093	3.84323	6.46703	7.08277	1.96879e-08	2.08298e-05	2.10858e-05	1.50613e-06	1.42379
SM(d34:1)	318.306	360.552	326.405	535.106	709.925	1656.07	1554.89	2138.72	1900.41	1253.08	607.539	1081.62	843.574	1209.35	912.611	128.784	481.327	164.199	253.988	241.591	1.48148e-07	0.000154814	0.000158666	5.64836e-06	1.39572
SM(d34:2)	42.6253	63.0331	39.9659	58.6803	87.7205	221.873	185.961	239.259	217.999	151.238	68.8719	121.568	93.3887	135.269	117.23	32.2371	79.6587	38.23	46.5413	57.3827	1.79997e-07	0.000187196	0.000192776	6.02426e-06	1.3691
SM(d34:3)	0.166592	0.281825	0.183309	0	0.230298	0.968317	0.807705	0.905008	1.02795	0.665094	0.305199	0.52098	0.43094	0.547882	0.568988	0.232133	0.42916	0.308671	0.239453	0.433551	3.47287e-07	0.000357011	0.000371944	8.3898e-06	1.27821
SM(d35:0)	0.222027	0.107512	0.191512	0.187251	0.73971	1.70814	1.30915	1.57142	1.29768	0.929492	0.592246	0.691869	0.583828	0.751333	1.07661	0.128272	0.284111	0.119917	0.154539	0.15031	9.64356e-07	0.000967249	0.00103283	1.49685e-05	1.35578
SM(d35:1)	7.53262	8.11382	7.50969	12.3492	18.7912	45.6113	39.9584	50.992	47.248	30.9733	14.9107	25.3852	20.7404	28.983	24.3813	3.57279	11.4672	4.39664	7.37697	7.02503	6.89708e-08	7.26262e-05	7.38677e-05	3.87172e-06	1.39822
SM(d35:2)	1.08928	1.32535	0.982929	1.10019	2.18219	5.7062	4.67229	5.62753	5.68236	3.28689	1.89843	2.5404	2.46884	2.68635	2.96448	0.771884	2.00178	1.0189	1.02294	1.56942	3.0999e-07	0.00031929	0.000332	7.90476e-06	1.35246
SM(d36:0)	1.66406	1.10851	1.09042	3.11619	5.13017	12.0739	8.61991	10.076	7.13631	7.81262	3.55149	5.13408	3.45443	8.2032	7.15679	0.725057	1.5003	0.625183	1.73077	1.64832	7.64075e-06	0.00729692	0.00818325	6.99423e-05	1.32608
SM(d36:1)	58.7608	52.1561	46.9952	104.39	142.323	330.223	301.551	336.431	273.3	252.347	116.091	168.297	123.756	233.746	185.016	30.4349	76.8415	31.4089	69.6379	56.963	7.92593e-08	8.33015e-05	8.48867e-05	3.87172e-06	1.39633
SM(d36:2)	29.5072	30.7079	19.7779	41.9364	66.3092	151.374	126.8	130.521	102.777	116.806	50.0869	66.1404	45.5377	96.5432	83.4121	22.1564	45.5725	19.5143	37.571	40.8164	1.01144e-06	0.00101144	0.00108325	1.50451e-05	1.34573
SM(d36:3)	1.94239	2.48397	1.49714	2.70446	3.25925	7.71487	8.50817	7.78549	7.55846	4.35885	3.03004	4.3532	3.26541	3.4867	4.259	2.33393	3.76259	2.44988	1.78014	3.10168	3.50831e-06	0.00341709	0.0037574	3.82984e-05	1.29323
SM(d37:0)	0.122714	0.0700578	0.107966	0	0.304615	0.868544	0.564691	0.881051	0.604417	0.487849	0.248598	0.342577	0.220305	0.640593	0.584689	0.0125437	0.0780015	0.0266857	0.105269	0.0813115	1.47557e-05	0.0138704	0.0158034	0.000119723	1.28014
SM(d37:1)	4.39553	3.72924	3.61461	5.43201	10.8929	27.0563	23.0478	26.1719	21.4015	15.3452	8.7221	12.9858	9.41621	13.3973	14.3256	2.59867	5.95996	3.01094	4.56569	5.11258	2.62554e-07	0.000271743	0.000281195	7.55493e-06	1.37225
SM(d37:2)	0.871385	0.932762	0.630737	0.799076	1.97933	4.86419	3.96606	4.17109	3.66842	2.54745	1.45649	2.16226	1.74372	1.84285	2.41991	0.718043	1.33464	0.640768	0.799463	1.32966	1.19888e-06	0.00119288	0.001284	1.66753e-05	1.33811
SM(d37:3)	0.042242	0.015126	0.027392	0	0.136191	0.315129	0.412326	0.204607	0.294889	0.293606	0.144499	0.106725	0.0837273	0.0970706	0.182721	0.034172	0.117882	0.0423969	0.108036	0.102685	4.80718e-06	0.00462931	0.00514849	4.72338e-05	1.26712
SM(d38:0)	0.89764	0.681918	0.816069	1.13184	2.41487	5.78134	5.16015	6.7287	5.77433	3.4927	1.82702	3.45598	2.84746	3.43109	3.43519	0.441606	1.3094	0.613471	0.834529	1.05631	3.60346e-07	0.000369715	0.000385931	8.3898e-06	1.35833
SM(d38:1)	49.9937	53.6503	60.1303	67.5667	110.864	256.167	248.843	348.617	327.367	168.085	103.09	177.415	156.662	156.095	144.083	32.2534	80.535	53.6895	57.8307	53.2659	1.16168e-06	0.00115703	0.00124416	1.63705e-05	1.34231
SM(d38:2)	19.8329	17.5271	13.3877	17.8785	42.3902	95.3548	80.2305	84.7661	67.2283	50.1393	33.3676	41.5501	31.2103	42.3895	53.8034	15.7666	28.2531	15.024	20.2956	28.4209	4.90196e-06	0.00471079	0.00525	4.72973e-05	1.30861
SM(d38:3)	0.94841	0.973575	0.505528	0.817786	1.52392	3.34601	3.99892	3.46426	2.76393	2.44664	1.52374	1.9435	1.28937	1.95092	1.76213	0.896746	1.62528	0.73337	0.899132	1.13267	7.83134e-07	0.000790182	0.000838737	1.33133e-05	1.32473
SM(d39:0)	0.179744	0.143262	0.231445	0.179978	0.563471	1.65175	1.32944	2.08115	1.46706	1.01019	0.527094	0.485284	0.68742	0.917277	0.92103	0.116471	0.214579	0.20374	0.234103	0.272119	6.78614e-07	0.000688114	0.000726795	1.2531e-05	1.34614
SM(d39:1)	16.2056	19.7412	20.9742	21.6419	38.4276	91.852	81.4141	132.433	117.154	56.6001	33.6138	67.3079	57.8887	56.2799	52.1579	11.3399	30.2907	19.7932	20.6323	19.7768	8.16002e-06	0.0077765	0.00873939	7.34402e-05	1.29777
SM(d39:2)	2.60978	2.58201	2.11905	2.64351	6.00268	13.2421	10.5005	12.9169	10.5871	7.86684	4.4402	6.52342	4.96471	7.23156	7.49522	1.97437	4.07562	2.40562	3.24461	4.15059	1.60122e-06	0.00158361	0.00171491	2.06615e-05	1.32246
SM(d39:3)	0.163273	0.0806429	0.0755875	0	0.236017	0.466078	0.537882	0.766019	0.570053	0.562388	0.246858	0.356201	0.248782	0.250037	0.323255	0.0725906	0.188792	0.0531617	0.146883	0.170195	2.77654e-07	0.000287094	0.000297367	7.55493e-06	1.33828
SM(d40:0)	1.25639	0.976852	1.29123	1.60568	3.04346	8.99787	8.59061	13.6206	9.51212	7.1395	3.14309	6.5792	4.32669	4.89439	4.33335	0.66362	1.7868	0.98899	1.18991	1.37077	2.50951e-07	0.000259986	0.000268769	7.4658e-06	1.36421
SM(d40:1)	91.7847	107.554	117.905	109.166	187.878	462.316	486.03	796.384	690.817	256.698	204.18	414.806	345.966	264.087	265.871	61.9314	158.747	106.801	85.6597	92.1797	6.00623e-05	0.0527347	0.0643267	0.000331581	1.25186
SM(d40:2)	74.6429	89.7698	74.408	94.2808	151.186	317.576	306.993	479.285	374.048	207.268	133.909	249.159	184.039	212.921	188.393	63.3103	155.097	88.472	101.21	101.982	2.06699e-05	0.0190577	0.0221375	0.000147583	1.26298
SM(d40:3)	5.03184	5.7374	3.29179	6.45437	8.31455	18.7762	21.1287	26.6848	17.181	16.7886	8.41731	14.2383	7.8296	15.4442	10.8574	3.83381	9.32452	3.90846	7.47284	6.05577	3.44358e-06	0.00336093	0.00368807	3.82984e-05	1.30176
SM(d41:0)	0.35308	0.231151	0.247731	0.3372	1.00778	2.5948	2.22943	3.14471	2.05557	2.00872	0.833035	1.58072	0.852472	1.26674	1.3983	0.199062	0.337396	0.195286	0.291652	0.382432	7.95312e-08	8.35077e-05	8.51779e-05	3.87172e-06	1.38467
SM(d41:1)	38.0391	42.5363	41.8357	40.1813	88.5373	204.315	192.048	294.257	241.345	91.1152	86.1811	159.02	123.089	105.37	121.409	26.4183	59.0439	36.912	32.1706	42.8914	3.48378e-05	0.031354	0.0373113	0.000216926	1.26785
SM(d41:2)	33.5672	37.7389	29.0282	40.1378	75.883	158.509	146.729	208.964	149.535	90.5915	62.936	108.121	73.0906	95.5781	94.1738	28.2862	62.3806	33.9816	43.6654	49.7098	1.33333e-05	0.0125866	0.0142799	0.000111226	1.27835
SM(d41:3)	2.99626	3.19358	2.0429	4.48784	6.08742	12.765	11.9509	17.6546	10.7273	10.138	5.26517	8.76583	4.96887	9.58215	7.59794	2.58993	5.65321	2.41279	4.91909	4.54527	1.4365e-05	0.0135174	0.0153849	0.000117442	1.27146
SM(d42:0)	0.273684	0.194141	0.361091	0.570239	0.702481	2.00089	2.1824	4.06876	2.7715	2.33678	0.737912	1.82538	1.10155	1.39725	1.07229	0.243271	0.487593	0.318107	0.344829	0.291845	2.31407e-06	0.00227242	0.00247837	2.75374e-05	1.32759
SM(d42:1)	52.8357	69.0854	78.0345	58.9961	105.796	336.125	394.47	676.009	547.366	181.549	128.663	330.826	261.1	142.538	147.719	38.9499	101.346	71.402	40.1358	48.859	0.00016771	0.136683	0.179617	0.0006989	1.22355
SM(d42:2)	191.4	201.152	151.685	216.636	360.815	792.104	877.456	1264.62	813.409	500.979	377.276	668.339	408.655	530.295	470.574	152.661	353.12	166.374	220.818	222.79	2.67184e-05	0.0244473	0.0286154	0.000181891	1.26143
SM(d42:3)	88.0681	95.8165	55.1695	98.8984	161.119	327.102	352.921	477.669	270.527	222.967	150.209	246.606	131.411	219.704	192.549	84.1389	177.906	72.0516	124.188	126.233	6.96314e-05	0.0607882	0.0745752	0.00037475	1.22209
SM(d42:4)	8.69294	9.03375	5.02837	8.70989	13.1728	28.5727	35.6383	42.2909	32.0926	19.8359	13.9965	22.2733	11.6966	21.3379	16.4109	7.81535	16.2893	6.07846	12.131	10.5081	1.7378e-05	0.0161789	0.0186119	0.000131999	1.25844
SM(d42:5)	0.581789	0.651283	0.359258	0.700488	0.884114	2.11006	3.49315	2.09835	2.1311	1.87127	1.64939	1.49194	0.69565	2.24188	0.972462	0.88994	1.54007	0.469257	0.933969	1.29504	0.000414903	0.312422	0.444361	0.00139048	1.12226
SM(d42:6)	0.291353	0.448765	0.168093	0	0.282442	0.708449	1.11109	1.09763	0.368345	0.328176	0.560388	0.661053	0.172826	0.308322	0.280437	0.530133	0.96415	0.243327	0.140059	0.448048	0.0891681	1	1	0.125988	0.768739
SM(d43:0)	0.0297474	0	0.0345029	0	0	0.142165	0.133906	0.246005	0.174588	0.155092	0	0.116412	0.0466378	0	0.0617451	0	0.0142974	0.00921595	0.0903501	0.0315148	2.8877e-05	0.0263069	0.0309273	0.000191201	1.22679
SM(d43:1)	3.15447	3.61748	3.93246	2.96922	6.4923	17.4194	19.1396	32.0679	26.1743	8.74587	8.04466	17.5067	12.6304	8.01081	9.82815	2.31306	6.15467	3.75873	2.36557	3.6549	0.000153891	0.126499	0.164818	0.000659271	1.21648
SM(d43:2)	9.11973	8.44989	5.77441	8.42164	18.3706	42.1105	43.6159	58.1402	33.2743	24.0899	17.3521	30.1454	16.2178	22.3296	24.734	6.71148	14.708	6.22813	9.04387	11.2158	2.14791e-05	0.0197822	0.0230041	0.000152345	1.27403
SM(d43:3)	1.92745	1.97301	1.09951	1.95171	3.97244	8.79963	8.51841	10.8126	6.51953	6.53017	3.66553	5.15737	2.98027	5.60869	4.8605	1.61822	3.35044	1.4391	2.78921	2.97416	2.87293e-06	0.0028126	0.00307691	3.30851e-05	1.30196
SM(d44:1)	0.25929	0.288557	0.349043	0.462745	0.553649	1.69342	2.26277	3.16048	2.52649	1.18518	0.822747	1.90398	1.3606	0.920027	1.00822	0.270222	0.637048	0.375071	0.341194	0.354223	2.48892e-05	0.0228234	0.0266564	0.000171977	1.25589
SM(d44:2)	1.16148	0.943492	0.817003	1.10482	1.92884	5.45269	6.51018	9.04702	5.5229	4.0642	2.44608	4.71731	2.55778	3.37064	2.80937	0.860189	2.26079	0.895274	1.3286	1.2628	6.46246e-06	0.00618457	0.0069213	6.01852e-05	1.28879
SM(d44:3)	0.919495	0.704782	0.58393	0.841805	1.42582	3.37628	4.37777	5.85358	3.46062	2.81549	1.6496	3.19322	1.54562	2.01121	1.96291	0.752223	1.79225	0.839483	0.911223	1.09768	1.72836e-05	0.0161083	0.0185107	0.000131999	1.26183
SM(t32:1)	0.177127	0.285823	0.181649	0.155293	0.300588	0.817421	0.753881	1.51056	1.41196	1.53537	0.250297	0.816713	0.531109	0.694193	0.347876	0.00958113	0.216198	0.0898956	0.126528	0.0695757	5.15606e-06	0.00494981	0.00552214	4.93048e-05	1.33361
SM(t32:2)	0.0243129	0.00992942	0.045927	0	0.0172683	0.12901	0.154687	0.173382	0.193284	0.155184	0.0341708	0.0880771	0.078843	0.0962797	0.0809117	0.0673537	0.0661798	0.0167809	0.0410025	0.0432606	1.21721e-07	0.00012732	0.000130363	5.01396e-06	1.30183
SM(t33:1)	0.123915	0.109831	0.13879	0.114053	0.299088	0.73869	0.578482	0.942541	0.961283	0.891139	0.143404	0.498152	0.344912	0.491749	0.334391	0	0.180725	0.0579498	0.0833102	0.045667	1.4917e-07	0.000155733	0.000159761	5.64836e-06	1.39046
SM(t34:0)	0.42806	0.558178	0.660922	0.88071	0.961705	2.75762	2.25183	3.9336	4.78098	3.43999	0.858951	1.98283	1.78228	1.99567	1.62884	0.0777366	0.510818	0.231528	0.221348	0.198964	6.33763e-07	0.000644537	0.000678761	1.22144e-05	1.37961
SM(t34:1)	1.46565	1.3948	1.27237	1.66062	3.12749	8.73175	8.17892	11.3161	9.68965	9.55273	2.8307	5.52861	3.68499	4.60721	4.76515	0.47009	1.80185	0.717194	0.900906	1.00723	3.64314e-10	3.89452e-07	3.9018e-07	1.3006e-07	1.43707
SM(t34:2)	0.395137	0.567558	0.275626	0.341317	0.70283	1.79581	1.73522	2.17883	1.8729	1.7638	0.549866	0.998223	0.865729	0.924319	1.04152	0.269242	0.794446	0.332935	0.283794	0.375398	5.18633e-09	5.51307e-06	5.55456e-06	6.17174e-07	1.39835
SM(t35:1)	0.0564388	0	0.0541605	0	0.0551567	0.363454	0.280953	0.507817	0.408342	0.375125	0.0661899	0.283445	0.0773984	0.250467	0.145033	0	0.0500202	0.00638384	0.0330533	0.0093144	4.94742e-07	0.000504637	0.000529869	1.01898e-05	1.34909
SM(t36:0)	0.0168018	0.0353083	0.0337988	0.0478834	0.101226	0.567469	0.350611	0.32955	0.497	0.40523	0.041128	0.162491	0.0937547	0.317585	0.303981	0	0.0146847	0	0.0403	0.0225934	1.85692e-06	0.00183278	0.00198876	2.33368e-05	1.34053
SM(t36:1)	0.156149	0.0619165	0.130072	0	0.566545	1.39522	0.995153	1.06221	0.867975	1.30349	0.243651	0.505345	0.294416	0.677519	0.668633	0.0111963	0.123939	0.0873062	0.13685	0.131517	7.41107e-07	0.000749259	0.000793725	1.30119e-05	1.36034
SM(t36:2)	0.113275	0.127026	0.0940934	0.075549	0.178339	0.412873	0.408326	0.506412	0.411951	0.391842	0.149401	0.11063	0.119446	0.261503	0.276638	0.0801795	0.161136	0.0901717	0.103846	0.123391	1.17672e-07	0.00012332	0.000126026	5.01396e-06	1.35623
SM(t37:1)	0	0	0	0	0	0.182353	0.119117	0	0.110287	0.122577	0	0.0213767	0	0	0.0228073	0	0	0.00743566	0.0173104	0	0.000292734	0.225698	0.313518	0.00104159	1.15102
SM(t38:1)	0.0705806	0.0575886	0.0502619	0	0.203875	0.627075	0.443788	0.429999	0.644512	0.436584	0.0272647	0.137727	0.200035	0.293244	0.2638	0.038758	0.100425	0.0390321	0.136017	0.0785549	1.30746e-06	0.00129831	0.00140029	1.77252e-05	1.31877
SM(t38:2)	0.033522	0.0163991	0.0436129	0	0.0695384	0.327592	0.155439	0.186594	0.0924177	0.137076	0.0436114	0.122254	0.028341	0	0.131976	0.0143705	0.0469358	0.021899	0.0460145	0.0388325	0.00190627	1	1	0.00501626	1.11419
SM(t39:1)	0.0773052	0	0.0991602	0	0.0654722	0.349587	0.445249	0.587799	0.730854	0.20974	0.0946109	0.249855	0.205256	0.137022	0.157417	0.0108869	0.0273951	0.0525716	0.0416109	0.0420994	3.24731e-05	0.0293881	0.0347787	0.000208255	1.26928
SM(t40:0)	0.126995	0.178865	0.330478	0.0457322	0.432976	0.830711	0.906709	1.79285	1.83636	0.458166	0.379223	0.910207	1.09782	0.530154	0.50433	0.106282	0.294101	0.326322	0.150445	0.198904	0.00168881	1	1	0.00454451	1.10529
SM(t40:1)	0.43831	0.429776	0.488834	0.381933	0.872139	1.98134	2.38667	3.05224	3.01937	1.44329	0.736649	1.57918	1.27092	1.47149	1.23609	0.31109	0.841871	0.517208	0.541565	0.461709	4.52405e-06	0.00437475	0.00484525	4.61453e-05	1.2983
SM(t40:2)	0.116424	0.123232	0.121721	0	0.435809	0.823962	0.751401	1.10676	0.716823	1.54744	0.246261	0.48667	0.240378	0.421762	0.414675	0.140221	0.244524	0.1588	0.249856	0.242395	2.1987e-05	0.0202281	0.0235481	0.000154922	1.25202
SM(t41:0)	0.0637457	0.0824835	0.104728	0	0.214437	0.557307	0.499327	0.802418	0.91044	0.154345	0.137323	0.341072	0.406136	0.189115	0.215553	0.0224213	0.162414	0.11533	0.0320593	0.0807293	0.000564882	0.412364	0.604988	0.00176897	1.17456
SM(t41:1)	0.230899	0.233226	0.232232	0.0605416	0.417523	0.998255	1.29377	1.79163	1.58728	0.534687	0.486144	0.909585	0.636905	0.384488	0.603446	0.166033	0.33416	0.248555	0.205447	0.288194	7.79653e-05	0.0676739	0.0835009	0.000407895	1.23431
SM(t41:2)	0.170156	0.201564	0.184899	0	0.326344	0.833736	1.04036	1.09189	0.805235	0.374368	0.3242	0.62139	0.454863	0.388137	0.419247	0.1566	0.30824	0.192322	0.220236	0.216414	4.02163e-05	0.0359534	0.0430717	0.000240717	1.23609
SM(t42:0)	0.0694705	0.109258	0.188851	0.0680199	0.193844	0.531858	0.603858	1.35076	1.39767	0.334846	0.267058	0.819593	0.685997	0.273663	0.393105	0.0735978	0.318544	0.226453	0.0469164	0.112169	0.00325013	1	1	0.00770107	1.06039
SM(t42:1)	1.06233	1.06005	1.18686	1.43667	2.3429	5.98554	5.97196	8.70466	6.45966	3.12102	2.48885	4.8276	3.51957	3.57939	3.06206	0.829571	2.09317	1.23273	1.33892	1.26283	1.65005e-05	0.015428	0.0176721	0.000128993	1.27212
SM(t42:2)	1.13331	0.813256	0.884974	0.969907	1.66189	4.48576	5.34508	6.84696	5.53701	2.75532	2.25538	3.45422	2.03529	2.66347	2.58908	1.07505	1.74619	1.05199	1.17095	1.15513	4.10554e-06	0.00398238	0.00439704	4.31082e-05	1.29576
SM(t42:3)	0.36176	0.191484	0.1346	0.106197	0.674611	1.11755	1.3987	2.506	0.719673	0.61868	0.576608	0.587882	0.247954	0.602424	0.659119	0.324924	0.507772	0.265663	0.424287	0.382488	0.00618685	1	1	0.0134951	1.03009
SM(t43:1)	0	0.0121797	0.0122118	0	0	0.0993566	0.134603	0.385099	0.193768	0.090206	0	0.22474	0.0606547	0	0.0503695	0	0.0184038	0.0421613	0.0332549	0.0126442	0.00975839	1	1	0.02006	1.00462
LPE(12:0)	0.507865	0.884645	0.920099	3.20459	1.98737	0.838504	0.892517	1.30731	0.854482	0.282435	1.26375	1.10182	1.17494	1.29457	1.47425	0.746238	1.12651	0.695163	0.590554	0.782994	0.210929	1	1	0.251845	0.727712
LPE(16:0)	0.706121	1.69851	0.419193	0.864511	1.68067	3.87616	2.00087	1.88866	2.51062	1.49218	0.989053	1.12779	1.21468	1.1737	1.49638	0.880478	0.841047	0.742203	0.663858	1.37516	0.00402972	1	1	0.0092416	1.08906
LPE(18:0)	2.17043	2.60764	1.45925	1.37215	4.48438	8.81932	5.3891	3.22546	6.25426	3.44547	2.24938	2.26126	2.83031	3.13014	4.76221	1.94202	1.21813	1.68224	1.56317	3.0745	0.00707211	1	1	0.0150397	1.0765
LPE(18:1)	0.91412	1.33379	0.721891	0.39223	1.37289	3.86398	2.8665	1.48124	3.20236	1.15303	0.768869	0.769394	1.57084	0.593255	1.36605	2.01662	0.887385	2.05319	0.904138	2.97335	0.0195622	1	1	0.0374127	0.851108
LPE(18:2)	0.817132	0.987623	0.39411	0.219767	0.727556	2.11768	2.03735	0.773787	1.83927	1.19196	0.948607	0.341665	0.762432	0.465514	0.413711	1.59697	0.520635	1.11566	0.738563	1.92821	0.00907029	1	1	0.0188627	0.873558
LPE(20:4)	0.594407	1.79386	0.289815	0.656509	1.03462	2.03214	1.20709	0.797994	1.51364	1.69278	0.408998	0.694118	0.754793	0.801171	0.564308	1.0017	1.09171	1.1645	1.19771	2.22618	0.0412837	1	1	0.0694396	0.702907
LPE(22:6)	0.276666	0.908665	0.0440368	0	0.151336	0.706928	0.713032	0.417641	0.548903	0.518215	0.237459	0.271792	0.161431	0.0667269	0.147655	0.525659	0.427307	0.549919	0.347291	0.816191	0.0259388	1	1	0.0478148	0.759741
PI(32:0)	0.0988909	0.281075	0.247932	0.434459	0.46666	1.88441	0.208674	2.34651	1.53167	3.50199	0	0.91225	0.540493	2.46601	0.591127	0	0.869014	0.400815	1.3821	0.445998	0.0362711	1	1	0.063534	0.8791
PI(32:1)	0	2.6536	0.556404	2.08533	1.63553	2.7872	0.38443	4.86096	2.4979	5.49639	0	2.1428	0.987717	4.02887	2.07354	0.0548106	3.26391	1.32696	4.47451	2.50153	0.360048	1	1	0.38794	0.562346
PI(34:1)	3.37462	14.8768	6.35888	11.6681	14.1816	21.5563	8.28607	21.6603	22.247	16.3187	3.84852	12.0728	10.0522	19.2713	14.4564	4.98984	18.7463	14.2202	19.1796	16.6909	0.172322	1	1	0.212868	0.684401
PI(34:2)	4.6702	12.2624	4.23775	6.10093	7.82311	12.7369	13.0699	15.6879	15.3407	7.69725	6.32429	8.20273	8.00429	8.73679	7.91819	8.93433	15.4867	10.6633	10.5069	9.99298	0.00887331	1	1	0.0184889	0.939826
PI(35:2)	0.141609	0	0.154397	0	0	0.583473	0.562961	0	0.556329	0.226527	0	0.375947	0.326023	0	0.0989014	0.531383	0.306815	0.400197	0.34807	0.527179	0.0104131	1	1	0.0212834	1.03004
PI(36:1)	3.17614	9.78005	6.60658	9.85049	11.873	12.782	6.78754	12.8754	15.9372	7.7511	4.71062	8.45125	10.3358	12.5359	9.7828	5.0119	9.12575	10.5029	9.36658	9.38239	0.470584	1	1	0.494598	0.524443
PI(36:2)	14.8149	28.5596	13.9419	14.0914	22.9149	29.4937	28.7717	34.6992	36.3982	12.8935	18.1063	22.1338	21.9242	18.8692	22.1423	26.4477	34.1412	27.8658	19.1523	24.6275	0.0906835	1	1	0.127457	0.772882
PI(36:3)	3.23362	4.46208	2.48346	1.1735	4.03219	5.93375	7.58978	5.92512	6.36036	2.16162	4.51252	3.20155	4.06303	2.70994	4.3259	8.25517	6.30445	6.35747	3.62077	5.71563	0.0190388	1	1	0.0366737	0.990942
PI(36:4)	3.05952	9.93875	3.42529	4.80951	8.17806	12.6156	6.58328	10.7978	10.895	5.91706	4.03979	7.53113	5.59624	7.45532	9.17996	6.90152	15.5044	9.76019	9.90577	13.4778	0.0416126	1	1	0.0697451	0.966009
PI(37:4)	0.138856	0.652269	0.106759	0	0	0.716929	0.217439	0.293724	0.456332	0.327699	0	0.10159	0.643959	0.303261	0.541842	0.198901	0.817394	0.564562	0.396454	0.810487	0.166015	1	1	0.205584	0.839716
PI(38:3)	5.16411	10.745	5.63023	6.1085	9.86022	11.9212	8.27802	9.9541	11.8643	4.89913	6.66784	6.68298	9.14107	8.31236	8.18457	8.55433	11.7386	9.8326	6.6886	9.98178	0.417284	1	1	0.44378	0.558775
PI(38:4)	32.1528	79.0836	32.9329	46.9799	81.4199	85.9894	50.1726	80.226	68.5815	38.5179	40.2754	55.6235	47.1696	54.5354	72.6536	58.6473	96.0534	63.3231	61.0142	86.3972	0.354029	1	1	0.384088	0.637865
PI(38:5)	1.21809	4.06784	1.71118	3.23179	2.83108	5.88778	2.39281	5.08015	5.14103	2.05547	1.79174	2.68825	2.54823	2.65245	3.96108	3.91388	6.03754	5.83088	3.9062	6.26476	0.0155067	1	1	0.0306981	1.04103
PI(40:5)	0.440574	1.75535	0.666434	1.40732	2.54563	2.381	0.801908	2.2915	1.50228	1.49034	0.668323	1.45012	0.719886	1.79813	1.19249	0.987036	2.42379	1.45451	2.14272	2.36859	0.359228	1	1	0.387836	0.536995
PI(40:6)	0.615532	3.51266	0.577477	0	1.02439	1.66945	1.063	3.65298	1.76178	0.81477	0.607313	2.35346	1.2502	1.06075	1.38739	1.34889	3.82229	1.50111	1.4055	1.96163	0.572104	1	1	0.590293	0.515432
SM4(d34:1)	0.29182	0.50829	0.280464	0.99303	0.704114	1.37978	0.950745	1.80938	1.41752	2.60661	0.267677	0.930706	0.571336	1.24988	0.991676	0.166269	0.405512	0.0997193	0.300258	0.232624	0.000349197	0.265594	0.37399	0.00119869	1.2564
SM4(d37:1)	0.210242	0.379009	0.299653	1.57653	0.865567	0.347371	0.280089	0.517246	0.326809	0.0680163	0.634298	0.614613	0.402739	0.520152	0.496551	0.319006	0.377526	0.193481	0.150647	0.263272	0.155945	1	1	0.19557	0.786505
SM4(d40:1)	0.0350684	0.0311743	0	0	0	0.191996	0.280634	0.261862	0.362657	0.335278	0	0.0379001	0.0319034	0	0	0	0	0.0140479	0.0410931	0	2.35621e-09	2.51407e-06	2.5235e-06	4.08071e-07	1.33057
SM4(d42:2)	0	0	0.0540879	0	0	0.347412	0.507726	0.602499	0.350637	0.385816	0.0427748	0.221257	0.185937	0.227612	0.111195	0	0.077279	0.013201	0.0560039	0	1.76628e-07	0.00018387	0.000189169	6.02426e-06	1.34287
SM4(t34:1)	0.427467	0.540554	0.384844	0.798797	0.887866	2.4555	2.34675	3.23126	2.84329	4.20166	0.851519	1.35646	1.02477	2.35326	1.34667	0.146958	0.515186	0.110835	0.426967	0.288444	8.11919e-07	0.000817602	0.000869565	1.33779e-05	1.36884
SM4(t34:2)	0.0531756	0.108039	0.0366218	0.0781599	0	0.262735	0.304567	0.291585	0.328723	0.479036	0.0375843	0.100723	0.110113	0.181028	0.058753	0	0.0330956	0	0.0396393	0.0245574	4.7221e-07	0.000482126	0.000505737	9.91641e-06	1.3638
SM4(t40:1)	0.0807365	0.0703573	0.0470908	0	0	0.407486	0.536571	0.437392	0.657897	0.814626	0	0.173682	0.084885	0.45923	0.0834935	0.0617604	0	0.0305714	0.155684	0.0200651	1.56547e-05	0.0146685	0.0167662	0.000124194	1.26369
SM4(t41:1)	0.0166872	0	0	0	0	0.326176	0.437717	0.21401	0.333921	0.592948	0.0559478	0.122061	0.0547718	0.316536	0.0972025	0	0	0.0378774	0.0505486	0	1.78723e-05	0.0165855	0.0191413	0.000132925	1.26595
SM4(t42:1)	0.0818026	0.0781707	0.0307687	0.30745	0	0.376759	0.688924	0.598487	0.640472	0.675956	0.167051	0.30731	0.122266	0.121917	0.155949	0	0.0317882	0.0659129	0.0987345	0.0193812	4.52756e-07	0.000462717	0.000484902	9.69804e-06	1.36616
SM4(t42:2)	0.0895137	0.0865914	0	0	0.0697561	0.53698	0.985926	0.656838	0.557575	1.22657	0.0916786	0.326325	0.198738	0.535243	0.426192	0.0254469	0.0565659	0.0716373	0.158873	0.0776466	1.7812e-05	0.0165474	0.0190767	0.000132925	1.26501
LPC(12:0)	5.48035	13.347	9.58162	50.3864	21.9727	10.5043	9.29437	18.8764	11.7525	2.36785	15.7755	15.5793	16.5342	19.1041	15.6963	9.1199	15.6587	6.02786	7.21035	9.40745	0.289606	1	1	0.326837	0.678104
LPC(13:0)	0.110935	0.227947	0.291501	1.74708	0.423249	0.231167	0.225742	0.535892	0.244675	0.0471262	0.428029	0.255782	0.382362	0.47554	0.402201	0.172807	0.356795	0.143613	0.105539	0.242521	0.415518	1	1	0.44378	0.609906
LPC(15:0)	0.68075	0.90258	0.726171	1.68556	1.77893	2.40947	1.77453	2.49746	3.39655	0.963659	1.36416	1.50393	2.00275	1.5094	1.19401	1.09661	1.32272	1.05044	0.599094	1.10997	0.0194523	1	1	0.037332	0.997541
LPC(16:0)	57.2886	75.114	39.5923	32.6827	92.5034	331.785	241.369	253.431	346.239	238.264	58.2624	113.572	141.861	152.618	85.5639	95.7726	98.6553	106.171	80.0641	136.358	2.29665e-07	0.000238392	0.000245971	7.23445e-06	1.28614
LPC(16:1)	0.507156	1.60615	0.309877	0.408009	1.02987	4.84052	1.85168	4.37436	3.27014	4.1013	0.427048	1.58079	1.4357	4.01965	0.565674	1.24967	1.91601	1.34988	1.92075	3.20145	0.00339554	1	1	0.00795759	1.01006
LPC(17:0)	1.73791	1.46179	1.37022	0.471989	2.75543	8.63335	6.88376	6.02664	10.7094	3.54407	1.53	2.40936	4.04558	2.1222	2.74703	2.56807	1.81541	3.56378	1.25309	3.67117	0.000174529	0.141543	0.186921	0.000716172	1.14988
LPC(17:1)	0.0753716	0.170378	0.0421726	0	0.15223	0.806991	0.351856	0.634661	0.655014	0.619312	0.0176038	0.225297	0.188051	0.514618	0.167561	0.167721	0.205288	0.326459	0.271272	0.485256	0.000196111	0.157281	0.210035	0.000777909	1.12085
LPC(18:0)	53.2058	42.0739	43.362	26.9192	102.173	254.4	186.894	135.072	264.085	136.35	53.5402	71.8305	102.269	93.3744	105.254	74.7067	49.7079	87.963	47.6693	109.365	0.000103702	0.0877315	0.111064	0.000491435	1.18315
LPC(18:1)	15.4319	25.1579	12.7131	8.74042	30.175	89.8663	52.478	72.192	93.3824	63.2827	13.6043	30.4561	36.5783	57.3672	19.6925	32.572	27.3513	41.1984	35.5415	59.1359	0.00010273	0.0870125	0.110024	0.000488996	1.13818
LPC(18:2)	36.5868	38.103	18.5981	7.63747	33.5723	98.1985	101.506	104.284	131.064	43.367	32.3734	43.01	51.7973	55.8263	13.3845	54.5363	33.3958	32.2457	20.9305	46.5036	0.000277221	0.214569	0.296904	0.000996321	1.14164
LPC(18:3)	0.157119	0.321065	0.0923126	0.0735804	0.186242	0.297002	0.220088	0.703337	0.360197	0.165165	0.219137	0.197067	0.186975	0.305365	0.278044	0.286246	0.142077	0.202406	0.107651	0.183594	0.12755	1	1	0.167	0.761438
LPC(19:0)	0.258845	0.174583	0.267705	0.0590139	0.439379	1.22946	0.819367	0.665874	1.68272	0.506438	0.230178	0.397277	0.615549	0.344203	0.604981	0.255305	0.192274	0.494044	0.154161	0.508381	0.00253977	1	1	0.00635535	1.07238
LPC(19:1)	0.104901	0.0677338	0.0408828	0	0.134436	0.357826	0.30264	0.293725	0.3925	0.197175	0.0459237	0.113857	0.156836	0.140202	0.124591	0.187749	0.0853482	0.208828	0.131635	0.211832	4.02318e-05	0.0359534	0.0430883	0.000240717	1.15178
LPC(20:0)	0.399719	0.27411	0.449595	0.129078	0.562741	1.46748	1.35983	0.992199	2.42857	1.13141	0.350468	0.552563	0.919223	0.729352	0.71467	0.42562	0.312948	0.71118	0.330191	0.485521	0.000195761	0.157196	0.20966	0.000777909	1.18289
LPC(20:1)	0.459492	0.41324	0.40829	0.0808841	0.575485	1.61887	1.60315	1.2111	2.57395	0.945755	0.427589	0.614607	0.845299	0.707083	0.565925	0.852659	0.560326	1.27396	0.566607	1.08203	0.000595624	0.43421	0.637913	0.00185981	1.07321
LPC(20:2)	0.525904	0.576191	0.263777	0.22258	0.551099	1.7166	1.621	1.75599	2.13476	0.908198	0.434186	0.760337	0.706034	0.977914	0.39581	0.805772	0.474438	0.658756	0.477315	0.919431	2.68336e-05	0.0245259	0.0287388	0.000181891	1.19745
LPC(20:3)	5.45024	7.20787	2.77086	0.685441	4.69426	12.8879	10.4182	15.9402	15.3202	3.5287	2.46518	7.83982	5.97912	6.99079	1.32569	7.68318	5.21672	3.59596	3.10844	8.91514	0.0121736	1	1	0.0245535	0.93193
LPC(20:4)	10.9619	19.7708	5.45736	3.17139	13.3044	36.4091	28.404	46.598	35.9455	14.2154	7.56048	19.212	12.9189	23.5135	5.30792	18.448	17.1399	8.90372	9.86273	20.5396	0.00317864	1	1	0.00762576	1.02058
LPC(20:5)	0.482096	0.789876	0.36011	0.103324	0.876955	2.24515	1.33341	1.87262	2.25391	0.614948	0.26615	0.918048	0.819071	1.21506	0.329947	0.860184	0.777068	0.428423	0.434273	1.15811	0.00517327	1	1	0.0114712	1.00247
LPC(22:0)	0.0970014	0.12337	0.13407	0	0.108295	0.313653	0.313782	0.440337	0.685128	0.296947	0.0769914	0.225005	0.283896	0.13398	0.158336	0.0678644	0.10125	0.167071	0.0642554	0.0727043	0.000259593	0.202482	0.278024	0.000952137	1.19279
LPC(22:1)	0.00846906	0.0354255	0.0166181	0.0273422	0.053976	0.113705	0.0911891	0.0955624	0.155301	0.106367	0.00888691	0.0276788	0.0180442	0.0297171	0.0522175	0.0199712	0.0184562	0.0761791	0.0504024	0.0836329	6.92693e-05	0.0605414	0.0741874	0.000374684	1.09679
LPC(22:4)	0.209831	0.400425	0.150734	0.122726	0.382958	1.23314	0.565602	1.11452	0.895393	1.00297	0.123667	0.448475	0.350314	1.13348	0.15929	0.388636	0.377563	0.323565	0.626765	0.709906	0.00429792	1	1	0.00977297	1.0026
LPC(22:5)	0.6868	1.2849	0.580395	0.281506	1.35118	4.38349	1.88937	3.5042	3.83791	2.21603	0.494101	1.33854	1.25098	2.83389	0.677683	1.17656	1.11879	0.957011	1.21428	2.38939	0.00152285	1	1	0.00415006	1.06104
LPC(22:6)	2.62144	5.15643	1.22617	0.230138	1.88054	5.98404	6.57253	10.7883	8.0302	1.73996	1.52199	4.37516	2.31612	2.4526	0.889431	4.0142	3.92727	1.98244	1.04984	3.09588	0.0124544	1	1	0.0250726	0.926343
LPC(23:0)	0.0113284	0.0158887	0.0112647	0.0348625	0.0387283	0.0756706	0.0713904	0.0499597	0.104975	0.0669849	0.0399548	0.027391	0.0502234	0	0.0197534	0	0.0310896	0.0275297	0.0113939	0.0197465	0.000217735	0.173099	0.233194	0.000841855	1.20821
LPC(24:0)	0.202806	0.389479	0.314857	0.213822	0.355118	0.730153	0.737614	1.41096	1.50968	0.880666	0.216241	0.65985	0.613571	0.420462	0.437736	0.166366	0.511305	0.315106	0.191794	0.221825	0.0001389	0.115287	0.148762	0.000612194	1.21893
LPC(24:1)	0.0471908	0.0936801	0.0454053	0.0789587	0.170089	0.257742	0.172291	0.221195	0.244103	0.231462	0.036319	0.208302	0.0891073	0.118622	0.125388	0.025666	0.0736966	0.0531652	0.0585475	0.0935528	0.000165165	0.13494	0.176892	0.000693693	1.25872
LPC(24:5)	0.0123366	0.00753679	0	0	0	0.0362134	0.0355296	0.012781	0.0575405	0.0203715	0	0	0	0.0282551	0	0.00627323	0	0.0102443	0.014168	0.0324947	0.00956666	1	1	0.0197416	0.916746
LPC(24:6)	0.0032774	0.0146277	0	0	0	0.049463	0.0176007	0.05007	0.0658163	0.0408369	0	0.0152946	0	0.0295367	0	0	0.0136444	0.0123869	0.0117087	0.0421412	0.00117242	0.804283	1	0.00325302	1.04221
LPC(25:0)	0.0218763	0.016099	0.014232	0	0.0156936	0.0713986	0.0506903	0.110958	0.0816192	0.0843021	0.029909	0.0337266	0.0293152	0.0200019	0.0262228	0.0127026	0.0396671	0.00638266	0.0117724	0.00502823	2.66827e-06	0.00261757	0.00285772	3.14035e-05	1.3011
LPC(26:0)	0.0577298	0.0849808	0.104517	0.0359883	0.119633	0.290414	0.20389	0.419162	0.343038	0.383782	0.0730643	0.221067	0.168598	0.209265	0.207389	0.056234	0.182049	0.100152	0.0978985	0.0842533	2.57389e-05	0.0235768	0.0275663	0.000176707	1.23766
LPC(26:1)	0.0263103	0.0449515	0.0227981	0	0.0387989	0.170071	0.0878868	0.134979	0.131394	0.166231	0	0.0666939	0.0453949	0.0629302	0.0986597	0.00544622	0.0348043	0.0319794	0.0442188	0.0247827	1.68064e-05	0.0156804	0.0179996	0.000129494	1.26781
LPC(28:0)	0.00938612	0.012375	0.0119842	0	0.0127377	0.0634065	0.0374777	0.0900715	0.0820101	0.0554815	0.00871032	0.0466485	0	0.0327112	0	0.00699647	0.0625855	0.00857136	0.00632235	0.0303458	0.00137779	0.936894	1	0.00376431	1.05259
SPH(d14:0)	4.068	6.75802	6.0027	39.0816	13.3893	6.3129	4.37737	10.3466	5.5817	0.956268	10.2598	11.5295	8.29665	9.60666	9.28914	5.45271	12.3988	3.81104	2.97574	4.32075	0.30947	1	1	0.343464	0.649647
SPH(d15:0)	0.165708	0.180552	0.134389	1.34757	0.371913	0.157369	0.0939467	0.276164	0.118746	0.0453894	0.232724	0.224859	0.345926	0.260101	0.252111	0.133083	0.299539	0.0749082	0.108289	0.165793	0.292748	1	1	0.329436	0.648073
SPH(d15:1)	0.444563	1.29814	1.08993	8.21811	1.55896	1.09177	0.418419	1.85279	0.845764	0.128874	2.28298	1.8301	1.82511	1.50037	1.59588	0.659673	1.1097	0.39921	0.560393	1.28734	0.331912	1	1	0.363846	0.64626
SPH(d16:0)	134.641	236.709	201.713	1208.46	444.258	215.657	173.018	332.725	199.023	46.5502	347.041	343.696	274.306	320.653	341.514	191.635	346.951	123.049	114.931	172.709	0.284386	1	1	0.321284	0.673165
SPH(d16:1)	3.13084	3.97133	5.10929	30.8288	11.1286	5.51014	4.9404	9.77102	5.01284	1.04975	4.97096	9.81044	7.72278	10.1889	8.37958	4.64979	9.0158	2.94818	3.04115	2.1829	0.373817	1	1	0.401563	0.633724
SPH(d16:2)	0.438736	0.983268	0.480233	4.14598	1.10081	0.577313	0.756158	1.07896	0.632488	0.0718094	1.06572	1.35112	0.635426	1.32473	2.03173	0.766077	0.718093	0.233608	0.300482	0.500497	0.248733	1	1	0.285523	0.691149
SPH(d17:2)	0.0704501	0.214779	0.232053	1.4425	0.38576	0.125784	0.112384	0.155474	0.22999	0.040679	0.402011	0.243813	0.28019	0.225009	0.273954	0.0930755	0.212181	0.11728	0.0746023	0.108849	0.217157	1	1	0.25664	0.722053
SPH(d18:0)	6.94559	12.9003	10.6636	67.5714	25.2783	11.7487	8.83808	17.7323	11.1634	2.97174	19.4098	18.0688	15.1558	15.6694	17.3502	10.3888	20.0343	6.03524	5.78692	9.04575	0.293477	1	1	0.329436	0.666308
SPH(d18:1)	3.57207	7.16086	5.36214	27.7753	13.0069	5.93813	4.91103	12.1146	6.09358	1.64282	11.1628	9.60755	7.7815	9.76949	8.29263	5.02678	12.1509	4.10333	3.15561	5.14698	0.376183	1	1	0.403699	0.617487
SPH(d19:0)	154.521	270.017	235.373	1446.31	538.915	269.297	192.641	369.433	224.391	56.6013	404.041	401.659	314.994	349.916	413.197	229.447	382.107	142.288	131.844	196.016	0.271537	1	1	0.309378	0.682638
SPH(d19:1)	0.726341	1.47677	1.41596	10.9812	5.25362	2.87465	1.04541	2.6776	1.48651	0.544556	6.46466	3.74245	2.52522	5.27022	4.37268	1.55255	3.68805	0.999825	1.54621	1.26679	0.189769	1	1	0.230173	0.630717
SPH(d20:1)	1.69486	3.12946	2.75198	18.2348	5.74941	2.64853	2.42677	8.03217	8.78365	1.4547	3.76927	4.59365	5.33604	5.16966	4.40465	2.44118	4.6159	1.49187	1.64183	2.96567	0.538264	1	1	0.559147	0.587811
TG(30:0)	0.498855	0.59368	0.50878	2.06245	1.08735	0.68194	0.368653	4.204	0.468768	0.123899	1.04995	0.880191	0.739632	0.635745	0.820056	0.367145	0.804286	0.405579	0.324441	0.411868	0.680144	1	1	0.688531	0.501908
TG(30:1)	0.0525761	0.0339037	0.0934519	0.304788	0.106028	0.0149554	0.0391134	1.0284	0.0341903	0	0.183538	0.131987	0.123721	0.105993	0.0743988	0.00914933	0.114536	0.027608	0.0304483	0.058591	0.702611	1	1	0.709233	0.460226
TG(31:1)	0.0384242	0.0435678	0.10343	0.310201	0.117543	0.0341379	0.0306953	0.174645	0.058638	0.00528915	0.0794624	0.224651	0.0722375	0.106272	0.115096	0.0637559	0.0857937	0.0579222	0.0356087	0.0410163	0.325169	1	1	0.357552	0.610193
TG(31:2)	0.0550973	0.089996	0.0661784	0.466146	0.220582	0.0812353	0.0235902	0.0911894	0.0769027	0.00162004	0.091086	0.105726	0.123032	0.164169	0.098675	0.0700337	0.15318	0.0319073	0.0497672	0.0724097	0.197974	1	1	0.239312	0.7009
TG(32:0)	0.873962	1.42869	1.22353	4.38896	2.15383	1.29734	0.851446	7.90297	1.02573	0.285597	2.22152	2.00517	1.63657	1.39696	1.80267	0.899603	1.9359	0.732956	0.607846	0.898055	0.70413	1	1	0.710098	0.497524
TG(32:1)	0.221036	0.244024	0.17563	0.491893	0.337111	0.137259	0.140057	2.02165	0.0582538	0.0295543	0.383529	0.503226	0.296044	0.168604	0.454343	0.116113	0.266957	0.111252	0.106217	0.102149	0.685473	1	1	0.692814	0.476731
TG(32:2)	0.124736	0.161768	0.159418	0.779306	0.31722	0.12828	0.0669622	0.419077	0.142943	0.0231486	0.24121	0.305699	0.193108	0.222433	0.322193	0.13133	0.207275	0.0408601	0.0810022	0.08219	0.233347	1	1	0.27104	0.737876
TG(33:0)	0.304386	0.458204	0.404024	1.19729	0.682931	0.355757	0.10338	1.14695	0.201441	0.0904963	0.650562	0.635715	0.38894	0.372635	0.494851	0.212385	0.506345	0.19688	0.191371	0.293347	0.353496	1	1	0.38397	0.67074
TG(33:1)	0.0627506	0.0878592	0.0901775	0.522752	0.343449	0.0730486	0.0294455	0.331166	0.0498681	0.0203071	0.306763	0.232189	0.082424	0.0993517	0.135584	0.0414098	0.210313	0.055996	0.087525	0.0872578	0.418031	1	1	0.44378	0.594134
TG(34:0)	2.45694	4.25007	3.79157	11.8758	7.09177	3.69699	2.20632	25.2828	2.704	0.68979	6.08439	5.56719	4.92667	4.06669	5.89568	2.53427	5.42314	1.92763	1.87279	2.92362	0.713037	1	1	0.718403	0.485816
TG(34:1)	0.421267	0.611481	0.644369	1.48586	0.984705	0.394734	0.335001	3.84709	0.311037	0.121199	0.98228	0.941229	0.686346	0.50666	0.692917	0.284629	0.699009	0.263407	0.274874	0.352133	0.685698	1	1	0.692814	0.504979
TG(35:0)	0.480567	0.776935	0.675811	2.04833	1.41292	0.644192	0.287921	3.32684	0.441324	0.153728	0.993663	1.25318	0.890548	0.630019	1.01628	0.414528	0.984954	0.353588	0.406058	0.467832	0.674871	1	1	0.684458	0.519296
TG(35:1)	0.119398	0.0782817	0.166371	0.345926	0.233636	0.111201	0.0812012	0.374357	0.0471191	0.0324135	0.272775	0.571767	0.174003	0.0982539	0.154862	0.0548363	0.169738	0.0693605	0.0616488	0.0754791	0.237743	1	1	0.27497	0.56981
TG(35:2)	0.233194	0.392929	0.513765	2.07314	1.07634	0.46973	0.280757	0.346289	0.492529	0.0582317	0.619371	0.141397	0.605499	0.658506	0.643497	0.417286	0.103116	0.19877	0.259602	0.389719	0.137833	1	1	0.177001	0.793928
TG(36:0)	3.18333	6.03178	4.8107	14.3063	8.26887	4.0627	2.442	30.6537	3.03435	0.892904	6.30252	7.37709	5.24731	4.51329	5.59337	2.69215	5.87345	2.0511	2.02228	2.86058	0.652565	1	1	0.66309	0.521569
TG(36:1)	1.1281	2.10738	1.70068	3.5562	2.50514	0.770771	0.751033	11.0715	0.872349	0.281215	1.97836	2.14021	1.76314	1.21833	2.00738	0.584978	1.59929	0.58674	0.657329	0.827576	0.649409	1	1	0.66051	0.51832
TG(36:2)	0.26718	0.26757	0.219055	0.453119	0.305232	0.142928	0.110857	0.817441	0.0929779	0.0497433	0.274766	0.299506	0.248689	0.160402	0.250499	0.0855687	0.271461	0.109906	0.11264	0.0907894	0.502171	1	1	0.525733	0.619551
TG(36:3)	0.158518	0.162415	0.110196	0.330365	0.239414	0.0936109	0.123745	0.248898	0.0813673	0.0239976	0.182627	0.217273	0.127466	0.118018	0.142351	0.0296569	0.111101	0.0878918	0.0534539	0.0830928	0.0397922	1	1	0.068187	0.999547
TG(37:0)	0.432563	1.12785	0.814603	2.47699	1.21993	0.83444	0.461133	3.9887	0.437585	0.173294	1.1435	1.14993	0.956123	0.906675	1.01344	0.510341	0.731588	0.447408	0.412674	0.591417	0.613059	1	1	0.627112	0.564256
TG(37:1)	0.384295	0.491893	0.622877	1.27153	1.02826	0.220817	0.220621	1.9812	0.310426	0.0979412	0.71324	1.37586	0.559593	0.41263	0.591062	0.2163	0.599453	0.211533	0.24422	0.295919	0.467733	1	1	0.492085	0.612864
TG(38:0)	2.78907	7.03692	4.70917	10.892	7.19988	3.51042	2.28332	24.3144	2.62029	0.69096	4.99549	4.93374	3.94315	4.11017	4.72946	2.22756	4.75378	1.74753	1.71239	2.56625	0.57873	1	1	0.596554	0.553289
TG(38:1)	1.72437	5.13495	2.8374	7.4043	3.57475	1.49764	1.16966	18.8898	1.29245	0.584087	3.13478	3.08029	2.60045	1.85471	2.5675	0.91459	2.30036	1.01286	0.955678	1.40604	0.580811	1	1	0.598124	0.541557
TG(38:2)	0.868769	1.73263	0.90642	1.96647	1.32	0.51122	0.413697	3.07409	0.516635	0.215509	1.21771	1.32787	0.870392	0.628542	0.967495	0.369902	0.876378	0.317307	0.333709	0.374468	0.243734	1	1	0.28099	0.786933
TG(38:4)	0.0242017	0.0348095	0.0325728	0.169792	0.033417	0.0395107	0.0295122	0.0934947	0.0228551	0.00500975	0.086606	0.0491901	0.0353591	0.0256347	0.0651303	0.0444641	0.0283816	0.0239965	0.0143089	0.0355624	0.603279	1	1	0.618289	0.519274
TG(39:0)	0.676333	1.42131	1.13337	2.84833	1.93087	0.731528	0.436438	2.82137	0.658114	0.185706	1.15305	1.48838	0.904218	0.843367	1.02186	0.558925	1.17806	0.412741	0.351003	0.585123	0.212426	1	1	0.252787	0.772355
TG(39:1)	0.374316	0.822589	0.592207	1.1588	0.867493	0.318027	0.224027	2.04931	0.233249	0.10083	0.597755	0.843339	0.507182	0.379602	0.425437	0.228099	0.553731	0.182321	0.19865	0.199887	0.41809	1	1	0.44378	0.668187
TG(39:2)	0.148253	0.234431	0.211064	0.161618	0.281998	0.0982888	0.108287	0.527445	0.0822322	0.0322557	0.180686	0.335293	0.147143	0.114717	0.144899	0.0553037	0.171854	0.0449091	0.0555607	0.110701	0.417834	1	1	0.44378	0.671038
TG(39:4)	0.106128	0.13755	0.222169	0.27652	0.333511	0.143176	0.0672486	0.165024	0.116722	0.030085	0.276862	0.234975	0.136622	0.188925	0.26354	0.152955	0.147065	0.155881	0.0874826	0.105786	0.0213618	1	1	0.04035	0.846647
TG(40:0)	5.31631	14.6647	9.62146	20.42	14.1816	6.0069	3.75606	16.6566	4.8404	1.25606	7.83552	9.20247	6.74121	6.42747	7.73299	3.78973	8.41726	2.8273	2.81142	4.12267	0.0408298	1	1	0.0689727	0.945404
TG(40:1)	2.89542	9.20797	5.70352	5.45576	5.50601	1.48236	1.16704	12.4128	1.68736	0.556799	2.91631	3.42032	3.04614	1.68993	2.58016	0.938151	2.00519	1.03713	0.786902	1.19595	0.113132	1	1	0.150702	0.837007
TG(40:2)	1.27804	2.8515	1.46701	1.93117	1.46036	0.468455	0.468164	4.09696	0.516995	0.210096	1.01931	1.13179	0.883076	0.669867	0.852932	0.319075	0.736794	0.297328	0.291794	0.353989	0.139529	1	1	0.178324	0.822641
TG(40:3)	0.488682	0.824591	0.416923	0.591488	0.360762	0.0762446	0.112567	1.17592	0.136555	0.0877769	0.318858	0.317615	0.225758	0.0867388	0.259546	0.11815	0.170858	0.0641921	0.0870685	0.0895821	0.109875	1	1	0.147541	0.833329
TG(40:4)	0.155616	0.398054	0.279641	0.971435	0.591676	0.198442	0.175156	0.326041	0.233627	0.051067	0.310023	0.599398	0.241047	0.241938	0.413712	0.208	0.363094	0.162021	0.129702	0.192449	0.0944778	1	1	0.131752	0.825499
TG(41:0)	4.67837	8.96418	7.56729	26.5842	14.074	6.74443	4.61522	11.31	6.17775	1.49827	10.0022	11.7928	8.29392	8.7046	9.93954	5.48179	9.74934	3.75107	3.71463	5.37678	0.133704	1	1	0.172734	0.801067
TG(41:1)	0.843601	1.94909	1.51777	2.15385	1.86521	0.648266	0.413941	1.89398	0.587253	0.278942	1.27416	2.25762	0.771778	0.703811	0.953838	0.403877	0.973282	0.360531	0.333993	0.447692	0.0182638	1	1	0.0353077	1.0438
TG(41:2)	0.380875	0.553355	0.4594	0.636589	0.406187	0.165726	0.0498215	0.579889	0.0993814	0.0859688	0.289224	0.673254	0.176789	0.171479	0.145145	0.0614184	0.303242	0.070796	0.0898513	0.141506	0.0254899	1	1	0.0471497	0.990087
TG(42:1)	7.01929	21.2406	14.2779	14.052	15.6448	3.99657	2.50085	10.2197	3.60396	1.58094	5.43141	9.62166	4.22401	3.82013	5.46994	1.95366	4.84866	2.25545	1.74984	2.46172	0.000184546	0.148928	0.197649	0.000745843	1.18184
TG(42:2)	4.12225	8.485	4.69688	3.28488	3.87117	0.960127	0.818929	2.85121	1.00615	0.44147	1.6316	2.73416	1.56556	0.957825	1.33797	0.580282	1.2077	0.610957	0.439884	0.556925	0.000173849	0.141165	0.186192	0.000716123	1.16264
TG(42:3)	1.22096	1.69582	0.818536	0.455103	0.471418	0.102005	0.203906	0.517651	0.195012	0.0595019	0.158748	0.309686	0.202261	0.112837	0.203911	0.101344	0.123997	0.0939457	0.0283882	0.0851877	0.000808208	0.571403	0.865591	0.00237148	1.05192
TG(42:4)	0.340648	0.444884	0.155195	0	0.041889	0.0291176	0.0717157	0.0876564	0.0127431	0.0328248	0.0643184	0.034592	0.067743	0	0.0252492	0.0147344	0.0120149	0.00349366	0.00547391	0.00422086	0.0338836	1	1	0.0602814	0.855845
TG(43:0)	18.7379	36.827	31.0414	131.472	64.9071	29.2916	22.3206	47.3354	27.0907	6.69214	48.584	55.713	38.4381	41.9228	45.5241	25.2746	47.0685	17.1895	16.9693	25.374	0.181242	1	1	0.222348	0.743976
TG(43:1)	2.4947	5.02222	7.82056	11.9235	12.0553	2.81168	2.92429	6.27216	3.33584	1.45322	6.35695	12.3335	1.92227	2.85311	5.45419	2.45873	4.35688	1.56097	1.75444	2.23697	0.0584506	1	1	0.0919244	0.922841
TG(43:2)	1.36208	2.68178	2.00959	3.29341	2.69441	0.877902	0.609472	1.58897	0.776823	0.426756	1.87655	3.61054	0.94657	1.00775	1.12283	0.622141	1.39511	0.535191	0.572542	0.613166	0.00751153	1	1	0.0158675	1.06874
TG(43:3)	0.199012	0.368355	0.286487	0.358439	0.336587	0.0905202	0.0769303	0.126481	0.149147	0.0620347	0.259962	0.454937	0.172425	0.0538499	0.0631154	0.037925	0.146158	0.0528401	0.049463	0.0392558	0.00365026	1	1	0.00844368	1.1333
TG(44:0)	24.4412	91.6702	52.4677	75.046	66.1743	18.1554	11.4521	35.7923	14.772	6.82413	27.317	50.4259	18.1775	18.0272	22.7529	10.6379	24.6375	9.10252	8.87811	11.7132	0.000613415	0.444726	0.656968	0.00189328	1.14981
TG(44:1)	27.744	75.2409	60.1969	58.7052	69.6637	15.0321	9.83288	25.0252	14.2158	7.5543	22.8147	46.3917	15.8235	14.1685	18.6739	7.7579	17.3104	9.05171	6.59351	9.14017	3.46663e-05	0.0312343	0.0371276	0.000216926	1.2338
TG(44:2)	17.4532	31.4371	21.1643	16.9108	21.5672	4.87314	3.89085	7.7363	5.3336	2.48872	8.02085	15.4261	5.42316	4.50773	6.54136	2.91921	5.82759	3.15443	2.0936	3.11077	3.8775e-06	0.00376506	0.00415281	4.11169e-05	1.261
TG(44:3)	5.02184	7.25274	4.02289	2.30258	3.10082	0.792412	0.817958	1.11628	0.985184	0.458912	1.34379	2.0016	0.875747	0.73627	0.913775	0.476735	0.788695	0.468645	0.311375	0.430072	5.24676e-05	0.0462239	0.0561928	0.000294203	1.16415
TG(44:4)	1.47953	1.94658	0.799275	0.135534	0.64011	0.104574	0.238676	0.122571	0.165681	0.147084	0.168057	0.098284	0.11897	0.0638007	0.072341	0.0395799	0.0426934	0.058157	0.0112232	0.0123848	0.00175705	1	1	0.00468109	0.984317
TG(45:0)	14.9142	29.308	32.7518	67.2279	54.0773	18.4845	13.3121	31.2931	16.2859	4.92403	35.4255	68.3391	19.9551	19.662	23.5889	12.9474	29.9693	10.3008	10.5849	12.5349	0.0683423	1	1	0.104157	0.870589
TG(45:1)	16.7435	28.2426	32.7485	48.4878	50.1291	15.1443	10.7981	24.5157	13.0121	4.96926	30.8951	61.4467	16.0992	14.5894	18.3172	9.46009	23.5883	8.21389	9.28903	10.1185	0.0323479	1	1	0.057741	0.949258
TG(45:2)	7.38134	12.7876	13.3552	25.1185	20.3993	6.26943	4.67217	10.67	5.47553	2.77349	13.7135	25.7327	6.91306	7.20938	8.31418	4.19952	9.8795	3.65362	4.1343	4.23955	0.0244227	1	1	0.0453323	0.978268
TG(45:3)	1.26062	2.24304	1.63987	2.21751	2.075	0.632518	0.481382	0.940849	0.594766	0.450265	1.31943	2.55419	0.73073	0.776657	0.822815	0.40233	0.996377	0.382313	0.413581	0.42939	0.000991178	0.68986	1	0.00282328	1.17628
TG(46:0)	35.2291	166.371	93.3484	173.234	142.623	38.9696	23.6293	69.7317	32.9866	26.8759	56.5745	114.336	36.3221	45.6258	48.7417	21.7087	49.405	19.2619	17.6962	22.7781	0.00228359	1	1	0.00580932	1.12052
TG(46:1)	81.0053	306.111	185.939	200.977	256.721	54.3222	32.8544	71.3483	53.7496	31.299	72.0346	151.381	47.842	48.0566	68.6318	24.9954	55.2854	31.6212	21.1479	31.1105	0.000139328	0.115503	0.149221	0.000612194	1.18482
TG(46:2)	64.3043	148.823	90.601	77.7588	111.737	24.9483	16.6197	29.0708	24.6137	10.4553	34.4288	70.9374	22.9342	18.9552	28.9869	12.2931	24.8985	14.0362	9.67336	13.9586	2.04755e-05	0.0188989	0.0219292	0.000147176	1.22418
TG(46:3)	25.7246	37.9591	23.6815	19.7352	24.8318	6.00185	5.563	6.6191	6.82118	2.54491	8.87897	15.5297	5.81363	5.24359	6.94432	3.66454	5.96417	3.77792	2.09099	3.36044	6.38661e-07	0.00064888	0.000684006	1.22144e-05	1.26685
TG(46:4)	6.79931	6.5661	3.41032	1.08055	2.52201	0.531851	0.949127	0.490381	0.83346	0.498067	0.989105	0.925589	0.539439	0.397036	0.682023	0.470437	0.294351	0.455388	0.12066	0.241593	0.000728159	0.519906	0.779859	0.00217838	1.03842
TG(46:5)	1.69626	1.41579	0.665084	0.0927192	0.382319	0.0797066	0.198742	0.0908845	0.169294	0.16114	0.166413	0.0988325	0.183174	0.0827358	0.0906066	0.095968	0	0.0697601	0	0.0156683	0.00593877	1	1	0.0130274	0.943567
TG(46:6)	0.24836	0.108686	0.0733423	0.113771	0.0544589	0.0208552	0.0483966	0.0502734	0.0333271	0.00966208	0.031608	0.0367123	0.05313	0.0238509	0.0263123	0.0227625	0.0156561	0.0243889	0.00442938	0.0192171	0.00346275	1	1	0.0080974	1.00875
TG(47:0)	18.8012	39.7492	51.4563	102.25	76.259	26.3427	18.3072	45.3955	24.3643	8.61323	44.1111	95.2297	30.0706	30.364	35.1148	17.7229	43.8086	14.7475	15.28	18.0255	0.0723273	1	1	0.10837	0.871729
TG(47:1)	35.9806	74.6053	80.9	121.274	125.745	38.1025	26.9078	60.6529	34.8132	12.4628	71.0741	145.8	40.3188	38.4166	47.9483	22.9917	54.8954	21.6252	21.468	24.4886	0.0266608	1	1	0.0489772	0.974882
TG(47:2)	26.3824	42.876	46.2185	62.9167	67.9316	18.9372	14.576	33.5455	18.08	6.93588	39.4523	82.9597	20.8625	18.9278	24.9672	12.0208	29.0771	11.2977	12.2499	13.1245	0.0180445	1	1	0.0351021	1.00674
TG(47:3)	6.26461	9.03958	9.65641	11.6689	13.1184	3.4269	2.89278	5.61498	3.26608	1.90279	7.17792	14.9942	3.58137	3.42663	3.98357	2.20606	5.09933	1.96496	2.07845	2.32803	0.00493399	1	1	0.0110319	1.10131
TG(47:4)	0.925208	0.9919	0.936248	0.75293	0.85505	0.130354	0.247057	0.328051	0.203619	0.428446	0.280852	0.780491	0.149131	0.368406	0.310944	0.170708	0.323923	0.142538	0.0987159	0.122252	3.85405e-06	0.00374613	0.00412768	4.11169e-05	1.28498
TG(48:0)	62.4485	328.877	109.734	315.042	205.757	53.5708	28.5476	93.4611	38.5819	82.2342	59.8258	140.282	41.8989	89.7853	67.6155	24.7406	58.4954	23.0719	22.3988	29.5875	0.00321371	1	1	0.00764887	1.07813
TG(48:1)	180.953	953.731	401.856	577.153	658.522	163.365	71.78	164.264	152.057	123.902	126.145	294.051	105.195	141.288	196.073	47.6485	96.0788	74.5995	42.137	72.4952	0.00045114	0.337002	0.483171	0.00148668	1.12937
TG(48:2)	229.511	762.258	334.224	323.211	487.986	115.31	65.5501	103.08	110.102	62.9227	97.6684	214.254	79.1274	72.6117	133.597	40.7022	70.4147	56.9682	28.5989	51.5264	0.000186402	0.15024	0.199637	0.000750513	1.13751
TG(48:3)	125.93	255.023	115.046	68.6405	131.524	29.6457	24.4069	25.9923	32.1996	12.7586	32.0593	60.6877	23	15.8913	33.0529	13.9318	18.8318	16.7152	7.85401	14.0843	0.000143638	0.118645	0.153836	0.000625349	1.12188
TG(48:4)	44.9374	58.9622	29.0723	11.562	23.7781	5.65649	8.02752	4.1255	7.92583	3.06476	6.96911	8.10074	4.6981	2.95015	5.55148	3.72093	2.51595	4.20584	0.959814	2.36044	0.000235454	0.185537	0.252171	0.000887925	1.07183
TG(48:5)	8.69581	9.45361	5.0353	1.01879	3.13592	0.538295	1.10761	0.465571	1.14769	0.797788	0.835372	0.736823	0.623825	0.516472	0.623308	0.471607	0.139612	0.476203	0.04823	0.293263	0.00091254	0.641515	0.97733	0.00264859	1.01091
TG(48:6)	1.27085	1.79887	0.825174	0.191303	0.57662	0.115787	0.16703	0.073532	0.193812	0.277848	0.110846	0.0785033	0.106747	0.113104	0.127488	0.0740355	0	0.0886121	0.00811442	0.0223608	0.00111659	0.771561	1	0.00313875	1.00403
TG(48:7)	0.163288	0.347328	0.120918	0.0871641	0.0829814	0.0263554	0.0250716	0.00948164	0.0264723	0.0871499	0.0247628	0.0259631	0.0308814	0.0586525	0.0264503	0.0260851	0.0090011	0.00803848	0.00639992	0.0118356	0.00331612	1	1	0.00778852	0.996527
TG(49:0)	12.6982	27.9894	26.4372	66.3726	47.4573	16.1856	10.1304	27.9041	13.2365	8.49954	26.6203	51.6689	18.0921	21.0407	20.2553	10.0811	25.4267	8.43588	9.20732	11.0288	0.050192	1	1	0.0810793	0.923033
TG(49:1)	40.2489	115.561	108.409	159.41	163.298	51.0038	28.932	66.7399	46.6788	22.9125	68.5657	136.088	44.3952	46.3457	59.9357	24.8786	53.8775	26.4704	21.0829	29.0644	0.00385803	1	1	0.0088859	1.12022
TG(49:2)	47.7932	128.554	86.8723	110.045	143.123	40.7038	26.9385	54.6046	36.7398	14.7237	60.7743	123.158	36.4267	33.6204	49.7728	21.3331	45.3214	20.3782	18.1306	23.3548	0.00193824	1	1	0.00507543	1.14749
TG(49:3)	22.4281	45.2477	30.41	31.6483	43.2671	11.4195	9.4019	17.8975	11.1447	5.27698	19.4725	40.7363	11.2099	10.2363	14.775	7.04994	14.766	6.44666	5.70751	6.89464	0.000603499	0.439347	0.646347	0.001874	1.19087
TG(49:4)	4.69847	8.24924	4.91517	3.73262	5.96259	1.48806	1.26787	2.08676	1.53553	1.06534	2.2501	4.44668	1.27699	1.25992	1.64969	0.825722	1.32434	0.852531	0.623372	0.788769	2.89212e-05	0.0263183	0.0309746	0.000191201	1.23927
TG(49:5)	0.872256	1.74522	0.599387	0.315483	0.505046	0.0717795	0.124587	0.123669	0.13023	0.44678	0.0903645	0.245107	0.0960489	0.218179	0.183504	0.00937535	0.0299875	0.0552445	0.0377332	0.0560798	0.00327417	1	1	0.00772387	1.01118
TG(50:0)	42.4003	235.24	59.46	175.923	123.227	25.9801	10.8031	52.974	19.2476	28.4068	26.1775	59.3351	18.8674	59.1039	36.9282	11.7716	31.2798	9.65815	9.72443	15.0049	0.00278517	1	1	0.0068259	1.05107
TG(50:1)	418.079	1982.89	526.534	1123.92	1191.35	347.104	134.225	335.138	217.103	352.445	132.96	400.747	129.783	310.608	354.338	69.6546	114.689	90.3233	56.2596	120.815	0.00116433	0.80201	1	0.00324738	1.07623
TG(50:2)	609.116	2684.8	723.026	1104.97	1514.03	442.59	186.571	338.013	290.305	280.773	175.434	486.607	169.987	231.74	468.864	91.4642	137.083	128.806	56.032	159.331	0.00156948	1	1	0.00424474	1.04603
TG(50:3)	519.679	1482.16	376.485	314.842	606.006	162.833	121.66	121.988	129.664	78.745	103.257	204.325	75.2372	67.5706	167.15	54.2312	57.5742	58.2226	20.3561	55.9841	0.00324906	1	1	0.00770107	0.987911
TG(50:4)	239.179	400.311	115.802	57.0306	131.744	33.4012	43.4138	27.3664	35.4702	20.6268	34.2298	45.9949	18.4444	14.6621	34.9006	18.3553	12.3656	15.6846	4.24322	11.6763	0.00261241	1	1	0.0064766	0.98274
TG(50:5)	55.1443	77.413	25.7866	8.81311	24.002	5.94865	8.56612	4.10578	7.25235	5.03741	6.09229	6.81017	3.13579	2.69368	5.8172	3.56627	1.50521	2.9665	0.563664	1.88066	0.00233039	1	1	0.00588644	0.975576
TG(50:6)	9.96346	15.5119	6.11814	1.59525	4.9497	1.18433	1.98877	0.705076	1.71808	1.35926	1.10423	1.19466	0.694933	0.643838	0.962927	0.665459	0.194047	0.718022	0.0164919	0.352958	0.00177084	1	1	0.00470614	0.984083
TG(50:7)	1.26854	1.73078	0.753588	0.28177	0.554649	0.13746	0.235293	0.138226	0.209322	0.278631	0.0879259	0.147346	0.0699193	0.0886179	0.153434	0.0836088	0.0278293	0.078867	0.00355155	0.0262544	0.000745125	0.530529	0.798029	0.00221288	1.01833
TG(51:0)	5.52938	17.2766	9.51583	25.1459	18.0282	4.52035	2.2499	8.2199	3.81395	6.33349	8.5433	14.2253	5.54743	10.4253	6.93727	3.35289	8.28958	2.6321	2.95398	3.70814	0.00571042	1	1	0.0125841	1.08055
TG(51:1)	33.6154	104.643	61.4402	97.7196	106.723	32.5271	15.9711	41.9322	26.8122	20.7956	29.4383	66.8715	23.5037	34.0617	36.7313	12.4522	26.026	13.7921	10.4172	16.3937	0.000359049	0.272159	0.384541	0.00122465	1.20298
TG(51:2)	73.6486	225.079	121.977	138.28	212.92	71.3323	32.7879	63.219	52.6998	26.6644	46.4355	98.7917	38.5308	37.3482	77.2658	19.6899	37.4019	24.3513	13.9732	28.3526	0.000200276	0.160421	0.214496	0.000791498	1.18885
TG(51:3)	71.1036	161.976	69.2394	57.4661	107.345	32.6429	26.4142	31.7552	29.6546	12.2927	32.556	55.3909	20.1684	16.6102	36.3398	13.7512	19.4114	13.5035	6.91721	13.4275	0.000248723	0.194999	0.266382	0.000924937	1.15851
TG(51:4)	41.685	58.2282	23.4094	13.03	27.9613	8.06751	10.9483	8.50279	8.52159	4.53355	10.0483	14.2567	5.547	4.482	8.75034	4.51708	4.90279	3.90923	1.70283	3.08067	0.000431985	0.323557	0.462656	0.00143237	1.09973
TG(51:5)	10.6755	13.0216	5.05286	2.00967	4.84282	1.42268	2.12284	1.37749	1.74638	1.29436	1.80898	2.17869	0.974391	0.792489	1.44168	0.7897	0.625288	0.619007	0.214886	0.536605	0.00135633	0.923658	1	0.00371515	1.03242
TG(51:6)	1.41528	2.06047	0.748253	0.239361	0.661088	0.162911	0.245764	0.115973	0.253052	0.311157	0.123791	0.251907	0.0682901	0.155091	0.185391	0.0909892	0.101774	0.0948495	0.00326029	0.0373035	0.00237389	1	1	0.0059822	0.98355
TG(52:0)	13.2471	44.7175	19.7143	47.0087	40.8091	8.45037	4.50636	16.5078	5.80734	11.3749	9.48518	17.2517	7.22708	17.9356	11.8708	4.42738	11.0504	3.52507	3.58132	5.19774	0.000527046	0.387379	0.564466	0.00167497	1.14688
TG(52:1)	182.124	819.075	217.292	412.654	453.63	86.4555	32.0872	118.262	46.4317	74.3203	52.7142	124.473	49.6443	159.882	136.85	27.6962	38.8633	32.3461	20.4632	43.5096	0.000957236	0.668151	1	0.00274118	1.07986
TG(52:2)	1519.41	4404.77	1619.16	1932.06	3491.89	1295.38	593.097	1061.25	775.294	502.269	461.862	1046.08	459.518	527.906	1268.92	242.294	322.003	291.357	114.068	418.416	0.000415456	0.312423	0.444953	0.00139048	1.13066
TG(52:3)	1988.22	4536.62	1333.39	1078.26	2417.11	807.712	777.039	676.19	559.068	310.993	528.863	794.705	292.153	245.311	807.977	292.924	211.487	226.183	52.0904	255.529	0.00129293	0.883071	1	0.00355971	1.05337
TG(52:4)	1380.34	2502.82	541.188	318.286	821.208	254.48	427.584	225.072	215.846	114.121	275.134	285.73	101.86	86.0592	252.46	155.23	77.4811	83.7396	18.5952	77.4596	0.00755126	1	1	0.0159201	0.937695
TG(52:5)	445.46	681.43	146.806	69.4508	183.663	56.8889	104.595	53.3659	55.3586	40.5553	65.7151	64.1642	23.0534	23.3102	55.4831	37.1605	15.8872	21.0894	3.96066	16.0225	0.00936127	1	1	0.0193925	0.913794
TG(52:6)	81.1046	133.398	31.359	12.2224	32.3821	9.8511	15.5065	9.22498	10.4527	9.28934	9.83077	10.7195	4.13516	4.40973	9.26403	5.301	2.33013	3.68471	0.646978	2.5967	0.0092235	1	1	0.0191441	0.90892
TG(52:7)	11.5883	19.3849	5.57609	1.37157	4.33956	1.4094	2.46929	1.42614	1.66363	1.7237	1.33402	1.60931	0.601235	0.828094	1.56626	0.816573	0.377936	0.567823	0.0709082	0.288986	0.00978951	1	1	0.0200854	0.909483
TG(52:8)	1.31836	2.40129	0.684345	0.104981	0.385956	0.231609	0.26807	0.0688544	0.256784	0.424411	0.109473	0.132701	0.0929235	0.0684654	0.101529	0.092015	0.00891695	0.0554042	0.00892742	0.0453838	0.0194851	1	1	0.037332	0.84565
TG(53:0)	3.46293	6.10583	5.70816	14.4395	11.5861	3.28194	2.2934	5.38869	2.86358	1.15426	6.25585	10.3324	4.24559	3.69798	4.24408	2.56764	7.2527	1.81175	1.89981	2.25542	0.0423234	1	1	0.0708255	0.91415
TG(53:1)	11.3202	35.1685	16.0061	30.5129	28.918	6.13357	3.44012	9.98739	5.05794	9.35648	10.7094	18.7699	6.64116	12.1374	10.1745	3.8905	8.97812	3.61615	3.43487	4.47791	0.000320476	0.245608	0.343229	0.00112166	1.19402
TG(53:2)	60.3166	172.988	70.2661	81.0521	138.155	50.5478	22.9296	46.6964	35.7248	14.1039	27.5058	55.5395	26.3888	26.3158	54.5694	13.1894	21.0264	14.584	7.09747	19.4429	0.000445385	0.333148	0.477008	0.00147225	1.15469
TG(53:3)	80.9446	136.574	61.1481	58.7219	118.019	61.8569	39.3007	52.8577	31.0904	12.5987	30.6075	44.3261	20.342	17.4873	44.9069	21.6769	17.2665	20.3483	5.01357	15.4402	0.000245076	0.192629	0.262476	0.000915977	1.15648
TG(53:4)	55.0711	81.2407	31.5385	23.0899	52.5069	18.1756	21.1696	16.292	15.2112	8.94938	17.6617	20.9562	8.4673	7.95664	18.2575	9.19875	7.20683	5.98938	2.0805	5.6085	0.000213597	0.170237	0.228762	0.000831863	1.14888
TG(53:5)	25.7971	39.1865	11.8814	6.30178	17.0807	5.97772	7.60382	5.68899	5.36243	4.32612	5.71417	6.5818	2.64211	2.88617	5.61448	2.68681	1.90855	1.95262	0.609908	1.62138	0.00198422	1	1	0.00517055	1.03389
TG(53:6)	8.43344	15.0744	4.34577	1.31622	4.23239	1.53751	2.10766	1.59122	1.72167	1.57286	1.41779	1.54818	0.650802	0.855599	1.44233	0.548749	0.345561	0.503549	0.103891	0.381832	0.00772544	1	1	0.0161917	0.942663
TG(53:7)	1.57756	2.97283	0.715029	0.163277	0.622404	0.217729	0.341303	0.282154	0.311901	0.405291	0.203217	0.288158	0.072756	0.141698	0.172028	0.0671533	0.0192978	0.0468097	0.00738207	0.0455066	0.0178135	1	1	0.0348254	0.883629
TG(54:0)	7.89494	14.3865	13.5449	28.3561	22.9359	7.63325	4.73741	12.8482	6.29926	5.33233	11.5052	20.5867	7.90736	9.8023	9.47884	4.72844	12.2624	3.7991	4.00309	4.83914	0.0159034	1	1	0.0312524	1.02943
TG(54:1)	25.3279	71.7473	35.0551	53.4561	62.1704	16.4855	7.6496	17.6362	8.90512	13.2593	13.2006	23.306	11.4202	21.5311	18.4988	5.90609	11.5814	4.98898	4.68347	6.75506	2.75748e-05	0.0251758	0.0295327	0.00018574	1.22996
TG(54:2)	262.918	701.359	232.784	349.753	457.068	102.188	60.9837	114.79	68.5949	50.3778	111.009	127.679	89.8739	108.312	171.766	61.5141	78.2939	51.8645	27.735	66.9384	0.000123068	0.103131	0.131806	0.000563275	1.14872
TG(54:3)	998.726	1832.38	788.093	1592.81	1616.48	701.978	557.604	804.018	578.45	147.092	669.869	814.027	569.61	599.217	809.364	372.435	555.439	289.787	205.513	394.522	0.00015152	0.124819	0.162278	0.00065172	1.22778
TG(54:4)	1193.01	1607.01	508.384	434.56	836.335	308.6	426.822	300.093	240.905	107.937	337.678	296.011	158.944	144.873	334.769	172.675	129.83	100.012	35.4479	112.169	0.000683807	0.490875	0.732357	0.00206298	1.0912
TG(54:5)	1034.59	1304.52	313.404	245.806	469.638	177.587	315.247	203.021	150.379	110.478	247.208	203.092	85.4851	100.86	187.643	121.062	73.5859	59.4329	20.4541	58.7775	0.0048763	1	1	0.0109258	0.989674
TG(54:6)	668.884	759.738	154.609	116.106	204.887	78.1526	164.539	94.2291	68.462	56.1734	117.986	96.0511	39.0897	47.0668	79.2561	62.3369	34.7165	26.8846	9.76782	26.1401	0.0109342	1	1	0.0222634	0.92081
TG(54:7)	227.491	209.66	44.3029	18.4537	48.1673	16.4027	43.6447	22.5088	16.3715	15.1789	28.7623	20.6593	6.42821	8.14584	15.6303	14.5234	4.70775	5.46589	1.24702	4.13289	0.0188462	1	1	0.036368	0.86716
TG(54:8)	38.6379	30.1732	8.47933	2.25366	5.78201	2.51178	6.64815	3.46876	2.88011	2.98892	4.02284	3.023	1.05365	1.32831	2.06029	2.23048	0.636227	0.920535	0.189092	0.558018	0.0237296	1	1	0.0443533	0.844656
TG(54:9)	3.37136	3.16065	1.73254	0.399378	0.637246	0.221962	1.00768	0.551095	0.543997	0.672882	0.314732	0.310333	0.165931	0.26226	0.226464	0.21023	0.0971708	0.156245	0.0151729	0.0332957	0.00474973	1	1	0.0106645	0.943562
TG(55:0)	5.28773	7.91777	8.56627	20.4867	16.8413	6.01444	3.94613	9.4175	5.0655	1.60308	10.7763	18.8805	6.68042	6.51735	7.42564	4.21956	10.5033	3.20513	3.61003	4.34325	0.0838818	1	1	0.120425	0.836007
TG(55:1)	5.86202	10.1246	10.4208	18.9769	17.5369	5.22662	4.03291	9.14071	4.87287	1.88635	10.9679	20.6109	6.00696	6.4341	6.9653	3.71528	9.18061	2.87731	3.42975	3.67163	0.031871	1	1	0.0569847	0.947903
TG(55:2)	7.5254	19.9728	10.2243	16.2332	16.7593	4.33076	2.79479	6.48412	3.46397	1.9546	6.40597	11.074	4.04524	5.21857	6.64643	2.67669	5.81192	2.27432	1.82613	2.63331	0.000132591	0.110449	0.142005	0.000592766	1.21143
TG(55:4)	14.7886	18.8767	10.7163	14.1113	21.1774	7.99355	8.31817	9.06091	6.55943	2.93951	8.69376	9.43084	4.96814	5.56813	10.0747	4.71932	4.63556	2.71878	1.3858	3.38618	1.81213e-05	0.0167985	0.0194079	0.000133848	1.31166
TG(55:5)	12.7789	21.0945	8.93827	9.0666	16.4739	7.32655	7.48229	7.65661	5.77956	4.36389	6.38513	7.25709	3.0094	4.48859	7.5379	3.41469	2.62199	1.84363	0.83777	2.26292	0.000105255	0.0889408	0.112728	0.000495735	1.25436
TG(55:6)	6.47323	19.1396	6.76057	5.00179	9.71882	4.98006	5.00006	5.00253	3.62976	3.21568	2.67083	4.62403	1.65498	3.01055	4.50255	1.85801	1.45522	1.09837	0.404216	1.13136	0.0032961	1	1	0.0077585	1.08069
TG(55:7)	3.96932	12.6327	2.68261	1.19823	3.63002	1.53709	1.50135	1.99846	1.43905	1.32991	0.807392	1.51051	0.449097	0.771389	1.27817	0.479566	0.202253	0.324814	0.053321	0.28538	0.0272775	1	1	0.0500242	0.874206
TG(55:8)	1.3779	3.47649	0.707968	0.190475	0.674444	0.276128	0.561717	0.47928	0.302654	0.375813	0.199238	0.315058	0.0441713	0.108739	0.247199	0.10094	0.0160052	0.0612598	0	0.0202156	0.0349958	1	1	0.0620539	0.833154
TG(55:9)	0.24033	0.338003	0.0734311	0	0.0366407	0.0325701	0.0385133	0.0656757	0.0576683	0.0899057	0.0194785	0.0288685	0	0	0	0.00607425	0.00888185	0.0089651	0.00309912	0	0.0408158	1	1	0.0689727	0.770478
TG(56:0)	7.65434	12.6606	13.2249	26.5248	22.088	7.64351	4.86511	12.3136	6.28984	2.53587	12.8565	24.9039	8.28184	8.23145	9.12101	4.79041	12.7023	3.89857	4.34376	4.95163	0.0373541	1	1	0.0648154	0.940668
TG(56:1)	12.4355	28.4061	23.5752	33.4271	29.6017	9.72001	6.35969	16.2861	8.48148	7.33396	16.6835	30.3377	10.5305	11.941	12.0211	5.96666	14.6846	4.94564	5.2471	6.18775	0.00175269	1	1	0.00468109	1.16144
TG(56:2)	17.9491	47.7181	24.4558	31.9364	31.4335	9.27692	6.04051	16.1636	9.41526	6.64485	12.7834	20.6696	9.68781	12.9644	14.2326	5.68245	12.0526	4.58422	4.13599	5.49983	9.37766e-05	0.0799914	0.100435	0.000458606	1.22471
TG(56:3)	38.5757	97.156	31.585	38.4673	50.4504	13.6699	12.2604	17.328	10.6551	7.74801	13.494	19.1393	11.7535	11.8921	17.8395	6.92302	11.3102	5.44746	3.66059	6.15111	0.000339521	0.258715	0.363627	0.00117299	1.11637
TG(56:4)	63.6068	121.589	33.7809	28.6056	60.9542	19.2032	13.8525	20.8127	11.7749	6.38807	13.7752	18.823	8.38137	12.0903	20.8538	5.32972	6.80416	4.24469	1.84262	5.07018	0.00089985	0.633494	0.963739	0.00261886	1.07663
TG(56:5)	130.373	248.048	76.2407	62.9447	174.274	80.9558	59.2942	85.2862	37.3049	34.4639	35.5408	59.4378	16.4115	31.5149	69.2819	12.5084	11.0379	9.63073	2.96181	16.1495	0.00116402	0.80201	1	0.00324738	1.12689
TG(56:6)	178.967	377.205	117.267	86.0464	239.824	104.191	83.7407	114.208	57.3927	62.4038	46.5563	78.7674	21.6188	39.8381	92.5989	17.4803	12.9377	14.4835	3.22554	21.0186	0.0012722	0.870187	1	0.00351168	1.10714
TG(56:7)	170.971	426.911	84.4156	49.5257	137.789	56.2473	72.2852	86.9847	43.8989	40.6348	39.6255	65.9332	13.8667	22.5292	52.5427	15.2454	9.8596	10.459	1.87346	10.6479	0.0181817	1	1	0.0352127	0.920946
TG(56:8)	104.556	221.021	33.0518	14.0414	41.3513	17.732	36.2018	34.0348	16.86	18.1773	18.667	26.7756	5.00553	8.67721	15.5721	6.86735	3.49833	3.82025	0.76616	3.00557	0.0431695	1	1	0.0720165	0.830178
TG(56:9)	26.6243	40.5087	7.01805	3.06724	7.24264	3.7151	8.8556	7.4476	4.13042	5.97512	4.4509	5.1082	1.07824	2.3784	3.16637	1.4816	0.683856	0.823879	0.198154	0.554247	0.0312011	1	1	0.0559739	0.864687
TG(56:10)	3.9021	4.52111	1.13161	0.314469	1.11038	0.582094	1.45366	1.08508	0.741111	1.05452	0.628786	0.724643	0.124768	0.405596	0.381374	0.23791	0.0504672	0.114091	0.0341885	0.0821746	0.0178191	1	1	0.0348254	0.918415
TG(57:0)	4.64298	6.62867	8.0431	19.3675	15.1658	5.1476	3.39625	8.44108	4.38408	1.24026	9.43317	16.873	5.90697	5.94515	6.50261	3.43659	9.04229	2.73271	3.10976	3.70545	0.0768755	1	1	0.113096	0.851566
TG(57:1)	6.41777	10.9634	11.474	21.413	20.0698	6.39063	4.48948	10.6777	5.82157	1.93846	12.8147	23.6574	7.02598	6.71258	7.94704	4.23401	10.9305	3.44834	4.12048	4.27375	0.0485147	1	1	0.0787261	0.90584
TG(57:2)	4.51235	8.94416	6.81646	11.7068	11.3388	3.27571	2.37241	5.95111	2.8973	1.404	6.9067	12.3952	3.60988	3.78549	4.01808	2.34876	5.63187	1.85015	2.09223	2.42913	0.0106086	1	1	0.0216416	1.04291
TG(57:3)	1.92555	4.3222	2.15028	4.16372	3.92206	0.84927	0.500907	1.53718	1.01558	0.345391	1.78958	2.6977	1.04405	1.16418	1.39134	0.67402	1.44958	0.520026	0.533449	0.684199	0.000166325	0.135721	0.178134	0.000695835	1.20171
TG(57:5)	2.37972	4.69839	1.99979	2.48527	4.12928	1.54861	0.990567	1.68434	0.978028	0.852458	1.12067	1.56144	0.550226	1.40302	1.84961	0.434673	0.508382	0.37625	0.14838	0.57856	8.04596e-05	0.0695171	0.0861722	0.000413176	1.25785
TG(57:6)	3.07249	5.4503	2.93547	2.88702	6.65772	2.98929	2.31863	3.22755	1.70111	1.3103	1.44065	2.27008	0.805549	1.51939	2.84681	0.592118	0.433908	0.567377	0.196001	0.687533	0.000399767	0.301824	0.42815	0.00135063	1.24479
TG(57:7)	3.44007	7.99982	2.443	1.86576	4.42248	2.10565	2.03937	3.08054	1.40706	1.14552	1.18743	2.16771	0.378419	1.00806	1.87353	0.447879	0.264135	0.393964	0.0516702	0.345986	0.00294393	1	1	0.00714955	1.10283
TG(57:8)	2.54446	5.69721	1.20252	0.324751	1.25127	0.823896	1.24758	1.6879	0.534974	0.790788	0.73222	1.34376	0.211195	0.536857	0.754512	0.264507	0.126109	0.104789	0.00385309	0.0618635	0.0515951	1	1	0.0829705	0.89642
TG(57:9)	0.927187	1.44202	0.22156	0.0619639	0.263655	0.210619	0.457779	0.463715	0.110068	0.39796	0.12309	0.247048	0.0247075	0.183786	0.103039	0.033993	0.0112046	0.0149064	0	0.0124203	0.0473798	1	1	0.0774714	0.871831
TG(58:0)	3.92499	6.13942	6.94234	17.0733	11.5055	3.97866	2.52021	6.50437	3.00372	1.17073	6.65211	12.5771	4.37125	5.17973	5.81251	2.65366	6.97877	2.03832	2.77257	3.14113	0.045755	1	1	0.0755062	0.908019
TG(58:1)	9.32976	21.9673	19.2116	24.9533	23.2104	6.87251	4.67176	12.111	6.11771	3.89684	12.811	25.0699	7.91164	8.30352	8.44238	4.36677	11.4927	3.68224	4.25167	4.64397	0.00251123	1	1	0.00629865	1.13027
TG(58:2)	16.3342	37.7828	25.7135	54.4396	34.176	14.1552	9.81228	22.3942	13.671	6.4319	22.2075	30.3778	17.2055	18.6979	20.1749	11.6092	22.3751	7.94896	8.03824	11.2409	0.00426098	1	1	0.00970959	1.09154
TG(58:3)	9.05132	18.9827	9.33358	9.42115	9.12063	2.91493	2.11109	4.62342	2.67391	1.8775	4.23525	7.33282	3.44483	3.29373	3.90804	1.58181	3.91229	1.11329	1.29753	1.54318	7.92385e-05	0.0685413	0.0848644	0.000409973	1.20672
TG(58:4)	6.51616	11.6892	4.15796	4.89895	5.56949	1.65275	1.37474	2.23792	1.29042	1.09643	1.8724	2.89407	1.2914	1.54184	2.31247	0.743739	1.57962	0.391784	0.468323	0.731752	9.81552e-05	0.0833338	0.105124	0.000471409	1.16845
TG(58:5)	6.21459	17.6688	3.96141	5.12733	8.74694	2.39305	1.67858	3.93449	1.40909	2.26904	1.30748	2.92226	0.70489	3.16153	3.61049	0.218122	0.617926	0.459008	0.141486	0.280273	0.00265971	1	1	0.00656348	1.0734
TG(58:6)	16.4096	40.3117	11.22	9.93106	25.4413	9.01851	5.99461	13.3744	4.71596	5.23932	3.44298	9.29955	1.82984	6.00497	8.88412	0.820281	0.999246	0.839803	0.265261	1.22377	0.00191367	1	1	0.00502338	1.10256
TG(58:7)	28.6536	62.7883	16.228	12.1383	33.9637	14.4386	11.7174	21.6532	6.87546	9.47477	5.82293	13.0622	2.45397	6.58862	12.4623	1.52155	1.41177	1.30171	0.352746	1.81474	0.00316631	1	1	0.00762049	1.06627
TG(58:8)	32.361	72.9604	15.7025	9.78761	25.4878	13.0558	16.9372	27.6284	8.31678	11.2471	8.41324	17.6042	2.79179	6.54179	11.8075	2.31811	1.58513	1.46215	0.425726	1.78648	0.0181505	1	1	0.0352127	0.981719
TG(58:9)	27.9037	61.9387	10.1543	6.34385	15.4779	9.08664	15.4744	22.0157	8.02253	14.129	6.46806	13.367	2.05777	7.70957	7.53605	1.83214	1.31961	1.20852	0.449231	1.14802	0.0394189	1	1	0.0677651	0.920819
TG(58:10)	15.3781	31.2563	4.76095	2.78036	5.99053	3.929	8.55989	11.2481	4.25834	7.98886	3.49417	6.58815	0.989217	3.6003	3.43183	0.945083	0.625367	0.599905	0.218286	0.459027	0.0522942	1	1	0.0839686	0.89337
TG(58:11)	4.57858	7.55644	1.22693	0.558171	1.26257	0.89854	2.32015	2.52049	1.09287	1.59442	0.852459	1.40709	0.230036	0.668025	0.690721	0.223245	0.0992268	0.136139	0.0466028	0.101073	0.0456083	1	1	0.0753804	0.880291
TG(58:12)	0.487875	0.951118	0.137555	0	0.107016	0.0858574	0.353995	0.341335	0.13263	0.187987	0.0447685	0.142971	0.00777923	0.0503792	0.0944091	0.00795222	0	0	0	0	0.0807257	1	1	0.116938	0.812489
TG(59:0)	1.85528	2.51041	3.34914	6.8469	5.43874	2.01526	1.29955	3.17266	1.62634	0.513308	4.62248	6.23171	2.96745	2.17945	2.41559	1.44577	3.68315	1.0383	1.15616	1.45508	0.0539342	1	1	0.0862143	0.857999
TG(59:1)	3.74494	6.33357	8.24677	12.168	11.6075	3.44382	2.42728	5.9472	2.92125	1.15694	7.28387	12.9837	3.99568	3.72578	4.57556	2.33556	6.12408	1.83777	2.19345	2.44592	0.0238622	1	1	0.0444459	0.973261
TG(59:2)	3.9922	7.61789	6.31743	12.5691	10.6979	3.48602	2.45655	5.86978	3.14835	1.22312	6.27308	11.3799	4.03601	3.93604	4.42346	2.37959	5.45852	1.87199	2.09204	2.36412	0.0142419	1	1	0.0282988	1.02707
TG(59:3)	1.99296	3.92702	2.15004	3.15601	3.28423	0.967825	0.696722	1.53424	0.832295	0.422977	1.59468	2.91259	1.01195	1.04236	1.25208	0.593412	1.5661	0.453069	0.509034	0.592435	0.000273069	0.211902	0.292457	0.000988031	1.20354
TG(59:4)	1.03744	1.57309	0.66648	0.496198	1.06478	0.225256	0.189479	0.229467	0.30461	0.0953221	0.442605	0.698558	0.327219	0.280685	0.501856	0.268782	0.546332	0.158631	0.0809065	0.139859	0.000525129	0.386495	0.562413	0.00167385	1.1309
TG(59:8)	0.286019	0.604183	0.162565	0	0.238373	0.224904	0.257337	0.728804	0.0949645	0.163917	0.0804225	0.160819	0	0.0708516	0.277652	0	0.0209889	0	0	0.0110585	0.0707385	1	1	0.107158	0.933911
TG(60:0)	1.6923	2.06798	2.2981	5.15878	3.95699	1.40036	0.936799	2.36664	1.2059	0.392443	2.43383	4.27836	1.70693	1.56395	1.71616	1.01604	2.4671	0.741704	0.82947	1.0299	0.0405865	1	1	0.0687787	0.926794
TG(60:1)	3.81998	7.89493	7.70401	8.97499	9.27324	2.5591	1.84329	4.73332	2.26983	1.36536	5.14787	10.0196	2.96061	3.00502	3.57655	1.84028	4.59839	1.39637	1.6714	1.8732	0.00309004	1	1	0.0074705	1.1155
TG(60:2)	7.76907	18.5167	14.4201	24.6395	17.4731	6.37886	4.40777	10.7254	6.08577	2.66218	10.1199	15.461	7.86002	8.33066	8.72404	4.59574	10.2874	3.51745	3.51048	4.51057	0.00154266	1	1	0.00419337	1.14542
TG(60:3)	5.40082	11.0735	5.83453	6.65837	5.93688	2.00288	1.47327	3.22937	1.92491	1.33808	3.03636	5.26815	2.04805	2.14661	2.48715	1.10506	3.18742	0.882674	0.954932	1.07845	8.39134e-05	0.0721655	0.0898713	0.00042372	1.20934
TG(60:4)	3.21062	5.84455	2.11319	2.59223	2.36718	0.836929	0.768687	1.24284	0.744468	0.634915	1.12611	1.80852	0.805528	0.794861	0.992649	0.444317	1.21999	0.318965	0.31547	0.425977	0.000351632	0.266889	0.376598	0.00120319	1.12897
TG(60:5)	1.14126	2.97683	0.873802	0.550137	1.08615	0.233191	0.114615	0.29944	0.117775	0.275015	0.12846	0.493182	0.120671	0.22379	0.224368	0.0328123	0.13728	0.0208183	0.0247824	0.0325001	0.00263175	1	1	0.00650947	1.01137
TG(60:6)	1.11332	2.56934	0.671242	0.761498	1.2869	0.163714	0.221852	0.487383	0.111321	0.437625	0	0.502934	0.0703429	0.432077	0.21485	0	0	0.0800879	0.00682183	0	0.000745892	0.530529	0.79885	0.00221288	1.0875
TG(60:7)	1.9274	4.54897	1.0011	1.00481	2.30341	0.804162	0.588601	1.74108	0.380643	0.349397	0.302496	1.11832	0.226402	0.789243	0.608476	0.0399502	0.0417962	0.0444869	0	0.0437782	0.00502817	1	1	0.0111946	1.05932
TG(60:8)	3.01149	5.88478	1.51612	1.18113	3.20228	1.75338	1.45839	3.95789	0.998804	1.01561	0.73577	1.70176	0.272951	0.996242	1.37355	0.0101725	0.0677846	0.0759125	0.0125692	0.0739622	0.00709871	1	1	0.0150549	1.09664
TG(60:9)	3.56619	6.42887	1.74479	1.15725	3.58608	2.1167	2.22165	4.32283	1.2231	2.03456	0.808338	2.47055	0.213914	1.20256	1.51293	0.168584	0.0908381	0.0985579	0.0262417	0.184986	0.00579755	1	1	0.0127499	1.12772
TG(60:10)	3.34454	9.45448	1.70748	1.60198	3.71084	2.29202	3.12139	6.47643	1.48195	2.50228	1.26344	3.5609	0.328912	1.16462	2.0256	0.213179	0.304352	0.132179	0.0439839	0.174776	0.0363051	1	1	0.063534	1.00491
TG(60:11)	3.03598	10.0494	1.3089	0.814559	2.29489	1.61408	2.94252	5.83762	1.32818	2.13209	0.966074	3.01482	0.220606	0.937195	1.24587	0.220915	0.178034	0.121207	0.025169	0.0798952	0.0997577	1	1	0.136975	0.864684
TG(60:12)	1.5763	6.76276	0.639429	0.146158	0.837478	0.553618	1.78666	2.89172	0.675768	0.915041	0.577396	1.66744	0.0875844	0.373756	0.487826	0.0830508	0.0826298	0.0602015	0.00969615	0.0493134	0.220414	1	1	0.259226	0.727126
TG(60:13)	0.264837	0.947784	0.0726431	0	0.0633691	0.100221	0.389847	0.524376	0.107779	0.152927	0.0953608	0.241219	0.00673955	0.0503837	0.0562949	0.00673448	0	0.00756495	0	0	0.207381	1	1	0.24844	0.749505
TG(61:0)	0.890998	1.49827	0.968562	2.39634	2.94073	0.734753	0.480632	1.2101	0.829815	0.155956	1.20791	3.16296	0.82192	0.730127	1.27724	0.494237	1.76713	0.370045	0.414399	0.763198	0.113011	1	1	0.150702	0.786508
TG(61:1)	2.15474	2.15339	2.39461	4.4063	6.05876	1.21764	0.874741	2.19561	1.04468	0.382915	2.69335	4.94409	1.36128	1.93368	2.42121	1.02921	2.44654	0.674947	0.845898	1.3389	0.0222907	1	1	0.0418831	0.955549
TG(61:2)	1.76405	3.05196	2.89196	5.25775	4.88022	1.55896	1.0489	2.61189	1.29136	0.506027	3.00637	5.39019	1.69654	1.64198	2.06164	1.06078	2.68998	0.821127	0.984247	1.08919	0.0245815	1	1	0.0455481	0.97128
TG(61:3)	1.16529	1.9083	1.37973	2.54297	2.65577	0.802628	0.553016	1.26705	0.66412	0.313505	1.33606	2.33535	0.850111	0.79077	0.943682	0.460623	1.22872	0.386009	0.422159	0.500546	0.00405215	1	1	0.00927319	1.10874
TG(61:4)	0.517217	0.985691	0.456144	0.649955	0.673074	0.320931	0.18636	0.385243	0.207703	0.120268	0.328779	0.639311	0.218991	0.219057	0.261271	0.120718	0.345659	0.0967041	0.117098	0.077499	0.000605421	0.440003	0.648406	0.001874	1.18873
TG(62:0)	0.825072	1.34544	1.31819	4.15905	2.62828	1.06976	0.807119	1.5756	0.976355	0.230494	1.69961	2.71983	1.40158	1.26689	1.44952	0.828286	1.79862	0.608175	0.649716	0.853683	0.107346	1	1	0.145345	0.809154
TG(62:1)	1.27542	2.23178	2.43398	4.78006	3.69862	1.02162	0.69831	1.89914	0.92824	0.395266	2.06058	4.27828	1.23947	1.49979	1.66566	0.914817	1.90982	0.537306	0.830338	0.748865	0.019911	1	1	0.0378769	0.982864
TG(62:2)	2.14736	4.35719	4.06549	5.78888	5.30085	1.47316	1.15904	2.8449	1.48037	0.656053	3.1822	5.69318	1.83669	1.70708	2.16962	1.11106	2.85928	0.837977	0.967596	1.11112	0.0050176	1	1	0.0111946	1.08907
TG(62:3)	1.80459	2.72009	2.1403	3.27321	3.15118	1.00035	0.667295	1.64876	0.833542	0.437317	1.76096	3.24432	1.04564	0.967938	1.10379	0.594596	1.59053	0.466995	0.563118	0.558402	0.00156418	1	1	0.00424111	1.1552
TG(62:4)	1.06561	1.81844	0.971573	1.51001	1.56617	0.439303	0.386871	0.839352	0.465067	0.265585	0.774167	1.30942	0.452188	0.505275	0.558147	0.252559	0.797942	0.188206	0.215456	0.277733	0.000250655	0.196263	0.268452	0.000928898	1.2118
TG(62:5)	0.460856	1.16677	0.46908	0.641221	0.564012	0.236661	0.154177	0.414892	0.213996	0.275553	0.224118	0.516384	0.157955	0.255443	0.233633	0.0669083	0.226947	0.0584617	0.0462495	0.101045	0.000789466	0.559732	0.845518	0.00232925	1.17387
TG(62:6)	0.143741	0.878591	0.264612	0.0261942	0.0949484	0.0924657	0.0492575	0.127361	0.0103961	0.174222	0.0591671	0.130149	0	0.0108423	0.0503469	0	0	0	0	0	0.104947	1	1	0.142457	0.760963
TG(62:10)	0.244634	0.709729	0.0981464	0.0483191	0.37354	0.294278	0.26569	0.847686	0.188402	0.415302	0.0508204	0.351524	0.021194	0.127072	0.179705	0	0	0	0	0	0.0276407	1	1	0.0506038	1.03731
TG(62:11)	0.302464	1.23171	0.26335	0	0.25191	0.514762	0.35113	1.38123	0.232773	0.519992	0.0222622	0.490761	0	0.208704	0.248899	0.0147631	0	0	0.0140852	0	0.0713597	1	1	0.107794	0.918992
TG(62:12)	0.118709	1.22739	0.100795	0	0.194629	0.247979	0.461199	1.24292	0.17248	0.342871	0.0236427	0.525548	0	0.101312	0.212785	0.0304988	0	0.00809602	0	0	0.193739	1	1	0.234722	0.789284
TG(62:13)	0.22301	1.26403	0.0778056	0	0	0.11298	0.531714	1.10193	0.172632	0.307523	0.138681	0.561593	0.0116208	0.0847511	0.0890903	0	0.0254418	0.0104393	0.0103216	0.00811518	0.283206	1	1	0.320289	0.731116
TG(62:14)	0.150681	0.628419	0.0163362	0	0	0.0408404	0.313867	0.485772	0.0586597	0.157403	0.0812815	0.246301	0	0.0501154	0.0361606	0.00684315	0	0	0	0	0.270977	1	1	0.309069	0.740249
TG(63:0)	0.41498	0.625601	0.622581	1.90274	1.13578	0.462886	0.297564	0.834409	0.485829	0.0987854	0.917889	1.63873	0.605356	0.51454	0.644301	0.344238	0.831432	0.26228	0.257678	0.34822	0.125409	1	1	0.1646	0.777463
TG(63:1)	0.642044	1.39869	1.14165	2.78194	2.1637	0.559833	0.480265	1.52858	0.567203	0.186671	1.25914	2.57605	0.716355	0.754102	0.832857	0.509084	1.1703	0.466195	0.453788	0.428617	0.0744185	1	1	0.11084	0.872295
TG(63:2)	0.808517	1.46438	1.39103	2.5248	2.38881	0.728303	0.589127	1.44145	0.705442	0.221255	2.34542	2.93856	0.892058	0.823451	1.0254	0.977246	1.37358	0.610841	0.783561	0.568366	0.071307	1	1	0.107794	0.806083
TG(63:3)	0.553465	0.823129	0.850092	1.60097	1.58413	0.510021	0.361806	0.876051	0.474917	0.132506	1.18442	1.84284	0.530437	0.543522	0.774438	0.316463	0.914649	0.253687	0.312567	0.349117	0.0462629	1	1	0.076227	0.892497
TG(63:4)	0.39445	0.557747	0.419879	0.733618	0.692042	0.23999	0.166452	0.37764	0.199276	0.0783483	0.453444	0.822388	0.231065	0.258645	0.231138	0.130605	0.415296	0.130689	0.148287	0.157193	0.0113282	1	1	0.0230217	1.0355
TG(63:5)	0.109168	0.203054	0.142373	0.168583	0.235317	0.058549	0.0374267	0.13629	0.0593408	0.0504128	0.161074	0.258992	0.101212	0.0737919	0.0738665	0.044191	0.0840254	0.0310818	0.0462561	0.0415891	0.00559726	1	1	0.0123857	1.1003
TG(64:0)	0.445979	0.643501	0.652733	1.80911	1.34786	0.513268	0.338325	0.721962	0.401713	0.114631	0.7714	1.46027	0.598291	0.580032	0.649134	0.355911	0.798731	0.24363	0.288618	0.319641	0.0654254	1	1	0.100966	0.871393
TG(64:1)	0.689079	1.10852	1.25463	2.08086	2.01408	0.624297	0.431448	1.02329	0.544	0.16809	1.22265	2.5011	0.754574	0.725763	0.836304	0.390891	1.06604	0.319177	0.406718	0.4083	0.0315355	1	1	0.0564791	0.936685
TG(64:2)	0.925273	1.53735	1.63011	2.89524	2.9352	0.892652	0.622401	1.42987	0.698395	0.252485	1.81935	3.5226	0.932448	0.932955	1.05211	0.610284	1.67123	0.506	0.541333	0.59941	0.0584148	1	1	0.0919244	0.87376
TG(64:3)	0.782431	1.09261	1.43029	2.55451	2.32039	0.666382	0.520266	1.31569	0.605128	0.194194	1.4621	2.78906	0.814475	0.742475	0.895973	0.527433	1.40841	0.388904	0.485159	0.509142	0.0676743	1	1	0.103394	0.862345
TG(64:4)	0.457017	0.647596	0.753953	1.41624	1.30261	0.383704	0.304832	0.681391	0.299889	0.113577	0.803277	1.5182	0.463692	0.399335	0.489582	0.271853	0.783256	0.217313	0.261279	0.289978	0.0541166	1	1	0.0863769	0.886116
TG(64:5)	0.236687	0.431203	0.369418	0.54308	0.593844	0.23207	0.170556	0.388382	0.190224	0.116977	0.35421	0.720923	0.177199	0.296102	0.25306	0.102313	0.333319	0.101658	0.135394	0.105908	0.0310918	1	1	0.0558713	0.987762
TG(64:6)	0.105431	0.159904	0.145881	0.116601	0.253416	0.061828	0.0503872	0.309528	0.029311	0.0675576	0.0988241	0.348095	0.0629644	0.0849829	0.217253	0.0207804	0.101164	0.021482	0.023478	0.0289867	0.151823	1	1	0.191522	0.804169
TG(65:0)	0.366225	0.515239	0.583601	1.93993	1.34583	0.449836	0.278447	0.851476	0.379836	0.100221	0.728368	1.20019	0.582577	0.413426	0.568515	0.322096	0.832639	0.269881	0.27616	0.282008	0.147991	1	1	0.187129	0.781978
TG(65:1)	0.476248	0.659146	0.818607	1.22894	1.26697	0.39429	0.277881	0.696832	0.401614	0.108855	0.912064	1.51058	0.467056	0.40054	0.511374	0.283914	0.595369	0.24158	0.271771	0.214672	0.029462	1	1	0.0535717	0.953195
TG(65:2)	0.533198	0.922192	0.833669	1.60827	1.95301	0.623701	0.341217	1.01221	0.442801	0.133525	0.985213	1.88395	0.507673	0.477281	0.635845	0.324957	0.855231	0.210139	0.301381	0.305831	0.066797	1	1	0.102639	0.900211
TG(65:3)	0.452707	0.703014	0.782158	1.37703	1.39016	0.371968	0.318656	0.806185	0.432474	0.10637	0.891172	1.63961	0.494743	0.44155	0.541742	0.288852	0.801168	0.225596	0.288249	0.276517	0.0665619	1	1	0.102425	0.868031
TG(65:4)	0.353248	0.507917	0.49049	0.873533	0.981567	0.255304	0.218308	0.492133	0.236586	0.0721499	0.637882	1.06465	0.370225	0.289497	0.388981	0.173588	0.527846	0.157057	0.207925	0.210635	0.0353488	1	1	0.0624729	0.915318
TG(65:5)	0.116202	0.217924	0.262361	0.379497	0.473128	0.106461	0.0958829	0.263938	0.114767	0.0328055	0.271004	0.457732	0.156139	0.118791	0.160917	0.0678027	0.15502	0.0670267	0.0987432	0.087708	0.0376362	1	1	0.0650434	0.951467
TG(65:6)	0.039197	0.0369836	0.0785734	0.0677612	0.124712	0.0313475	0.0330063	0.0645936	0.017097	0.00889744	0.065426	0.143532	0.0426319	0.0231842	0.0187203	0.0131364	0.0675023	0.0159929	0.0220654	0.0288475	0.213818	1	1	0.253598	0.711935
TG(66:0)	0.307761	0.424174	0.501294	1.1741	0.897574	0.306134	0.237097	0.534902	0.246581	0.0767797	0.636326	1.07687	0.403008	0.329555	0.417457	0.217448	0.55742	0.195374	0.211119	0.23997	0.0730049	1	1	0.109049	0.844385
TG(66:1)	0.378201	0.657655	0.675611	0.953735	1.16484	0.30186	0.22789	0.635165	0.297918	0.0974259	0.589736	1.41074	0.355866	0.368084	0.417711	0.16726	0.551034	0.165509	0.216853	0.244507	0.0480106	1	1	0.078145	0.910888
TG(66:2)	0.453488	0.874118	0.874119	1.4137	1.42966	0.375904	0.325512	0.771255	0.337633	0.109522	0.923777	1.67366	0.463119	0.469726	0.521756	0.305249	0.838532	0.245446	0.283546	0.264187	0.0404997	1	1	0.0687787	0.914414
TG(66:3)	0.550334	0.801355	0.953486	1.59354	1.88562	0.481272	0.34019	0.910554	0.449584	0.134324	1.08584	2.25142	0.625098	0.598628	0.700148	0.336681	1.06233	0.267617	0.337131	0.404816	0.0785468	1	1	0.114766	0.816726
TG(66:4)	0.449966	0.599983	0.882753	1.6604	1.50906	0.374505	0.347187	0.797211	0.364296	0.113947	0.982624	1.83343	0.515241	0.450817	0.575727	0.306428	0.857508	0.247531	0.295637	0.303759	0.0777997	1	1	0.113986	0.838973
TG(66:5)	0.264011	0.336822	0.498182	0.962285	0.862526	0.241506	0.179421	0.441961	0.228457	0.0722373	0.544036	1.08734	0.325246	0.277338	0.319004	0.19237	0.534922	0.128913	0.224861	0.179036	0.0970613	1	1	0.134351	0.800853
TG(66:6)	0.112169	0.136991	0.156049	0.34994	0.310396	0.0994812	0.06397	0.175617	0.0634777	0.0337285	0.16156	0.378288	0.109713	0.120113	0.0840406	0.0559259	0.210364	0.0396523	0.0671674	0.0535842	0.109932	1	1	0.147541	0.81186
TG(67:0)	0.209336	0.253608	0.294958	0.877455	0.614554	0.19419	0.170825	0.399205	0.171098	0.0490126	0.330017	0.637971	0.253672	0.246067	0.243302	0.152448	0.473209	0.101659	0.141621	0.162527	0.163655	1	1	0.203334	0.755623
TG(67:1)	0.199882	0.274873	0.31601	0.778545	0.699901	0.211928	0.127451	0.361898	0.162999	0.0556996	0.499787	0.756101	0.235334	0.226877	0.229843	0.127493	0.383968	0.131824	0.153404	0.136401	0.0919431	1	1	0.128889	0.819507
TG(67:2)	0.245639	0.483128	0.434301	0.585279	0.750278	0.185995	0.162151	0.365717	0.170837	0.062672	0.443446	0.739331	0.20639	0.22281	0.267144	0.147548	0.45206	0.103957	0.0804548	0.152158	0.0290963	1	1	0.0530582	0.951697
TG(67:3)	0.262692	0.341909	0.399988	0.857582	0.797678	0.179632	0.178525	0.394912	0.193277	0.0626418	0.460009	0.917646	0.301099	0.234764	0.374916	0.147623	0.392634	0.142075	0.161672	0.146497	0.0430261	1	1	0.0718891	0.898529
TG(67:4)	0.265455	0.32836	0.401474	0.742163	0.73297	0.212014	0.163388	0.428284	0.192501	0.0578961	0.424168	0.921711	0.262739	0.242365	0.269606	0.141954	0.437474	0.109765	0.16836	0.169585	0.0909259	1	1	0.12763	0.824551
TG(67:5)	0.12245	0.139059	0.21643	0.336236	0.440494	0.0873183	0.0934051	0.173981	0.0888777	0.0287505	0.231166	0.471804	0.108684	0.0679051	0.132595	0.0833047	0.181802	0.0648783	0.0745933	0.0707827	0.0973464	1	1	0.134526	0.821479
TG(68:0)	0.11926	0.144582	0.153459	0.365478	0.476376	0.133432	0.0857826	0.274777	0.125879	0.0325428	0.245644	0.44026	0.148463	0.187574	0.174683	0.0883198	0.220291	0.0737624	0.0781267	0.0799952	0.139417	1	1	0.178324	0.768625
TG(68:1)	0.152228	0.237175	0.294446	0.426086	0.439648	0.146127	0.110846	0.236938	0.115501	0.04634	0.311401	0.563839	0.158913	0.162901	0.153166	0.123429	0.201413	0.0641562	0.0970531	0.123303	0.0433568	1	1	0.0720343	0.904484
TG(68:2)	0.199489	0.400963	0.301685	0.45586	0.658984	0.176569	0.111211	0.331277	0.130435	0.0468414	0.280153	0.595061	0.14006	0.16604	0.191361	0.1047	0.350176	0.0674504	0.100773	0.0868698	0.0494682	1	1	0.080031	0.913631
TG(68:3)	0.265716	0.416631	0.432086	0.608454	0.640422	0.194574	0.172203	0.368936	0.155414	0.054631	0.441078	0.885772	0.277	0.21703	0.304746	0.142578	0.454685	0.115712	0.151428	0.167973	0.0466583	1	1	0.0765691	0.866631
TG(68:4)	0.289267	0.398122	0.499708	0.855791	0.962418	0.246526	0.187808	0.430459	0.266705	0.0701213	0.581126	1.11019	0.329522	0.270634	0.378219	0.195809	0.59889	0.154896	0.191592	0.190016	0.0845976	1	1	0.121275	0.80852
TG(68:5)	0.230848	0.312165	0.441817	0.670461	0.871922	0.208353	0.187174	0.34592	0.194702	0.0607368	0.456346	0.931624	0.240296	0.22396	0.300476	0.149248	0.511195	0.135537	0.180132	0.165463	0.110463	1	1	0.148067	0.782628
TG(68:6)	0.12303	0.127576	0.241999	0.421604	0.436436	0.112461	0.0976165	0.179959	0.100297	0.0305598	0.178402	0.514462	0.128314	0.141831	0.179655	0.0986461	0.255117	0.0506726	0.0923839	0.0751931	0.11309	1	1	0.150702	0.785696
TG(68:7)	0.0368071	0.0441531	0.0697513	0.0691111	0.123194	0.0166232	0.0186352	0.0652976	0.0271614	0.00798245	0.0768647	0.117548	0.0104957	0.0161334	0.045763	0.0198106	0.052875	0.0134933	0.0163968	0.0214686	0.116025	1	1	0.154363	0.812011
TG(69:0)	0.0844166	0.0997383	0.114156	0.328386	0.20084	0.112731	0.0843588	0.142019	0.0465757	0.0237883	0.180883	0.317608	0.0897755	0.0883457	0.161292	0.0472033	0.227458	0.0636505	0.0514084	0.0435271	0.220742	1	1	0.259226	0.649437
TG(69:1)	0.0900938	0.138311	0.144859	0.196387	0.354517	0.104598	0.0535085	0.157178	0.0779708	0.0199083	0.244106	0.269293	0.0950835	0.0749985	0.0842977	0.0297819	0.0929852	0.0483245	0.0512005	0.038271	0.0465274	1	1	0.076545	0.945106
TG(69:2)	0.106933	0.117142	0.141189	0.243303	0.400906	0.062917	0.0389046	0.129714	0.031141	0.0196176	0.158781	0.245374	0.0568983	0.0773543	0.111163	0.040864	0.144137	0.0496895	0.0386762	0.0557216	0.035292	1	1	0.0624729	0.919339
TG(69:3)	0.0729765	0.0981497	0.1522	0.181242	0.178452	0.0597407	0.0655195	0.157424	0.0656439	0.0138729	0.149231	0.35346	0.106441	0.0522383	0.0784811	0.0659255	0.17031	0.0327037	0.0645572	0.0631418	0.296403	1	1	0.331365	0.56327
TG(69:4)	0.0899112	0.143549	0.163306	0.25695	0.288597	0.0748837	0.0716909	0.182594	0.0700066	0.0210321	0.142803	0.267292	0.136753	0.0856919	0.119214	0.0842389	0.165531	0.0580275	0.058116	0.0475093	0.0555976	1	1	0.0878976	0.889752
TG(69:5)	0.078899	0.0944319	0.143556	0.234993	0.277733	0.0537604	0.0608469	0.159246	0.0578197	0.0182218	0.184115	0.36102	0.0867281	0.0802932	0.0829788	0.0633977	0.14323	0.0491193	0.0582915	0.041053	0.13871	1	1	0.177915	0.737795
TG(69:6)	0.0577415	0.0320114	0.0745751	0.108637	0.143002	0.0278755	0.0252709	0.0489781	0.0345542	0.00772127	0.0624164	0.147738	0.0310384	0.041662	0.0368843	0.0227586	0.0735933	0.0216866	0.0310635	0.0226234	0.0847	1	1	0.121275	0.823101
TG(70:0)	0.0357332	0.0386638	0.0793019	0.172574	0.0917928	0.0339558	0.0342432	0.057148	0.0275592	0.00732636	0.0549415	0.111979	0.0247336	0.0236921	0.0455012	0.0114002	0.0257081	0.00431319	0.00818005	0.0158062	0.0307266	1	1	0.0554944	1.01514
TG(70:1)	0.0647645	0.0548914	0.0970711	0.207683	0.203253	0.0497221	0.0543026	0.0934879	0.04042	0.013931	0.101531	0.200692	0.0689621	0.0479707	0.0396644	0.0138851	0.101786	0.0132683	0.0191238	0.0276112	0.0754079	1	1	0.111737	0.894685
TG(70:2)	0.0674429	0.143787	0.12253	0.268187	0.235678	0.052374	0.0409218	0.0971657	0.0548696	0.0163644	0.103334	0.311463	0.0674106	0.0535118	0.0651325	0.0428404	0.186024	0.0357989	0.0288427	0.0222637	0.10983	1	1	0.147541	0.798358
TG(70:3)	0.0731583	0.111779	0.144773	0.187521	0.221187	0.0484804	0.0657171	0.178625	0.0481837	0.017178	0.112385	0.220086	0.0579065	0.0606575	0.0848486	0.036979	0.237846	0.0208681	0.0314525	0.035306	0.318082	1	1	0.35084	0.641341
TG(70:4)	0.0956117	0.120003	0.151298	0.279815	0.294177	0.0561899	0.0681495	0.165765	0.0726452	0.0198718	0.140546	0.314052	0.0866539	0.0549878	0.106319	0.0690326	0.287091	0.0518342	0.0606906	0.0457735	0.266592	1	1	0.304717	0.64603
TG(70:5)	0.101323	0.111462	0.206324	0.371927	0.338181	0.0938251	0.0779639	0.186408	0.0990089	0.0280051	0.21411	0.442565	0.113379	0.0716649	0.12814	0.063078	0.252664	0.045395	0.0612864	0.0644407	0.185622	1	1	0.227202	0.728514
TG(70:6)	0.0698484	0.0799943	0.144378	0.215015	0.259431	0.0410989	0.0577423	0.117255	0.0504763	0.0178614	0.120434	0.275216	0.0914237	0.0838661	0.0909708	0.0362724	0.158715	0.0393237	0.042919	0.046752	0.0832877	1	1	0.119733	0.812743
TG(71:1)	0.0508326	0.0256801	0.0669187	0.120109	0.117371	0.0143733	0.00827624	0.0081816	0	0.00780224	0.0694505	0.105401	0.0403249	0.0195916	0.0763075	0.00776448	0.057175	0.0135201	0.0157018	0.0186064	0.00460656	1	1	0.0103648	1.01017
TG(72:2)	0.0486065	0.0315732	0.0635591	0.130721	0.0442952	0.0355975	0.00494897	0.0702409	0.0285917	0.00931882	0.0466383	0.135576	0.0179314	0.0157228	0.0104722	0	0.0971784	0.00931147	0.0201169	0.00473122	0.467204	1	1	0.492012	0.571771
TG(O-42:0)	0.0916849	0.182188	0.147041	0.592843	0.449833	0.29648	0.0663448	0.268774	0.150424	0.0846555	0.329548	0.438863	0.237155	0.312313	0.183851	0.0792871	0.356078	0.0762497	0.0968311	0.0933119	0.222328	1	1	0.260233	0.683706
TG(O-42:1)	0.134175	0.145371	0.230544	0.521564	0.440479	0.125909	0.0690303	0.190656	0.112613	0.127683	0.264699	0.472683	0.187903	0.15523	0.136368	0.106596	0.184336	0.101454	0.0837618	0.0763087	0.061452	1	1	0.0956614	0.888328
TG(O-43:0)	0.0180318	0.0388779	0.189674	0.545335	0.278975	0.193107	0.115332	0.276814	0.097541	0.118494	0.295961	0.897733	0.136092	0.309873	0.203004	0.0703784	0.287715	0.113536	0.0886328	0.0958832	0.259888	1	1	0.297372	0.389512
TG(O-43:1)	0.208292	0.180328	0.36082	0.40691	0.567507	0.162253	0.108706	0.313233	0.124055	0.0781192	0.405848	0.801169	0.180838	0.253464	0.215749	0.117485	0.252107	0.0740102	0.113009	0.0946973	0.0610902	1	1	0.0953755	0.803745
TG(O-43:2)	0.0439845	0.0988623	0.130372	0.229357	0.145869	0.0880421	0.0341069	0.0648595	0.0497579	0.0395023	0.170739	0.262993	0.0472624	0.0617659	0.054629	0.0225356	0.0676858	0.0437636	0.0512271	0.0322606	0.0821754	1	1	0.118452	0.842987
TG(O-44:0)	0.0583973	0	0.271569	0.673353	0.395513	0.254356	0.133764	0.284878	0.146605	0.193083	0.402573	0.72676	0.240424	0.162203	0.195619	0.124881	0.385354	0.115961	0.152311	0.151568	0.5379	1	1	0.559147	0.400001
TG(O-44:1)	0.343859	0.287311	0.651142	1.19061	0.86129	0.372803	0.224083	0.527605	0.262489	0.343412	0.617989	1.46186	0.35463	0.445802	0.38361	0.245241	0.468104	0.235762	0.287191	0.237869	0.147218	1	1	0.186754	0.750811
TG(O-44:2)	0.128962	0.0680038	0.367905	0.350735	0.586592	0.213576	0.0934228	0.265011	0.0841877	0.120076	0.344889	0.921493	0.16887	0.179874	0.138488	0.10532	0.369825	0.0751117	0.103954	0.0763936	0.333111	1	1	0.364787	0.535585
TG(O-45:0)	0	0	0.187856	0.765883	0.351456	0.212578	0.0659071	0.346259	0.153484	0.10945	0.31111	0.565786	0.181529	0.270582	0.155975	0.163251	0.195907	0.0791211	0.144403	0.106344	0.532703	1	1	0.554446	0.478929
TG(O-45:1)	0.129069	0.0854106	0.4958	0.612285	0.696022	0.304095	0.170744	0.593311	0.326186	0.189401	0.60087	1.32846	0.319977	0.472999	0.274358	0.214149	0.522112	0.104863	0.2244	0.220338	0.273674	1	1	0.311152	0.435512
TG(O-45:2)	0.116982	0.0640866	0.338323	0.467872	0.469461	0.17643	0.078232	0.256557	0.120538	0.0749822	0.233677	0.846833	0.204702	0.143694	0.221922	0.128935	0.212368	0.0646932	0.118628	0.0917743	0.212187	1	1	0.252783	0.631536
TG(O-46:0)	0.0870444	0	0.144446	0.520516	0.35622	0.0917609	0.027363	0.467297	0.175333	0.256365	0.384118	0.754822	0.250738	0.374729	0.170401	0.132702	0.48869	0.0889507	0.0794429	0.121094	0.364481	1	1	0.391927	0.258381
TG(O-46:1)	0.072267	0	0.629325	1.28371	1.39674	0.500144	0.343215	0.792425	0.472437	0.389351	0.708922	1.99467	0.45903	0.638161	0.396043	0.388494	0.852058	0.17002	0.299652	0.232501	0.504705	1	1	0.52787	0.44768
TG(O-46:2)	0.046382	0	0.35031	0.736366	0.627376	0.355635	0.106405	0.498925	0.199925	0.196014	0.521335	1.4098	0.322211	0.297594	0.31988	0.224242	0.486363	0.117255	0.192477	0.140913	0.334564	1	1	0.366004	0.362811
TG(O-47:0)	0.0254031	0.172367	0.25048	0.480563	0.569153	0.105969	0.0907015	0.248633	0	0	0.301552	0.647714	0.245613	0.176031	0.0700403	0.141464	0.249913	0.0690733	0.088947	0.0484269	0.137531	1	1	0.176826	0.715228
TG(O-47:1)	0.134198	0	0.545522	0.99766	0.746174	0.26783	0.264705	0.393868	0.294807	0.270217	0.690573	1.30841	0.344447	0.523371	0.279053	0.248893	0.545728	0.199769	0.305345	0.331279	0.310197	1	1	0.343914	0.449879
TG(O-47:2)	0.106715	0.0779358	0.351779	0.558731	0.677094	0.16666	0.182377	0.537861	0.263883	0.0574017	0.47865	0.95952	0.31086	0.234262	0.377154	0.0981929	0.395092	0.110022	0.183241	0.113497	0.218295	1	1	0.257482	0.562733
TG(O-48:0)	0.248487	0.681429	0.416335	1.90007	0.878564	0.356059	0.0466265	0.277966	0.247528	0.779764	0.552709	0.713197	0.260458	0.586298	0.36712	0.0335888	0.118882	0.123389	0.181259	0.0304836	0.039919	1	1	0.068187	1.0022
TG(O-48:1)	0.525838	0.663168	1.18906	2.30346	1.44342	0.86152	0.258297	1.06252	0.870123	0.837744	1.26847	2.32212	0.743476	1.36188	0.723792	0.450353	0.905439	0.318639	0.456795	0.46837	0.0961631	1	1	0.133408	0.821747
TG(O-48:2)	0.299147	0.132886	0.88421	1.3836	1.2772	0.688263	0.284415	0.973634	0.45578	0.502087	1.0871	2.32038	0.523437	0.809601	0.411318	0.4056	0.926615	0.200026	0.343946	0.364105	0.329557	1	1	0.361635	0.509082
TG(O-49:0)	0.206286	0.199655	0.419402	0.869371	0.758885	0.281978	0.113147	0.371152	0.196952	0.0318477	0.476006	0.771222	0.221621	0.166735	0.291326	0.254184	0.316981	0.10655	0.105829	0.135433	0.104812	1	1	0.142454	0.828639
TG(O-49:1)	0.440171	0.659932	0.9372	1.92289	2.09202	0.145662	0.0296598	0.618548	0.0588535	0.0339758	1.14211	2.42185	0.689271	0.622	0.691793	0.416352	1.13352	0.194371	0.394143	0.439987	0.0358481	1	1	0.063251	0.832582
TG(O-49:2)	0.218339	0.340057	0.788418	1.42141	0.897222	0.302214	0.195019	0.7297	0.234805	0.178111	0.821285	1.74937	0.4102	0.697475	0.459439	0.381851	0.48383	0.232453	0.286646	0.245796	0.108208	1	1	0.145958	0.702838
TG(O-50:0)	0.382932	0.563025	0.650327	2.05517	1.12233	0.638944	0.232545	0.731348	0.348526	1.06786	0.62542	1.19983	0.330671	0.889529	0.382212	0.169282	0.69371	0.152307	0.27043	0.180071	0.156259	1	1	0.195736	0.86119
TG(O-50:1)	1.3451	2.85305	2.52628	5.02902	4.2164	2.93704	1.30024	3.80079	2.38667	3.97961	2.05333	4.63635	2.21389	3.58167	2.3826	0.780256	1.61462	0.689607	1.17348	0.946274	0.0216562	1	1	0.0408342	1.14044
TG(O-50:2)	1.14193	1.61459	2.28111	4.31706	3.54284	1.44234	0.727104	2.68344	1.29109	1.09433	1.86614	4.35871	1.49223	2.18983	2.11927	0.709748	1.35794	0.662389	0.836893	0.849154	0.0389504	1	1	0.0670673	0.961499
TG(O-50:3)	0.358465	0.15834	0.575508	1.48575	1.13885	0.50906	0.203867	0.826171	0.487294	0.489562	0.750687	1.57329	0.308623	0.747646	0.407274	0.265681	0.351308	0.178744	0.326127	0.238318	0.199249	1	1	0.240582	0.765816
TG(O-51:0)	0.196303	0.283353	0.38282	0.994513	0.604013	0.312533	0.14107	0.418739	0.169655	0.129299	0.430663	0.833152	0.280607	0.332734	0.220429	0.177277	0.347186	0.157524	0.143876	0.163069	0.128056	1	1	0.167457	0.807381
TG(O-51:1)	0.620137	0.735322	0.9992	2.22329	1.79444	0.403699	0.370234	0.855179	0.473139	0.144594	0.921322	2.18342	0.57158	0.378912	0.472772	0.358599	0.872274	0.258199	0.25978	0.293395	0.0696277	1	1	0.105625	0.879422
TG(O-51:2)	0.584273	0.434142	0.884524	2.10987	2.14836	0.140252	0.201276	0.74901	0.165828	0.175353	1.27952	2.41581	0.284504	0.412267	0.576431	0.275021	0.957812	0.304511	0.22067	0.333205	0.0958106	1	1	0.133091	0.795332
TG(O-51:3)	0.13745	0.215931	0.440661	0.615848	0.836035	0.0542572	0.0742063	0.164394	0.0581833	0.0521564	0.446138	1.07189	0.18321	0.255636	0.0954906	0.0863459	0.345385	0.0534018	0.129578	0.0972693	0.0764879	1	1	0.11268	0.787607
TG(O-52:0)	0.218023	0.352492	0.387557	1.0417	0.68875	0.400641	0.166414	0.531787	0.315967	0.596118	0.427005	0.724143	0.327194	0.477595	0.384702	0.172384	0.419003	0.166302	0.176498	0.198387	0.147215	1	1	0.186754	0.883764
TG(O-52:1)	0.887347	1.51041	1.6715	3.43526	2.64019	1.70916	0.88876	2.03249	1.40442	2.61381	1.53684	3.14831	1.18068	2.05147	1.76232	0.544198	1.24093	0.443979	0.642072	0.66546	0.0387624	1	1	0.0668511	1.06729
TG(O-52:2)	1.37344	2.87171	2.5882	3.18448	3.93281	2.76085	1.47379	4.1889	3.09252	2.81338	2.1914	4.83028	1.89818	3.25463	2.04894	0.833408	1.41996	0.84027	1.00452	0.905575	0.0127658	1	1	0.0256033	1.17559
TG(O-52:3)	0.973462	0.715262	1.41566	2.52023	2.25338	1.28341	1.0479	2.54326	1.05045	0.763712	1.652	2.42924	0.769527	1.62729	1.32968	0.406678	1.00683	0.416491	0.504096	0.572557	0.0695695	1	1	0.105625	0.983769
TG(O-52:4)	0.338414	0.35396	0.265354	0.54062	0.409035	0.45128	0.463661	0.530415	0.298002	0.387446	0.289952	0.709065	0.366941	0.369777	0.156275	0.0789666	0.380564	0.125936	0.127982	0.144113	0.0398652	1	1	0.068187	1.08817
TG(O-53:0)	0.115703	0.152568	0.22264	0.591567	0.393326	0.170499	0.0721669	0.27513	0.109469	0.0790503	0.220398	0.440936	0.168804	0.180159	0.175834	0.0791481	0.240993	0.0801217	0.0853159	0.104298	0.135039	1	1	0.174039	0.809422
TG(O-53:1)	0.351052	0.398952	0.555541	1.13237	1.15251	0.37042	0.250815	0.670678	0.324462	0.237124	0.656956	1.4231	0.382766	0.502802	0.458153	0.305288	0.574476	0.182705	0.222298	0.280011	0.122708	1	1	0.162048	0.783949
TG(O-53:2)	0.347691	0.402808	0.711178	1.41697	1.58156	0.273137	0.193205	0.691588	0.334979	0.180062	0.600715	1.47699	0.346165	0.377584	0.361865	0.224629	0.685274	0.237484	0.146163	0.311715	0.119014	1	1	0.157752	0.808367
TG(O-53:3)	0.175827	0.150441	0.328357	0.31289	0.422828	0.0824383	0.0659986	0.376107	0.0847377	0.0520211	0.252195	0.628145	0.145023	0.165535	0.193304	0.0911194	0.249745	0.0538356	0.0791443	0.141172	0.166041	1	1	0.205584	0.707468
TG(O-54:0)	0.125708	0.195522	0.22203	0.479782	0.342113	0.187602	0.0917255	0.364512	0.135607	0.345962	0.218904	0.425933	0.176805	0.287597	0.236469	0.0549632	0.21686	0.0622361	0.0757522	0.0904066	0.0807396	1	1	0.116938	0.958647
TG(O-54:1)	0.400077	0.526299	0.642946	1.10416	1.15796	0.746723	0.37559	1.04273	0.534809	1.11493	0.690773	1.53775	0.438088	0.88922	0.653514	0.278509	0.547194	0.199127	0.2823	0.254165	0.0723481	1	1	0.10837	0.965758
TG(O-54:2)	0.622103	0.830558	1.035	2.14002	1.68896	1.11416	0.629814	1.64482	0.845435	1.32991	1.14256	2.21414	0.70593	1.343	1.00013	0.373469	0.822733	0.309373	0.441615	0.415981	0.0547605	1	1	0.0870156	1.01319
TG(O-54:3)	0.463332	0.722976	0.910572	1.64383	1.3503	0.642848	0.377699	0.896541	0.523645	0.456301	0.74404	1.69554	0.686349	0.746768	0.629626	0.304466	0.247621	0.21988	0.340442	0.204544	0.0133049	1	1	0.0265354	1.09654
TG(O-54:4)	0.225285	0.245793	0.378904	0.84107	0.471213	0.0813659	0.207054	0.315956	0.222885	0.269826	0.483432	0.696242	0.23417	0.335068	0.196363	0.0848221	0.248465	0.0403092	0.112355	0.114582	0.0363698	1	1	0.0635434	0.978263
TG(O-54:6)	0.100507	0.189559	0.0906026	0.0534261	0.0749299	0.401917	0.0714501	0.397986	0.270343	0.149215	0.0872217	0.201657	0.104108	0.213376	0.127515	0	0.0487466	0.0251352	0.0764195	0.0541036	0.00664671	1	1	0.0143626	1.11859
TG(O-55:0)	0.0796503	0.123809	0.115805	0.342089	0.293354	0.117566	0.0444381	0.174021	0.0783324	0.0520327	0.128119	0.260708	0.0936726	0.0712346	0.0889653	0.0800619	0.139085	0.0314332	0.0571758	0.0589126	0.129383	1	1	0.16878	0.822331
TG(O-55:1)	0.202795	0.214647	0.439341	0.618486	0.66856	0.21692	0.124653	0.488229	0.176144	0.152556	0.39058	0.762866	0.348175	0.275442	0.271066	0.152492	0.354231	0.110442	0.139246	0.134583	0.0862761	1	1	0.122878	0.839611
TG(O-55:2)	0.202809	0.302379	0.418817	0.746395	0.671678	0.222113	0.117539	0.575543	0.209748	0.136419	0.441313	0.783274	0.233688	0.260497	0.346699	0.144405	0.362061	0.106283	0.133919	0.0816184	0.088451	1	1	0.125306	0.880527
TG(O-55:3)	0.137237	0.117414	0.2472	0.297225	0.398703	0.0774186	0.0555468	0.24472	0.0866659	0.0343549	0.216758	0.441712	0.0880506	0.094778	0.0589237	0.0586124	0.118674	0.0654966	0.0767413	0.0652917	0.103546	1	1	0.14127	0.846403
TG(O-56:0)	0.0801583	0.135231	0.142181	0.382761	0.20512	0.171203	0.0554436	0.213549	0.0760926	0.197192	0.134204	0.280662	0.1088	0.15607	0.151405	0.0530735	0.139016	0.0376996	0.043711	0.0358007	0.102688	1	1	0.140279	0.946718
TG(O-56:1)	0.232209	0.445649	0.374887	0.782499	0.717047	0.47166	0.190599	0.728187	0.279651	0.979635	0.386278	0.890739	0.254786	0.671711	0.409594	0.136934	0.325205	0.107571	0.135164	0.158605	0.0870506	1	1	0.123649	0.976204
TG(O-56:2)	0.282492	0.464332	0.416674	0.911436	0.89182	0.765008	0.387028	0.976857	0.433817	1.23811	0.485244	1.03987	0.309716	0.908614	0.564078	0.179854	0.358443	0.119146	0.188028	0.160705	0.0308375	1	1	0.0556009	1.0858
TG(O-56:3)	0.232085	0.328571	0.367515	0.601104	0.70935	0.55594	0.36252	0.809926	0.373775	0.75343	0.393398	0.819616	0.28838	0.559508	0.419126	0.141009	0.290927	0.102075	0.12065	0.117364	0.0116581	1	1	0.0236201	1.17631
TG(O-56:4)	0.159388	0.0973591	0.15202	0.180191	0.372498	0.149701	0.186906	0.165991	0.127019	0.182306	0.153082	0.386811	0.0624575	0.139158	0.110631	0.0427636	0.124858	0.0400029	0.0340357	0.0566422	0.104747	1	1	0.142454	0.957851
TG(O-57:0)	0.074387	0.0717997	0.121968	0.226707	0.189834	0.0758442	0.0576809	0.112327	0.0450476	0.034573	0.12159	0.211623	0.105892	0.0782857	0.104414	0.0555514	0.129133	0.0435972	0.0464338	0.0303524	0.0545882	1	1	0.0868707	0.874586
TG(O-57:1)	0.158473	0.203946	0.231184	0.613629	0.46977	0.151274	0.103028	0.301321	0.144058	0.138169	0.223032	0.49958	0.172528	0.162968	0.195721	0.0860034	0.234891	0.0702608	0.0947478	0.0865315	0.0797071	1	1	0.116303	0.906009
TG(O-57:2)	0.115076	0.159614	0.18079	0.324774	0.492846	0.163285	0.135269	0.257666	0.110935	0.106696	0.205212	0.437133	0.109653	0.327917	0.175445	0.0875093	0.129449	0.0445759	0.0938067	0.0644559	0.0639282	1	1	0.0987981	0.905936
TG(O-57:3)	0.0842762	0.0495566	0.0929629	0.237614	0.205946	0.0736165	0.057997	0.178615	0.0790855	0.0856375	0.110478	0.216604	0.0567072	0.12052	0.0932066	0.0360576	0.0938975	0.0292726	0.0433644	0.0387295	0.137174	1	1	0.176579	0.880706
TG(O-58:0)	0.0776847	0.122228	0.12372	0.250115	0.259076	0.100582	0.0593816	0.191732	0.0741799	0.0897691	0.162822	0.262479	0.117882	0.128544	0.123371	0.0232361	0.145148	0.0406692	0.0637848	0.0541683	0.0618704	1	1	0.0960337	0.918069
TG(O-58:1)	0.209907	0.36853	0.316897	0.553851	0.577565	0.357452	0.162884	0.493993	0.219689	0.469099	0.310145	0.826762	0.276711	0.423473	0.373209	0.111522	0.266105	0.0856021	0.114638	0.117619	0.0364313	1	1	0.0635471	1.00428
TG(O-58:2)	0.199708	0.401415	0.265992	0.567425	0.555891	0.682298	0.338832	0.82348	0.433588	1.1209	0.377759	0.774901	0.249646	0.705673	0.489484	0.0595929	0.148772	0.0515622	0.0958493	0.110377	0.00318274	1	1	0.00762576	1.22683
TG(O-58:3)	0.185079	0.274865	0.195704	0.319534	0.392798	0.740623	0.483432	0.791801	0.438262	0.957769	0.253431	0.62143	0.255158	0.656182	0.425735	0.0650245	0.134403	0.0490757	0.0402069	0.0673541	8.54212e-05	0.073206	0.0914862	0.00042372	1.33194
TG(O-58:4)	0.154079	0.129331	0.109619	0.170257	0.250812	0.364453	0.39128	0.508783	0.288346	0.476759	0.188725	0.390588	0.164225	0.349668	0.231394	0.0299261	0.0484032	0.0243548	0.0328389	0.0458996	4.23475e-06	0.00410348	0.00453542	4.40332e-05	1.41227
TG(O-58:5)	0.0412745	0.0479325	0.0428399	0.0620798	0.038066	0.182768	0.161793	0.315473	0.158948	0.253764	0.0229747	0.214279	0.0565446	0.138442	0.109823	0.0134108	0.0180069	0.0105995	0.0284451	0.0293172	8.06292e-05	0.069583	0.0863539	0.000413176	1.27563
TG(O-59:0)	0.0504992	0.083016	0.114438	0.182696	0.205877	0.0582904	0.0485224	0.118888	0.0500635	0.0165922	0.131814	0.216258	0.0640622	0.0627876	0.0932214	0.0255784	0.106104	0.0319585	0.0286122	0.0271312	0.0599732	1	1	0.0937683	0.892177
TG(O-59:1)	0.138002	0.159319	0.250236	0.386172	0.473604	0.182035	0.095145	0.300883	0.115692	0.061211	0.334004	0.47956	0.167123	0.152944	0.128376	0.105348	0.233397	0.0615569	0.0844322	0.104789	0.133067	1	1	0.172328	0.806467
TG(O-59:2)	0.0878351	0.0907012	0.173999	0.158701	0.284969	0.120482	0.0556975	0.158937	0.0713658	0.0678819	0.138009	0.318291	0.102359	0.0979405	0.0965313	0.0581021	0.0810903	0.0336559	0.0454087	0.0404132	0.0695294	1	1	0.105625	0.911879
TG(O-59:3)	0.025748	0.0288029	0.0598591	0.0711434	0.0581236	0.061957	0.0565408	0.172182	0.0526709	0.0639197	0.0572993	0.131175	0.024694	0.0283412	0.0493469	0.00592405	0.0154867	0.0122662	0.00320311	0	0.0286544	1	1	0.0523701	1.08464
TG(O-60:0)	0.0579551	0.055589	0.0748339	0.198295	0.0969281	0.0487945	0.0467966	0.110262	0.0387638	0.0248667	0.0461814	0.156605	0.0226034	0.0651018	0.0528075	0.0136264	0.0978218	0.0308012	0.038015	0.032669	0.30098	1	1	0.336131	0.687905
TG(O-60:1)	0.137749	0.156408	0.222712	0.358104	0.353688	0.183159	0.114951	0.248385	0.110349	0.104903	0.223075	0.559853	0.1952	0.146713	0.198506	0.0919481	0.172934	0.0562764	0.0935885	0.0598534	0.0720605	1	1	0.10837	0.845725
TG(O-60:2)	0.140315	0.182162	0.184267	0.328553	0.396539	0.23503	0.180012	0.328898	0.191516	0.281788	0.177083	0.439404	0.143886	0.272015	0.225936	0.0551938	0.086953	0.0241382	0.0734577	0.0456892	0.00599564	1	1	0.0131048	1.23257
TG(O-60:3)	0.0943494	0.131543	0.0894956	0.105416	0.233468	0.347426	0.277395	0.450581	0.275691	0.461247	0.175245	0.370835	0.138642	0.281886	0.271122	0.0162781	0.0578615	0.0149489	0.0344696	0.0285741	1.10322e-05	0.0104695	0.0118155	9.60102e-05	1.36185
TG(O-60:4)	0.09473	0.109807	0.0697206	0.0685456	0.125842	0.302418	0.337173	0.457019	0.259221	0.367336	0.168216	0.268643	0.103046	0.233203	0.153235	0.0169924	0.0197746	0.0121258	0.00649927	0.0155196	1.61517e-07	0.0001683	0.000172984	5.76615e-06	1.43624
TG(O-60:5)	0.0558621	0.0572586	0.0409295	0	0.0702666	0.178797	0.248136	0.232757	0.174581	0.223554	0.0882936	0.113609	0.0452685	0.102718	0.0937968	0	0.0212631	0.0164577	0.0115552	0.0248852	8.68319e-09	9.22154e-06	9.29969e-06	8.50977e-07	1.43642
TG(O-60:6)	0.0270399	0.0180348	0	0	0.0232872	0.0924611	0.151186	0.116888	0.0687429	0.129375	0.0425476	0.0648654	0.0221337	0.0117833	0.0475068	0.00488636	0	0	0.0157637	0.0124643	1.54849e-06	0.001533	0.00165843	2.02248e-05	1.34703
TG(O-61:1)	0.0898291	0.0897473	0.174431	0.267912	0.274826	0.0849058	0.0675132	0.147029	0.0812084	0.025721	0.196014	0.297103	0.0923735	0.101253	0.114835	0.0644827	0.130909	0.0383611	0.0610879	0.0357697	0.0468264	1	1	0.0766835	0.908739
TG(O-61:2)	0.0790226	0.0713788	0.123271	0.138191	0.184736	0.0547116	0.0265976	0.146196	0.0609042	0.103954	0.0852069	0.282958	0.0770719	0.0811414	0.0971389	0.0478471	0.0912504	0.0297649	0.0400451	0.0702714	0.206498	1	1	0.247659	0.70908
TG(O-62:1)	0.0538581	0.0452474	0.0982796	0.117475	0.174224	0.0673705	0.0320744	0.101532	0.0448718	0.0301559	0.124678	0.176644	0.0461756	0.0678778	0.0889247	0.0363445	0.114554	0.0255767	0.0443528	0.022436	0.158843	1	1	0.198508	0.71298
TG(O-62:2)	0.0511651	0.054262	0.0957766	0.0981817	0.131648	0.0610963	0.0422466	0.102471	0.0315854	0.0305635	0.0871332	0.2	0.0419731	0.049536	0.058913	0.00538961	0.0809693	0.0186413	0.0274547	0.0166453	0.132435	1	1	0.171717	0.809688
TG(O-62:6)	0	0	0.00438263	0	0.00920465	0.056525	0.0433822	0.0643676	0.0509579	0.0579552	0	0.0112759	0	0.00871056	0.00932236	0	0	0	0.0123363	0.0117243	5.75022e-10	6.14123e-07	6.15848e-07	1.53962e-07	1.34235
DG(24:0)	0.810543	1.11839	0.305532	1.23658	1.48733	0.921638	0.996648	2.37104	0.532817	0.272279	1.85385	1.46968	1.47905	0.623237	1.34753	0.635865	1.35043	0.610505	0.456228	0.846091	0.439805	1	1	0.464169	0.397006
DG(24:1)	0.217661	0.27543	0.255451	1.07519	0.478225	0.229396	0.329353	0.857729	0.207026	0.087252	0.155372	0.340532	0.370405	0.269133	0.40773	0.256625	0.428545	0.248059	0.149958	0.192911	0.60657	1	1	0.621067	0.48264
DG(25:0)	0.188582	0.417104	0.280131	1.00854	0.333902	0.243087	0.190707	0.664766	0.267303	0.018055	0.585649	0.218278	0.343092	0.409405	0.254488	0.298337	0.547267	0.173963	0.129945	0.20417	0.597419	1	1	0.614046	0.491025
DG(26:0)	7.9377	11.8581	8.66804	24.5095	18.9784	15.971	12.7777	27.0732	16.8562	3.75656	14.6054	17.9371	12.5561	16.5889	13.1206	6.04863	11.2315	4.56996	4.97297	6.19435	0.0895436	1	1	0.126352	0.970833
DG(26:1)	0.523191	0.673434	0.60315	1.75709	0.913348	0.531046	0.7734	1.18696	0.683248	0.137107	1.12171	0.923154	0.548478	0.55886	0.396374	0.441132	0.729449	0.355874	0.343758	0.500018	0.35643	1	1	0.385982	0.70093
DG(27:0)	1.71393	2.57931	2.71331	8.39689	5.02639	2.34077	1.78853	4.23643	2.94507	0.296617	5.66612	4.50345	2.93068	3.04781	3.49947	1.83168	3.80299	1.27641	1.23951	1.77012	0.158632	1	1	0.198475	0.753799
DG(27:1)	0.634486	0.920401	0.687532	1.61076	0.911486	0.702538	0.431911	1.74033	0.610684	0.0657535	1.04437	1.52786	0.699619	0.673463	0.963096	0.383943	0.88916	0.381372	0.266819	0.318254	0.206011	1	1	0.247351	0.756899
DG(28:1)	2.90644	3.46203	4.12678	5.73786	5.47709	1.25967	2.08587	4.72641	1.14524	0.407169	6.4751	7.41528	2.38081	1.82985	3.8505	1.55625	2.71368	1.29661	1.17288	1.24429	0.0225492	1	1	0.0422946	0.92146
DG(28:2)	0.561752	0.563414	0.459413	1.05714	0.693471	0.507816	0.747201	0.864533	0.497618	0.0715722	0.936515	0.89307	0.298456	0.168113	0.419145	0.362706	0.458408	0.288465	0.159668	0.185911	0.199584	1	1	0.240715	0.85923
DG(29:1)	3.2697	3.74045	4.65995	11.1612	8.20067	2.59527	2.77276	5.22182	1.48148	0.756231	7.18089	9.94632	3.31254	3.4624	4.02375	1.90866	4.35774	1.92863	2.08408	1.78471	0.0477104	1	1	0.0777744	0.886504
DG(29:2)	0.654292	0.442323	1.06098	2.3817	0.644579	0.371672	0.442472	0.672384	0.389411	0.091567	0.6821	2.68813	0.630429	0.80266	0.73665	0.129469	0.73138	0.0844084	0.222493	0.163899	0.0987401	1	1	0.135752	0.771896
DG(29:3)	0.787368	1.80686	1.20057	3.74935	2.13468	0.805512	0.654936	1.91106	1.25659	0.0359697	2.31355	2.1211	1.04879	1.50728	1.78204	0.774211	1.76471	0.344576	0.846162	1.21115	0.11685	1	1	0.155268	0.772424
DG(30:0)	17.4589	25.2171	22.715	63.8706	44.5352	19.1444	16.1172	32.8119	20.245	6.41358	38.2534	42.4487	22.2461	25.1737	23.7421	13.4862	27.0193	10.2789	10.3994	11.9044	0.061422	1	1	0.0956614	0.912705
DG(30:1)	12.0634	15.9637	16.0102	27.7974	29.1718	9.38624	8.63854	16.505	10.2459	3.5514	24.2999	34.2633	10.6334	10.0746	13.7968	6.67097	13.5053	5.75162	6.31947	7.25464	0.0301974	1	1	0.0547232	0.942924
DG(30:2)	3.49627	3.71224	3.95511	5.16242	6.95329	2.31473	2.64606	4.46638	2.9071	0.621654	6.76027	8.82497	2.68229	2.08896	2.76433	2.0364	4.39133	1.25052	1.48237	1.48842	0.103919	1	1	0.141599	0.797283
DG(30:3)	0.430252	0.628393	0.335116	0.465401	0.376376	0.13662	0.595636	0.0254768	0.548177	0	0.40256	0.678957	0.290191	0.124295	0.152319	0.0630503	0.095483	0.125379	0	0.0273865	0.0405477	1	1	0.0687787	1.04169
DG(31:0)	11.2728	13.6952	17.1237	35.6159	33.1087	12.2278	9.74841	20.5237	11.1609	3.60579	24.6524	36.8841	9.48136	11.9621	13.4206	7.50751	19.0302	6.32571	5.46191	6.74207	0.108204	1	1	0.145958	0.838992
DG(31:1)	9.7448	11.2742	14.164	24.1169	25.0572	7.77692	7.22384	16.0907	8.29089	3.4341	20.5618	34.922	9.13712	9.60362	9.86203	5.36957	12.4445	5.15267	6.21743	5.35397	0.0807973	1	1	0.116938	0.8212
DG(31:2)	3.23164	3.69087	4.66322	6.66532	7.68311	2.03066	1.84309	4.62719	2.94148	0.705855	7.65255	11.2606	3.61142	2.53361	2.80728	1.87625	4.26014	1.6779	1.98457	1.33361	0.0664706	1	1	0.102425	0.786364
DG(32:0)	65.8891	126.292	92.3398	391.447	208.689	98.2626	75.4075	154.366	100.051	29.5737	156.605	166.559	124.27	142.252	132.721	80.936	138.846	48.0421	50.9984	71.489	0.150248	1	1	0.189759	0.795264
DG(32:1)	29.009	46.8816	42.1638	65.8244	74.5382	25.5778	21.894	37.6004	27.2891	11.8424	50.3162	82.4286	25.6941	26.5307	29.7516	16.2684	30.4552	13.9575	15.5253	13.7732	0.0167227	1	1	0.0328022	1.03424
DG(32:2)	15.0579	22.1266	17.7118	26.4325	29.5154	11.0367	10.9888	16.888	11.9017	4.96221	20.1927	35.9746	10.6886	9.97348	11.4694	6.5585	13.6713	6.36064	6.7558	6.60555	0.0196326	1	1	0.0374691	1.03477
DG(32:3)	3.68011	6.52435	5.17812	16.3772	9.81668	4.39518	3.70921	6.20672	5.11216	0.526739	7.82671	8.24831	6.33804	5.89224	6.71328	4.17761	6.44987	2.17988	2.4796	3.45567	0.0618065	1	1	0.0960337	0.881958
DG(33:0)	5.56868	12.3851	12.1659	32.0594	24.6578	9.20233	4.52364	16.7331	6.16621	2.08934	18.0477	24.356	7.31704	6.61057	6.59561	3.77662	9.86411	4.89438	5.32494	3.64121	0.0935852	1	1	0.130678	0.877031
DG(33:1)	12.6697	16.3921	18.2507	31.5346	32.5927	9.8538	9.86971	19.8014	10.4302	3.88363	25.5466	39.6447	13.4378	11.7666	13.5128	7.09333	16.6089	6.83275	6.92752	6.30138	0.0433365	1	1	0.0720343	0.907173
DG(33:2)	7.51324	10.0023	10.4345	27.3842	20.3301	7.4033	6.31136	13.5699	7.90719	2.2778	15.5165	21.0787	9.38064	9.7146	10.8468	6.07518	10.9001	4.75735	4.89774	5.11519	0.0556439	1	1	0.0878976	0.899625
DG(33:3)	3.24257	5.99662	4.65063	19.3968	9.89502	5.37844	4.28055	8.66677	5.50552	0.653557	8.11462	8.37889	6.63818	7.5227	7.23255	4.29947	7.10865	2.90017	2.91952	4.12773	0.223321	1	1	0.260825	0.725012
DG(33:4)	0.0848859	0.333174	0.264484	1.17904	0.637613	0.043284	0.0562388	0.295303	0.0914583	0	0.26226	0.214551	0.314286	0.284952	0.286396	0.212049	0.404056	0.0906312	0.0195134	0.176978	0.0774322	1	1	0.113603	0.805878
DG(34:0)	176.402	359.4	259.394	1302.06	603.852	298.218	246.342	464.149	281.356	74.7311	455.393	431.415	408.306	472.742	465.379	275.011	436.567	159.894	169.466	245.033	0.234052	1	1	0.271287	0.709198
DG(34:1)	52.2224	127.809	48.3197	79.5915	99.8961	42.0203	34.3677	37.4836	48.73	26.1939	42.4367	54.8405	29.3824	27.0544	38.5859	20.1837	25.2393	23.4617	12.4086	25.0632	0.000605231	0.440003	0.648203	0.001874	1.16931
DG(34:2)	61.1633	118.106	44.3779	69.5535	79.2815	31.9505	36.8766	32.1758	32.2675	14.1675	40.2873	54.7449	24.8923	23.3557	32.6161	22.7616	23.5735	16.2843	11.2954	17.4287	0.000267953	0.208423	0.286978	0.000972805	1.19743
DG(34:3)	17.2466	30.8825	13.3639	38.0106	27.7322	13.574	15.2211	17.7918	14.897	4.16146	25.133	22.0051	13.3684	13.7743	16.6142	10.3052	14.7986	7.3317	6.88366	8.8832	0.00766427	1	1	0.016095	1.10896
DG(34:4)	2.01507	5.02966	1.66453	4.99938	3.00589	1.52346	1.46143	1.56547	1.61452	0.466907	2.17675	2.21546	1.67194	1.62752	1.85475	1.26749	1.43633	0.812151	0.470376	1.1275	0.00319789	1	1	0.00764495	1.11047
DG(35:0)	3.94597	6.18848	4.79403	20.8937	11.1349	5.35319	4.71102	8.67334	4.87006	2.17243	8.67899	8.15184	5.78388	8.14927	7.67614	4.11578	7.39512	3.10253	3.55092	3.84526	0.187115	1	1	0.228246	0.766047
DG(35:1)	4.76162	7.71076	4.91542	9.59509	10.1193	3.26393	2.87773	4.69629	3.79505	2.28443	7.01889	9.48393	3.08669	2.93669	4.26519	2.07774	3.66619	2.22367	1.93155	2.11714	0.00503808	1	1	0.0111946	1.13015
DG(35:2)	4.17628	6.20011	4.52581	7.78408	8.26137	2.62816	2.20777	3.9516	2.80144	1.47634	5.38236	8.25362	2.6653	2.56979	3.16785	1.73711	3.25408	1.44598	1.53347	1.74151	0.00361289	1	1	0.00838461	1.13825
DG(35:4)	0.534331	0.785115	0.651027	2.0605	1.15213	0.140222	0.197175	0.798157	0.609562	0.0452896	1.05906	0.931501	0.630622	0.565706	0.706163	0.545192	0.526829	0.411403	0.171684	0.419945	0.0343292	1	1	0.0609727	0.920596
DG(36:0)	104.206	185.728	158.304	593.832	332.143	151.101	115.34	264.137	153.444	42.8931	245.26	311.976	203.873	228.723	216.696	136.654	236.376	75.7601	87.5737	124.897	0.164077	1	1	0.203623	0.762405
DG(36:1)	13.0056	31.3575	12.5246	26.4234	25.1876	9.36541	7.48092	12.1027	8.28082	7.64809	10.5437	12.9575	7.70718	10.1013	10.817	6.23383	7.00899	4.91446	3.37397	6.47919	0.000227221	0.179504	0.243354	0.000862956	1.20515
DG(36:2)	75.4138	231.873	55.0019	84.214	112.689	49.4489	40.4383	42.3116	44.7785	20.6189	45.5938	47.2759	34.9864	30.5928	54.0441	26.1544	30.9715	21.5123	11.866	29.3302	0.00665158	1	1	0.0143626	1.00033
DG(36:3)	109.051	186.769	36.7374	36.6451	59.2622	28.386	53.3366	21.2337	31.0274	10.0595	39.8144	26.0666	19.6375	12.6106	27.879	27.3339	15.9684	13.4896	5.72872	15.5359	0.018053	1	1	0.0351021	0.896166
DG(36:4)	51.6828	63.6387	13.0161	14.1398	20.1204	11.3679	31.6682	9.16657	13.9157	4.16124	20.8285	9.61227	7.29628	5.68702	12.101	12.8113	7.44734	5.52147	1.77227	5.78213	0.0361135	1	1	0.0635099	0.864615
DG(36:5)	10.5678	13.7363	2.43196	1.87373	2.85078	2.50368	7.69706	1.12938	2.87919	1.17131	4.00098	1.52769	1.30908	0.716516	1.97939	2.39846	0.511146	1.1346	0.468874	1.08404	0.0861006	1	1	0.122878	0.774196
DG(37:0)	3.50804	5.79953	5.36382	16.4813	11.371	4.14397	3.42172	7.40378	3.96959	1.70735	7.27024	11.1853	5.62617	6.64151	5.77627	3.81459	7.22777	2.20937	2.72348	3.39139	0.0925408	1	1	0.129388	0.83367
DG(37:1)	0.567327	0.601058	0.893516	1.35876	1.23118	0.545321	0.360939	0.84658	0.330962	0.179629	0.955397	1.97406	0.545152	0.477752	0.504344	0.171027	0.705455	0.243408	0.32335	0.285563	0.0745146	1	1	0.11084	0.848828
DG(37:3)	1.5388	2.13398	0.576993	0.524238	0.919561	0.381158	0.654043	0.33137	0.493649	0.260398	0.767605	0.545887	0.413796	0.231385	0.472555	0.291827	0.233478	0.220654	0.110575	0.223304	0.00656064	1	1	0.0142236	1.04186
DG(37:4)	0.113985	0.487598	0.338975	0.314651	0.55763	0.174563	0.11176	0.166966	0.219729	0.0976775	0.224451	0.212678	0.186649	0.127892	0.163806	0.125634	0.210819	0.155274	0.0843902	0.149567	0.00676291	1	1	0.0145152	0.978219
DG(38:0)	1.94374	3.19729	3.31093	11.0641	6.96762	2.75864	1.68089	4.91001	2.39667	0.591629	4.93356	5.73123	3.72018	3.80545	2.97759	1.74702	4.19176	1.24264	1.23549	1.95642	0.106976	1	1	0.145026	0.838535
DG(38:1)	1.82472	3.22413	2.56343	8.62897	7.58522	2.11796	1.71239	3.64806	2.05313	0.714107	4.32275	7.20918	2.4556	2.79047	2.74728	1.6449	3.76014	1.24288	1.28973	1.69685	0.098521	1	1	0.135625	0.829596
DG(38:2)	1.95739	5.1781	2.09543	3.3625	3.54048	1.25915	0.911358	2.09224	1.0876	0.544668	1.6204	2.75276	1.30565	1.21676	1.32934	0.837451	1.3508	0.647173	0.534269	0.747464	0.00108909	0.754736	1	0.0030776	1.15058
DG(38:3)	6.7159	12.8794	6.90284	37.6867	19.3112	9.19066	6.45044	13.5938	8.32233	2.42086	13.039	13.6513	12.6498	13.7905	13.6177	6.52332	12.8733	4.84744	4.08219	6.47667	0.130604	1	1	0.169754	0.808329
DG(38:4)	4.55301	13.897	2.84835	5.30502	7.2404	3.7258	3.14383	3.41	3.38844	2.52958	2.70332	3.37671	2.12188	2.96037	3.70965	2.26236	2.12734	1.63286	1.08759	2.25307	0.0156031	1	1	0.0308319	0.958784
DG(38:5)	8.55261	32.6202	2.81033	1.71238	7.96147	4.83168	4.22667	2.60191	3.50789	3.49502	2.78267	1.27886	1.53277	2.2908	5.13455	1.88954	0.990524	1.55846	0.792617	2.09054	0.134901	1	1	0.174039	0.701357
DG(38:6)	6.91048	18.6015	1.57453	0.7007	3.18606	2.7395	4.80177	1.26055	2.29843	1.47943	2.47885	1.36862	0.857063	0.745532	2.22434	1.45718	0.80672	0.826347	0.354178	0.961943	0.155901	1	1	0.19557	0.685431
DG(38:7)	1.81355	4.16077	0.37916	0	0.451966	0.747728	1.87711	0.165249	0.797456	0.152436	0.691443	0.261233	0.281516	0.0656315	0.431332	0.467437	0.0176578	0.185109	0.0326924	0.192423	0.233585	1	1	0.27104	0.641325
DG(39:0)	1.53216	1.89669	2.34669	4.84265	5.14003	1.8753	0.939677	2.50792	1.598	0.537418	2.61794	4.13193	2.43795	1.75524	1.57369	1.08435	2.8014	0.824783	0.945761	0.0927486	0.0586026	1	1	0.0920284	0.917917
DG(39:1)	0.48505	0.760011	0.773074	1.4308	1.34647	0.392942	0.243918	0.998421	0.406112	0.160844	0.98894	1.63993	0.560966	0.607132	0.497668	0.310041	0.892488	0.185167	0.287655	0.218983	0.066951	1	1	0.102728	0.865187
DG(39:3)	1.12852	2.73684	1.4101	4.06479	4.07293	2.31473	1.80638	3.12196	2.24543	0.517936	4.11931	1.19066	2.53308	2.83113	2.24372	1.92933	2.29329	1.14499	1.39369	1.86904	0.416092	1	1	0.44378	0.601328
DG(39:4)	4.43763	8.90401	5.76969	33.4373	14.289	7.28155	5.95178	13.1231	7.99654	1.4533	11.4034	10.6102	10.3825	12.2826	10.4953	7.72299	12.4048	3.70391	4.09747	5.66822	0.345601	1	1	0.376924	0.63803
DG(40:0)	2.31628	3.47378	3.5434	7.73962	7.29373	2.61902	1.60907	4.79704	2.28318	0.770601	4.52765	7.97152	3.04047	2.84321	2.90488	1.55912	4.22412	1.21501	1.54496	1.55615	0.0862783	1	1	0.122878	0.852987
DG(40:1)	2.27547	3.07412	3.6411	9.00511	6.30904	2.63803	1.68183	3.88197	2.20953	0.765917	4.94386	6.80754	3.08333	3.35106	2.81658	1.76563	3.37413	1.40141	1.54158	1.31082	0.043382	1	1	0.0720343	0.924321
DG(40:2)	0.547198	0.95939	0.801368	1.40619	1.15139	0.382296	0.246514	0.583506	0.322484	0.154687	0.876915	1.04628	0.43606	0.191773	0.366821	0.23498	0.511035	0.228392	0.220592	0.0905376	0.00285861	1	1	0.00697398	1.13287
DG(40:3)	0.408383	0.931343	0.503853	0.898257	0.383137	0.133337	0.206325	0.531438	0.331559	0.097058	0.502425	0.771123	0.286951	0.273272	0.301975	0.203587	0.522206	0.235318	0.132085	0.233892	0.0413655	1	1	0.0694396	0.912595
DG(40:4)	2.15381	5.39482	3.62008	15.2874	7.57328	3.41186	2.92952	6.57803	4.38478	0.933571	6.69117	6.44649	4.60659	5.00372	6.29949	3.02968	6.21611	2.03685	2.35511	2.61071	0.210078	1	1	0.251109	0.734026
DG(40:5)	0.582362	2.58991	0.360175	0.454655	0.875899	0.26102	0.148497	0.337767	0.264748	0.225911	0.210089	0.238673	0.0958666	0.233995	0.255552	0.152377	0.0697665	0.10927	0.0964217	0.154862	0.0366836	1	1	0.0638832	0.82517
DG(40:6)	1.84213	6.16595	0.722025	0.279521	1.9854	0.885531	0.658622	0.28558	0.504083	0.471084	0.351173	0.310343	0.204679	0.169192	0.786175	0.199077	0.0788059	0.190192	0.0893821	0.477287	0.0590229	1	1	0.0924175	0.76872
DG(40:7)	2.93035	10.1742	0.57076	0	0.556173	0.316592	1.41883	0.266986	1.08987	0.361712	0.554382	0.54072	0.0638585	0.0926311	0.301642	0.272248	0	0.210835	0.0398714	0.0685798	0.202498	1	1	0.243407	0.625754
DG(40:8)	1.20299	3.55609	0.160929	0.0452795	0.258587	0.21347	0.74529	0.18082	0.303122	0.147153	0.387826	0.281113	0.0477352	0.0491767	0.146103	0.231799	0.0497049	0.0966881	0.00598314	0.0639024	0.215474	1	1	0.254997	0.629161
DG(41:0)	1.67625	1.6744	2.03996	5.16896	4.32131	1.80259	1.06108	2.54476	1.0902	0.422673	2.84806	5.01298	1.5719	1.615	1.51304	0.752176	2.23384	0.813465	0.783805	0.778002	0.0805735	1	1	0.116938	0.873336
DG(41:1)	0.743182	0.87043	1.17682	1.84563	2.38883	0.622997	0.469773	1.36402	0.627937	0.230414	1.5095	2.62917	0.807016	0.72788	0.726267	0.390784	1.04842	0.327458	0.474157	0.407307	0.0821103	1	1	0.118452	0.84691
DG(41:4)	0.412867	1.01202	0.682142	3.50098	1.64616	0.876024	0.496598	1.28258	0.592385	0.147821	0.880197	1.16674	1.09348	1.3233	1.49402	0.618661	1.13444	0.378697	0.536323	0.681872	0.220675	1	1	0.259226	0.709426
DG(42:0)	1.939	2.41038	3.09952	6.59904	4.66728	1.22494	0.770261	3.55566	1.87117	0.346027	2.63957	5.19311	3.06754	1.51644	1.92946	1.14934	3.28903	1.00848	1.23296	1.39876	0.0773048	1	1	0.113571	0.849902
DG(42:1)	1.42764	1.69871	2.07915	3.03084	3.65182	1.11836	0.750616	2.20727	0.950673	0.432431	2.24699	4.20597	1.28732	1.1997	1.25776	0.671932	1.89175	0.492282	0.760464	0.545286	0.0524433	1	1	0.084082	0.909237
DG(42:2)	0.409967	0.483145	0.560499	0.482612	0.971632	0.222235	0.102006	0.639104	0.366648	0.122941	0.626743	1.159	0.210466	0.240386	0.262888	0.111424	0.505699	0.156047	0.124211	0.079401	0.129626	1	1	0.168892	0.820417
DG(43:0)	0.588813	1.04602	0.916299	1.26843	1.82096	0.580342	0.483989	0.986589	0.54823	0.273883	0.578352	1.80824	0.737785	0.703205	0.870739	0.530476	0.906854	0.278228	0.29285	0.404427	0.0550087	1	1	0.0872805	0.909422
DG(43:1)	0.529952	0.714602	0.557276	0.701753	0.972418	0.213318	0.260136	0.471191	0.197165	0.192178	0.751259	1.21269	0.356155	0.23281	0.598131	0.161933	0.676462	0.159775	0.182258	0.107509	0.0196616	1	1	0.0374691	0.949249
DG(43:2)	0.151155	0.2488	0.413017	0.419254	0.281604	0.147934	0.103435	0.152552	0.150277	0.0638584	0.365984	0.800665	0.0769076	0.172863	0.204417	0.0897698	0.544064	0.099731	0.109193	0.0429092	0.292132	1	1	0.329341	0.552727
DG(44:0)	0.495395	0.883924	0.852361	1.67735	1.85511	0.581159	0.40223	1.04687	0.397435	0.256381	1.06384	2.0307	0.596342	0.600485	0.671534	0.298948	0.891252	0.286589	0.420992	0.305317	0.078369	1	1	0.114663	0.864814
DG(44:1)	0.526915	0.468705	0.779343	1.31853	1.72693	0.370856	0.263354	0.834507	0.333857	0.21827	0.97253	1.94878	0.539125	0.45078	0.642189	0.238106	0.741088	0.203885	0.282213	0.159304	0.072511	1	1	0.108463	0.840937
DG(44:2)	0.225643	0.256549	0.408645	0.393439	0.462515	0.173076	0.0958272	0.342486	0.115676	0.0643723	0.264437	0.592312	0.19608	0.169087	0.263657	0.104565	0.305618	0.0848897	0.101138	0.0776672	0.0369907	1	1	0.0643134	0.934524
DG(45:1)	0.194279	0.319495	0.42179	0.786336	1.00711	0.294431	0.14715	0.431559	0.219638	0.206898	0.73548	1.28392	0.249869	0.311028	0.228264	0.268572	0.347058	0.182786	0.177775	0.110691	0.160788	1	1	0.20047	0.717865
DG(46:1)	0.304907	0.42057	0.674124	0.819646	1.37228	0.349359	0.222467	0.695741	0.146685	0.161823	0.734221	0.928156	0.216146	0.342683	0.367587	0.28881	0.756774	0.151122	0.260204	0.234521	0.17417	1	1	0.214656	0.739604
DG(46:2)	0.284798	0.157747	0.395165	0.54715	0.827261	0.267017	0.116601	0.407531	0.253325	0.111175	0.633644	0.706769	0.265836	0.100949	0.231046	0.0781972	0.364241	0.0825848	0.151179	0.1196	0.141201	1	1	0.179604	0.812581
DG(47:1)	0	0	0.300141	0.468672	0.561033	0.247328	0.0971287	0.43309	0.291958	0.191203	0.564338	0.921022	0.287794	0.360301	0.287884	0.11515	0.486534	0.110932	0.130669	0.208171	0.212881	1	1	0.253047	0.314959
DG(O-30:1)	0.969307	1.70393	1.27162	7.6696	2.40117	0.194453	0.609498	1.39121	1.21342	0.173465	1.30451	3.12072	2.64385	0.527411	1.94313	0.952159	1.90141	0.741714	0.6098	1.0156	0.173951	1	1	0.214633	0.727022
DG(O-31:1)	0.36468	1.31937	0.645179	2.35105	1.79934	0.572825	0.658139	1.65254	0.842135	0.20104	1.4729	1.17671	0.819774	0.953575	1.22169	0.61951	1.21966	0.683917	0.572532	0.561385	0.293755	1	1	0.329436	0.671054
DG(O-32:1)	0.954547	1.82601	1.49322	4.84681	2.8787	1.55584	0.64973	2.78242	1.3114	0.395144	2.47968	2.57778	1.00857	1.82339	1.83278	1.06019	2.39028	0.560236	0.785421	0.569642	0.208302	1	1	0.249264	0.758969
DG(O-33:1)	0.370932	0.497314	0.48646	2.19867	1.10802	0.396071	0.524714	0.905234	0.44007	0.107174	1.05165	0.830959	0.613153	0.578923	0.701642	0.376022	0.733947	0.243881	0.278532	0.397302	0.222986	1	1	0.260719	0.734936
DG(O-34:0)	0.378782	0.338843	0.388254	0.659726	0.416671	0.188573	0.150484	0.742097	0.132134	0.26736	0.546652	0.991493	0.181129	0.204822	0.211868	0.136201	0.267912	0.152943	0.116267	0.118588	0.217342	1	1	0.25664	0.768335
DG(O-34:1)	0.612103	0.868686	1.00396	1.92235	1.46373	0.626879	0.629377	1.88879	0.841444	0.345609	1.01248	1.7788	1.05285	0.786632	1.12831	0.442716	1.31548	0.369703	0.453773	0.500574	0.249438	1	1	0.286025	0.730475
DG(O-35:1)	0.778923	1.22302	0.802787	1.93453	2.13224	1.03653	0.755569	2.08131	1.06741	0.342244	1.50863	2.05137	1.22679	1.84186	1.0668	0.83342	1.84998	0.634811	0.611825	0.664633	0.312753	1	1	0.345674	0.562739
DG(O-36:1)	0.673638	1.00285	0.972588	3.10343	1.99494	0.897333	0.705348	1.79227	0.75739	0.308054	1.76535	1.98035	1.15324	0.808008	0.560587	0.770861	1.52965	0.426124	0.572588	0.60279	0.302089	1	1	0.337018	0.684869
DG(O-36:2)	0.306623	0.200936	0.614335	1.17584	0.662356	0.237582	0.248847	0.947237	0.199379	0.118996	0.659488	1.37114	0.257987	0.304184	0.307628	0.170325	0.753726	0.181957	0.315132	0.204201	0.530574	1	1	0.552767	0.504508
DG(O-37:1)	0.249855	0.299513	0.328085	1.36122	0.948623	0.444367	0.312167	0.804234	0.377921	0.113498	0.679168	0.74821	0.521578	0.581828	0.499604	0.273967	0.659821	0.216216	0.237873	0.300899	0.336196	1	1	0.367414	0.645969
DG(O-37:2)	0.490673	1.02103	0.800944	3.46083	2.65767	0.948941	0.73151	1.74027	0.9204	0.295595	1.52795	1.93794	1.28035	0.4745	1.71844	0.673809	0.842936	0.437977	0.404482	0.638822	0.153564	1	1	0.193036	0.826204
DG(O-38:1)	0.264117	0.552581	0.548501	1.78673	0.6897	0.54475	0.353932	1.13696	0.44186	0.151889	0.63163	0.891186	0.911365	0.417348	0.426259	0.366781	1.21996	0.112645	0.2039	0.188966	0.614202	1	1	0.627682	0.516699
DG(O-38:2)	0.2151	0.290979	0.321908	0.682907	0.612726	0.337363	0.152659	0.546228	0.243473	0.113708	0.323713	0.874928	0.222452	0.233333	0.201868	0.2928	0.561774	0.142092	0.155554	0.160211	0.602846	1	1	0.618289	0.494396
DG(O-39:1)	0.482238	0.726054	0.584515	0.986983	1.12579	0.511776	0.47797	1.40628	0.624829	0.176143	1.01512	0.771862	0.687648	0.752872	0.590507	0.500883	1.0896	0.268081	0.371493	0.371324	0.561186	1	1	0.581267	0.536928
DG(O-39:2)	0.358917	0.662815	0.651733	1.1866	0.574065	0.405355	0.59962	1.47965	0.491125	0.154291	0.992483	1.68661	0.272492	0.461728	0.35997	0.366194	0.510285	0.263796	0.343184	0.703817	0.680173	1	1	0.688531	0.458359
DG(O-40:1)	0.254474	0.268213	0.302807	0.834498	0.714526	0.37289	0.20665	0.785881	0.340249	0.17465	0.28056	0.785149	0.350087	0.305227	0.49833	0.161126	0.683172	0.0968919	0.203668	0.13368	0.51656	1	1	0.538691	0.592555
DG(O-40:2)	0.14777	0.191795	0.191498	0.509692	0.609936	0.155715	0.148883	0.318851	0.105134	0.0876559	0.104976	0.386253	0.116857	0.0811018	0.118545	0.113304	0.268118	0.038447	0.0778778	0.0403657	0.109845	1	1	0.147541	0.794064
DG(O-41:2)	0.198997	0.112364	0.164275	0.207619	0.428723	0.127917	0.210788	0.265946	0.160347	0.0627153	0.320992	0.531374	0.128782	0.142756	0.249559	0.0941524	0.288813	0.103106	0.141802	0.205547	0.416272	1	1	0.44378	0.401681
DG(O-42:1)	0.131657	0.147575	0.313286	2.13274	0.783789	0.332492	0.137412	1.25198	0.380431	0.116137	0.460764	0.861924	0.162944	0.655733	0.404535	0.351807	0.791014	0.192462	0.139296	0.323034	0.755338	1	1	0.75817	0.413458
DG(O-43:1)	0.207341	0.276053	0.417578	1.76784	0.593272	0.568924	0.340314	1.60152	0.30354	0.101023	0.883597	1.28367	1.1489	0.911165	0.996951	0.299462	1.30742	0.200153	0.437367	0.284193	0.358679	1	1	0.387634	0.308682
DG(O-44:2)	0.197139	0.22132	0.473271	0.654218	0.67312	0.152512	0.16175	0.500081	0.259625	0.145823	0.378206	0.900479	0.211288	0.312105	0.101104	0.212463	0.412297	0.0892454	0.167328	0.127137	0.282339	1	1	0.319646	0.689163
DG'(O-29:1)	3.81207	4.86927	5.70871	17.6437	12.3837	4.88138	3.63749	9.48022	4.40553	1.55865	7.3152	8.13599	6.08557	5.93373	6.80291	4.10879	7.34359	1.96512	2.09727	3.15598	0.139212	1	1	0.178324	0.823942
DG'(O-30:1)	1.22326	2.37379	2.18422	6.55659	3.47809	1.75445	1.35472	4.19089	2.12774	0.500941	3.88109	3.56443	2.19118	2.71757	2.89898	1.25748	2.53018	1.10784	1.19083	1.32385	0.163614	1	1	0.203334	0.776868
DG'(O-31:1)	1.88148	2.34179	2.62401	6.61139	5.33635	1.96152	1.2964	4.20778	1.73982	0.640756	3.49017	4.83965	2.28569	2.43029	2.52834	1.75248	3.37323	0.977782	1.29538	1.34353	0.12736	1	1	0.166956	0.811566
DG'(O-33:1)	1.51222	1.25371	1.72791	3.77236	3.26135	1.19671	1.40226	2.74258	1.37675	0.440715	2.47801	3.49935	1.74894	1.55524	1.71494	0.981153	2.5512	0.744607	0.763974	0.817113	0.162928	1	1	0.202902	0.766984
DG'(O-34:1)	0.772903	1.45598	0.848561	2.67091	1.21402	0.834022	0.503621	1.63337	0.652521	0.220805	1.34955	1.48066	1.40243	0.404953	1.09487	0.541157	1.2733	0.451938	0.505222	0.743068	0.188715	1	1	0.229154	0.754803
DG'(O-35:1)	1.1445	1.42943	1.74808	5.8118	3.57929	1.21988	1.21507	2.92124	1.14356	0.556426	2.30497	3.35937	1.87536	1.58501	1.64255	1.04915	2.72499	0.47719	0.877354	0.960368	0.215245	1	1	0.254997	0.741602
DG'(O-37:1)	0.688682	0.862089	1.05611	3.13921	2.66077	0.805408	0.464446	1.95311	0.757973	0.284513	1.87659	2.55288	1.02427	1.44877	0.946461	0.523538	1.37512	0.468519	0.47274	0.513986	0.124724	1	1	0.163901	0.796192
DG'(O-38:1)	0.442289	0.669555	0.460635	2.34737	1.21282	0.67972	0.347656	1.06269	0.466512	0.142103	1.11268	1.15715	0.597562	0.968938	0.666343	0.427209	0.915376	0.3811	0.334396	0.311065	0.221667	1	1	0.260028	0.720504
CE(14:0)	39.8625	50.4805	84.944	377.318	141.051	342.103	168.731	348.422	375.867	385.472	160.038	228.019	192.052	291.994	237.725	82.0884	155.967	94.3501	114.537	114.23	0.00620791	1	1	0.0135136	1.0776
CE(14:1)	12.1064	5.62056	37.5734	63.9306	73.809	212.515	76.0764	200.683	200.907	767.233	43.558	140.128	68.1681	164.796	88.1089	14.966	49.7354	39.9042	73.6386	35.8025	0.0359409	1	1	0.0633104	0.91552
CE(14:2)	0	0	0	0	0	12.3454	4.95743	12.8159	11.198	64.2445	1.72298	2.93875	2.21059	10.8985	6.01123	0.477536	0.898457	1.86452	3.35763	1.43982	0.0564527	1	1	0.089044	0.857784
CE(15:0)	33.2259	39.8374	36.7861	255.386	47.9343	103.874	72.9708	115.118	123.232	117.411	43.9841	94.4806	42.9093	65.6565	84.2267	20.1143	44.8257	33.2692	43.2363	26.2495	0.187048	1	1	0.228246	0.84304
CE(15:1)	13.9994	6.63104	27.6466	61.3813	38.666	49.4389	26.1561	71.0765	39.1541	71.4906	46.4354	75.3053	29.2342	47.6715	27.3593	16.2894	27.4273	15.802	25.228	16.3307	0.050803	1	1	0.0818196	0.911161
CE(16:0)	690.244	681.743	758.184	1014.7	1541.43	5572.41	4734.06	6836.26	5599.77	7106.59	1812.63	3343.07	2341.02	3484.26	3050	663.976	1537.49	901.73	1291.78	1051.19	4.07682e-09	4.33773e-06	4.36627e-06	5.45784e-07	1.38044
CE(16:1)	526.061	993.901	819.131	3477.42	3528.47	10192.5	2214.51	8050.47	3614.11	15027	1244.47	4201.61	1575.68	10422.5	5928.41	482.563	2136.79	815.806	4081.54	2452.71	0.0404204	1	1	0.0687787	0.892973
CE(16:2)	23.7544	16.0085	36.1991	66.4961	87.7301	282.78	209.142	333.629	250.433	782.356	74.9214	170.233	88.811	224.776	137.144	31.3586	69.8081	37.9335	88.689	51.3676	0.0021481	1	1	0.00551706	1.10404
CE(16:3)	1.08979	0	6.79132	5.97685	7.94695	78.3352	57.6285	83.3565	59.8737	266.688	12.4707	26.7645	13.8434	46.39	25.5903	5.41557	11.0156	9.19255	15.8617	11.4235	0.00671506	1	1	0.0144705	1.02553
CE(17:0)	51.4938	76.7458	78.5147	322.937	131.47	438.404	352.032	533.124	603.943	912.995	126.705	251.809	191.053	248.374	216.774	52.8571	106.401	87.0593	92.9951	77.9871	5.05491e-05	0.0446349	0.0541381	0.000286445	1.27215
CE(17:2)	14.1033	16.7067	21.1952	86.1497	44.131	173.854	97.7997	171.946	144.417	314.946	31.1261	80.906	55.9227	127.122	78.4461	15.1666	42.7735	25.0359	52.4494	34.9159	0.000460914	0.343354	0.493639	0.001505	1.18251
CE(17:3)	0.909689	0	0	0	0	16.0688	13.3042	12.399	12.2801	47.1787	1.71401	5.78452	2.74082	8.6186	3.55383	0.301433	3.38424	1.20085	3.94319	2.37404	0.00321381	1	1	0.00764887	1.05908
CE(18:0)	215.739	339.96	277.497	380.931	516.057	2066.38	1636.32	1919.17	2357.54	4593.91	462.848	915.698	706.142	1100.65	907.338	159.986	331.765	291.881	358.813	291.58	7.84816e-05	0.0679651	0.0840538	0.000408028	1.23973
CE(18:1)	7733.02	9107.94	9831.59	12845.9	21572.6	64940.8	46614.9	67701.6	59956.1	85342.1	16965.1	32862.7	24704.3	41932.4	35214.3	6443.97	15014.2	10316	15719.7	12505.1	1.99758e-07	0.000207549	0.000213941	6.48305e-06	1.3537
CE(18:2)	47643.8	34875.5	50659.2	49175.3	93261	238273	255502	307257	258965	233620	121316	168975	129481	157590	154476	49136.4	77814.1	62338.8	56574	60667.9	1.74378e-10	1.86585e-07	1.86759e-07	9.33795e-08	1.38969
CE(18:3)	2471.57	2048.44	2879.21	3549.41	6816.86	29892.1	21143.4	30090.4	24712	49174.4	5909.96	13535.1	7325.21	16021.2	12360.8	2473.96	5410.35	3914.33	5972.01	4907.71	4.7112e-06	0.0045416	0.0050457	4.67194e-05	1.29349
CE(18:4)	30.6933	25.3241	41.2276	88.1525	156.158	903.09	375.354	670.697	506.419	3312.63	80.609	241.022	102.192	562.405	357.403	34.3391	101.263	68.8712	211.035	108.285	0.0442572	1	1	0.0732603	0.886268
CE(19:0)	27.6877	36.898	32.3054	62.4174	64.9067	212.234	179.395	228.502	219.024	218.842	68.3649	114.174	76.7019	123.991	107.96	27.2111	42.4007	35.3622	40.3266	38.7493	1.35496e-10	1.45116e-07	1.45116e-07	9.33795e-08	1.42642
CE(19:4)	2.43335	0	4.28933	6.62135	17.1493	104.488	60.9832	86.6961	82.3385	94.4515	13.6381	42.3383	24.7734	50.7042	52.0532	3.69461	16.8815	9.80423	19.6431	20.7117	1.18606e-07	0.000124181	0.000127027	5.01396e-06	1.32799
CE(20:0)	12.9291	18.41	22.3743	37.4626	32.6669	39.6889	32.247	47.6106	51.9045	77.1925	28.0432	45.8873	21.1381	23.8746	25.5054	9.39054	26.1884	10.1162	10.071	10.4973	0.00130359	0.889046	1	0.00357985	1.23445
CE(20:1)	52.201	71.8615	99.2236	134.162	145.457	387.451	243.125	389.255	631.713	536.869	110.577	237.439	190.598	143.903	173.931	40.5232	108.923	91.4428	60.2579	73.1572	1.04442e-05	0.00994288	0.0111857	9.32145e-05	1.30344
CE(20:2)	105.044	83.4087	194.809	219.963	245.79	821.756	762.304	922.657	1308.95	1056.73	272.083	476.177	517.104	296.099	395.983	121.247	227.658	268.122	122.357	170.454	8.71736e-08	9.14451e-05	9.33629e-05	4.05926e-06	1.35808
CE(20:3)	1507.83	895.033	1503.77	1245.14	2434.37	11544.5	14268.4	14385	13916.6	20015.7	3935.58	6287.96	3943.2	5136.89	4988.71	1534.05	2760.77	1911.14	1803.5	1951.92	2.45874e-09	2.62102e-06	2.63331e-06	4.08071e-07	1.38165
CE(20:4)	9969.52	7215.42	10012.5	10503.3	23428	91175.3	72238.4	110859	77622	92486	26739.1	48405	24014.7	46952.1	44547.8	10346.7	23105.3	12403.7	17381.3	18710.5	8.74019e-09	9.27334e-06	9.36074e-06	8.50977e-07	1.36975
CE(20:5)	914.601	416.541	1290.48	1046.9	3420.96	18457.1	11333.4	13485.6	12982.6	23368.3	2918.78	5438.66	3441.68	5808.2	7580.99	1286.78	2444.93	2000.61	2202.61	3130.14	8.0297e-07	0.000809394	0.000859981	1.33779e-05	1.3159
CE(20:6)	0	0	0.573206	0	5.66025	84.9621	35.0474	53.2182	54.0438	129.429	8.66807	14.7214	5.84355	25.1016	32.5937	1.15245	4.58223	6.08861	6.88497	10.9821	0.000109668	0.0924503	0.117455	0.000512902	1.20494
CE(21:0)	9.74976	10.6879	13.1834	27.3282	21.5886	18.6759	15.968	30.0811	22.3405	25.8044	19.7904	27.3783	14.1749	15.1334	16.8959	7.18206	18.5416	6.04114	7.88354	6.31798	0.0204549	1	1	0.0388425	1.1126
CE(21:3)	2.7599	1.76976	1.48379	1.10447	2.84475	16.645	10.7735	13.2413	13.8135	22.5426	3.11151	2.43211	2.37415	5.18863	9.81228	1.98287	4.34412	3.19729	3.14674	3.28594	3.47553e-06	0.00338864	0.0037223	3.82984e-05	1.27193
CE(22:0)	15.0838	18.6855	21.8387	35.103	32.0078	26.8577	24.7317	46.862	47.1899	44.1466	27.4195	46.9311	24.3735	19.0312	19.9037	8.53194	26.1999	9.92134	9.5779	9.67094	0.00824722	1	1	0.0172179	1.1722
CE(22:1)	21.2794	26.1564	33.2426	52.8881	54.5329	55.4226	48.7273	80.3379	65.2983	162.81	40.671	72.2845	32.91	44.2372	35.6001	14.7226	39.3115	14.3597	20.1009	15.4982	0.012928	1	1	0.0258802	1.07629
CE(22:2)	15.7449	14.2005	23.0169	40.5985	38.4497	43.0162	43.231	61.434	49.8777	84.3115	34.3956	51.0913	18.9308	31.7564	32.0163	12.3542	24.4175	12.6431	14.7642	13.8148	0.00068367	0.490875	0.73221	0.00206298	1.25044
CE(22:3)	18.2102	18.5701	29.4252	52.0427	48.8549	51.7477	43.7515	66.0316	64.8478	98.2703	36.9614	69.2933	32.1246	35.0735	32.0646	14.8504	29.3511	15.6448	16.9933	13.4991	0.00208537	1	1	0.00538842	1.21725
CE(22:5)	60.0154	51.1938	82.5414	119.682	218.231	771.698	851.751	1606.89	643.018	966.273	186.29	383.828	223.652	480.876	727.266	79.5446	184.314	120.056	180.112	178.842	4.40195e-05	0.0392214	0.0471449	0.000260469	1.24119
CE(22:6)	754.032	605.223	785.272	372.389	1161.11	6036.65	7328.12	11438.7	7719.62	6268.02	2014.58	5186.96	1959.22	2050.77	2354.23	861.456	2211.16	1134.9	744.314	1050.25	1.00617e-06	0.00100717	0.0010776	1.50451e-05	1.31327
CE(22:7)	0	0	0	0	1.38085	35.7882	41.9106	64.2443	42.7193	50.4978	3.95928	21.0753	4.25191	7.91423	9.57069	1.90481	5.1275	2.93694	3.30614	3.66279	1.16697e-08	1.23699e-05	1.24982e-05	9.97371e-07	1.35163
CE(23:0)	12.2317	16.4571	18.7636	34.2166	29.861	18.2406	15.4818	28.1258	19.7914	22.8657	29.0227	38.5701	17.9518	16.1265	16.9747	8.6731	26.9225	7.04888	8.5602	8.28949	0.147346	1	1	0.186754	0.864175
CE(23:1)	6.98157	9.81068	11.3516	18.2311	16.1656	18.2189	14.5646	23.3173	18.3715	35.5992	14.5587	22.9148	10.9096	12.7622	11.5935	5.84998	10.5309	4.41986	6.02537	5.55455	0.00326752	1	1	0.00772387	1.2116
CE(23:4)	7.23445	1.53666	4.66985	4.1009	13.1833	37.5809	30.7387	46.45	38.9081	43.5519	10.0524	21.1528	9.4178	20.9011	40.7444	6.05158	12.5629	7.46	7.95927	13.3351	1.22073e-05	0.0115481	0.013074	0.00010305	1.24993
CE(24:0)	30.89	40.4599	52.144	81.3162	78.6839	45.7958	43.4051	84.34	68.9112	68.689	63.1011	112.183	44.3811	40.4266	41.802	19.9055	59.088	18.2269	18.9355	18.5479	0.0824596	1	1	0.118702	0.981958
CE(24:1)	41.2768	48.4369	69	103.597	108.769	70.6354	61.7179	113.006	76.5544	185.2	81.1718	142.808	50.668	63.1884	56.3302	25.8496	72.358	22.9596	34.5537	26.8888	0.0802593	1	1	0.116938	0.977202
CE(24:2)	12.1275	13.4153	20.4556	34.5434	32.1117	20.9966	18.3384	34.9728	20.3116	39.989	23.9915	45.0993	15.7592	19.3638	17.2552	9.36054	18.5059	6.96177	9.71089	8.23545	0.0716182	1	1	0.108032	1.00218
CE(24:3)	10.228	10.6432	18.3188	31.3248	30.101	13.4511	12.0029	27.7456	15.2005	29.234	21.5248	37.4042	10.9128	12.9904	12.2735	6.73628	15.0843	5.01853	6.6627	6.51337	0.133356	1	1	0.172493	0.935265
CE(24:4)	8.72126	8.31323	12.4321	21.9441	22.2314	23.5162	22.9109	32.848	21.4121	67.3392	16.6998	27.976	10.7628	17.3759	12.2932	6.16129	12.0206	4.92005	7.94137	7.0211	0.0116667	1	1	0.0236201	1.08173
CE(24:5)	2.96676	0.67737	2.79242	1.76252	4.61775	8.90262	21.9568	15.0894	18.9377	27.9547	5.91629	9.23811	5.53062	1.66428	4.10613	3.00851	1.66922	0	3.1296	1.51158	1.39474e-05	0.0131385	0.0149377	0.000114905	1.28504
CE(25:0)	22.638	27.7204	34.3337	72.3545	59.8199	30.5655	23.3387	53.8765	26.5359	36.541	47.5408	76.8685	32.2946	26.9877	25.2484	16.0015	48.851	13.6007	13.6743	14.4971	0.241763	1	1	0.279017	0.778772
CE(25:1)	11.9614	13.5606	18.641	41.6238	32.9858	18.9102	17.6362	32.8392	17.97	38.855	23.753	39.035	13.7097	27.4945	15.8848	9.53087	26.969	7.31992	11.3081	7.76782	0.228776	1	1	0.266325	0.831492
CE(25:2)	3.20674	2.25385	3.92188	3.16743	6.21305	3.42522	4.65951	5.23717	4.28293	12.7183	3.72558	12.5122	3.28998	3.60538	3.38127	1.17359	3.27373	0.832173	2.03066	1.02904	0.124183	1	1	0.163592	0.852183
CE(26:0)	17.8707	25.7633	31.4882	61.6956	48.6221	28.3011	21.57	51.8469	27.673	30.1646	47.7424	67.9878	27.3798	23.4697	25.011	14.313	44.5226	11.5761	12.2844	12.0993	0.24651	1	1	0.283885	0.768581
CE(26:1)	24.3026	22.9991	37.9607	56.0378	65.9211	48.1459	39.3767	85.6741	48.7798	44.3077	51.2227	83.0299	34.6305	42.8007	37.2801	16.7515	42.1154	13.1053	15.8003	15.2517	0.0413478	1	1	0.0694396	1.02406
CE(26:2)	6.18025	6.80361	11.7808	16.1656	19.5981	12.4373	10.0964	22.2635	13.4925	14.8334	14.6817	26.1547	11.7117	13.7272	9.48301	4.26486	10.3161	3.18308	5.04344	4.93085	0.0334326	1	1	0.0595779	1.01547
CE(26:3)	6.55871	6.86124	10.8938	15.1744	16.0529	9.89321	7.56645	16.6133	11.5962	13.0554	12.4324	21.7571	12.2811	9.50749	8.06218	3.58027	8.83343	3.27627	4.29226	3.44756	0.0244117	1	1	0.0453323	1.06849
CE(26:4)	4.26022	3.86962	7.39671	11.4428	12.4808	7.93696	6.11978	17.6157	6.65819	23.6604	10.2304	16.1365	5.43636	7.69734	7.88679	2.99124	5.00703	2.57524	4.63389	3.23252	0.0754306	1	1	0.111737	0.958302
CE(26:5)	1.33897	0.714786	1.6751	1.29864	2.73614	4.54869	4.82432	5.51633	4.58906	14.7863	1.49703	5.56964	1.48163	2.74927	1.98182	0.403588	2.45608	0.585944	1.45683	0.925243	0.00763784	1	1	0.016071	1.05261
CE(27:0)	7.51184	8.19334	10.9501	26.9798	23.1306	9.98998	7.11661	18.9532	10.0922	10.6896	18.0321	24.749	9.84698	11.9187	7.3923	5.75134	20.0861	4.50332	4.47756	4.44765	0.357365	1	1	0.386604	0.683041
CE(27:1)	4.73072	4.66415	7.15209	16.9381	12.3237	5.40513	4.5098	12.2139	5.25941	10.9648	6.87312	13.0821	4.89441	5.98689	4.02477	2.91167	6.69492	1.97572	3.04393	2.99713	0.159331	1	1	0.198886	0.894104
CE(28:0)	3.69627	4.7682	6.14158	14.1126	12.4457	5.97373	3.23807	11.2979	4.35914	5.88842	9.42817	13.7165	5.1703	5.10814	5.03105	2.81343	10.4152	2.46477	2.60587	2.29966	0.359595	1	1	0.387841	0.687355
CE(28:1)	9.21069	9.70182	14.0282	26.823	23.8172	9.79612	8.68282	20.0713	9.07865	12.8134	21.6638	36.3786	10.1928	13.4522	11.3464	5.71563	19.7255	4.93149	5.52821	4.10963	0.185983	1	1	0.227384	0.721368
CE(28:3)	1.4338	1.46657	2.48275	0	4.97295	2.47768	1.88896	7.27163	2.25929	1.98601	2.40562	5.8969	1.93875	2.12952	1.21453	0.131069	2.0649	0.331201	1.11815	0.581657	0.224635	1	1	0.262074	0.770612
CE(28:4)	0.764156	0.38775	2.4712	2.15076	3.03727	4.54883	1.78697	6.13916	3.05035	1.60707	2.34842	6.16473	1.66224	3.16601	0.49372	0.509181	1.60616	0.586675	0.685071	0.472367	0.0757176	1	1	0.111897	0.901706
CE(29:0)	1.49412	1.78099	2.55102	2.49914	4.83966	1.55438	1.4219	4.31402	1.7977	1.82717	3.31827	4.65621	2.51333	1.79321	1.33997	0.886224	4.71799	0.856688	0.950738	0.609399	0.588225	1	1	0.605177	0.511195
CE(30:1)	9.00149	10.5375	15.3498	24.745	24.2872	10.3108	9.07754	21.6275	8.758	11.3492	22.196	30.6061	10.292	11.4826	11.5334	5.81089	23.9015	5.06287	5.74949	5.09654	0.310735	1	1	0.344155	0.661396
CE(32:1)	5.53603	4.87692	9.40636	16.4379	14.8279	6.62311	4.86784	11.5619	5.0258	6.57754	12.1158	19.9266	5.8105	6.18122	6.31286	3.90936	11.0836	2.77062	3.10635	2.98578	0.222105	1	1	0.260233	0.743264
CE(32:2)	2.72257	2.27115	4.64466	5.04136	6.18032	2.09455	2.13979	6.51877	3.30678	2.47439	3.23065	8.37207	2.49212	2.47604	2.14805	0.832419	3.60521	0.771483	1.57012	1.35363	0.200367	1	1	0.241372	0.835511
CE(32:3)	3.25625	3.52727	4.79267	7.67785	8.07846	2.31002	2.06296	6.39908	3.26962	3.6454	5.50473	11.7802	3.16076	3.42097	4.11795	1.62224	4.28856	1.23655	1.67684	1.65824	0.0970938	1	1	0.134351	0.848749
CE(32:4)	2.99156	2.7852	4.20844	5.69009	7.49541	2.57826	2.94487	7.44027	2.24567	3.43841	5.23201	11.1881	2.78245	2.50794	2.26054	0.373077	3.32966	1.23381	2.28335	1.4035	0.213631	1	1	0.253598	0.787379
CE(34:1)	1.25	1.32688	2.50279	0.807873	3.43535	1.0941	0.957727	1.9722	1.09205	0.972446	2.43592	5.90612	1.1564	0.232399	1.00283	0.208503	1.87558	0.520648	0.560971	0.163894	0.314038	1	1	0.346737	0.620174
CE(34:2)	1.25339	1.67845	3.30026	3.94179	5.63139	1.41937	1.28854	3.33959	1.19742	2.85814	1.57367	6.48641	1.43206	1.80144	1.05772	0	2.03103	0.434986	0.764088	0.250997	0.129881	1	1	0.169019	0.897885
CE(34:3)	5.17623	5.83449	8.72372	13.2038	13.3857	4.56979	4.24779	12.1319	4.42302	6.94376	8.68439	21.4073	4.66296	5.76754	6.11871	1.9821	6.88296	2.25941	3.04247	2.94464	0.153423	1	1	0.193036	0.817666
CE(34:4)	6.65809	6.64968	10.771	13.0718	16.5001	5.91148	5.54972	11.56	5.27878	7.77749	11.8717	18.9821	6.64527	5.97397	6.05372	3.8909	7.36285	2.00235	3.51515	3.64036	0.0627829	1	1	0.0971683	0.958873
CE(34:5)	2.03204	1.93831	3.925	5.25485	6.31235	2.68351	1.43607	4.52101	1.77359	2.56409	4.45039	8.24746	2.0488	2.14557	1.96282	0.298388	2.4694	0.419333	1.57911	0.965403	0.100956	1	1	0.138443	0.894143
CE(36:4)	2.38337	2.72436	4.4626	4.35194	5.8854	2.12329	2.33322	4.89446	1.93975	2.96714	4.33826	8.76189	1.63923	1.77851	1.93335	0.136753	3.7612	0.878418	1.41905	0.831261	0.188176	1	1	0.228759	0.822534
CE(36:5)	1.60711	1.75305	1.99009	1.82668	3.66905	1.0969	1.28721	1.74119	1.00604	1.24788	1.68289	5.31428	0.489189	0.921397	0.369411	0.213369	1.2709	0.564903	0.604131	0.525119	0.211387	1	1	0.252111	0.792282
PC'(O-30:1)	0.169485	0.239445	0.260141	0.222312	0.362623	0.971277	0.69489	1.90909	1.80946	1.49827	0.355184	0.991654	0.774051	0.900056	0.46891	0.184519	0.814407	0.167914	0.375804	0.360002	0.000245458	0.192684	0.262885	0.000915977	1.16812
PC'(O-31:1)	0.0544992	0.0989378	0.0915746	0.0769144	0.136749	0.332869	0.313323	0.677475	0.769319	0.530242	0.127212	0.309471	0.246791	0.326531	0.16461	0.0544158	0.273283	0.146616	0.171226	0.0537466	0.000151479	0.124819	0.162234	0.00065172	1.18751
PC'(O-32:1)	3.07393	4.41255	3.06891	4.16776	5.30757	10.8304	12.7676	23.8777	15.5733	13.6946	4.98204	11.8057	7.27024	11.1683	6.9065	2.55619	9.96053	3.26323	5.13036	3.70031	0.000223865	0.177525	0.239759	0.000859352	1.18165
PC'(O-32:2)	0.470083	1.20243	0.420961	0.422751	0.994049	2.0616	1.54929	3.50817	1.96799	2.32769	0.453534	1.56491	0.726455	1.50212	1.21697	0.639285	2.34854	0.816753	1.59455	1.24214	0.0043116	1	1	0.00978332	0.993581
PC'(O-33:1)	0.120148	0.167406	0.200661	0.178291	0.0906926	0.637848	0.503533	1.22121	0.971016	0.94572	0.136794	0.59335	0.357474	0.566886	0.318162	0.046079	0.453982	0.208222	0.332615	0.213602	0.000114114	0.0960841	0.122216	0.000531375	1.18908
PC'(O-33:2)	0.0622127	0.049519	0.0295587	0	0.0290854	0.268998	0.167968	0.353698	0.38294	0.436072	0.0582781	0.156796	0.0285983	0.153796	0.0895809	0.0532548	0.087043	0.132066	0.237913	0.139824	5.2977e-05	0.0466198	0.0567384	0.000295512	1.15883
PC'(O-34:2)	6.07751	9.39314	4.88677	5.43208	9.80475	20.1392	17.8043	25.5009	21.4785	20.5746	6.10077	12.9908	9.14583	12.3972	12.2937	7.53424	17.2703	9.34669	11.5794	12.3954	1.08157e-05	0.0102749	0.0115836	9.49476e-05	1.20175
PC'(O-34:3)	19.1728	25.9041	12.9611	11.7771	20.0073	41.286	53.6755	63.9171	55.7632	28.393	20.2403	30.527	23.5748	29.6932	25.6693	26.1561	45.9982	29.1323	24.3948	28.0742	0.000460878	0.343354	0.4936	0.001505	1.09114
PC'(O-34:4)	0.301979	0.373135	0.125535	0	0.289629	0.695411	1.30941	1.10814	1.07283	1.09019	0.456561	0.262645	0.40667	0.506208	0.424241	0.575763	0.598929	0.551647	0.672233	0.75074	9.36426e-07	0.000941108	0.00100291	1.49685e-05	1.22383
PC'(O-35:2)	0.189426	0.316002	0.202516	0.134568	0.40108	0.896386	0.616467	1.10068	0.967753	0.869369	0.173664	0.529706	0.356419	0.489418	0.440048	0.214397	0.676344	0.382574	0.461617	0.574838	4.43974e-05	0.0395137	0.0475496	0.000261262	1.16554
PC'(O-35:3)	1.04628	1.35113	0.755456	0.510912	1.26352	2.10589	2.87237	2.83861	2.98751	1.94444	1.12841	1.809	1.35781	1.61096	1.35796	1.35937	2.31508	1.41201	1.37345	1.55399	7.80751e-05	0.0676911	0.0836184	0.000407895	1.15256
PC'(O-36:2)	0.740877	0.889179	0.650754	0.528518	1.37981	2.65536	2.25823	3.32206	2.88408	3.05357	0.718363	1.47984	1.1476	1.54327	1.46226	0.80937	1.97511	1.15712	1.27506	1.4286	1.88953e-06	0.00186308	0.00202369	2.33368e-05	1.24261
PC'(O-36:3)	3.79298	4.99358	2.67575	2.48601	5.121	11.3064	11.7193	12.3634	11.9704	11.477	3.73693	5.9099	4.82378	6.23263	5.81166	5.03997	8.95389	6.19503	6.97488	7.90828	3.54183e-08	3.73663e-05	3.7933e-05	2.23135e-06	1.25576
PC'(O-36:5)	19.5045	35.5796	13.9704	16.832	23.1587	47.1633	56.7544	76.4754	62.3128	37.3381	20.7523	37.9589	24.7393	42.584	32.1956	35.8709	67.9065	43.3115	47.7788	43.4218	0.000928421	0.650823	0.994339	0.00268016	1.09215
PC'(O-36:6)	0.802516	1.33812	0.647322	0.298445	0.642859	2.0833	2.01598	2.3262	2.62456	0.86326	0.508514	1.38072	0.998382	1.5147	0.97717	1.55109	2.32533	1.91698	1.793	1.96151	0.000952873	0.666058	1	0.002736	1.12697
PC'(O-37:5)	1.36591	2.5383	1.23676	0.969423	1.74714	3.52823	3.41715	5.43541	4.62019	4.04479	1.38423	2.79729	2.18173	3.14818	2.4192	2.22706	5.21064	3.37063	3.86175	3.31995	0.000467979	0.346772	0.501205	0.00151421	1.12539
PC'(O-37:6)	0.1026	0.103882	0.010167	0	0.0500891	0.132945	0.308068	0.110762	0.255796	0.287219	0.0923369	0.0786945	0.0754709	0.123338	0.0567478	0.181322	0.235059	0.251974	0.23485	0.204559	0.000158469	0.129969	0.16972	0.000673493	1.18906
PC'(O-38:5)	6.66458	10.5843	4.95764	5.40351	7.86833	17.5842	19.5695	25.2787	21.5085	22.1447	6.77516	11.8499	8.16934	13.1695	10.0534	10.8113	20.5365	13.8297	16.8963	14.4374	4.68507e-06	0.00452109	0.00501771	4.67194e-05	1.19606
PC'(O-38:6)	9.11557	20.6854	6.94048	6.44477	10.3034	23.1264	27.4334	37.9797	30.8003	19.2183	9.95942	18.2925	12.1041	15.5283	14.5903	18.6814	35.1369	23.534	20.1192	23.7519	0.000771076	0.547464	0.825822	0.00228128	1.08941
PC'(O-38:7)	2.26717	3.62177	1.53308	0.548985	1.91138	3.48525	6.80566	8.94352	7.26943	2.88792	2.51259	3.93773	2.25697	3.31256	1.57032	4.73031	7.60845	5.06832	2.29585	3.63528	0.0121594	1	1	0.0245535	0.930409
PC'(O-39:6)	0.0745215	0.0900837	0.043537	0	0.0661321	0.174856	0.132123	0.248767	0.366155	0.224954	0.0414816	0.139079	0.108561	0.140356	0.0900153	0.0691983	0.221688	0.118938	0.123405	0.217179	0.00277997	1	1	0.0068259	1.01821
PC'(O-39:7)	0.107483	0.146603	0.0751534	0	0	0.197122	0.345207	0.338084	0.444697	0.121097	0.0319907	0.151011	0.181552	0.097991	0.125448	0.152418	0.366113	0.360183	0.153224	0.118492	0.00966274	1	1	0.0199015	0.960956
PC'(O-40:6)	1.97418	3.45827	1.61369	1.16326	2.16565	5.1751	6.1377	8.58809	7.15475	5.93631	1.90976	4.27713	2.5164	3.24384	2.62668	2.81206	6.97187	4.67126	4.11454	3.95283	9.55791e-05	0.0813378	0.102365	0.000461945	1.12261
PC'(O-40:8)	0.955387	2.83058	0.866082	0.662908	1.325	3.28145	3.18187	4.77203	4.08794	2.955	1.0205	2.23708	1.73677	2.3051	1.96064	2.47677	4.59294	3.46072	3.89092	3.52629	0.000148039	0.122132	0.15855	0.000641901	1.19175
PC'(O-41:4)	0.0155716	0	0.0132046	0.0205464	0.0468565	0.0337206	0.0155248	0.0434057	0.0441595	0.105558	0.0176757	0	0.00538141	0.0287955	0.0269522	0.0248034	0.100939	0.084786	0.0860762	0.0679329	0.00675346	1	1	0.0145152	1.07418
PC'(O-42:4)	0.243066	0.265158	0.215691	0.32216	0.0802373	1.31975	1.10736	2.00952	1.73078	1.55476	0.205315	0.769402	0.612036	0.562704	0.619942	0.389732	1.01823	0.870235	1.13303	0.808243	3.04778e-06	0.00298073	0.00326417	3.47252e-05	1.20994
PC'(O-42:6)	0.637699	1.72008	0.561203	0.426158	0.498057	1.9736	1.89108	3.55095	2.8934	1.98563	0.599951	1.42705	0.912793	0.951752	1.09019	1.22969	3.07383	1.97928	1.41919	1.36207	0.00172456	1	1	0.00462908	1.01444
PC'(O-42:8)	0.171615	0.376354	0.180285	0.0282297	0.092307	0.630305	0.746701	1.51186	0.742171	1.09505	0.123799	0.412352	0.216757	0.331985	0.247714	0.333338	0.707992	0.494372	0.51315	0.434722	0.000128208	0.106925	0.13731	0.000576934	1.10108
PC'(O-42:9)	0.158308	0.151366	0.0754016	0.0213378	0.0401498	0.270612	0.408152	0.447409	0.52202	0.360811	0.0347098	0.15	0.146247	0.0904158	0.103733	0.361734	0.462935	0.372104	0.32695	0.304781	9.3448e-07	0.000940087	0.00100083	1.49685e-05	1.22465
PC'(O-44:4)	0.204917	0.113843	0.161828	0.0796253	0.409184	0.913791	0.728614	1.14765	1.0608	1.55794	0.31502	0.49096	0.37216	0.915147	0.549853	0.296622	0.762196	0.491883	0.930143	0.594373	0.000252741	0.197644	0.270686	0.0009334	1.11671
PC'(O-44:6)	0.369082	0.442048	0.364495	0.222664	0.605032	1.29663	1.21515	2.06626	1.82717	1.97866	0.504709	1.00239	0.66714	0.927424	0.812858	0.663539	1.84733	1.17934	0.937592	1.01925	8.6834e-05	0.0742431	0.0929993	0.000428568	1.14806
PC'(O-44:8)	0.184786	0.120085	0.0585464	0.0230008	0.0706451	0.280758	0.382236	0.74714	0.625899	0.711258	0.08779	0.210913	0.108077	0.235156	0.189885	0.0920087	0.535536	0.407906	0.254061	0.364112	0.000477388	0.352789	0.511282	0.00153538	1.06753
PC'(O-44:9)	0.0400233	0.0470715	0.0195792	0.0117772	0.00735042	0.118047	0.148527	0.217147	0.161142	0.238354	0.0255967	0.0856866	0.0240515	0.028231	0.0380516	0.106689	0.161563	0.10523	0.063603	0.0646399	1.76237e-05	0.0163901	0.018875	0.000132923	1.13709
PC'(O-46:8)	0.0819102	0.078902	0.0741514	0.0199415	0.110503	0.163332	0.26528	0.229081	0.186879	0.452936	0.06345	0.182842	0.0969871	0.192901	0.114305	0.0513643	0.480359	0.127724	0.199142	0.205188	0.0528528	1	1	0.0846118	0.840541
PC'(O-46:9)	0.0394885	0.0357021	0.027573	0	0.00843288	0.192268	0.24838	0.333226	0.24029	0.403465	0.0739828	0.115168	0.0479338	0.126806	0.0674507	0.107224	0.32424	0.0678778	0.0916646	0.112701	0.000158306	0.129969	0.169546	0.000673493	1.12142
1-acyl LPC(12:0)	4.56944	10.1965	7.78439	44.4781	20.2855	9.48872	7.31217	14.9746	8.66533	1.6582	12.8893	12.7787	12.1878	13.217	14.0705	7.99478	13.5768	5.30883	5.07934	7.48775	0.293687	1	1	0.329436	0.67247
1-acyl LPC(13:0)	0.0833746	0.229159	0.166074	0.928134	0.415945	0.196045	0.156725	0.31429	0.21828	0.036398	0.268445	0.306769	0.285043	0.292741	0.326202	0.161453	0.31009	0.11858	0.110164	0.15146	0.306013	1	1	0.340686	0.664063
1-acyl LPC(15:0)	0.441515	0.766492	0.506944	2.24424	1.27327	1.83597	1.3466	1.87246	2.48336	0.710949	0.858635	1.08697	1.44416	0.989203	0.76834	0.833226	1.02819	0.718781	0.424402	0.824676	0.0948804	1	1	0.13197	0.876091
1-acyl LPC(16:0)	37.7749	58.5835	26.1614	22.9309	78.7708	283.854	176.27	192.565	295.552	194.577	34.9333	78.3788	96.4926	113.971	64.0867	67.8093	70.7632	76.0533	60.2081	103.268	1.42284e-06	0.00141003	0.00152386	1.88131e-05	1.25924
1-acyl LPC(16:1)	0.326275	1.16144	0.125467	0.326046	0.883825	3.48546	1.35247	3.08857	2.5896	2.4254	0.114811	1.22034	0.898706	2.68761	0.395548	0.897314	1.42615	0.882444	1.3623	1.99718	0.00281841	1	1	0.0068916	1.01701
1-acyl LPC(17:0)	1.12096	1.29443	0.958902	0.20468	2.34242	6.91277	4.85233	4.07774	7.78609	2.6052	0.866749	1.70879	2.94506	1.61983	1.8927	1.71608	1.55245	2.32842	0.935025	2.67092	0.000323818	0.247721	0.346809	0.00112967	1.12837
1-acyl LPC(17:1)	0.0376739	0.0958373	0.0227677	0.0109925	0.0792428	0.327903	0.131903	0.25841	0.24178	0.218911	0.0122669	0.0869923	0.0910682	0.157419	0.0466096	0.094047	0.0762554	0.115976	0.10974	0.206612	0.000320219	0.245608	0.342954	0.00112166	1.08603
1-acyl LPC(18:0)	35.9621	29.5094	28.6562	17.3617	78.7506	210.166	136.4	96.1738	194.2	109.391	32.5529	47.704	70.65	65.0444	76.0979	50.9502	35.0268	61.4924	35.681	79.2525	0.000123622	0.103471	0.132399	0.0005634	1.17459
1-acyl LPC(18:1)	9.60219	17.9901	8.79296	6.10698	23.643	72.7013	38.1375	52.8669	64.945	43.8819	8.34183	19.9079	25.314	40.2629	14.2313	21.9717	19.6793	28.5764	27.108	42.4238	0.000143185	0.118414	0.153351	0.000625349	1.12447
1-acyl LPC(18:2)	20.022	21.341	9.24546	3.71468	20.1365	63.3843	58.932	57.7923	78.4787	23.3092	14.8488	20.7515	26.0483	31.3338	6.06008	28.8929	17.8726	15.7813	10.9521	25.2018	0.000236963	0.18649	0.253788	0.000890483	1.14255
1-acyl LPC(18:3)	0.188749	0.360235	0.109893	0.0459708	0.219943	0.653208	0.564799	0.782811	0.773035	0.397572	0.235736	0.289246	0.267346	0.619958	0.0596315	0.357534	0.225854	0.160205	0.190218	0.257183	0.000796114	0.563648	0.852638	0.00234241	1.12039
1-acyl LPC(19:0)	0.113064	0.0754358	0.105406	0.0356995	0.192318	0.63969	0.350164	0.318289	0.790904	0.265369	0.0753268	0.144557	0.265144	0.173297	0.22456	0.132149	0.107709	0.200748	0.0747611	0.199726	0.00113133	0.780615	1	0.00317186	1.10255
1-acyl LPC(19:1)	0.0401318	0.0229139	0.0165744	0	0.0507618	0.219642	0.165256	0.122253	0.209481	0.100508	0.0274525	0.0579118	0.12208	0.0625899	0.0421961	0.0827416	0.0616379	0.0882334	0.0665357	0.148009	0.000226054	0.178809	0.242104	0.00086158	1.11322
1-acyl LPC(20:0)	0.194032	0.0914799	0.244534	0.062295	0.351065	0.95963	0.783805	0.561072	1.38157	0.595177	0.280867	0.282595	0.591569	0.280221	0.437396	0.225219	0.13628	0.329507	0.166942	0.263704	0.000178772	0.144626	0.191464	0.00072777	1.19599
1-acyl LPC(20:1)	0.378494	0.364474	0.46325	0	0.466789	1.45615	1.21075	1.02861	2.36143	0.777565	0.266601	0.532535	0.87367	0.367408	0.398205	0.714851	0.225738	1.04064	0.362198	0.777398	0.00260424	1	1	0.0064747	1.01528
1-acyl LPC(20:2)	0.212006	0.269639	0.128848	0.0461712	0.34988	0.983958	0.778767	0.970234	1.02817	0.449527	0.177696	0.343143	0.327374	0.428447	0.179708	0.399659	0.274862	0.32468	0.237553	0.44963	2.03074e-05	0.0187844	0.0217493	0.000146998	1.18865
1-acyl LPC(20:3)	2.76295	3.8958	1.64172	0.521022	3.46581	9.70874	8.24753	10.8237	12.2271	2.97808	1.76232	3.95235	4.2721	4.2502	1.14065	4.11678	3.19412	2.72031	1.90654	4.57719	0.000714531	0.510889	0.765262	0.00214359	1.09239
1-acyl LPC(20:4)	5.00154	9.48671	2.50971	1.40993	7.14991	22.4068	14.8493	24.5701	19.6929	7.55487	3.47619	8.70272	6.11007	11.1922	2.18892	8.84801	8.90043	4.09937	4.52846	9.5158	0.00107941	0.74911	1	0.00305833	1.06796
1-acyl LPC(20:5)	0.347212	0.673562	0.228883	0.0735187	0.654995	2.09388	1.07265	1.60652	1.8933	0.463526	0.262429	0.565408	0.550677	0.800133	0.186422	0.616895	0.539884	0.294759	0.280148	0.804168	0.00216902	1	1	0.00555747	1.04524
1-acyl LPC(22:0)	0.034044	0.0723872	0.0915624	0	0.0958314	0.238741	0.230357	0.282533	0.449375	0.167141	0.062671	0.171231	0.237333	0.0665098	0.100805	0.0501838	0.0613619	0.115466	0.0348324	0.0573642	0.000530389	0.389305	0.568046	0.00168061	1.16575
1-acyl LPC(22:4)	0.0939586	0.189699	0.0776892	0.045873	0.237642	0.762594	0.302761	0.715314	0.676093	0.522056	0.0371786	0.254248	0.184272	0.736363	0.0925989	0.182066	0.20637	0.186428	0.358043	0.436895	0.00641293	1	1	0.0139315	0.983458
1-acyl LPC(22:5)	0.28581	0.517121	0.280756	0.0617592	0.805519	2.63029	0.971559	1.6042	2.43121	1.04778	0.175395	0.552022	0.831244	1.3029	0.290258	0.519231	0.449432	0.479614	0.521802	1.18002	0.00232603	1	1	0.00588644	1.04731
1-acyl LPC(22:6)	1.12983	2.29464	0.525986	0.107563	1.03673	3.55244	3.46513	6.1249	4.41897	0.903362	0.655884	1.97366	1.23924	1.24314	0.33393	1.86457	1.97225	0.89638	0.520363	1.53893	0.00449278	1	1	0.0101514	0.990349
1-acyl LPC(24:0)	0.0835094	0.298305	0.214605	0	0.196415	0.646181	0.612598	0.812995	1.34858	0.53734	0.116681	0.590241	0.367877	0.340627	0.245122	0.0552082	0.249608	0.234466	0.0717626	0.11918	0.000298528	0.229867	0.319724	0.00105869	1.19655
1-acyl LPC(25:0)	0.00375543	0.012975	0.0114825	0.00820639	0.0111631	0.0385552	0.0300441	0.044232	0.0446212	0.0402588	0.00375104	0.0255517	0.0234728	0.0131874	0.0252837	0.00687207	0.0389892	0.00521391	0.0117841	0.00964733	0.000467299	0.346736	0.500477	0.00151421	1.13633
1-acyl LPC(26:0)	0.0293549	0.0538236	0.043105	0.0721749	0.092133	0.224544	0.177359	0.335856	0.255488	0.268771	0.0665607	0.152513	0.103072	0.0724557	0.0939736	0.0104896	0.112732	0.0650386	0.0632894	0.0438044	2.20644e-06	0.00216893	0.0023631	2.65517e-05	1.30981
2-acyl LPC(12:0)	0.478583	0.98662	0.81486	4.04661	1.96728	0.950411	0.66864	1.47275	0.881716	0.175939	1.2118	1.23913	1.15548	1.26551	1.29068	0.723244	1.35524	0.502081	0.505709	0.692419	0.272768	1	1	0.310451	0.690216
2-acyl LPC(14:0)	235.982	550.772	376.957	2155.82	1037.07	495.389	396.104	794.317	484.138	91.1588	676.417	649.388	616.511	659.504	751.402	394.892	683.762	280.453	256.656	369.301	0.295036	1	1	0.330527	0.681592
2-acyl LPC(15:0)	0.0360298	0.0501057	0.0497614	0.181088	0.112923	0.195352	0.126003	0.238319	0.299899	0.0959255	0.0693021	0.0829698	0.129665	0.189959	0.0856921	0.0627629	0.104368	0.0999995	0.0285493	0.0937322	0.0310202	1	1	0.0558363	0.946749
2-acyl LPC(16:1)	0.0215963	0.134175	0.00820197	0.0500019	0.0949886	0.401436	0.0523954	0.257419	0.18076	0.453781	0.0248053	0.139724	0.0522388	0.410615	0.0582963	0.0550576	0.142869	0.0528301	0.169522	0.208545	0.0922773	1	1	0.129188	0.773212
2-acyl LPC(18:2)	3.28902	4.90166	1.89416	1.31416	3.926	11.4963	11.1471	11.1088	13.8103	6.56929	2.92707	3.99631	4.76377	5.38854	2.41266	5.21628	4.14193	3.77974	2.86931	5.16362	6.09208e-06	0.00584231	0.00652462	5.774e-05	1.22093
2-acyl LPC(20:2)	0.0441161	0.0494181	0.0187802	0	0.040304	0.231851	0.120585	0.256122	0.133201	0.101139	0.00822138	0.0267031	0.0182856	0.0784474	0.00843944	0.0525404	0.0748303	0.0353574	0.0264668	0.0406124	0.000105535	0.0890711	0.113027	0.000495735	1.12401
LPC'(O-16:1)	0.534407	0.666297	0.444984	0	0.733946	2.27168	2.03107	2.5245	2.91876	1.33128	0.496973	1.26581	1.52822	1.38443	0.712152	1.04131	0.991221	0.938785	0.694053	0.96377	3.4515e-05	0.0311325	0.0369656	0.000216926	1.19477
LPC'(O-17:1)	0.015903	0.00943479	0.00859374	0	0.0170432	0.100379	0.0793457	0.0868982	0.168959	0.0799979	0	0.0609051	0.0497919	0.0405105	0.0226833	0.0472558	0.0137167	0.0444741	0.0209108	0.0654855	0.000170294	0.138619	0.182385	0.000704537	1.13831
LPC'(O-18:1)	0.0808591	0.0642561	0.060738	0.0175361	0.117326	0.353467	0.31931	0.308028	0.438239	0.237219	0.0650598	0.140386	0.198762	0.172299	0.117877	0.125934	0.0987302	0.129072	0.0963899	0.148522	1.6759e-06	0.00165579	0.00179489	2.13677e-05	1.26434
LPC'(O-18:2)	0.0806806	0.0917918	0.0425679	0	0.103694	0.289295	0.193823	0.247832	0.312148	0.0864802	0.0384677	0.155764	0.164422	0.133508	0.0593218	0.160964	0.125112	0.115088	0.0526782	0.195168	0.0070775	1	1	0.0150397	0.96963
LPC'(O-19:2)	0.0215141	0.0738616	0.0799307	0.279415	0.183872	0.05438	0.0529966	0.0957849	0.0731131	0.00945344	0.0830131	0.113736	0.0736529	0.0857314	0.125407	0.0545765	0.0819605	0.0510428	0.0363156	0.0554395	0.167435	1	1	0.20707	0.760042
LPC'(O-24:2)	0	0.00607041	0	0	0.00455337	0.0680975	0.0212635	0.0438018	0.0555737	0.0432053	0	0.017349	0.0135954	0.00349543	0.00966326	0	0.012554	0.0299851	0.0014808	0	5.6691e-05	0.0498314	0.060716	0.000314591	1.1847
PE'(O-34:2)	0.689909	0.927893	0.86101	4.17635	1.14194	3.04835	3.02023	3.38282	4.72178	5.48096	1.003	1.5336	1.26404	2.06164	1.52832	0.76746	1.74857	1.58701	1.60613	1.55089	0.00175144	1	1	0.00468109	1.07359
PE'(O-34:3)	2.75552	3.79616	2.61413	0.658302	3.95964	6.45542	8.56598	7.79134	12.1492	11.8737	2.39055	4.68831	4.78832	5.22597	3.79645	3.40165	4.87739	5.50791	6.61625	4.72219	6.45394e-05	0.056601	0.0691217	0.00035447	1.15079
PE'(O-36:2)	0.71766	1.04307	1.03081	0.328981	2.12064	3.83846	2.62953	3.21467	4.72207	4.53521	0.77644	2.11635	1.64824	1.43653	2.15439	0.882687	1.88023	1.90544	1.67935	1.59604	2.95351e-05	0.0268178	0.031632	0.000192196	1.19977
PE'(O-36:3)	3.82214	4.43073	3.5993	2.4699	5.52736	12.3035	11.9783	10.1017	17.3941	23.8538	3.45643	5.68384	6.34202	8.45266	6.05428	3.78406	6.12591	7.39835	9.00285	6.68498	0.000190115	0.153043	0.203614	0.000762597	1.13368
PE'(O-36:4)	3.27588	6.95511	3.37987	1.13372	3.90745	10.8344	8.97631	12.0001	12.9262	13.8231	2.62761	6.57999	4.24629	7.10872	5.45044	4.1118	9.40863	7.35144	8.66388	7.31263	4.91071e-05	0.0434598	0.0525937	0.00028125	1.14033
PE'(O-36:5)	6.4144	13.6987	6.16668	5.84379	9.67092	20.5633	20.0349	29.1162	27.6742	45.9168	7.13861	14.51	10.4997	16.8682	10.59	8.58387	25.8959	18.0086	24.5122	17.0239	0.00116941	0.803385	1	0.00325302	1.03619
PE'(O-36:6)	0.624772	0.708774	0.293046	3.44573	1.55313	1.39631	1.55063	1.2056	2.39918	2.81946	1.73884	1.23683	1.16416	0.725314	0.758074	0.912106	1.08811	1.4885	1.6443	1.0646	0.448642	1	1	0.472929	0.499826
PE'(O-37:5)	0.646167	0.433304	0.375088	0.227386	0.529679	1.53292	1.62253	1.79912	1.95007	3.89093	0.325865	0.710407	0.478394	0.979196	0.723063	0.82702	1.477	1.19349	1.79901	0.891108	0.000674534	0.48499	0.722426	0.00204653	1.04284
PE'(O-38:2)	0.0184167	0.0843002	0	0	0.0556992	0.382947	0.303449	0.488332	0.502904	0.522662	0	0	0.148824	0.11559	0.118514	0.0229282	0.193921	0.118886	0.171134	0.119852	2.8906e-07	0.00029831	0.000309583	7.55493e-06	1.24411
PE'(O-38:3)	0.395075	0.438473	0.201058	0	0.100067	0.806776	0.852567	1.1792	1.23246	1.56356	0.243743	0.427053	0.559086	1.07582	0.456787	0.241496	0.255067	0.500116	0.676869	0.464727	0.000306551	0.235737	0.328316	0.00108355	1.13595
PE'(O-38:4)	0.927716	1.27075	0.733112	0.215316	1.55529	4.05265	2.70088	4.29304	3.78776	7.73559	0.915089	1.96555	1.42931	2.51819	2.09662	0.895884	2.69673	1.70147	2.68323	2.0025	0.000655043	0.472654	0.701551	0.00199754	1.0895
PE'(O-38:5)	7.98179	12.655	6.45678	8.71233	12.9224	30.5851	25.0429	34.4436	31.8412	68.4339	7.31424	16.7945	10.1336	23.7989	15.2249	10.1664	24.763	17.8952	32.196	20.2255	0.002585	1	1	0.00645347	1.00547
PE'(O-38:6)	10.6632	21.8714	8.41401	6.74103	13.1042	31.4909	26.5192	35.3496	35.7696	51.7543	9.06327	19.9759	13.085	24.4781	17.1656	16.9408	35.6296	25.9417	37.4285	26.8089	0.000465319	0.345732	0.498356	0.00151421	1.08888
PE'(O-38:7)	5.95277	8.59007	3.94613	1.1929	5.14371	10.0073	17.6118	19.8799	13.9705	15.4184	6.71154	8.30257	4.0868	7.7419	6.15791	9.98618	15.1487	10.3561	9.51284	8.44631	9.50843e-05	0.0810118	0.101835	0.000461945	1.11537
PE'(O-40:3)	0.0402902	0.024333	0	0	0	0.164676	0.221195	0.209752	0.228765	0.288487	0	0.032085	0.0260152	0.0425003	0.0563588	0.0175907	0.0296009	0.0848861	0.149447	0.0691704	4.33983e-07	0.000444399	0.000464796	9.68325e-06	1.22153
PE'(O-40:4)	0.151691	0.179055	0.01753	0.0777477	0.155579	0.601108	0.608402	0.350122	1.06087	1.54413	0.0801859	0.402514	0.255664	0.568899	0.165444	0.212079	0.42085	0.233523	0.599557	0.308643	0.00460143	1	1	0.0103648	0.997081
PE'(O-40:5)	0.541916	0.958731	0.592722	1.12836	0.83363	2.53324	1.65716	3.0888	3.11263	5.46941	0.663334	2.07701	0.826305	1.98856	0.724728	0.757642	3.05193	1.29233	2.26313	1.15474	0.00570529	1	1	0.0125841	0.970465
PE'(O-40:6)	1.37299	1.709	0.953466	1.04625	1.86178	5.17907	4.65519	5.91215	4.93138	9.97634	0.91794	2.47515	1.42904	3.00462	2.18013	1.6612	3.37704	2.73999	4.43651	3.02323	0.000132833	0.110517	0.142264	0.000592766	1.10984
PE'(O-40:8)	2.42123	4.51583	1.50594	0.436533	1.21544	2.62946	7.47907	5.58037	4.64082	2.60725	2.38857	4.01028	1.43714	2.04325	1.34874	4.67794	6.42682	5.23324	3.12316	3.43858	0.0236729	1	1	0.0443247	0.905615
PE'(O-42:6)	0.0654338	0	0.0357242	0.127063	0.0645603	0.34839	0.347715	0.436125	0.294614	0.564913	0	0.239174	0.0498599	0.187593	0.153542	0.0368386	0.32389	0.143137	0.250472	0.227975	0.000206912	0.165529	0.221602	0.000814715	1.10777
PE'(O-42:8)	0.0581433	0.108173	0.0173952	0	0	0.109263	0.280659	0.35792	0.193074	0.178603	0	0	0.0348645	0	0	0.159705	0.188204	0.123429	0.106621	0.100569	6.8784e-05	0.0602548	0.0736676	0.000374684	1.00794
1-acyl LPE(12:0)	0.240502	0.705192	0.461338	2.48878	1.0154	0.633964	0.392072	0.876648	0.588073	0.121632	0.90578	0.766693	0.767689	0.794271	0.906514	0.540242	0.750434	0.339408	0.347864	0.497149	0.325637	1	1	0.3577	0.647239
1-acyl LPE(16:0)	14.987	29.5626	6.05201	1.17107	9.57388	33.9503	31.6664	66.0527	38.1774	2.15608	8.20929	24.3861	13.8438	16.7259	0.344698	18.1425	16.5918	0.309331	1.95147	8.17346	0.0412624	1	1	0.0694396	0.903533
1-acyl LPE(18:1)	1.22469	1.4603	0.77017	0	1.47351	5.5448	4.61361	2.1856	4.27113	2.45249	0.740164	1.03349	1.32383	0.726001	1.92737	2.73985	0.661507	3.35852	1.14312	4.17041	0.00314836	1	1	0.00759434	0.959781
1-acyl LPE(18:2)	0.794254	1.09434	0.185395	0.45751	0.494985	2.48094	3.0398	0.569499	2.19097	2.08816	0.909536	0.510651	0.648336	0.529491	0.289738	1.47162	0.516836	1.23172	0.929729	2.1728	0.00303552	1	1	0.00735529	0.937727
2-acyl LPE(14:0)	23.2871	44.6361	35.1687	180.728	77.9393	39.9899	31.4641	65.4798	37.8459	8.65374	62.768	55.7092	52.1692	55.669	56.9852	34.2464	59.442	21.7675	21.1117	30.4626	0.28008	1	1	0.317761	0.686474
2-acyl LPE(16:0)	0.840506	2.04539	0.620792	1.46021	2.11328	5.34846	3.16291	2.8099	3.61009	3.17708	1.73126	1.33363	1.66968	1.74775	2.14556	1.18354	1.02749	1.14873	0.99152	1.85931	8.48096e-05	0.0727913	0.0908311	0.00042372	1.24205
2-acyl LPE(17:0)	23.1912	55.6029	31.8391	165.006	65.7296	24.2561	29.4488	52.6177	52.4904	6.36986	131.393	73.1249	38.0405	54.3807	87.4135	52.187	78.0075	17.3864	16.9922	45.4154	0.235891	1	1	0.273123	0.566915
2-acyl LPE(18:0)	3.78023	4.82012	2.35574	2.28795	7.15887	17.7147	10.4683	5.07735	11.8777	11.9236	4.05348	3.05073	5.61718	4.1434	9.07547	4.22244	1.33496	3.19759	2.5231	5.83573	0.0015911	1	1	0.00429235	1.13421
2-acyl LPE(19:0)	0.804236	1.12338	0.767996	2.12648	1.40639	2.16654	2.62197	3.01752	3.2666	1.78097	1.19182	1.78902	2.13054	2.44861	1.41881	1.38433	1.54494	1.13234	0.5458	2.0784	0.00681823	1	1	0.0146046	1.02766
LPE'(O-16:1)	0.311053	0.308944	0.149087	0	0.514718	1.11932	1.10381	0.901506	1.32861	1.26598	0.1703	0.565089	0.82992	0.775214	0.343459	0.329092	0.260508	0.405322	0.475598	0.47398	1.1116e-05	0.010538	0.0119053	9.60102e-05	1.24384
LPE'(O-16:2)	1.31817	1.63357	1.83139	9.27768	2.68775	2.28353	0.731131	3.67135	1.699	0.268627	2.43273	3.14992	3.30438	3.89099	3.28738	1.5657	3.13212	0.804093	1.07409	1.25151	0.319153	1	1	0.35166	0.622161
LPE'(O-18:1)	0.671832	0.269796	0.609271	0.303789	1.02319	2.30525	2.17534	1.11456	2.84595	2.85239	0.546279	0.680651	1.54613	1.68385	0.885756	0.841896	0.326073	0.833109	0.748131	1.05934	0.000208124	0.166291	0.222901	0.000816488	1.17556
LPE'(O-18:2)	0.15109	0.210752	0	0.246842	0.223776	0.508448	0.541714	0.493122	0.753715	0.461393	0.300699	0.474884	0.466072	0.413606	0.0784543	0.367127	0	0.306685	0.385606	0.474984	0.00594807	1	1	0.0130274	0.979173
