# Supplementary material for: Diacylglycerols and Lysophosphatidic Acid, Enriched on Lipoprotein(a), Contribute to Monocyte Inflammation
Source: Arterioscler Thromb Vasc Biol. 2024 Jan 25;44(3):720–40. doi: 10.1161/ATVBAHA.123.319937 (PMC10880937; doi:10.1161/ATVBAHA.123.319937)
Supplement: Supplementary file 9 [file atv-44-720-s009.xlsx]

## Sheet: Statistics
Metabolite	X1v1_Group_01_V1	X12v1_Group_01_V1	X13v1_Group_01_V1	X14v1_Group_01_V1	X15v1_Group_01_V1	X16v1_Group_01_V1	X17v1_Group_01_V1	X2v1_Group_01_V1	X5v1_Group_01_V1	X6v1_Group_01_V1	X7v1_Group_01_V1	X8v1_Group_01_V1	X9v1_Group_01_V1	X10v1_Group_01_V1	X11v1_Group_01_V1	X1v2_Group_02_V2	X2v2_Group_02_V2	X5v2_Group_02_V2	X6v2_Group_02_V2	X7v2_Group_02_V2	X8v2_Group_02_V2	X9v2_Group_02_V2	X10v2_Group_02_V2	X11v2_Group_02_V2	X12v2_Group_02_V2	X13v2_Group_02_V2	X14v2_Group_02_V2	X15v2_Group_02_V2	X16v2_Group_02_V2	X17v2_Group_02_V2	P_Value	HOLM	BONFERRONI	FDR	VIP_score	Fold_change	Log2_fold_change
1-acyl LPC(14:1)	0.324215	0.151217	0.338122	0.247766	0.405074	0.150067	0.225466	0.448051	0.348243	0.126354	1.00419	0.0957373	0.116459	0.142497	0.121765	0.0470077	0.422334	0.156572	0.115299	0.733041	0.311769	0.203113	1.03367	0.182609	0.197954	0.587196	0.497957	0.170323	0.190018	0.083228	0.626979	1	1	0.97257	0.868793	1.1618	0.216359
1-acyl LPC(15:0)	8.7819	8.2233	14.2183	13.7449	12.3041	6.07673	12.7103	10.9323	12.836	10.1431	10.8494	8.92929	5.14283	8.14958	7.45866	4.57247	11.2796	10.1548	9.68888	9.29736	9.95586	6.25202	17.0782	8.69883	9.61248	17.2227	11.695	11.5021	6.18206	8.46861	0.947138	1	1	0.986772	0.327079	1.00771	0.0110798
1-acyl LPC(15:1)	0.0107789	0.0196965	0.0481469	0.0646955	0.0284922	0.0227805		0.0384336	0.0596596		0.0785863		0.00504864	0.00768825	0.0163042		0.00814063	0.01486	0.0216276	0.0558283	0.0275276	0.0204291	0.0450684	0.0195519	0.0408486	0.0733087	0.0532451	0.014181	0.0332733	0.0290113	0.934124	1	1	0.985882	0.122313
1-acyl LPC(16:0)	976.601	1593.4	2323.8	1665.04	1311.82	1109.24	1622.75	1149.39	1336.05	1531.47	2420.19	1227.33	1354.57	1384.63	1157.65	1055.86	1387.38	1358.41	1484.6	2352.08	1610.15	1213.89	1963.84	1502.6	1532.21	2434.8	1741.48	1255.67	1250.43	1397.94	0.54287	1	1	0.97257	0.409668	1.06215	0.0869827
1-acyl LPC(16:1)	31.5457	33.9629	71.8824	43.4835	24.2578	36.3344	29.5732	48.2003	33.3504	34.6564	143.108	21.2799	25.3868	17.7499	27.1109	15.0787	37.8994	28.6485	27.0536	119.215	34.4273	26.8624	32.665	36.6431	29.5805	75.2926	40.5005	26.3299	33.9121	20.6166	0.814172	1	1	0.985882	0.162731	0.94025	-0.0888833
1-acyl LPC(16:2)	0.157999	0.168816	0.173336	0.2786	0.149028	0.201712	0.138007	0.279175	0.221982	0.130889	0.293729	0.12282	0.112342	0.260048	0.175424	0.0641269	0.111935	0.140165	0.167631	0.303364	0.147595	0.292632	0.342078	0.303542	0.157969	0.167656	0.253283	0.287757	0.185485	0.167292	0.574507	1	1	0.97257	0.807821	1.07982	0.110794
1-acyl LPC(17:0)	27.794	39.8322	25.9717	37.1845	36.5684	23.7455	44.7196	30.1828	41.3946	34.1549	30.5791	33.4705	22.6935	25.3195	23.5535	15.9003	30.8701	27.5212	25.07	26.3589	41.7028	16.7324	40.6117	30.3809	36.0545	28.2384	38.422	31.546	22.0748	36.3362	0.481737	1	1	0.97257	0.447185	0.938503	-0.0915665
1-acyl LPC(17:1)	3.3523	3.39637	4.71645	5.3872	2.93388	3.11516	2.88492	3.43753	3.88561	3.25712	5.23551	2.39568	2.24201	1.93067	2.30522	1.24302	3.10221	3.33951	2.90205	4.90237	3.27962	1.92005	3.73113	3.68378	3.21195	4.78029	5.24058	3.07152	3.34024	2.98182	0.964986	1	1	0.990032	0.118227	1.00504	0.00725613
1-acyl LPC(17:2)	0.065289	0.0187412	0.0718899	0.121805	0.045135	0.0287516	0.0474761	0.116664	0.0943693		0.0838218	0.0554035	0.0668058	0.0496287	0.0349817	0.0137379	0.0356594	0.0724782	0.0645334	0.0868906	0.0421572	0.0729248	0.12607	0.0801275	0.092509	0.0840733	0.147196	0.0840007	0.031575	0.0566131	0.501047	1	1	0.97257	1.28182
1-acyl LPC(18:0)	615.03	749.94	598.788	820.578	603.11	761.583	790.764	533.061	754.044	792.588	1432.94	823.352	821.361	1056.17	610.173	434.373	721.024	619.604	837.844	1273.24	946.927	741.96	1101.83	859.122	705.556	650.135	823.459	603.918	832.977	689.757	0.947418	1	1	0.986772	0.199018	1.00665	0.00956422
1-acyl LPC(18:1)	445.922	710.063	886.45	740.543	481.828	584.278	646.448	503.552	639.421	701.712	1003.44	517.204	610.441	382.372	395.66	350.285	532.859	478.556	693.565	814.76	629.912	468.18	505.034	606.915	714.55	857.07	729.317	475.601	662.162	448.524	0.752541	1	1	0.977871	0.353756	0.969507	-0.0446774
1-acyl LPC(18:2)	664.403	927.201	1589.15	1354.79	1266.67	686.761	1364.77	1194.26	1507.93	1322.32	2175.27	1153.93	1055.25	1339.8	1172.75	775.06	1397.24	1303.57	1407.2	1593.03	1298.48	1093.32	2293.84	1289.53	928.931	1633.9	1542.06	1198.85	843.682	791.135	0.771342	1	1	0.985882	0.336117	1.03273	0.0464675
1-acyl LPC(18:3)	15.486	7.58158	24.6748	16.0985	9.88743	11.9637	11.8375	10.8076	13.0688	9.74341	37.1457	15.6278	10.5011	7.29361	12.3846	5.10078	12.7806	8.91885	7.22042	25.2668	18.8703	12.2957	13.3169	16.7346	14.4445	21.8331	29.334	10.6633	9.41496	7.08944	0.983888	1	1	0.995824	0.0472529	0.99618	-0.00552171
1-acyl LPC(18:4)	0.19414		0.0891993	0.120705	0.115369	0.129421	0.0230174	0.0280024	0.0258591	0.028308	0.460775	0.0147108	0.0668571	0.0129841	0.0681623	0.00923141	0.0523469	0.00947281	0.00797592	0.12285	0.0932396	0.0859964	0.0612383	0.232561	0.128333	0.0976719	0.396677	0.0734126	0.107529	0.0996999	0.867307	1	1	0.985882	0.120759
1-acyl LPC(19:0)	1.82583	2.44853	1.81676	2.34455	2.61921	1.71203	2.58094	2.10386	2.90161	2.82694	2.66957	3.22017	2.77908	3.59513	1.94932	1.15932	2.95937	2.19385	2.58203	2.55313	3.53085	1.9621	3.90832	2.72661	2.31147	1.94092	2.35962	2.61212	1.84978	2.20603	0.87378	1	1	0.985882	0.114032	0.985612	-0.020908
1-acyl LPC(19:1)	2.003	3.09144	2.20154	2.5178	2.48908	1.79419	2.74924	1.99252	3.0738	2.08038	2.16081	2.02342	1.69483	1.8331	1.48152	1.26185	1.86501	2.00784	2.17468	2.3909	2.55096	1.2285	2.14453	2.26625	2.96647	2.1166	2.51446	2.10599	1.81032	2.27161	0.560118	1	1	0.97257	0.417161	0.954479	-0.0672151
1-acyl LPC(19:2)	0.057732	0.21178	0.437572	0.389679	0.314688	0.159607	0.391941		0.358849	0.0604661	0.39718	0.0791757	0.145644	0.13728	0.0639419	0.086762	0.100663	0.193537	0.137738	0.24081	0.208869	0.100111	0.30964	0.293039	0.147099	0.578312	0.384713	0.136473	0.190409	0.260774	0.932995	1	1	0.985882	0.130451
1-acyl LPC(19:3)	0.0711202	0.115159	0.00831181	0.0617191	0.0172199	0.121048	0.0623587		0.0349006		0.128397		0.0419014			0.0264424	0.031924	0.0214575		0.0849372	0.0790752	0.0172068	0.0322748	0.0363846	0.0195848	0.0186313	0.0504855		0.159879		0.33432	1	1	0.935268	0.620678
1-acyl LPC(19:4)		0.0141458	0.00336047	0.0209099	0.0373643	0.0109228			0.0193712					0.00434953	0.011965		0.00886721	0.0124329						0.0574522			0.010497	0.0288263	0.0043233	0.0140318	0.610081	1	1	0.97257	0.600374
1-acyl LPC(20:0)	1.50135	2.03024	1.837	1.6788	1.90825	1.96534	2.38311	2.23243	1.9063	2.14119	2.4938	2.88791	3.51842	2.26445	2.61234	1.82709	2.69848	2.02819	3.39637	2.20244	2.399	2.51077	2.58378	3.06159	1.84763	1.78496	1.99796	1.84041	2.11031	1.49843	0.881078	1	1	0.985882	0.201257	1.01278	0.0183263
1-acyl LPC(20:1)	8.41305	12.7569	16.4625	10.4646	17.6866	7.90269	12.1757	13.8884	9.92739	12.6564	12.8158	11.7634	17.0756	11.2274	8.42874	8.14908	11.0363	8.69877	13.511	10.7893	11.5821	11.7339	8.92536	14.9857	13.2757	14.7094	9.50156	10.8938	8.90898	13.4261	0.367482	1	1	0.956866	0.760659	0.92639	-0.110308
1-acyl LPC(20:2)	14.1874	10.9645	29.1742	15.0815	12.9932	9.77153	18.3496	17.523	15.4852	13.0702	24.3937	13.4281	13.9009	14.5906	10.1091	6.16154	15.4941	13.2872	12.5709	22.4048	14.6647	12.9613	20.2616	16.5063	10.5999	31.3319	15.2952	13.4904	11.5959	11.1708	0.865558	1	1	0.985882	0.109507	0.977572	-0.0327249
1-acyl LPC(20:3)	155.112	131.332	446.304	211.324	97.173	167.909	170.564	114.528	137.074	199.938	333.628	158.447	167.45	145.407	92.9025	71.1116	156.055	112.227	188.556	305.087	159.303	140.221	214.6	168.513	100.931	431.116	193.56	125.279	194.874	118.492	0.922481	1	1	0.985882	0.447678	0.981984	-0.0262283
1-acyl LPC(20:4)	285.709	747.14	412.686	487.82	333.406	454.867	551.611	315.884	306.042	570.319	656.928	473.384	520.985	868.088	347.543	417.01	409.73	347.772	495.355	648.249	598.558	526.568	622.999	420.57	711.198	415.386	465.572	316.813	491.83	517.475	0.927594	1	1	0.985882	0.444171	1.00991	0.0142284
1-acyl LPC(20:5)	29.9475	24.5982	23.0399	58.7245	64.7564	40.2421	38.6193	30.7056	32.6929	24.5122	95.6123	27.2982	35.9012	9.85087	38.6293	19.5071	25.5068	33.1319	23.3172	78.7152	52.2166	25.9983	17.0103	120.429	37.2542	21.1509	62.0422	64.0914	30.0569	83.973	0.408382	1	1	0.967529	0.839422	1.20738	0.27188
1-acyl LPC(21:0)			0.0243598	0.0106101	0.0417783								0.020526		0.0173954		0.0199459					0.0313189	0.00844572	0.0139829				0.0151382	0.0280087		0.600825	1	1	0.97257	0.296078
1-acyl LPC(21:1)			0.0343949	0.0331927	0.0684067				0.0301329	0.0658321		0.068859		0.0144435			0.0596541	0.0196882	0.0756465	0.0549946	0.0287385	0.0114337	0.0344652	0.0529527	0.0137726	0.0426902	0.0162785	0.0411477	0.0306234	0.146452	0.991099	1	1	0.997108	0.187504
1-acyl LPC(21:5)		0.00927605		0.0358047	0.0491944	0.0423161			0.0290352		0.0933459		0.0190294		0.0369583			0.0835121	0.0146502					0.207858	0.0176155		0.015085	0.065291	0.0182228	0.163498	0.258701	1	1	0.878891	0.873361
1-acyl LPC(22:0)		0.07323	0.0429385	0.0205163		0.0978531					0.167193	0.087474	0.18408	0.413006	0.116019	0.171579	0.452743	0.236229	0.659718			0.149924	0.21006	0.0980845	0.325063	0.227752			0.168024		0.0566854	1	1	0.658381	1.65152
1-acyl LPC(22:1)	0.282386	0.490057	0.539998	0.348574	2.72297	0.408436	0.512066	0.847612	0.434749	0.6037	0.892165	0.526928	0.740236	0.3255	0.398918	0.441383	0.31838	0.749487	0.631283	0.288602	0.560316	0.336958	0.261404	1.31982	0.737771	0.295605	0.441863	0.947582	0.357581	2.72099	0.921516	1	1	0.985882	0.206231	1.03323	0.0471561
1-acyl LPC(22:2)	0.0870244	0.301907	0.0759083	0.118565	0.14287	0.13485	0.311355	0.359571	0.143159	0.042808	0.162023	0.0253065	0.122293	0.0698718	0.0476092	0.137075		0.0986578	0.246337	0.207738	0.0547776	0.143775	0.148464	0.179088	0.218508	0.180903	0.041694		0.173012	0.0677308	0.926738	1	1	0.985882	1.10709
1-acyl LPC(22:4)	12.5906	12.7509	9.36381	6.27993	3.46514	7.3986	10.2813	6.53631	7.70302	14.3527	23.1309	8.79036	7.08853	11.2525	4.84144	6.0596	9.13	7.42006	12.2101	21.6712	12.3993	8.69024	12.3784	6.6944	9.9928	9.66202	6.18546	4.8425	8.93281	6.91623	0.914974	1	1	0.985882	0.116133	0.98189	-0.0263668
1-acyl LPC(22:5)	29.1052	35.6992	18.306	37.3875	28.002	24.8765	50.8861	36.7143	40.8103	42.0055	76.8561	24.5912	30.8743	19.1486	24.8938	20.1978	37.5675	35.4542	37.4412	72.3673	53.963	29.155	33.0273	42.4591	33.7417	14.3431	37.8154	34.024	23.1562	44.5542	0.713511	1	1	0.97417	0.980595	1.05596	0.0785616
1-acyl LPC(22:6)	36.055	106.973	65.2837	94.2388	87.2848	66.5458	118.967	49.8068	111.572	62.9373	90.5414	50.4222	91.4466	59.2811	78.9621	59.7185	62.9638	101.852	60.3641	92.1025	88.1594	82.8681	76.9863	120.024	82.5539	60.9248	80.3607	87.5287	50.6695	133.543	0.595112	1	1	0.97257	0.345294	1.06007	0.0841604
1-acyl LPC(23:0)		0.0670429		0.040664								0.0192691			0.0342174		0.0298577					0.0695571	0.0111758	0.0167947		0.0232112					0.501915	1	1	0.97257	0.470191
1-acyl LPC(23:1)			0.00841147	0.0133294	0.0187008	0.0204726					0.0215306	0.015772			0.0170484	0.0132438						0.0111056	0.0120078				0.0171014	0.0102089	0.0182209	0.0151654	0.23378	1	1	0.845063	0.58207
1-acyl LPC(24:0)	0.351243	0.53384	0.253064	0.307515	0.25562	0.237711		0.123049	0.192499	0.189051	0.174589	0.153989	0.595618	0.361016	0.278583	0.534152	0.442899	0.229348	0.749148	0.159145	0.0443703	0.576611	0.456758	0.375158	0.460824	0.188517	0.179238	0.306284	0.218789	0.344874	0.297598	1	1	0.90239	0.648961
1-acyl LPC(24:1)			0.0701345	0.0941387	0.270214	0.0971685		0.266225				0.0260509	0.0453869	0.0280541	0.0353385	0.0274517	0.0485419	0.122286	0.0269104		0.141809	0.0643473			0.0247771	0.0325318		0.340626	0.0935687	0.221037	0.993672	1	1	0.997108	0.587525
1-acyl LPC(24:4)	0.109212	0.2337	0.318771	0.128161	0.0739143	0.0872034	0.211702	0.135339	0.176021	0.233493	0.262022	0.227806	0.185511	0.238984	0.0677792	0.185729	0.127435	0.0948234	0.30803	0.19282	0.147394	0.188434	0.217344	0.0882002	0.180974	0.264684	0.139343	0.0621749	0.129259	0.133126	0.560336	1	1	0.97257	0.722147	0.914542	-0.128878
1-acyl LPC(24:5)	0.775397	0.393969	1.06298	0.813058	0.48597	0.167418	0.778177	0.149795	1.54517	0.703762	1.41078	0.581587	0.617677	0.398621	0.42323	0.287637	0.32512	0.997166	0.564904	1.60174	0.942883	0.682382	0.547203	0.568431	0.353622	1.06607	0.744095	0.460243	0.14698	0.419667	0.781444	1	1	0.985882	0.443511	0.941844	-0.0864399
1-acyl LPC(24:6)	0.953445	0.787389	1.03943	0.695892	0.0826316	0.515035	0.765459		0.657478	0.105995	2.01599	0.313334	0.652856	0.167004	0.336349	0.084875	0.535456	0.270579	0.664784	1.78456	0.785664	0.512909	0.41752	0.701553	0.363075	0.805505	0.645782	0.294264	0.741138	0.511041	0.806255	1	1	0.985882	0.156609
1-acyl LPC(25:0)				0.00831968		0.0121334		0.0562363	0.0137395		0.032265			0.00687897	0.0136803			0.0165274	0.00791312			0.0270254	0.00689876						0.0221999		0.590536	1	1	0.97257	0.479578
1-acyl LPC(26:0)	0.0955345	0.0146342	0.061576	0.0190327	0.0918713	0.14477	0.0472332	0.357529	0.0796416	0.0413382	0.150567	0.0833968	0.0458696	0.0589391	0.0538091	0.0984813	0.0212339	0.103889	0.0819437		0.0362043	0.117456	0.0481198	0.0596132	0.0271444	0.0609063	0.0458003	0.0380899	0.0162415	0.0586138	0.190641	1	1	0.784582	0.976623
1-acyl LPE(15:0)	0.051063	0.0765642	0.206834	0.146794	0.0359867	0.0770171	0.0476677	0.12789	0.031552		0.040614	0.0171996	0.0619017	0.0713595	0.0804281	0.0556319	0.127157	0.0741595	0.0946609	0.0672804	0.0692244	0.0567263	0.16875	0.118402	0.0188955	0.148826	0.0387973	0.12753	0.137862	0.0409	0.479814	1	1	0.97257	0.575832
1-acyl LPE(16:0)	17.7568	20.6833	82.203	45.4956	27.7623	33.1635	17.3213	30.6911	15.1744	18.5118	44.1296	20.2764	26.2658	17.5986	24.6348	17.9981	26.8455	16.363	18.6052	40.9069	39.2322	27.4193	26.9629	25.0494	19.5587	68.5526	40.9749	27.624	32.7519	21.467	0.919711	1	1	0.985882	0.371056	1.01957	0.0279604
1-acyl LPE(16:1)	2.17572	0.467387	2.26769	0.765525	0.492164	1.45115	0.31785	3.3843	0.238362	0.466203	1.41109	0.384557	0.385342	0.321698	0.433348	0.127433	0.823498	0.200874	0.277943	1.80614	0.92925	0.273695	0.648362	0.448688	0.425153	3.03781	0.956989	0.616242	1.18878	0.405879	0.556414	1	1	0.97257	0.654774	0.813155	-0.298398
1-acyl LPE(17:0)	0.680491	0.365429	1.00753	0.935069	0.746433	0.817013	0.501871	0.897917	0.253086	0.456232	0.0908525	0.652801	0.407028	0.513784	0.510057	0.388303	0.636411	0.344586	0.373083	0.407116	1.02124	0.377445	0.749908	0.461965	0.513474	1.03187	1.10359	0.6628	0.830407	0.371926	0.765635	1	1	0.98365	0.50191	1.04963	0.069884
1-acyl LPE(17:1)	0.129745		0.240738	0.133594	0.122472	0.120822	0.0452018	0.193832	0.0306182		0.175445	0.0452287		0.0156172		0.0157447			0.0504531		0.0803305		0.145846	0.0249637	0.0449901	0.153049	0.182939	0.0954118	0.12865	0.0288136	0.341883	1	1	0.939007	0.645498
1-acyl LPE(18:0)	27.5996	20.9653	68.438	47.6639	30.47	46.9732	19.9514	42.8696	19.86	24.5446	63.7451	34.2203	34.1112	29.9097	38.2862	20.201	26.8088	18.4162	25.6972	58.2811	52.2674	31.4196	38.569	31.1917	20.8557	59.2853	51.3068	29.5718	46.5264	20.474	0.81841	1	1	0.985882	0.403814	0.96591	-0.0500392
1-acyl LPE(18:1)	32.2471	22.9992	48.0918	28.4684	38.1428	36.3177	37.767	51.6167	18.5032	20.386	36.987	36.795	31.0945	29.3123	23.8769	13.4445	22.2224	11.9499	21.8657	29.3189	41.3856	26.5896	29.4953	23.4737	23.687	42.8615	43.4855	24.9612	46.8908	21.1948	0.220589	1	1	0.841344	0.803609	0.858347	-0.220368
1-acyl LPE(18:2)	10.192	12.1141	50.6894	31.0769	28.6382	12.3112	12.5224	18.3187	13.2888	13.9721	33.6404	17.9706	17.7207	27.0841	24.889	10.3589	21.7442	14.1241	21.0174	30.4311	28.8075	16.4357	44.0362	16.3947	10.8872	49.4979	34.1358	21.5742	17.221	8.985	0.74172	1	1	0.974468	0.379972	1.06541	0.0914147
1-acyl LPE(20:0)	0.291889	0.0581368	0.172607	0.061869	0.0300899	0.363562	0.0438303	0.348369	0.380954	0.13011	1.42177	0.083476	0.202593	0.148623	0.142291	0.0693513	0.150713	0.119337	0.146688	0.0608173	0.109197	0.557057	0.163033	0.0474521		0.0625163	0.0207112	0.0321062	0.195323	0.0410787	0.184689	1	1	0.770582	1.06821
1-acyl LPE(20:1)	2.93815	2.15074	3.2537	1.54287	6.59024	3.5371	15.5089	5.88096	3.74499	3.03162	6.80665	8.49947	2.56881	3.08152	2.26664	1.31543	1.69608	1.58363	2.04707	3.86215	6.96243	4.08677	3.20953	4.37796	2.8562	3.4724	4.41331	3.9492	5.54507	5.08839	0.278682	1	1	0.884264	0.692516	0.762799	-0.390626
1-acyl LPE(20:2)	0.905226	0.359321	0.87696	0.416383	0.741524	0.806879	1.45697	1.66516	0.477306	0.312805	1.09562	0.744824	0.51406	0.618739	0.419767	0.254939	0.382807	0.260805	0.437005	0.689962	1.00968	0.57198	0.707314	0.581221	0.370345	0.736821	0.812357	0.703435	0.744231	0.452491	0.138684	1	1	0.704012	0.984921	0.763735	-0.388856
1-acyl LPE(20:3)	3.28469	1.67869	11.2678	4.40643	2.05895	4.31386	1.09863	4.41787	1.25488	2.1062	4.0641	2.43686	2.91069	2.23102	1.97313	1.08846	2.83561	1.21093	3.03104	4.54164	3.25525	2.56129	2.61998	2.18971	1.19348	9.52623	4.19405	2.33053	4.20396	1.36275	0.791735	1	1	0.985882	0.463694	0.932149	-0.101368
1-acyl LPE(20:4)	22.3604	26.3128	50.7355	39.3602	19.3747	36.988	18.452	32.4589	11.4724	22.0858	40.129	27.0873	31.2281	30.0613	32.0837	21.6937	28.0737	16.2254	26.3367	44.4695	42.6843	26.9287	37.379	20.9031	23.6314	42.915	36.9707	19.3758	38.0613	18.9199	0.936341	1	1	0.985882	0.358236	1.00995	0.0142781
1-acyl LPE(22:4)	1.52015	0.754632	1.49854	0.594097	0.326134	1.17794	0.317998	1.55785	0.479691	0.834931	1.42799	0.57921	0.699562	0.976302	1.01658	0.557466	0.790868	0.356536	0.757861	1.69996	1.19365	0.674936	1.36787	0.273895	0.55153	1.4683	0.686523	0.310562	1.18803	0.378225	0.542921	1	1	0.97257	0.389885	0.890609	-0.167136
1-acyl LPE(22:5)	0.308769	0.433683	2.01309	0.58883	0.0905288	1.04569	0.0612832	0.459928	0.0615813	0.253041	1.2777	0.161524	0.190934	0.4963	0.150153	0.105315	0.210412	0.0858224	0.587636	1.32505	0.568383	0.378695	0.479552	0.23921	0.2472	1.44716	0.511659	0.107834	1.06857	0.13572	0.972531	1	1	0.993191	0.426201	0.987513	-0.0181289
1-acyl LPE(22:6)	4.87574	9.08944	19.064	21.1031	9.46772	14.3553	7.0253	8.38162	4.69958	4.7125	12.5945	5.6965	10.3407	6.17	11.593	7.01617	7.6683	7.68465	6.48731	13.7223	12.2729	9.98037	7.74285	13.2209	6.87998	14.8575	15.3942	12.106	11.3821	12.0261	0.691341	1	1	0.97417	0.612605	1.06216	0.0870037
2-acyl LPC(14:1)	0.0204754		0.0343118	0.0194026	0.0302611	0.0211078			0.0243052		0.114494	0.00805739	0.00417904	0.00633465	0.0049862		0.0285448	0.00509351	0.00361165	0.124707	0.0140948	0.0043431	0.140519	0.00780736	0.0167084	0.0710652	0.0417572	0.00344914	0.0129813		0.525625	1	1	0.97257	0.737456
2-acyl LPC(15:0)	1.27115	1.263	2.60032	2.13273	1.83027	1.085	1.74167	1.81208	2.40641	1.46713	3.08238	1.44828	0.705387	1.11465	1.46551	0.735525	2.19604	1.55369	1.61772	1.75334	1.53777	1.00391	2.72246	1.66321	1.48863	3.13859	1.91248	1.68733	1.00518	1.15125	0.94148	1	1	0.986611	0.117705	0.98982	-0.0147622
2-acyl LPC(16:0)	110.261	169.49	247.55	199.869	147.748	124.902	179.639	134.874	150.184	167.459	268.402	133.616	146.881	154.561	131.243	120.418	153.204	146.406	152.871	256.858	178.271	133.889	235.223	167.434	164.173	271.954	185.92	139.065	133.732	158.361	0.600763	1	1	0.97257	0.346242	1.05315	0.0747087
2-acyl LPC(16:1)	4.02344	4.02031	8.82646	5.77287	2.77453	4.37603	3.38679	5.11595	3.52275	3.74958	16.1596	2.06029	3.14495	2.15368	2.75179	1.59393	4.46287	3.46326	2.82822	14.7442	3.91175	2.90059	3.88243	4.15542	3.39273	10.0457	4.75343	2.81853	4.35179	2.53269	0.916871	1	1	0.985882	0.0940839	0.972139	-0.0407649
2-acyl LPC(17:1)	0.331355	0.309336	0.405653	0.606998	0.29762	0.35487	0.276317	0.217945	0.323805	0.296993	0.467447	0.223248	0.186701	0.173907	0.26325	0.143426	0.332744	0.319737	0.307357	0.46883	0.36397	0.175998	0.361678	0.42597	0.326156	0.415823	0.727825	0.322877	0.30549	0.234838	0.473887	1	1	0.97257	0.55324	1.10501	0.144061
2-acyl LPC(18:1)	55.4749	92.0162	119.775	93.2249	58.9521	69.0344	82.1116	61.0539	77.0802	90.3801	127.158	65.1724	80.4297	52.7538	53.0797	43.08	67.7021	59.669	85.5109	111.865	75.8988	56.6493	65.5962	76.0502	85.0889	114.894	94.3366	60.1168	85.1556	59.474	0.760892	1	1	0.981556	0.452676	0.968914	-0.045559
2-acyl LPC(18:2)	83.9545	104.212	172.635	176.972	155.24	78.8245	172.858	160.018	171.562	164.661	244.69	133.442	124.112	150.23	134.617	94.1147	154.603	146.697	161.717	187.424	151.973	127.106	298.895	148.767	100.6	177.375	171.128	136.755	89.7469	89.3812	0.974832	1	1	0.993917	0.270995	1.0037	0.00533528
2-acyl LPC(18:3)	2.14909	1.26743	4.07863	2.47049	1.56088	1.66579	1.76678	1.47707	1.94412	1.28607	5.06635	2.79591	1.56298	1.32041	1.83727	0.907252	1.88715	1.54483	1.23039	3.67365	2.922	1.78156	2.29453	2.72531	2.17223	3.33663	4.26511	1.79603	1.45711	1.13946	0.877854	1	1	0.985882	0.129262	1.02741	0.0390129
2-acyl LPC(20:5)	4.893	4.85683	4.48587	11.1852	10.9148	7.5581	6.18578	4.90642	5.54604	3.58221	14.9244	4.84448	6.9646	2.0413	7.32201	3.60362	4.20456	5.87749	4.16234	14.2686	8.48706	4.64327	3.25714	21.7215	6.78653	3.65191	10.7137	11.5909	5.6945	14.0669	0.365	1	1	0.956866	0.805976	1.22472	0.292447
2-acyl LPE(16:0)	2.3406	2.4697	10.862	6.00655	4.28292	4.64145	2.35792	4.60703	1.83699	2.51386	5.66039	2.91583	3.36721	2.666	3.69675	2.62622	4.13042	2.40006	2.47557	6.45684	5.75226	3.52587	3.65693	3.47925	2.85532	9.43838	6.13846	3.84284	4.59808	3.05555	0.718797	1	1	0.97417	0.242401	1.06985	0.0974112
2-acyl LPE(16:1)	0.344742	0.150903	0.26101	0.10851	0.140622	0.274627	0.10761	0.439652	0.0382967	0.143293	0.198285	0.066871	0.0843127	0.0358474	0.0775203	0.0454116	0.113136	0.128081	0.0271301	0.378123	0.142597	0.0696168	0.115958	0.0978389	0.0414836	0.39705	0.160136	0.079325	0.148048	0.106634	0.503972	1	1	0.97257	0.658129	0.829484	-0.269714
2-acyl LPE(18:0)	3.9639	3.19535	10.2065	7.09559	4.94055	6.72156	3.1474	5.99311	2.92178	3.11928	8.80139	5.23913	5.41138	4.47077	5.52297	3.00053	3.69525	2.96312	3.70011	8.61609	8.24807	4.39153	6.00546	5.18853	2.9398	8.7452	7.71746	4.6422	7.02873	3.30678	0.962608	1	1	0.990032	0.32723	0.993043	-0.0100722
2-acyl LPE(18:2)	1.64033	1.50758	6.05028	3.56143	3.66109	1.99279	1.99014	2.70241	1.76544	2.02478	4.13485	2.47546	2.32506	3.37976	3.35306	1.4295	3.16198	1.98261	2.66895	3.87156	3.65012	2.33447	5.41115	2.3218	1.51763	6.21622	4.76291	2.96637	2.27595	1.20013	0.669485	1	1	0.972577	0.283555	1.07534	0.104796
2-acyl LPE(18:3)	0.229477	0.233798	1.40557	0.526096	0.510734	0.422688	0.204525	0.178176	0.0829522	0.0792864	0.599948	0.779034	0.413314	0.326202	0.552366	0.15902	0.25494	0.164903	0.241005	0.712587	0.899315	0.430659	0.682821	0.494858	0.532341	1.00159	1.03001	0.422584	0.288221	0.0888403	0.631479	1	1	0.97257	0.433006	1.13134	0.178036
2-acyl LPE(20:2)	1.40859	1.14757	1.85537	1.03931	8.6461	2.91345	14.5347	4.61231	0.682372	2.32054	1.46113	12.3781	2.42931	3.26834	1.06155	1.15933	0.906971	1.47852	1.61445	3.98022	7.12239	1.22574	2.85763	4.63135	2.84705	3.23755	3.31047	4.31224	4.89572	6.31851	0.597693	1	1	0.97257	0.379643	0.834993	-0.260164
2-acyl LPE(20:3)		0.105949	2.82067	1.27191	0.53909	1.07474	0.566958	0.594355		0.0967332	0.598964	0.78864	0.99867	0.724854	0.208811	0.084289	0.373623	0.0973706	0.500761	0.869426	0.841329	0.297701	0.884739	0.390581	0.0616892	2.44713	0.831582	0.426153	1.0671	0.293242	0.506182	1	1	0.97257	1.0804
2-acyl LPE(20:4)	3.637	4.04002	8.63722	6.34286	3.08308	5.74555	2.78391	5.26209	1.99466	3.54863	6.36601	4.28697	4.6841	4.893	5.23833	3.54236	4.46287	2.78057	4.21342	7.49289	6.47913	4.24044	6.63869	3.83215	3.51732	6.44243	6.27116	3.35935	6.30715	2.79828	0.83936	1	1	0.985882	0.297143	1.02601	0.0370437
2-acyl LPE(20:5)	2.7704	0.777159	1.5554	2.48238	2.08631	2.9733	0.807695	3.99109	0.90364	0.749343	3.88376	0.953702	1.52738	0.260572	2.15696	0.567958	1.00445	0.674956	0.761587	2.72911	2.31686	1.12515	0.692088	3.65875	0.965405	1.50235	2.94275	2.36696	1.6773	1.58333	0.577059	1	1	0.97257	0.489969	0.88127	-0.182344
2-acyl LPE(22:5)	3.31731	1.80061	3.09167	4.15269	2.20767	3.36778	1.39106	4.34607	0.940312	1.67002	6.22573	1.94101	2.47966	1.26102	2.76161	1.44651	3.23402	1.45233	2.34939	5.97932	5.08547	2.16467	2.78935	2.11698	1.89221	2.44588	3.96875	2.35596	2.98818	2.17402	0.841858	1	1	0.985882	0.534955	1.03635	0.0515158
2-acyl LPE(22:6)	0.611904	1.40809	2.88144	3.32648	1.48792	1.81698	1.11673	1.32625	0.578343	0.57377	1.77394	0.619458	1.45385	1.0336	2.12357	1.16814	1.08343	1.12066	1.14894	1.72838	1.62276	1.5606	1.04088	1.94534	1.12179	1.97843	2.07623	1.61427	1.60324	1.63623	0.928213	1	1	0.985882	0.906172	1.01432	0.0205167
BMP(30:0)	0.822012	0.800416	0.696859	0.290023	0.944876	0.146261	0.488615	1.81432	1.75466	0.695865	0.268935	0.612295	0.697387		0.196456	0.274599	0.744945	0.962227	0.658574	0.890402	0.752933	0.648014	0.752522	0.600205	1.10092	0.502141	1.28778	0.217821	0.373969	0.629672	0.812302	1	1	0.985882	1.28632
BMP(32:0)	0.436053	0.137645	0.0623787	0.0520407					0.433026	0.267456			0.103513	0.0463109		0.0449197	0.0769859	0.328443	0.226388	0.297017	0.0640319	0.314949		0.143462	0.307548			0.0494862	0.112815		0.845994	1	1	0.985882	0.778517
BMP(32:1)	0.408438	0.173084	0.213756	0.306642	0.273951	0.0596196		0.532475	0.352501		0.137778	0.31066	0.0859975				0.284726	0.31046	0.301868	0.417031	0.0647089		0.18474	0.0837569	0.181233	0.0876567	0.41776		0.244155		0.666154	1	1	0.97257	0.545494
BMP(32:2)	0.691889	0.366181	0.346694	0.176783	0.634589		0.443546	0.793233	0.672636	0.442298	0.552538	0.300269	0.375614	0.0374923	0.13608	0.145432	0.552462	0.965284	0.467715	0.44232	0.44772	0.59706	0.374691	0.0560073	0.304007	0.126255	0.604819	0.0519415			0.741691	1	1	0.974468	0.816723
BMP(34:1)	0.284084	0.707366	1.11212	2.37642	3.67561	2.10775	2.39163	5.01544	2.03231	1.67989	2.44009	0.912273	1.6227	1.57831	1.47778	0.966504	0.322575	1.20683	0.932529	1.43155	1.75418	1.67473	3.96678	3.0405	0.859208	0.567643	1.50124	3.27767	2.3904	3.18338	0.713075	1	1	0.97417	0.804219	0.920512	-0.119492
BMP(34:4)	0.18628				0.110791	0.0523851			0.144715	0.362788		0.179736	0.231601	0.11246		0.0446957	0.184717		0.22492	0.360382	0.0690441	0.551451		0.055619	0.567559	0.0347153	0.0899445			0.285714	0.458318	1	1	0.97257	0.732779
BMP(36:2)	0.08839	0.343424	0.552266	0.615534	1.24661	0.549186		0.381577	0.237579	0.384151	0.440385	0.258711	0.256788	0.26074	0.257292	0.397616		0.577016	0.0677351	0.49427	0.511	0.560215	1.15981	1.88052	0.319635	0.515837	0.45992	1.04866	0.37675	1.02207	0.09535	1	1	0.659279	1.56169
CE(14:0)	50.6823	76.4477	201.709	98.0939	84.5118	61.1885	73.4792	53.9144	100.674	40.0617	285.937	89.4277	31.7847	48.065	52.8369	2.76605	103.469	75.982	37.5935	234.462	64.0501	29.1661	133.783	99.9955	71.0821	217.167	101.266	75.8067	62.0093	48.3914	0.98209	1	1	0.995322	0.263151	1.00606	0.00871862
CE(15:0)	18.5175	21.7041	33.4344	19.2912	28.5774	24.7564	37.841	20.4343	38.4448	16.3437	12.2831	12.5746	12.7813	16.2788	22.3766	7.80392	25.6731	13.2081	19.4933	23.8336	34.3402	9.92395	46.4824	25.3465	33.5354	58.3299	23.4042	34.621	21.8137	30.2751	0.251154	1	1	0.869074	1.29628	1.21584	0.281956
CE(16:0)	4031.91	6143.56	5847.14	5714.83	4594.57	4356.61	7034.52	4321.71	4442.9	4958.91	7898.05	5473.06	4839.94	6693.76	4336.16	4015.57	4506.84	3816.87	5250.04	7106.19	5768.33	4617.27	9147.12	5051.6	5933.9	6796.96	5070.83	4490.14	4036.58	5625.91	0.939122	1	1	0.986611	0.218507	1.00677	0.00973883
CE(16:1)	2256.56	2532.93	8501.75	2925.44	1618.42	3412.35	2406.65	1346.64	2206.58	1620.58	16477.2	1474.18	1398.71	870.85	1865.23	927.741	2010.07	1969.96	1350.07	12849	2221.5	1084.66	2445.43	2437.1	1822.05	6388.34	2243.83	1959.22	3576.16	1617.8	0.760861	1	1	0.981556	0.541885	0.881936	-0.181255
CE(16:2)	190.917	279.042	148.192	186.233	190.598	192.279	325.185	148.559	245.519	166.308	435.666	235.397	161.732	216.969	149.181	81.063	177.763	166.065	127.193	366.774	192.688	145.717	318.159	293.654	217.645	161.31	181.284	219.371	148.209	219.554	0.551321	1	1	0.97257	0.55918	0.92196	-0.117223
CE(16:3)	121.121	149.561	66.624	92.5531	79.908	119.646	127.212	53.8724	60.1133	60.015	218.865	112.39	87.0119	119.327	72.6851	42.0506	71.5749	35.7415	48.2021	135.645	142.159	89.8466	125.336	138.515	125.775	62.1655	75.0692	97.4163	158.602	99.9901	0.687346	1	1	0.97417	0.636768	0.939765	-0.0896277
CE(17:0)	104.42	220.821	130.117	230.638	170.476	131.246	223.872	119.88	199.143	189.708	143.435	244.153	112.954	190.925	138.284	90.6471	108.823	132.429	187.999	148.654	274.637	103.445	320.317	196.646	205.424	153.154	186.214	163.63	158.238	212.814	0.760886	1	1	0.981556	0.247382	1.03647	0.0516773
CE(17:2)	88.4562	86.9891	160.11	153.294	127.153	83.4159	121.412	89.3497	167.16	77.9829	282.9	84.6846	82.5133	40.2897	89.4787	23.4326	117.423	97.0926	93.1627	201.333	110.32	74.4817	163.09	161.389	101.615	143.41	109.774	116.737	85.5447	133.57	0.992013	1	1	0.997108	0.0690947	0.998378	-0.00234139
CE(18:0)	476.507	719.843	533.454	935.01	544.641	775.999	1121.82	380.009	781.239	870.196	883.719	1297.4	720.277	1080.55	584.868	446.261	348.859	508.341	1044.05	936.549	1344.5	704.3	1463.18	925.952	697.068	620.52	623.903	592.719	1019.38	865.988	0.78569	1	1	0.985882	0.175784	1.03725	0.0527645
CE(18:1)	34186.7	51132.3	63236.8	57452.3	38236.6	55133.1	61967.3	33340.3	46660	44162.3	80376	52603.7	42197.7	41220.9	36374.8	34493.4	37814.6	35744.9	50091.1	68135.2	54442.7	38142.7	63598.9	51540.2	49837.9	61158.5	45650.3	43647	55806.4	46675.3	0.981502	1	1	0.995322	0.433302	0.997966	-0.0029375
CE(18:2)	193049	220782	308850	288498	241653	244058	371817	268280	278439	239645	489498	280813	227020	294972	238139	197245	288553	231814	267660	367753	273278	229163	455372	280584	213416	305698	262787	243023	205882	240540	0.750747	1	1	0.977871	0.252596	0.970674	-0.0429415
CE(18:3)	27604.1	21121.7	24423.7	22570.9	15253.2	28081.4	35416.2	17911.8	18418.6	15499.3	62816.9	32906.8	19454	22475.2	16255.5	11970.6	17960.7	15259	17317.6	49322.4	31210	17871.3	32037.5	31347.9	22187	25321.6	38192.7	22896.7	23760.5	21921.3	0.978526	1	1	0.995322	0.0557506	0.995706	-0.00620782
CE(18:4)	1097.53	501.985	500.061	588.248	605.904	912.481	742.164	389.312	356.894	244.935	2822.19	703.38	507.756	286.523	308.844	232.667	324.03	343.205	281.994	1950.43	953.133	409.197	492.011	1323.02	688.62	487.437	1014.16	674.334	694.443	1353.48	0.834222	1	1	0.985882	0.245828	1.06188	0.0866199
CE(19:1)	155.143	218.207	204.264	154.578	222.198	144.906	276.491	182.89	174.029	376.071	179.79	640.579	184.277	158.456	211.655	130.013	153.712	139.365	371.585	146.723	622.55	167.999	185.852	385.165	242.461	199.284	131.803	224.445	182.077	274.599	0.918108	1	1	0.985882	0.418212	1.02127	0.030366
CE(19:2)	691.011	600.28	647.763	355.684	1154.33	395.287	1848.74	1870.33	640.784	1763.45	718.202	2926.54	701.574	972.718	1235.78	565.284	1224.77	574.7	1715.31	518.687	2878.38	857.329	885.856	1738.5	739.334	733.568	419.407	1051	342.89	1278.81	0.79403	1	1	0.985882	0.78613	0.939558	-0.0899456
CE(19:3)	206.005	173.911	185.68	156.421	284.772	164.438	432.272	429.386	197.898	271.32	320.265	591.489	172.691	222.741	376.11	105.611	396.793	167.162	253.881	205.532	531.601	165.031	260.206	469.763	206.571	200.137	149.27	357.024	148.645	297.648	0.700454	1	1	0.97417	0.613646	0.935365	-0.0963989
CE(19:4)	62.8635	98.476	46.5111	93.6587	165.675	94.6601	172.353	81.6708	117.455	84.4554	244.572	160.36	76.6997	58.1317	96.4234	36.8937	67.1838	81.0729	33.5001	100.228	143.483	73.6305	104.728	252.27	91.4112	38.5021	109.079	198.096	46.5489	191.175	0.794449	1	1	0.985882	0.166813	0.947905	-0.0771855
CE(20:0)	5.39602	6.03748	5.26419	6.73424	5.77449	12.7609	6.30582	4.04627	7.42607	8.84668	13.23	11.305	5.61668	7.26882	5.88533	3.23309	3.37455	4.07598	12.163	5.81107	13.5439	5.19917	14.9049	9.57901	4.25047	5.521	4.54728	4.03963	5.05717	6.18546	0.578042	1	1	0.97257	0.591954	0.906948	-0.140908
CE(20:1)	166.88	185.71	185.658	182.234	219.945	245.898	318.941	249.428	153.771	324.587	243.273	480.905	185.501	173.761	168.754	138.902	177.584	133.087	394.123	133.99	355.578	182.503	217.835	378.824	204.14	206.217	115.96	193.252	182.817	306.734	0.741349	1	1	0.974468	0.407225	0.953031	-0.0694056
CE(20:2)	875.506	660.044	1011.98	858.153	996.773	1168	1550.61	1809.96	747.849	1343.06	1849.83	1861.84	819.423	1369	897.258	554.491	1359.78	688.242	1600.98	842.35	1433.04	998.356	1646.12	1416.79	683.715	1045.17	639.081	979.619	588.422	1081.29	0.30721	1	1	0.908737	0.675141	0.873068	-0.195834
CE(20:3)	18076	16713.4	37444	25883.1	11747.4	25337.8	22825.5	12041.4	13850.4	15967.8	34664.7	21229.9	19860.6	23094.1	11403.9	10675.1	14339	11052.7	18189.5	32768.6	19175.8	18299.4	34229.9	19491	14522.8	34438.4	18890.7	15231.9	26527.7	17398.3	0.910551	1	1	0.985882	0.704583	0.984171	-0.0230191
CE(20:4)	117752	188180	114368	134349	117274	173988	204398	111824	97380.1	141918	217354	161034	138072	238508	106193	135867	118165	86092.7	125817	185656	167048	137219	236752	123796	177893	106384	123288	107236	145916	156396	0.572507	1	1	0.97257	0.789221	0.942956	-0.084737
CE(20:5)	23518.8	24496.4	9468.64	32566.8	61656.5	34086	58181.5	29325.1	30195.1	14659	65638.7	29857.6	30203.7	12713.3	23966.4	17795.3	14174.9	20803	14259.9	44595.9	40706.1	22074.1	21324.9	79940.5	28049.5	8484.12	35041.6	58654.7	24907.7	71469	0.840304	1	1	0.985882	0.441233	1.04526	0.0638582
CE(21:2)	32.1326	28.0386	35.8295	43.3305	38.6568	37.7625	76.9721	51.8	46.1863	42.5711	81.122	55.0294	34.0583	49.9202	48.4224	31.2477	55.4891	37.7357	48.6828	65.987	46.5982	30.3117	96.3117	52.6713	32.2963	56.5402	31.44	34.2479	33.0971	42.9889	0.946012	1	1	0.986772	0.375469	0.991185	-0.0127738
CE(21:3)	38.6516	22.7865	26.893	28.716	20.517	35.8171	60.1466	49.397	14.45	48.3803	133.399	75.4652	28.7237	51.8584	23.2133	14.2713	63.6026	14.3255	50.347	26.9759	53.4186	26.0996	34.743	43.6544	10.4311	36.59	13.2065	27.1414	20.4351	24.1066	0.144972	1	1	0.708633	1.13621	0.697658	-0.519407
CE(21:4)	219.811	330.321	63.2664	72.6165	254.018	137.575	438.946	295.079	95.741	512.981	109.787	649.555	170.833	336.729	278.602	184.996	279.665	86.9188	330.486	89.944	779.798	215.125	167.154	299.821	270.252	97.9311	75.4938	179.358	111.459	297.86	0.602171	1	1	0.97257	0.410499	0.874025	-0.194253
CE(21:5)	124.062	148.742	28.5471	56.3716	312.2	81.108	395.203	292.63	122.866	235.477	180.894	489.254	155.55	264.574	217.65	99.9489	158.402	109.201	147.647	54.0703	463.84	159.04	152.287	469.669	197.572	46.5507	79.7647	305.341	25.8337	412.824	0.772061	1	1	0.985882	0.483654	0.928139	-0.107587
CE(22:0)	4.08221	4.05804	3.97431	6.3372	5.69757	5.61721	6.81981	3.93129	5.57263	6.62994	3.53774	7.7317	3.36717	3.44925	3.17203	5.47556	4.61786	3.83957	12.2567	4.68426	5.87555	5.79032	11.0469	11.131	3.26842	6.19075	5.51213	2.8813	3.09511	2.61327	0.298575	1	1	0.90239	1.24476	1.19331	0.254967
CE(22:1)	26.3842	15.8835	19.2228	33.8023	57.5804	43.3736	32.1057	37.9423	24.918	25.3064	39.7152	29.0577	19.6387	16.9356	24.8659	19.4224	13.0048	30.5435	33.2045	22.4394	34.1942	20.0627	45.6818	79.7719	17.8906	23.4418	20.166	30.4365	20.2278	53.3326	0.833274	1	1	0.985882	0.575223	1.03825	0.054156
CE(22:2)	24.7994	12.579	21.0714	27.2943	18.9048	36.6022	21.9659	30.4916	18.8654	23.0533	29.1419	27.9896	14.0744	25.6673	12.5606	16.1098	17.6784	18.488	23.9322	24.8764	26.153	15.3492	61.2962	29.2452	15.4601	21.3856	16.4272	17.8053	19.5522	16.9306	0.933683	1	1	0.985882	0.36996	0.987331	-0.0183948
CE(22:3)	78.0903	47.4928	57.7677	58.6277	45.6478	85.2321	75.8769	89.1623	42.9913	85.9134	94.686	59.7642	48.1128	75.2775	41.405	41.3763	53.6065	35.1068	100.599	51.7562	65.206	62.2923	99.6176	76.7372	39.8121	71.1057	30.741	45.281	54.8394	55.3444	0.354125	1	1	0.95531	0.609056	0.895922	-0.158556
CE(22:4)	526.469	590.728	264.123	257.638	394.156	345.642	756.579	656.022	277.772	792.983	601.57	961.393	398.355	1009.51	379.22	424.138	530.526	271.392	771.261	523.667	867.535	519.902	793.25	509.633	514.137	268.955	233.001	375.375	341.565	622.412	0.601612	1	1	0.97257	0.39568	0.921408	-0.118088
CE(22:5)	1286.27	1399.72	918.645	981.515	786.843	1393.18	1472.49	853.399	1097.36	1126.32	2283.1	1027.14	772.607	1146.13	737.859	745.919	962.1	746.784	1020.98	2256.08	1389.71	751.827	1355.21	1069.83	1047.03	844.444	758.954	912.455	1102.3	1308.29	0.641506	1	1	0.97257	0.387363	0.941521	-0.0869346
CE(22:6)	14339.5	23868.5	10889.1	19173.9	26655.8	18632.8	43961.6	20666	32405	14970.4	21693.1	18434.6	22818	17954.5	18967.5	16024	13918.1	18766.6	11025.5	18871.3	18953.4	19913.2	27238.1	29002.1	19467	10174.2	17374.9	27676.2	13083.6	33740.8	0.468399	1	1	0.97257	0.49376	0.907196	-0.140514
CE(23:0)	1.60153	0.817975	2.93662	4.12289	2.57816	1.91852	1.98776	2.91562	1.90159	2.31646	0.975465	1.51235	2.11955	1.94965	1.1538	2.87068		3.36053	2.42566	3.47238	3.15803	3.64245	4.32222	4.94233	3.1086	3.30261	2.40873	1.84811	0.396353	0.82623	0.0525338	1	1	0.658381	2.04885
CE(23:1)	3.62991	1.78948	3.02288	6.05951	4.26425	4.14288	4.39562	3.83328	3.75662	4.87902	5.16306	4.45195	3.35641	4.78529	5.88562	1.88255	3.49269	4.38268	6.4678	5.39781	6.95487	3.81965	8.60926	8.09722	2.96049	3.80641	4.39227	6.28545	3.0343	3.77633	0.269886	1	1	0.878891	1.1348	1.15681	0.210147
CE(23:3)	1.83982	0.971005	3.31832	3.21143	1.35797	2.16268	3.78126	4.8763	1.00308	2.95164	7.31792	5.0334	4.04743	2.53334	0.290302	1.11406	2.40226	1.50222	1.73759	1.96068	2.89362	2.0699	5.2124	2.97379	1.98508	4.40457	1.84365	1.42763	1.49027	2.01874	0.264516	1	1	0.878891	0.74317	0.783885	-0.351285
CE(24:0)	14.8875	4.17104	8.63382	14.591	10.9909	23.0069	8.87042	10.2201	10.2991	12.8587	8.63961	9.95451	9.27678	10.1686	11.3158	8.14863	5.87039	6.46157	18.2679	11.7158	10.8966	7.57739	25.0521	18.2209	8.33456	12.6456	7.1761	8.49689	8.94805	6.71897	0.901085	1	1	0.985882	0.0895241	0.980026	-0.0291081
CE(24:1)	84.8105	26.9257	30.2482	44.48	46.3245	129.563	31.9496	75.1212	44.6792	43.1864	34.5666	35.4852	27.2927	32.2418	29.3012	33.4922	21.5243	26.5744	43.8326	37.6501	40.2387	30.4543	78.5117	47.4019	30.703	40.2145	27.6767	30.15	46.5179	31.9771	0.233056	1	1	0.845063	0.792743	0.791593	-0.33717
CE(24:2)	29.0822	17.988	17.5424	19.1494	19.5692	42.5968	24.2196	29.2404	32.2072	18.2223	28.581	20.1704	12.7709	28.721	16.4551	13.6278	12.3104	11.8956	21.4728	23.2323	18.2417	15.7641	47.1398	20.4507	14.6003	23.1618	12.8977	17.2007	17.3387	10.3817	0.105611	1	1	0.67771	1.25413	0.784582	-0.350003
CE(24:3)	18.0198	8.67501	8.73588	12.3711	13.6323	28.3182	9.63535	16.9151	10.0808	12.0836	9.45739	10.253	7.49632	11.4156	6.0845	8.90953	6.91452	8.35521	9.65041	13.1754	8.83986	9.19201	23.622	13.3411	9.68688	11.5575	7.20796	7.67546	9.74592	6.98916	0.300532	1	1	0.903848	0.701976	0.845442	-0.242223
CE(24:4)	20.2289	24.0619	21.4762	24.1472	19.4971	24.8641	26.637	23.2776	16.9247	26.1685	32.1315	28.4434	18.1813	38.3404	11.3463	21.4909	12.4555	15.233	32.5076	28.0846	28.0411	26.2046	90.8531	24.3198	23.2071	19.5609	13.6272	14.1214	20.4173	21.1336	0.651171	1	1	0.97257	0.484899	1.09988	0.137352
CE(24:5)	20.6222	7.62385	13.0005	17.9767	18.0908	11.2762	21.5501	11.0321	28.1151	12.095	30.7852	18.2341	11.4177	20.3055	14.3731	9.3605	9.12316	14.7064	16.2017	31.4514	17.1868	12.3241	84.4982	26.3319	9.72401	15.1151	10.8402	8.83095	6.97502	9.9262	0.745822	1	1	0.974751	0.322012	1.10175	0.139791
CE(24:6)	67.598	63.4076	34.0742	34.3428	41.2374	41.1955	89.9878	62.2878	38.6444	54.7677	59.6228	52.3609	59.435	58.1628	50.6726	19.7564	34.6435	25.7138	41.8219	73.9612	66.4275	51.0421	40.5283	68.7929	38.4221	28.6514	23.0154	52.6244	27.6886	72.2413	0.135919	1	1	0.702421	1.03499	0.823636	-0.279922
CE(25:0)	7.0504	3.15781	4.55319	11.2255	5.84354	5.74219	5.678	4.47868	6.73891	4.4926	3.47969	4.62044	3.21768	6.73725	5.408	4.49074	3.10751	4.23723	7.71241	5.045	4.00711	5.18116	11.4037	5.18406	3.87971	6.24353	4.04848	3.39126	4.20223	2.81377	0.519431	1	1	0.97257	0.984185	0.909298	-0.137174
CE(25:1)	9.0606	4.26351	3.54655	8.83953	6.00736	9.60536	5.64691	6.27946	7.45797	6.96747	5.16365	4.35155	2.16692	2.5507	4.50713	4.70456	3.45574	3.7344	6.89994	5.90488	3.68317	5.30315	9.88972	5.58453	3.58463	8.25157	4.83187	3.88158	5.56953	3.45578	0.511435	1	1	0.97257	0.418117	0.911131	-0.13427
CE(25:2)	1.74843		0.405255	1.57974	1.21919	3.01457	0.385691	1.30447	2.41035	1.58578	0.68026	0.36733	0.262628		0.581106	0.579164		1.36185	2.99362	0.961406	1.51288	1.21039	3.94828	2.00178	0.387447	1.8863		1.62821	0.995638	0.835394	0.324708	1	1	0.933449	1.12986
CE(26:0)	17.2397	6.63088	4.37253	9.69884	6.30668	19.7427	5.95866	7.71728	6.79183	7.18544	5.46333	3.74054	4.00331	5.16118	3.9346	5.45869	4.10555	1.46002	6.97279	6.37734	4.08856	3.97776	15.6033	8.60112	4.22133	8.99536	3.89692	3.22668	6.98282	2.5321	0.238059	1	1	0.857266	1.0062	0.759125	-0.397592
CE(26:1)	90.0656	9.20449	10.638	18.4346	16.245	170.572	12.0706	78.5186	37.6193	18.7072	16.5477	8.30784	11.4382	12.6296	7.26853	9.3795	5.98905	5.29329	12.9269	14.5095	6.64431	8.80656	23.1959	17.5077	7.21823	17.5829	7.80796	15.2297	29.2224	10.5786	0.0868981	1	1	0.658381	1.27666	0.370258	-1.4334
CE(26:2)	20.2271	4.10195	2.03088	6.651	7.66857	38.8152	4.08415	18.3199	7.94626	5.63271		3.5871	2.59228	5.92503	2.56058	4.29237	3.33792	1.88802	5.24716	4.45495	1.96751	4.64134	11.8055	7.80892	4.51434	8.08839	4.21597	5.94445	9.53478	1.33109	0.173427	1	1	0.752631	0.99412
CE(26:3)	10.3717	5.1149	4.04637	5.78974	7.43461	15.6731	5.45331	12.0127	5.59907	5.23302	4.74934	5.13991	4.0399	6.44605	3.4756	5.63439	2.85736	3.88016	5.52445	7.49221	3.71246	7.19785	12.1868	5.60483	6.26485	7.12723	4.19017	3.60879	5.71026	3.11739	0.314522	1	1	0.92492	0.639205	0.836247	-0.257998
CE(26:4)	10.7697	8.10394	4.04132	8.76988	8.42743	14.1426	9.3285	12.8543	6.72806	6.82947	11.6038	8.0593	6.85534	16.7834	6.5928	7.6518	5.82639	5.64297	9.60043	11.8845	7.76227	9.47958	19.3457	8.05475	10.534	5.61147	4.08535	4.54489	7.62465	5.62608	0.405301	1	1	0.967529	0.6096	0.881228	-0.182413
CE(26:5)	5.25871	6.07983	3.31784	5.64305	6.3804	8.78628	5.93837	5.58937	4.497	5.04639	7.20618	5.02618	5.68928	7.13655	0.989396	6.67573	2.37498	4.45465	7.46462	6.69227	5.5921	6.72728	12.7105	5.94564	7.06332	2.15341	3.20895	3.38194	8.52537	5.71408	0.629666	1	1	0.97257	0.579974	1.07386	0.102811
Cer(d31:0)	2.16397	0.812124	0.417452	0.154554	0.926868	0.290962	0.917429	1.46248	1.18374	1.01912	0.462748	0.785081	1.118	0.256977	0.487673	0.561197	1.27086	1.11925	0.974731	0.806328	0.686312	0.946884	0.212589	0.55137	1.07394	0.516433	1.01194	0.426023	0.449352	0.965561	0.712646	1	1	0.97417	1.0077	0.928855	-0.106475
Cer(d31:1)	2.43371	0.928098	0.256464	0.150823	0.92016	0.390939	0.875132	1.27965	0.997429	0.940127	0.274691	0.835507	1.25094	0.0948222	0.395269	0.208513	1.08146	1.00695	0.816901	0.654438	0.679586	0.627402	0.0953354	0.66279	0.784969	0.143294	0.923377	0.440409	0.483209	0.698949	0.307041	1	1	0.908737	0.706349	0.774099	-0.36941
Cer(d32:1)	1.28496	1.06263	1.44748	0.962197	1.01431	2.01113	1.20618	1.53686	0.937759	1.06978	1.22762	1.12633	0.561301	1.18433	0.89812	0.675848	0.866396	0.651356	0.886489	0.990999	1.04843	0.730816	1.63604	0.927135	0.904194	1.28682	1.05794	0.966021	1.21759	0.93685	0.0992487	1	1	0.669371	1.22072	0.843245	-0.245976
Cer(d33:0)	2.2802	1.43866	0.43078	0.206855	1.19577	0.40471	1.56181	2.05091	2.02195	1.55292	1.07322	0.917498	1.46582	0.385413	0.567121	0.565583	1.78191	1.40765	1.31289	1.38238	1.17887	1.26161	0.45165	0.952629	1.01162	0.70798	1.20325	0.555564	0.410931	0.82212	0.410671	1	1	0.968726	1.01431	0.854902	-0.226169
Cer(d33:1)	3.33972	1.34454	1.0395	0.433287	1.6069	1.33979	2.14625	2.96863	2.61102	2.30273	1.63397	1.56141	1.58329	0.623173	0.797908	0.983451	2.6911	1.74706	1.70988	2.46457	1.5673	1.09411	0.839493	0.824438	1.28784	1.98817	1.61758	0.837763	0.937511	1.27045	0.392663	1	1	0.965801	1.0602	0.862964	-0.212627
Cer(d34:0)	1.90754	1.47454	1.49544	0.49085	1.76841	2.17389	1.7659	2.32705	1.65894	1.83248	1.52431	1.49977	1.94967	1.61404	1.72127	1.28308	1.27419	1.28055	1.09449	1.13222	1.46319	1.64655	2.40433	1.46283	0.950651	0.864421	1.19095	1.49196	1.39489	0.728674	0.0180196	1	1	0.658381	1.63384	0.78015	-0.358177
Cer(d34:1)	13.8115	5.02962	6.96339	4.85903	4.96279	17.2746	7.0803	12.8085	8.18524	6.86503	15.8947	6.00956	5.18109	6.60983	5.7083	4.81743	5.17486	4.12734	5.76667	5.53738	6.67647	5.64195	8.21606	4.94485	4.46528	6.91998	4.60584	5.40804	6.62891	5.21592	0.0219537	1	1	0.658381	1.73019	0.661307	-0.596608
Cer(d35:0)	0.839796	0.510993	0.225234	0.2352	0.556948	0.249133	0.613737	0.855204	0.728085	0.749722	0.459047	0.434296	0.46191	0.0350499	0.299623	0.205667	0.607022	0.554585	0.57852	0.485778	0.525939	0.535362	0.200185	0.359294	0.319373	0.218574	0.551025	0.0958694	0.217262	0.408279	0.240031	1	1	0.859065	1.0287	0.80821	-0.307199
Cer(d35:1)	1.65788	0.913533	0.627696	0.815683	1.13614	1.08068	1.32438	1.44115	1.3614	1.20706	0.788358	1.12585	1.24346	0.550135	0.673938	0.576501	1.05543	1.02195	0.960208	1.12809	1.15689	0.975842	1.1434	0.992555	0.540304	0.585662	0.926761	0.732443	0.685464	0.718555	0.0824803	1	1	0.658381	1.08506	0.827728	-0.272772
Cer(d36:0)	0.227922	1.09682	1.17753	1.16151	0.489268	1.33283	0.863997	0.78899	0.727028	0.897864	1.53093	0.325464	0.921967	0.744289	0.939961	0.592452	0.29829	0.24966	0.36828	0.609957	0.75235	0.805205	1.60687	0.78696	0.439714	0.829872	1.07969	0.574317	1.1077	0.792164	0.240462	1	1	0.859065	1.40445	0.823618	-0.279952
Cer(d36:1)	2.65312	2.41539	4.36019	4.40514	2.10343	3.52895	3.2179	2.15313	2.31495	2.83503	3.47048	2.56524	1.98761	2.97907	2.49711	1.82072	1.90909	1.69563	1.61176	2.98196	2.9704	2.35217	3.71012	2.36037	1.62045	2.71058	3.68474	2.20657	3.51748	2.37596	0.157798	1	1	0.741172	1.8441	0.862976	-0.212608
Cer(d36:2)	0.952657	0.711753	0.628647	0.942399	0.687976	1.04534	0.732681	0.941734	0.527815	0.437682	0.995185	0.369327	0.52994	0.480877	0.320758	0.573526	0.514308	0.277393	0.372874	1.20425	0.746919	0.751487	0.538097	0.537685	0.621625	0.948064	0.827879	0.398817	0.801906	0.863607	0.808556	1	1	0.985882	0.349364	0.968332	-0.0464267
Cer(d38:0)	0.764075	0.719502	2.03636	1.48257	0.791658	1.66725	1.10155	0.749665	0.776245	0.762013	1.64946	0.734527	1.03662	1.23952	1.01943	0.676088	0.875465	0.726888	0.725107	1.13314	0.627368	1.0267	2.75027	1.05818	0.673208	1.00206	0.945552	0.63302	1.64374	0.777854	0.643202	1	1	0.97257	1.06547	0.924031	-0.113987
Cer(d38:1)	3.22537	3.09931	7.00646	8.4186	3.31772	6.15051	4.35834	3.45049	3.64987	2.5673	4.7645	4.31287	2.87945	3.79261	4.65521	2.57047	3.08721	2.59924	3.27229	3.51244	4.94478	3.18825	5.53827	4.39656	2.04319	3.65762	5.69827	3.75747	6.3171	2.62558	0.30695	1	1	0.908737	1.63811	0.871439	-0.198529
Cer(d38:2)	0.641115	0.540925	0.804429	0.937783	0.358546	0.73031	0.430563	0.444862	0.427667	0.364532	0.726621	0.53569	0.469092	0.282848	0.470219	0.283719	0.416013	0.211904	0.340186	0.678374	0.575156	0.460643	0.557319	0.457003	0.31373	0.684147	0.727934	0.502824	0.696963	0.362098	0.359123	1	1	0.95531	1.32634	0.89012	-0.167928
Cer(d39:0)	0.248717	0.359235	0.507934	0.566955	0.335307	0.405998	0.409918	0.371059	0.336542	0.23233	0.436484	0.255413	0.387763	0.407713	0.380178	0.19703	0.265701	0.240026	0.246997	0.266522	0.334862	0.409461	0.880843	0.418494	0.261601	0.264358	0.388291	0.235425	0.465288	0.208363	0.465753	1	1	0.97257	1.04079	0.901041	-0.150336
Cer(d39:1)	1.77476	2.0494	3.58863	6.13074	1.9194	3.35697	2.84115	2.34079	2.62509	1.84855	2.38258	2.6202	1.35089	2.03144	2.58222	1.48589	2.08583	2.16752	2.12373	1.88947	3.49322	1.722	2.93446	2.83296	1.17684	1.82165	4.26766	2.32935	3.8568	1.5005	0.51186	1	1	0.97257	1.02387	0.904801	-0.144328
Cer(d40:0)	3.71572	3.17425	6.69883	4.99378	3.35131	7.79224	5.57402	3.53992	3.71147	4.15497	8.40951	3.07717	4.1305	6.53362	4.83398	3.90268	3.17144	2.88652	3.52143	5.08878	3.02527	3.36118	16.1836	4.56418	2.63378	7.18711	3.75646	2.77816	5.76885	3.24645	0.861342	1	1	0.985882	0.477106	0.964509	-0.0521338
Cer(d40:1)	20.631	15.054	30.3353	21.1576	15.9628	29.5997	26.7098	24.7547	23.6705	18.8607	26.8107	21.7057	16.7321	20.0598	21.1835	20.5477	18.2309	18.7417	21.3771	17.0289	20.5052	17.105	27.7764	22.0749	7.78526	22.3834	28.7772	18.1503	24.6379	9.37376	0.188287	1	1	0.779634	1.09686	0.883766	-0.178263
Cer(d40:2)	4.52721	3.32309	7.57184	8.88628	3.64257	5.83538	4.89925	4.90013	4.68021	3.35873	5.91096	4.88093	4.25752	3.40753	4.48072	3.63515	4.20741	3.5283	4.1656	5.53751	5.64661	4.23754	4.16295	4.5176	2.62359	6.06857	6.77879	3.96698	5.08702	3.50171	0.362219	1	1	0.956866	1.22364	0.9075	-0.140031
Cer(d41:0)	1.45988	1.5535	2.7197	2.61912	1.80776	2.8676	2.74409	1.54292	1.89669	1.57452	3.38392	1.3113	1.49674	2.70031	2.43581	1.03331	1.62372	1.30611	1.48203	2.23258	1.51629	1.65642	6.78571	2.0908	1.30652	2.85793	1.81268	1.42745	2.52538	1.64963	0.893629	1	1	0.985882	0.45672	0.974861	-0.0367311
Cer(d41:1)	16.123	15.521	25.2433	30.4232	13.6946	22.0963	20.9294	16.5151	21.3691	19.0863	21.1955	17.742	11.0329	15.1896	18.9471	11.8448	13.916	18.7116	16.915	15.3827	20.9129	14.2871	23.2763	19.5954	10.227	17.4831	26.427	15.9816	21.8081	13.1726	0.333411	1	1	0.935268	1.14701	0.911728	-0.133325
Cer(d41:2)	3.60845	3.10097	5.50915	7.73768	2.94045	4.04829	3.76985	3.60424	4.2679	3.24556	4.38777	3.8563	2.43246	2.15695	3.64256	1.88716	3.48054	3.28408	2.95548	3.49476	5.09355	3.1526	2.51045	3.82575	2.02398	3.74136	6.23538	3.99153	3.78137	3.0701	0.396791	1	1	0.965835	1.03389	0.900864	-0.150619
Cer(d42:0)	3.69175	3.18229	6.82858	5.31863	3.89533	8.50507	6.23035	4.18938	3.87799	4.08212	10.6888	3.29975	5.16159	7.60056	4.89592	5.15135	3.60239	3.42422	4.07196	5.74394	3.13757	4.16097	17.7353	5.07884	3.34887	8.72466	3.6866	2.97414	6.30575	3.74845	0.973914	1	1	0.99373	0.336482	0.993209	-0.00983051
Cer(d42:1)	58.2683	43.5658	85.2752	73.3931	48.8512	74.1689	66.5657	63.7017	58.1946	58.4557	72.6209	55.3458	59.3556	58.8295	51.0573	66.6706	43.476	53.0484	64.4179	48.2548	53.3091	62.5022	83.7455	68.3976	34.0442	71.6821	61.7894	44.6157	59.8001	39.1964	0.290725	1	1	0.90239	1.11563	0.921631	-0.117739
Cer(d42:2)	45.4112	36.6451	71.7077	53.1275	35.5355	47.1278	46.8756	50.8757	41.7622	46.0218	55.0554	43.3336	36.8573	30.0749	40.2147	36.2734	38.0006	36.044	38.4927	41.7013	43.3854	40.179	30.6571	37.6597	31.8848	48.0305	52.6523	40.6813	37.0666	38.1297	0.0559235	1	1	0.658381	1.70023	0.868081	-0.204099
Cer(d42:3)	6.12915	4.19151	12.9645	9.7728	4.83695	7.60866	5.54193	5.99389	5.25936	5.50327	7.78286	6.15984	4.07143	3.59229	4.59219	3.65545	4.44525	4.45697	4.63603	6.18361	7.561	5.63874	4.06745	4.64361	3.46234	8.46949	7.0772	6.37631	5.34575	5.37015	0.266997	1	1	0.878891	1.34983	0.865838	-0.20783
Cer(d43:0)	0.341689	0.546412	0.763359	1.07467	0.492936	1.20743	0.893737	0.615221	0.547308	0.661598	1.00825	0.462522	0.505442	0.939368	0.856821	0.406802	0.792566	0.492048	0.458844	0.7434	0.405588	0.581868	1.97862	0.850492	0.524419	0.844667	0.537459	0.330576	0.677315	0.498594	0.668564	1	1	0.97257	0.717917	0.927313	-0.108871
Cer(d43:3)	0.163336	0.259471	0.461363	0.6467	0.285583	0.170576	0.189771	0.228691	0.319132	0.264539	0.493344	0.242365	0.0795823	0.256166	0.125587	0.0642829	0.313198	0.172725	0.143086	0.263566	0.315296	0.141439	0.300001	0.193042	0.240141	0.18716	0.441698	0.218686	0.300352	0.267652	0.371556	1	1	0.959867	1.20923	0.850967	-0.232824
Cer(d44:0)	0.81591	0.731233	0.993638	1.09796	0.73883	0.806969	0.801479	0.808038	0.373891	0.591925	0.621671	0.392763	0.70768	0.874533	1.08552	0.731293	0.842608	0.600829	0.419897	0.507353	0.327408	0.831327	1.86613	1.08435	0.510084	0.548056	0.495706	0.359825	0.517875	0.462702	0.443642	1	1	0.97257	1.11481	0.883185	-0.179212
Cer(d44:1)	1.61803	2.22701	1.91794	2.72637	1.49531	3.26434	2.92595	1.69621	1.70803	1.95289	2.55155	1.5934	2.0726	2.52733	2.20408	2.10256	1.40088	1.68854	1.8433	1.65556	1.5616	1.80172	4.00418	2.19602	1.66515	1.64038	1.81588	1.2633	2.26527	1.9071	0.265072	1	1	0.878891	1.48216	0.887023	-0.172956
Cer(d44:2)	1.21733	1.44899	1.36183	1.71796	1.42924	1.92268	1.61227	1.22488	1.28254	1.53782	1.40753	1.04887	0.960766	0.978415	1.30778	1.03519	0.697401	1.12564	1.07076	1.03792	1.25066	1.15451	1.61533	1.36005	1.28955	0.947954	1.23728	1.07127	1.23609	1.6742	0.0696624	1	1	0.658381	1.76416	0.870223	-0.200543
Cer(d44:3)	0.148795	0.298967	0.177518	0.255811	0.349184	0.321502	0.116786	0.324672	0.211009	0.261563	0.195272	0.171306	0.209258	0.167357	0.154773	0.0771343	0.352967	0.150777	0.149254	0.188632	0.312774	0.165358	0.358744	0.195784	0.125877	0.0940928	0.33264	0.268254	0.2898	0.295616	0.989768	1	1	0.997108	0.522425	0.998196	-0.00260525
DG(29:0)	12.3732	6.52858	10.8831	14.1069	27.2067	5.71341	12.1826	14.059	17.4463	14.0345	11.8932	8.90897	9.09024	11.598	11.808	7.42713	17.2331	5.80658	6.25481	14.1494	10.6846	11.8262	20.8872	16.1544	10.9659	15.2139	14.8198	8.84716	3.84166	4.01656	0.487264	1	1	0.97257	0.454723	0.895097	-0.159885
DG(29:1)	5.36654	2.58531	2.87847	5.73027	8.19524	2.13007	6.04508	3.79026	10.7499	10.884	9.11211	3.8166	4.92472	7.52237	4.73705	3.41148	4.23253	3.30411	1.61282	5.11485	4.11889	6.96633	8.09516	9.20246	5.17503	4.7926	9.19481	2.23998	2.02058	2.55072	0.272687	1	1	0.878891	0.816128	0.814219	-0.296511
DG(30:0)	133.288	57.7764	264.948	147.473	223.901	61.8952	90.94	90.4576	202.597	132.542	251.134	70.1931	120.484	81.8181	118.774	37.0598	160.315	77.4366	68.1366	335.717	176.293	113.512	301.488	116.374	61.9013	290.787	247.076	91.6253	70.9407	41.431	0.76703	1	1	0.984415	0.241782	1.06927	0.0966207
DG(30:1)	93.9137	44.6027	157.537	94.8533	162.33	52.6894	76.5051	68.523	156.408	86.2555	208.954	61.2931	114.568	77.8368	101.759	26.9774	151.088	54.3636	60.0888	264.544	174.531	84.7392	219.65	88.6649	48.209	208.794	171.552	67.8284	59.7946	30.2658	0.666059	1	1	0.97257	0.407253	1.09824	0.135195
DG(30:2)	19.1055	6.8625	19.477	17.6949	43.3621	8.63492	13.0788	13.6386	35.0824	20.4141	34.1399	16.3449	21.0859	32.5443	33.1487	4.88627	32.9095	13.8184	14.4641	36.7418	37.1835	20.2686	91.1654	18.3826	9.54988	33.8131	27.37	20.8731	10.2722	6.06292	0.645677	1	1	0.97257	0.378835	1.12894	0.174975
DG(30:3)	5.44166	2.09415	4.28655	3.60145	12.9384	2.0635	2.46675	3.77392	9.44487	1.41827	5.83263	8.12974	6.02388	9.39191	10.0143	1.10961	5.60016	3.63862	3.1756	6.42143	24.5739	5.42639	19.5641	4.09829	0.871977	5.09342	9.43196	5.51866	2.99456	1.81349	0.676019	1	1	0.972957	0.367314	1.14277	0.19254
DG(31:0)	37.4539	25.9781	57.1574	45.6082	62.4356	15.7651	42.6248	42.5426	57.952	72.6578	47.7343	27.4896	28.5746	27.5761	28.546	20.8173	48.164	23.8762	25.8249	58.5413	44.6561	32.2625	71.6685	45.238	29.6361	65.1952	61.6551	27.1757	19.299	17.1936	0.761581	1	1	0.981556	0.409327	0.953406	-0.068837
DG(31:1)	28.56	16.727	30.1196	31.984	41.4457	15.1852	35.4447	27.3571	43.6698	35.1436	30.9774	20.1341	19.8326	20.7457	19.3305	15.2153	35.6122	16.9236	18.0741	39.9853	27.3999	25.0072	32.6472	34.8175	22.8079	42.107	35.2742	19.5444	13.4408	11.2921	0.616465	1	1	0.97257	0.387884	0.936379	-0.0948361
DG(31:2)	8.56663	3.31976	5.5589	6.38512	10.3953	2.41049	10.09	9.6473	7.19779	8.13247	6.58133	3.93848	4.84857	5.12258	3.00552	3.45776	5.45635	4.36551	1.94263	6.23171	4.40662	5.19096	8.98798	10.557	6.04825	5.46566	6.13932	5.29424	2.07069	3.71713	0.248246	1	1	0.866301	0.778316	0.833315	-0.263066
DG(32:0)	368.104	210.579	1356.98	558.406	608.057	264.516	276.497	215.608	455.395	693.574	971.489	210.696	394.158	236.628	334.898	163.724	314.495	270.144	235.745	1366.48	714.041	393.569	716.892	358.783	189.254	1170.74	669.637	259.936	336.183	157.178	0.933319	1	1	0.985882	0.203194	1.02253	0.0321433
DG(32:1)	533.712	396.86	1804.67	851.275	836.506	476.494	499.441	377.101	885.134	800.391	1623.62	480.248	748.58	374.401	490.325	209.855	686.732	417.041	395.332	2258.26	1208.82	639.591	806.212	625.474	331.647	1688.28	929.755	520.104	608.134	224.491	0.894199	1	1	0.985882	0.16261	1.03319	0.047099
DG(32:2)	175.373	115.831	341.927	227.69	365.834	104.613	169.497	167.708	342.577	210.315	379.308	204.923	240.067	229.96	206.661	63.3213	274.351	140.683	146.615	511.084	372.791	240.159	479.681	217.147	85.9482	343.337	244.779	291.88	128.26	71.1908	0.842618	1	1	0.985882	0.133638	1.03703	0.0524554
DG(32:3)	143.641	77.2905	64.1358	41.4281	130.531	52.906	243.475	270.099	175.857	283.831	154.141	130.014	97.2882	70.2349	105.214	52.757	176.44	65.2274	52.6312	150.122	128.581	76.0435	95.3255	93.4773	77.9403	85.5429	104.763	84.8917	44.5639	52.5881	0.0496874	1	1	0.658381	1.2714	0.657274	-0.605434
DG(32:4)	3.94101	0.393675		0.820903	1.81713	1.21091	1.66312	0.564082	2.34877		10.0248	1.36038	1.63589	2.02866	2.04949	0.339112	1.7725		0.592383	2.38913	3.91711	3.68438	4.82187	1.57545	0.92119	1.10495	2.03445	2.70643	1.2725	0.203097	0.666679	1	1	0.97257	0.416863
DG(33:0)	33.8624	21.5023	54.2285	47.2548	56.9225	23.9253	41.2159	30.8419	43.9555	63.7289	48.2688	25.8943	25.9035	25.3581	27.7725	16.1301	38.8153	22.4197	21.482	59.76	48.1234	28.7986	59.8138	36.5054	23.2185	48.4623	63.2464	23.8695	25.6872	15.112	0.642164	1	1	0.97257	0.296272	0.93132	-0.102651
DG(33:1)	89.3785	68.1901	184.96	143.627	154.851	66.3733	95.7312	60.4333	141.763	164.33	130.245	84.6856	71.1326	71.2334	71.7097	39.8437	104.585	72.3766	73.4623	162.932	165.147	81.7694	132.03	96.1171	68.4787	168.648	139.256	80.5674	83.9382	43.4324	0.714376	1	1	0.97417	0.415114	0.946167	-0.0798334
DG(33:2)	82.6091	51.5792	76.0225	62.5687	105.019	38.3276	152.012	168.647	126.328	175.515	81.8527	92.0438	66.7226	60.9722	73.6231	35.7743	116.911	52.451	50.4331	105.999	88.6564	55.388	95.1125	75.354	55.619	81.7479	81.5772	74.8986	40.9189	38.2753	0.0703053	1	1	0.658381	1.171	0.742032	-0.430447
DG(33:3)	8.62121	3.36851	7.18255	5.86018	15.3019	3.35562	8.15824	12.4271	11.8437	11.0948	6.606	6.97885	3.65187	5.27164	9.34786	2.73111	9.10717	4.7848	4.10295	8.55139	12.3154	7.57048	10.4174	8.31731	3.95752	5.87355	6.1113	9.6646	2.53569	3.77873	0.295741	1	1	0.90239	0.718679	0.838325	-0.254418
DG(33:5)	0.699872	4.44485	11.4339	1.55003	3.47703	2.4332	12.7338	1.26762	4.60101	5.22704	8.65481	22.7715	4.19422	7.59913	1.28824	2.19768	1.8999	0.658805	1.84692	5.72294	5.47143	4.09202	5.69905	4.46966	5.62843	11.481	2.71416	3.76396	5.1767	4.23892	0.285588	1	1	0.893763	1.24575	0.704311	-0.505716
DG(34:0)	227.424	115.747	293.793	244.068	302.653	176.942	142.504	158.072	240.441	302.952	429.825	108.266	209.638	120.076	166.372	48.5525	146.01	118.057	98.7415	497.346	316.75	194.441	311.689	167.857	106.214	257.117	405.95	115.715	198.848	74.3635	0.769076	1	1	0.985551	0.198931	0.944077	-0.0830234
DG(34:1)	2476.11	3123.04	11700.9	5991.5	4508.97	3916.77	3426.3	1416.56	4121.87	6652.93	6839.79	4105.75	5656.99	2857.1	3064.98	2337.42	2596.13	2646.13	3194.99	9119.35	8269.1	4547.82	3714.78	4243.23	2442.47	8522.47	5008.44	3177.1	5920.46	2000.18	0.875449	1	1	0.985882	0.666143	0.969661	-0.0444481
DG(34:2)	1472.18	1599.62	5117.32	2670.05	2956.13	1470.1	2176.54	1118.15	2441.1	3519.41	3600.36	2484.43	2962.22	2422.18	2474.77	1317.47	1859.89	1719.83	1651.64	4781.3	4482.86	2852.36	3248.46	2513.48	1118.3	4129.25	2014.56	2754.9	1965.15	1093.28	0.872944	1	1	0.985882	0.621186	0.974488	-0.0372841
DG(34:3)	262.504	246.374	713.56	434.929	439.552	215.002	360.251	188.986	433.042	448.414	560.648	526.729	500.749	416.332	425.017	174.413	330.718	281.536	248.244	781.787	967.95	521.016	453.103	453.124	178.363	549.605	334.584	498.317	272.51	173.203	0.964809	1	1	0.990032	0.368246	1.00752	0.0108015
DG(34:4)	65.9507	40.9743	65.6396	48.2587	54.2707	36.4117	49.3147	32.8266	59.8366	47.4229	88.5516	90.0023	77.4771	62.5805	57.2048	23.8924	60.5161	33.1184	31.7379	114.528	163.797	69.8264	60.0145	61.2456	32.3325	57.0924	51.3248	64.7267	39.5583	25.9686	0.935434	1	1	0.985882	0.0812373	1.01478	0.0211651
DG(34:5)	6.3134	1.50721	3.28858	4.14203	9.48896	3.0215	5.06323		3.49144	1.98705	13.7423	9.87461	4.90169	4.66049	8.21227	0.680624	3.99952	1.42	1.40049	10.9389	15.4367	9.61665	6.9774	6.30304	1.09929	3.9962	3.98631	8.14684	3.66141	2.8751	0.82281	1	1	0.985882	0.184267
DG(35:0)	6.61756	5.14654	5.53022	7.26017	11.156	4.51736	6.8943	4.84151	7.24619	10.8435	8.14586	4.14882	4.27291	4.85165	4.98806	2.18609	3.40764	3.63264	3.7269	10.8938	7.28634	5.25804	1.78327	5.53714	4.83717	5.24904	13.9992	4.25825	5.39892	2.87599	0.301913	1	1	0.903848	0.750214	0.832779	-0.263994
DG(35:1)	70.3272	74.8879	132.594	129.865	114.612	79.4592	81.365	40.215	105.163	127.547	101.609	94.4166	66.5402	66.5933	61.0267	33.4553	69.2833	55.2056	67.8095	118.137	153.518	80.1602	96.4728	82.3627	63.2122	80.0129	124.507	75.6655	101.223	40.448	0.530553	1	1	0.97257	0.859403	0.922191	-0.116862
DG(35:2)	63.7971	62.8136	148.23	146.742	117.598	72.6152	79.3924	42.9752	96.3336	116.21	100.599	94.1963	87.299	80.3663	66.8584	32.7213	67.2653	61.5672	63.1974	124.084	162.425	86.4725	117.721	92.2467	50.9185	108.309	98.8013	100.727	102.699	43.323	0.724335	1	1	0.974468	0.832041	0.953818	-0.0682144
DG(35:3)	24.8151	18.6527	35.8308	38.9266	38.9548	19.1828	28.0512	10.407	42.1951	31.2181	26.6261	36.2394	30.7818	32.3517	31.4749	14.925	29.1737	22.7456	19.4995	41.2077	49.3793	30.7539	42.5645	34.46	16.5233	33.1833	29.702	41.2529	18.8321	17.1761	0.936853	1	1	0.985882	0.715149	0.990287	-0.0140815
DG(35:4)	3.20275	3.48697	6.3223	6.58439	5.34058	3.41962	3.92218	2.53369	5.45517	2.47459	5.67942	10.2398	3.57062	5.65282	4.48275	1.80316	3.40723	1.16729	1.42064	6.46331	10.0769	5.90666	8.14575	6.15895	3.76152	4.68006	7.39402	5.60198	3.9454	1.46524	0.941007	1	1	0.986611	0.464696	0.986603	-0.019459
DG(36:0)	30.3452	17.6529	21.0158	32.1369	46.4281	30.1821	27.5771	35.4797	35.0158	48.1961	72.1774	19.3548	29.9402	19.168	24.2473	8.85765	19.0867	15.2035	16.4201	49.6598	34.9145	32.4033	49.8746	26.389	16.8228	28.6371	55.8887	15.4219	31.1004	12.3354	0.348573	1	1	0.949632	0.596378	0.844755	-0.243395
DG(36:1)	418.503	486.422	737.83	674.051	628.747	576.413	436.115	321.238	585.905	872.299	911.725	566.469	818.363	447.428	458.989	204.071	305.923	286.863	434.428	955.486	864.836	528.865	515.864	537.378	396.397	568.961	828.312	373.746	870.704	238.815	0.389454	1	1	0.965801	1.00548	0.884811	-0.176559
DG(36:2)	1751.5	3699.27	7559.24	5367.54	3577.47	3856.8	3487.06	1315.92	3432.97	5901.1	4638.48	5527.93	6728.83	3370.56	2988.71	2137.74	2208.78	2264	4092.56	5753.75	7026.92	4166.38	2369.54	3930.66	2649.94	4804	3612.73	2866.19	6758.06	1877.58	0.481779	1	1	0.97257	1.30647	0.894237	-0.16127
DG(36:3)	1172.23	1778.22	4032.55	2998.18	3163.18	1310.51	2469.74	933.151	2441.57	3621.65	2203.63	4110.19	3909.97	3731.74	3239.18	1564.36	1772.4	1858.29	2414.89	2893.57	4695.17	3336.94	2988.95	2843.46	1229.48	2732.07	1797.95	3363.48	2291.85	1209	0.463907	1	1	0.97257	1.45196	0.899702	-0.152481
DG(36:4)	639.31	479.624	1060.02	844.739	1094.7	546.385	809.162	613.644	960.517	939.444	1285.16	1663	1200.76	1537.88	1351.81	548.962	648.06	591.446	607.799	1001.74	1777.46	1246.96	1343.96	1038.65	422.752	786.661	599.393	1469.56	566.699	410.04	0.366957	1	1	0.956866	1.29724	0.869161	-0.202305
DG(36:5)	160.802	88.9558	133.091	137.256	191.457	110.842	151.904	117.505	174.85	138.439	238.522	370.484	211.507	228.112	243.792	84.3552	124.289	90.6148	72.5941	201.081	398.089	241.09	176.676	165.506	82.9078	101.882	123.961	244.448	116.334	94.9464	0.395165	1	1	0.965801	1.00864	0.859595	-0.218271
DG(36:6)	24.7298	10.977	15.0662	9.76258	28.3303	16.4069	24.132	7.36129	16.583	1.26853	28.1761	46.4294	27.6324	20.2293	28.1378	11.0302	21.535	12.2714	3.77013	31.5392	59.2149	27.5028	14.6805	37.934	12.0014	6.4393	12.2792	31.7559	13.0277	18.2143	0.911504	1	1	0.985882	0.20082	1.02612	0.0372037
DG(37:0)	2.29168	0.72336	0.959393	1.73736	1.54802	0.98534	1.89674	0.958468	2.40832	3.48795	1.89747	0.842913	1.07854	2.10481	1.02621	1.09034	1.44602	1.63523	0.701516	1.87206	1.20411	1.16418	2.72883	2.44508	1.42922	1.73392	3.03512	1.25074	0.967938	0.57576	0.870997	1	1	0.985882	0.373717	0.972167	-0.0407242
DG(37:1)	3.9512	3.00078	8.17684	5.60384	5.90014	5.71924	3.27273	4.08404	8.20577	6.13108	4.52914	4.11362	4.50173	2.98762	3.46532	2.50724	3.79423	2.51445	3.67575	5.82354	5.36706	3.39939	5.3542	4.6634	3.71582	5.58135	6.52476	4.32985	4.06259	1.59888	0.214428	1	1	0.831909	1.18134	0.854289	-0.227203
DG(37:2)	14.6482	11.6369	31.1044	22.9325	19.3995	22.4008	11.5037	15.3525	31.4111	35.0095	24.5843	26.46	17.858	15.3578	12.4381	6.37023	13.9319	17.8087	9.86067	25.2526	23.9177	15.8907	14.3229	13.9344	19.5172	22.8192	23.6261	17.2028	20.7083	8.5787	0.129752	1	1	0.693073	1.41311	0.813022	-0.298633
DG(37:3)	7.92769	8.8612	20.2785	18.1765	18.07	8.8714	7.53367	5.82786	15.8872	14.3822	11.4349	16.4807	8.83738	15.9445	12.6739	6.19352	7.81955	6.90524	10.7818	14.8751	15.8711	14.9131	15.9578	9.00491	6.85078	12.6335	13.5391	11.9684	0.81968	5.10008	0.140988	1	1	0.704012	2.07473	0.801483	-0.319256
DG(37:4)	5.63781	6.54492	7.6934	11.1163	6.17681	6.48143	3.74188	2.49564	5.47693	5.15478	5.97453	7.0014	8.3727	6.39635	2.59797	2.37498	5.19041	2.26561	4.15497	8.197	10.3696	7.15287	8.22885	6.20019	5.46219	7.73253	8.21192	6.25258	10.1238	2.27488	0.804617	1	1	0.985882	0.562024	1.03664	0.0519198
DG(37:5)	6.8484	4.55818	6.86486	7.13633	5.32629	5.27845	10.1588	13.6531	4.29324	6.00469	3.40504	6.68658	6.52688	4.79246	7.00408	5.15836	9.68899	4.6568	5.74192	7.16936	8.52299	6.51998	7.25878	13.4728	5.55743	6.38564	6.35903	8.90208	6.44968	5.9939	0.482362	1	1	0.97257	1.9135	1.09438	0.130119
DG(37:6)	0.826046		0.797078	1.50744	1.52389	0.513186	2.74414		1.32949	0.42136			0.796323		0.80931	0.0727507	0.793163	0.555783	0.177284	0.275627	0.439889	0.615692	0.460655	2.95656	0.532722	1.26792	0.595666	1.90623	0.106599	0.868416	0.244343	1	1	0.864181	0.743506
DG(38:0)	4.52975	1.56074	2.74317	3.88286	8.19708	3.39065	5.84226	6.34904	6.53063	5.41747	7.94342	2.29502	4.14433	4.4008	4.89987	2.61613	3.92213	2.21715	3.09064	3.81222	2.9995	2.40686	4.91728	5.9969	2.94396	3.75405	5.17508	3.05807	2.61502	1.87207	0.0271743	1	1	0.658381	1.56716	0.71259	-0.488855
DG(38:1)	15.3297	10.417	20.1764	15.6368	22.5203	16.9907	15.1997	24.2748	20.0416	17.1617	29.2204	18.1878	22.6078	15.0085	17.601	7.98736	8.92183	7.75794	13.3641	18.3935	16.8727	13.7376	12.0531	17.2795	11.3373	18.1658	19.6143	9.66089	19.3386	6.24794	0.00391756	1	1	0.658381	2.27012	0.715945	-0.48208
DG(38:2)	47.907	61.6299	169.319	73.187	62.4413	58.6997	73.1387	71.7581	65.1445	96.4815	93.1211	85.0498	123.277	53.8365	52.5139	30.634	43.3344	39.3182	68.5311	85.9784	90.6651	65.9184	31.9384	76.7098	58.6295	115.951	58.2288	47.2786	70.5605	32.6786	0.0941706	1	1	0.658989	1.74899	0.771664	-0.373955
DG(38:3)	76.0585	53.3101	181.964	106.99	93.0423	81.6254	70.9725	35.4194	89.032	107.553	90.7127	113.579	150.951	91.6101	74.8966	36.9231	84.1907	58.4082	82.9032	113.363	132.566	107.583	55.7624	87.5244	58.3444	125.397	81.6187	95.3454	100.186	41.0316	0.392447	1	1	0.965801	1.57125	0.889562	-0.168833
DG(38:4)	143.025	235.379	412.403	340.26	180.134	255.347	164.021	83.6383	149.92	257.46	169.792	280.391	378.963	265.071	150.353	122.178	146.819	109.815	206.002	336.346	346.977	286.464	142.457	171.847	170.481	269.713	207.149	195.071	483.85	112.725	0.775362	1	1	0.985882	1.12503	0.95434	-0.0674241
DG(38:5)	256.846	341.68	372.348	435.14	308.313	304.921	309.65	110.602	242.999	327.306	229.429	425.844	586.022	437.541	282	265.323	243.341	194.04	231.684	500.496	567.966	398.939	241.679	299.945	269.519	273.129	289.977	334.714	579.968	206.22	0.911111	1	1	0.985882	1.03111	0.985173	-0.0215514
DG(38:6)	137.185	127.64	155.608	230.768	241.217	132.378	160.662	76.0817	148.008	122.849	109.029	227.827	275.703	266.192	227.664	143.003	115.379	123.353	86.9441	252.732	273.883	196.127	166.279	321.899	120.043	139.695	168.903	278.193	185.793	159.588	0.7994	1	1	0.985882	0.751059	1.03524	0.0499709
DG(38:7)	26.8618	18.9202	20.5147	36.2186	52.2777	25.7264	24.5393	15.5187	25.1157	16.8017	22.1623	46.3843	48.7246	27.9523	59.2661	20.1459	22.5792	22.0946	12.667	45.1023	60.2989	36.9481	18.1491	76.884	21.1707	16.0195	31.7504	75.8352	28.5218	37.1851	0.554108	1	1	0.97257	0.379984	1.12499	0.169909
DG(39:0)	2.55865	2.85482	1.62617	3.47179	4.14242	1.39518	5.38613	4.71504	4.72961	6.86986	3.32345	3.22745	2.48727	1.9459	1.8575	2.4482	6.35849	2.22859	1.88397	3.9119	1.98961	2.59866	2.75585	3.86118	3.96622	3.43802	3.91849	2.32382	1.05934	1.6292	0.436307	1	1	0.97257	0.809693	0.87706	-0.189253
DG(39:1)	1.8251	1.75437	1.03966	2.19747	4.25806	0.859329	2.36464		1.3208	1.13672	1.81474	1.40582	1.99798	0.851341	1.13016	0.887122	1.35318	1.22997	1.52295	0.949755	1.08938	1.65365	1.32617	2.26797	1.19883	1.63652	1.7493	1.43412	0.817671	0.612533	0.144127	1	1	0.708633	1.17312
DG(39:3)	1.16495	0.121274	0.953267	0.641709	0.754753	1.8618	1.82715	2.66303	0.1997	0.497035	0.240969	0.128622	0.593299	0.486961	0.778791	0.270582		0.332039	0.698351	0.175152	0.78171	0.471493	0.426587	0.680973	0.418419	0.782015	0.578003	0.64476	0.723597	0.669377	0.130792	1	1	0.693073	0.951454
DG(39:4)	1.9775	1.00059	1.13823	1.07962	0.592816	1.50727	0.882158	1.47892	0.867249	0.509846	0.741852	0.749812	0.497891	0.658605	0.123555	0.246072	0.971153	0.328208	0.47158	0.523164	1.0192	0.513781	1.71251	0.414288	0.451981	0.976954	0.766208	0.527403	1.18427	0.279603	0.166522	1	1	0.744299	0.961663	0.752313	-0.410594
DG(39:5)	1.67954	1.60365	0.965075	4.70315	1.94773	2.18363	0.629429	1.06663	2.42695			0.999888	1.69443	1.25892	1.11468	1.13731	0.678746	1.49379	1.11762	1.19622	5.14459	1.77912	1.50647	1.6362	1.2576	2.07008	2.99237	1.63633	3.38603	1.5284	0.647188	1	1	0.97257	0.302416
DG(39:6)	0.571638	0.499574	1.99776	4.98524	2.05892	1.67388	1.05811		1.18094	0.516028	0.566381	0.418603	0.582449	0.281045	1.65915		0.21125	1.90099	0.737276	0.20466	1.22273	1.7153	0.0967571	8.87162	0.955077	0.727959	2.04582	5.2592	0.822904	2.15267	0.388172	1	1	0.965801	0.564544
DG(39:7)			0.0987127	0.738651	0.392124	0.1617							0.567031		0.16545			0.70395			0.302916			3.13904			0.126251	2.33394	0.133101	1.76219	0.110363	1	1	0.679232	1.15336
DG(40:0)	5.50717	3.16326	2.82641	3.87069	6.25832	2.71611	7.16858	6.34238	7.15977	6.11665	4.7897	3.93477	5.29193	5.47738	4.38569	3.68132	5.40399	3.07584	4.43165	5.21941	3.66427	4.08478	5.75612	10.8404	4.13202	4.60414	5.02061	2.83888	2.46468	2.38686	0.455745	1	1	0.97257	0.596527	0.901294	-0.149931
DG(40:1)	9.2115	3.88098	5.38616	7.90249	10.0149	7.48108	8.58508	12.3885	10.9384	7.53362	5.89443	7.67948	15.1404	15.7289	13.9794	6.78275	5.85561	4.05354	9.43784	7.42656	7.1667	6.14371	8.41533	10.4668	7.77685	5.7755	9.44616	6.2781	7.39681	2.62641	0.0307559	1	1	0.658381	1.94207	0.741109	-0.432243
DG(40:2)	7.93359	3.67025	11.8433	5.46201	7.76416	6.68271	4.7917	8.80473	6.66239	6.2021	14.1912	6.44739	9.05844	9.21753	9.5068	3.65543	3.86062	3.98466	5.85746	5.47167	5.84882	5.72898	4.72163	11.5075	5.77721	7.3298	5.4666	7.65712	5.30953	3.90308	0.020534	1	1	0.658381	2.28785	0.728022	-0.457946
DG(40:3)	6.90322	3.22346	7.62133	3.53421	6.3211	4.77705	4.72538	11.9546	8.47175	3.52698	3.9477	5.80101	5.61432	4.63227	5.31836	2.74213	2.52242	3.21418	3.72861	6.16389	5.09358	4.322	2.82706	5.52802	3.62729	5.92125	4.56495	5.10688	4.4354	3.32083	0.0303482	1	1	0.658381	1.39841	0.730769	-0.452513
DG(40:4)	8.50963	9.54998	23.0072	9.3099	6.74769	11.5004	6.23818	14.3601	5.36431	10.8797	8.22332	9.03309	14.2936	10.7335	4.7979	2.4409	4.19418	3.13292	8.34113	13.7198	14.6106	10.2846	5.56656	5.22082	8.54937	16.0135	7.31509	5.26742	17.1743	3.40867	0.302395	1	1	0.903848	0.93564	0.820984	-0.284574
DG(40:5)	30.7351	34.0407	62.7681	43.1926	26.6785	32.0186	25.9944	17.4418	28.4403	36.0731	27.558	41.3787	43.5109	33.4766	21.6179	21.5302	21.9141	19.8708	27.2323	53.8168	59.1908	43.0796	22.319	25.754	23.4439	37.8162	25.9397	28.1401	53.5262	19.5544	0.751172	1	1	0.977871	0.953583	0.956831	-0.0636642
DG(40:6)	51.1418	57.4437	99.8499	122.894	79.9005	61.4253	76.7944	28.0862	80.4367	79.4567	69.7023	82.7408	116.064	61.4664	58.7815	52.3675	52.6884	66.0186	54.4493	143.578	170.348	89.7657	41.5218	99.5326	46.8305	67.2011	79.4842	96.4	101.42	61.6233	0.575487	1	1	0.97257	0.383902	1.08617	0.119252
DG(40:7)	54.6459	69.289	82.6742	145.356	134.164	79.6153	78.6808	43.2101	87.0735	66.1388	44.2456	89.7516	153.031	51.386	118.832	68.9173	61.1146	85.6935	43.4793	113.975	122.529	88.7189	40.1501	223.361	57.7953	70.1109	84.1934	171.003	97.5694	95.2991	0.595311	1	1	0.97257	0.407315	1.09692	0.133463
DG(40:8)	18.7583	22.2049	24.2408	41.5383	49.6718	22.9197	24.0295	7.04727	24.7312	14.3828	9.04354	33.7725	51.6702	35.1494	57.5105	26.361	18.8299	27.7764	13.2319	31.0231	37.7921	32.3874	17.3848	79.538	20.8186	16.9016	25.8544	84.0844	33.232	32.2759	0.551633	1	1	0.97257	0.554223	1.13928	0.188126
DG(40:9)	4.42565	2.71543	1.75231	5.09142	6.16855	4.75256	0.701482		1.48218	0.947572	1.03046	3.65026	6.82921	1.89721	7.51919	2.87203	0.701864	3.35634	1.38926	5.09545	5.55701	3.76991	1.06011	13.713	4.40909	0.298101	3.94018	9.05819	5.20069	5.80233	0.407095	1	1	0.967529	0.516559
DG(41:0)	2.29	1.51713	1.16869	2.70243	3.07886	0.844207	4.21795	4.38045	3.81493	4.55696	1.16076	1.88932	2.22309	2.21487	2.00603	2.06645	3.663	1.62241	2.26602	2.23625	1.27289	1.93733	2.59202	4.59131	2.85199	2.94806	2.31199	1.52405	1.40084	1.03332	0.537165	1	1	0.97257	0.963189	0.901545	-0.149528
DG(41:1)	2.6728	0.943696	1.14523	2.08225	4.43887	0.952865	2.13621	2.64776	2.92742	3.3882	1.76534	1.58146	2.23676	2.25886	2.69776	1.85581	2.57158	1.33119	1.87799	1.36373	0.956309	1.684	1.66773	2.36195	2.03031	3.17041	2.33542	1.53008	1.08556	0.359871	0.102828	1	1	0.669371	1.20788	0.772888	-0.371669
DG(41:2)	0.7224		0.259109	1.26797	1.26579	0.560768		0.473988	0.213422		0.515242	1.03414	0.23418	0.964916	0.801703	0.0958986	0.49767	0.270581	0.697981	0.414162	0.611808	0.866792	0.774864	0.725862		0.120434	0.643976	1.44281	0.277213		0.426098	1	1	0.97257	1.01091
DG(42:0)	4.15572	2.58464	0.755839	1.91639	3.90169	1.18124	5.86414	6.01301	3.18997	4.41014	1.39415	2.74599	3.57867	3.44948	2.67168	1.77014	3.1738	1.4326	2.2917	2.24841	1.68296	2.26016	2.26147	6.85143	2.47866	2.99412	2.20234	1.61206	1.86081	0.576126	0.144879	1	1	0.708633	0.943288	0.746596	-0.421601
DG(42:1)	5.80219	2.77886	2.83162	4.01458	6.362	4.53565	4.27808	9.72347	7.16097	3.69519	4.06104	4.88114	10.8427	7.98098	6.65005	4.65533	4.02148	2.76589	5.39615	2.69498	4.37829	4.46567	4.10823	5.82338	5.78081	5.31466	4.82514	3.89645	3.8722	1.85373	0.0487148	1	1	0.658381	1.49944	0.745952	-0.422845
DG(42:10)	2.07691	2.69872	1.37314	5.02621	3.91071	3.65742	2.18323	3.10046	2.11416			1.80916	5.0347	2.2763	4.03402	2.92099	0.865785	1.55728	0.964842	3.87344	2.4303	3.13565	1.08499	8.83969	2.32294	0.946263	3.16594	5.95991	5.02615	4.97724	0.78823	1	1	0.985882	0.163898
DG(42:2)	4.55532	1.85081	2.87041	3.47078	5.3868	4.0696	4.88742	7.72969	2.99228	1.30949	3.06033	3.64575	5.54384	5.39424	5.03339	1.49526	0.727525	2.17267	2.74982	3.54191	3.56819	3.60454	2.2872	5.34145	1.20318	2.54902	3.50612	3.91806	3.15492	1.49096	0.0157038	1	1	0.658381	1.82039	0.668458	-0.58109
DG(42:3)	1.53598	0.69976	1.16132	0.731059	1.56276	0.640162	0.317881	0.987636	0.53195	0.45481	0.132799	0.88203	1.16124	1.5213	1.53364	0.337134	0.593894	0.352563	0.413194	0.557871	0.788672	0.997119	0.610804	0.986766	0.185887	0.259013	0.83454	1.11667	0.469869	0.189952	0.0268192	1	1	0.658381	2.47269	0.627526	-0.672253
DG(42:4)	0.19753	0.213697	1.19525	0.362092		0.348847		1.07893	0.434657		0.164091	0.421905	0.33738	0.382084	0.419321	0.182927			0.0614515	0.160879	0.301413	0.335564	0.0630201		0.227847	0.676361	0.19358	0.102111	0.480721		0.0740564	1	1	0.658381	1.26435
DG(42:5)	1.49127	0.586288	5.52632	1.37868	0.786765	1.06239		0.730314	1.35425	0.383654	0.678783	0.603975	1.3135	0.740107	0.696727	0.325546		0.492808	0.729218	1.02221	1.72798	0.993954	0.395126	0.886252	0.116942	2.20925	1.06863	0.570795	0.76157	0.0800086	0.274572	1	1	0.878891	1.48774
DG(42:6)	2.08617	8.71884	52.3093	10.2055	12.6509	7.95498	33.6711	8.19235	20.4697	13.8952	32.1934	65.545	16.6765	21.2608	7.08933	4.29919	2.20832	7.29072	9.55073	23.2069	17.8902	15.8878	21.5728	14.9595	14.0296	57.7268	10.7277	10.9504	14.4238	11.4477	0.380267	1	1	0.964157	1.11569	0.754739	-0.405951
DG(42:7)	7.93711	7.01631	35.6157	11.7391	10.2493	10.5684	3.65019	3.29161	8.49133	4.00626	15.3244	17.3708	13.5547	8.42155	7.28051	3.67835	4.54439	4.30782	3.09036	14.3552	17.6701	11.7802	5.38174	11.4484	5.71107	25.7753	10.1306	9.86403	14.4747	5.95647	0.681124	1	1	0.972957	1.17223	0.900627	-0.150998
DG(42:8)	4.58138	3.88675	16.292	6.31421	6.35155	4.15951	3.87807	2.41783	3.72743	0.549461	5.46688	10.5665	7.78984	5.70122	4.94826	3.1727	2.30195	3.1726	1.76712	6.72979	7.75408	6.70227	3.53215	4.67233	3.48756	9.41698	4.91966	7.85227	8.28304	2.93124	0.570096	1	1	0.97257	1.49037	0.885316	-0.175735
DG(42:9)	4.75827	2.00253	0.808267	4.67984	2.59192	5.98605	1.46652		2.37163	0.877176		0.694726	4.92663	2.67174	2.89776	2.70008	2.04581	1.0874	1.4304	3.8924	3.18104	3.35998	1.07778	4.96993	3.52763	0.740819	3.33495	5.69542	5.68631	2.90186	0.736747	1	1	0.974468	0.22906
DG(43:1)	1.57417	1.55972	0.439713	1.28892	1.56161	0.123626	0.901121	0.489765	1.10804	0.548143	0.909341	0.950628	1.28768	0.538745	0.696241	0.663654	1.01988	1.11722	0.935594	0.993411	0.709133	0.967536	0.299594	2.11824	1.05134	1.0449	1.04794	0.359555	0.719111	0.396728	0.829055	1	1	0.985882	0.448207	0.961822	-0.0561577
DG(44:1)	1.57557	0.150377	0.574934	0.98572	2.07015	1.46939	1.98792	2.30335	1.75741	0.516209	0.279815	1.01988	3.25556	1.74353	1.24223	0.605309	0.606409	0.647012	1.57188	0.917906	0.764011	1.7007	0.814443	1.97428	0.939916	0.601502	1.18191	0.642644	0.745713	0.283936	0.0775027	1	1	0.658381	1.33868	0.668715	-0.580537
DG(44:2)	3.05078		0.240408	0.901861	0.837573	1.51806	0.477879	5.76793	1.77804	0.676769	0.524484	0.22235	0.771644	1.02662	0.52987	0.437262	0.33965	0.308776	0.454066	0.405367		0.301467	0.671718	1.64558	0.120988	0.375091	0.792279	0.316952	0.601038	0.371035	0.0698039	1	1	0.658381	1.15512
DG(44:3)	0.654011			0.202583	0.357476	0.214821				0.380699			0.113176	0.0720231					0.0755596	0.187469			0.0942425			0.130375	0.115954	0.131223	0.0902059	0.194549	0.0822004	1	1	0.658381	0.914036
DG(44:8)	1.40887	7.9397	31.1639	5.90497	9.31107	5.96269	38.5359	7.96277	6.19196	14.3055	15.7483	38.5699	12.6961	15.9558	0.783455	3.50142	5.21146	1.87429	4.13482	9.13646	10.5611	7.90512	8.81203	6.71786	10.6981	20.938	7.11139	6.03333	3.12295	10.4446	0.0754822	1	1	0.658381	1.75851	0.546989	-0.870415
DG(44:9)	0.204577	1.02925	7.50897	2.64647	3.35317	1.14453	7.24711	0.589414	1.55833	0.329383	5.08536	6.40993	2.77179	2.04717	0.755927	0.390651	0.928105	0.624584	0.485791	3.72236	4.32413	1.64049	2.29021	6.03372	1.69362	4.76947	2.77595	3.60163	2.58938	3.36571	0.773323	1	1	0.985882	0.600488	0.919272	-0.121436
DG(46:10)	1.18286	0.780687	0.879392	0.463395	0.613841	0.358177	6.94584	3.23875	2.40784	1.33142	1.05691	1.25453	0.996333	0.494826	0.692552	0.238843	1.66604	0.623519	0.47479	1.94245	0.753861	1.29369	0.906802	0.933646	0.849852	1.83444	0.687548	1.07587	0.576107	1.02017	0.2677	1	1	0.878891	0.825979	0.655479	-0.60938
DG(O-32:0)	17.9238	1.6331	3.06784	1.14337	2.13194	14.3412	4.27996	49.0597	9.05333	6.4612	3.83382	4.56338	2.34299	0.712727	0.351239	0.880509		1.12341	1.09979	3.81474	5.58915	1.9284	2.31909	2.1704	2.20935	2.01092	2.39143	4.23884	3.60231	1.25257	0.105002	1	1	0.677015	1.18827
DG(O-33:1)	1.28822	0.582777	0.361968	0.169677	0.862104	0.74612	1.16883	3.81799	1.33001	1.82725	1.59239	0.898748	0.870846	0.392537	0.653262	0.311038	1.3449	0.516102	0.36312	1.30117	1.11254	0.925268	0.569128	1.08249	0.682703	0.517574	1.32909	0.612847	0.723476	0.393356	0.212478	1	1	0.83149	1.45948	0.711525	-0.491013
DG(O-34:0)	9.92246	1.13883	0.727621	1.28704	2.51145	7.2446	2.0012	24.6961	6.40082	4.13749	2.34067	2.67084	1.33452	0.787419	1.00543	0.798611	0.749246	0.826802	0.727082	2.55275	2.03282	0.816053	1.67298	0.965337	0.735211	1.58344	2.68137	1.82667	2.34427	0.75761	0.0711089	1	1	0.658381	1.2709	0.308919	-1.6947
DG(O-34:1)	34.3137	6.65728	3.01101	4.06798	9.94417	22.6772	19.6815	98.5797	20.2088	15.4439	12.1656	20.3248	7.27088	4.70421	5.74701	2.46428	3.96257	4.77618	3.72067	9.58047	10.7898	4.42058	4.77434	8.82547	4.91471	5.68243	9.07336	7.463	10.7251	4.15888	0.0591936	1	1	0.658381	1.32508	0.334735	-1.57891
DG(O-34:2)	5.58151	1.14895	1.09041	1.03028	2.0161	3.89659	4.38947	14.4842	3.6219	1.27668	1.52674	3.48117	1.22752	2.0323	1.207	0.463408	0.524079	0.674931	0.492605	2.09141	2.63794	1.08487	1.34319	2.28895	0.670039	0.605657	1.29213	1.77455	1.6148	0.830024	0.0456224	1	1	0.658381	1.32099	0.383009	-1.38455
DG(O-35:1)	2.02885	0.0979738	0.439778	0.699209	2.30065	0.829001	1.61025	4.75076	1.87899	1.0031	0.398226	1.19758	0.125037	0.405405	0.199413	0.644365	1.62678	0.259494	0.621449	0.655882	0.119665	0.310348	0.297672	1.1494	0.442028	0.3699	1.17419	0.255	0.57143	0.561675	0.0917072	1	1	0.658989	1.20141	0.504296	-0.987659
DG(O-36:1)	11.01	1.89364	1.1387	1.57488	4.85944	6.35562	4.46323	20.3052	6.15749	5.46311	2.68396	5.03822	2.27078	1.80827	2.32203	0.49537	1.93005	1.50101	1.17232	1.8579	2.25348	0.663213	1.92499	2.65341	2.35292	1.58003	3.21871	1.7167	3.10816	1.79065	0.0228249	1	1	0.658381	1.45785	0.364847	-1.45464
DG(O-36:2)	9.85951	2.74188	1.2398	1.53431	5.04821	7.72045	7.8413	25.2028	6.33605	6.15542	3.25692	8.78435	3.20652	1.70973	1.53632	0.973249	0.860239	1.37201	1.4667	3.58817	3.5869	2.17909	1.11773	4.17274	1.71344	1.02454	2.0669	2.36323	3.38185	1.47407	0.0213143	1	1	0.658381	1.47531	0.34002	-1.55631
DG(O-38:2)	2.94434	0.12578		0.108528	1.1135	2.2319	0.271526	7.76682	1.41671	0.456934	0.372765	0.832459	0.389742	0.200637	0.315694	0.164038		0.122205	0.156164	0.558896	0.320899	0.31157	0.213548	0.351976	0.265822	0.126368	0.499953	0.378913	0.485447	0.336918	0.0849425	1	1	0.658381	1.18093
DG(O-39:1)	0.195542	0.110197	0.186424	0.245448	0.586117	0.283949	0.293152	0.519104	0.400593	0.693491	0.447824	0.303719	0.398431	0.215263	0.145221	0.217831	0.251356	0.112991	0.180407	0.265378	0.128387	0.230004	0.113296	0.632563		0.210057		0.224678	0.0405636	0.169808	0.0491967	1	1	0.658381	1.22123
DG(O-40:1)	2.02179	0.828872	0.469396	0.749271	1.21772	1.43296	1.6699	5.77669	1.85376	1.60817	0.456412	1.59459	2.82888	0.851468	0.572131	0.7762	0.327064	0.734986	0.369133	0.942049	0.842495	0.498366	0.751607	2.20623	1.02793	0.841568	0.779919	1.33079	1.35333	0.967266	0.0794615	1	1	0.658381	1.19462	0.5745	-0.799622
DG(O-40:2)	1.8493	0.294252	0.28704	0.487003	0.802176	0.836479	1.40304	1.69176	1.08831	2.11099	0.42253	1.18135	0.779252	0.265066	0.866444	0.212168			0.561062	0.159369	0.175349	0.495275	0.279263	1.08699	0.208644	0.544635	0.44858	0.55256	1.25296	0.723727	0.0218029	1	1	0.658381	1.36493
DG(O-42:2)	0.329652	0.138525	0.259045	0.303596	1.54717	0.628076	1.5275	1.69212	1.05908	0.733613		1.19609	1.0795	0.419324	0.367683	0.311218			0.266237	0.202675	0.667358	0.277988	0.168054	0.811422	0.29608		0.231715	0.883319	0.626809	0.396911	0.0297828	1	1	0.658381	1.27614
DG(O-42:3)	0.618594	0.135111	0.0993406	0.137718	0.794337	0.370298	0.96586	0.351859	0.377369	0.904727			0.419636	0.415704		0.141402		0.238124	0.278871		0.285874	0.196295	0.295271	0.656673			0.0880179	0.384538	0.223529	0.136699	0.0554591	1	1	0.658381	1.20839
DG(O-45:3)	4.34528	3.01737	2.10297	3.20865	8.90066	1.46558	9.45127	11.1762	4.53868	9.22502	2.95344	2.1637	5.28211	2.76575	2.14527	2.41896	5.78824	1.90654	1.5772	2.43252	1.6287	4.24305	4.37874	6.75127	3.2328	1.85654	2.81108	1.89508	1.10002	1.51777	0.0500003	1	1	0.658381	1.22805	0.598534	-0.740496
DG(P-30:0)	2.56913	1.93879	1.30968	0.98548	2.95843	1.19831	5.38755	4.80495	3.5413	4.45593	2.39017	1.74919	1.60273	1.6333	1.80257	1.28749	3.7468	1.15044	0.788769	5.32972	1.30432	1.76817	1.16571	2.83461	0.660778	1.26075	1.60111	1.86143	1.09917	0.810665	0.121954	1	1	0.690195	1.00003	0.695843	-0.523166
DG(P-31:0)	5.75103	3.73354	2.50739	2.50287	4.26164	1.89754	8.23774	11.3582	7.76218	12.8533	3.68224	4.91862	5.53527	3.14609	3.16268	3.74422	8.16939	3.61389	2.7999	5.77516	5.47578	4.73657	2.54011	5.49403	3.64733	3.58764	3.64768	3.51796	2.38758	2.30828	0.175066	1	1	0.754619	1.16088	0.755691	-0.404131
DG(P-32:0)	5.02865	2.6919	1.285	0.890127	4.44786	1.84624	2.74723	11.0951	3.36421	7.75633	4.62243	5.39165	0.950009	0.694613	2.80846	3.19607	1.57147	1.87556	0.775549	3.43717	3.17766	4.10827	1.54866	2.75448	2.68286	1.69316	0.540485	2.95579	1.40687	0.962798	0.0679694	1	1	0.658381	1.23682	0.587684	-0.766888
DG(P-33:0)	1.21556	1.622	1.08777	0.861797	1.69327	1.09345	1.31696	2.56536	1.92656	6.0569	1.40649	2.11348	1.33853	1.27792	1.90758	1.23539	1.94285	1.02425	1.20644	1.6201	0.960382	2.22025	1.09985	1.66262	2.27021	1.25594	1.64083	1.16605	0.726337	0.79953	0.216964	1	1	0.834571	0.799164	0.757943	-0.399838
DG(P-35:3)	2.7953	0.858207	0.268095	0.930452	0.467934	4.64111	3.05339	7.29558	10.202	2.70299	18.122	2.58725	1.07725	1.68328	0.511335	0.323928	1.18394	0.861045	0.780354	1.50721	0.494064	2.59639	0.320312	0.957897	1.30547	0.975367	0.31147	1.43949	2.98185	0.497867	0.0490045	1	1	0.658381	1.46719	0.289122	-1.79025
DG(P-36:2)	2.43092	0.26772	0.0826577	0.299015	0.90419	1.80482	1.20111	4.26782	0.924095		0.722862	1.42636	0.422278	0.270155	0.161217			0.205141	0.0666727	0.482	0.487843	0.24835	0.420094	0.609663	0.131679		0.473304	0.58415	0.961707	0.281465	0.0499522	1	1	0.658381	1.09359
DG(P-36:3)	18.5874	0.618192	3.46723	3.0183	9.28801	10.7721	20.2498	33.1691	26.8908	29.3365	21.0832	15.0808	9.5008	5.37607	8.49473	5.06829	20.6489	5.85535	6.03685	12.4808	8.16	7.63399	4.41407	5.538	8.09104	8.28019	8.76864	7.38998	5.06371	3.86724	0.0335797	1	1	0.658381	1.34521	0.545738	-0.87372
DG(P-36:4)	7.75071	2.22351	0.772848	0.639908	1.01404	15.5783	2.23416	17.8796	11.9225	3.27756	57.5178	2.87357	2.01846	1.35756	0.754243	0.665234	1.18072	0.763951	1.30355	2.63483	1.24727	6.85596	0.835977	1.28686	1.21331	1.32883	0.981435	2.00114	2.0645	0.823801	0.0939584	1	1	0.658989	1.30241	0.197061	-2.34328
Hex2Cer(d32:1)	1.96743	4.48448	3.46303	3.00771	2.36674	3.09359	4.9941	3.1126	4.6343	4.78291	2.95586	3.95916	2.13218	2.62862	2.55494	2.46007	2.65404	2.20876	4.07579	2.15187	4.67157	1.59192	2.88372	2.64049	3.76177	2.28931	3.55155	2.94704	3.73169	4.1166	0.40199	1	1	0.965835	0.534883	0.912212	-0.132558
Hex2Cer(d33:1)	0.315281	1.28584	0.544669	0.297877	0.360237	0.728047	0.747726	0.563647	1.10091	0.897037	0.130187	0.79436	0.336749	0.445101	0.719368	0.849388	0.569823	0.555187	0.871405	0.750555	0.725957	0.388385	0.496825	0.34463	0.494501	0.269459	0.505569	0.315552	0.533907	0.766254	0.572778	1	1	0.97257	0.420609	0.910474	-0.13531
Hex2Cer(d34:0)	0.238015	0.476359	0.319303	0.254808	0.521671	0.16996	0.195627	0.299265	0.316689	0.504646	0.546679	0.361	0.231728	0.136263	0.0683864	0.781899	0.118396	0.305287	0.506308	0.234892	0.271529	0.292438	0.212623	0.363924	0.436044	0.283671	0.274732	0.267849	0.330162	0.478038	0.541434	1	1	0.97257	0.735314	1.1115	0.152505
Hex2Cer(d34:1)	34.6959	42.5123	38.8733	31.1554	29.7259	32.9313	51.9389	33.8422	42.3601	49.6957	24.2098	38.7236	33.9878	29.9198	26.3436	53.3947	20.9888	35.3658	50.9895	19.1953	31.6079	36.0866	38.0516	35.9556	30.7346	25.5634	25.5643	34.2996	33.059	40.4683	0.544826	1	1	0.97257	0.40794	0.945295	-0.0811629
Hex2Cer(d34:2)	11.568	12.1384	7.80484	7.08068	6.30729	10.2512	9.93728	12.6063	9.16525	10.0769	11.4723	7.23592	7.75119	10.4807	12.8012	8.70601	14.6812	7.55293	9.03578	10.4166	7.29422	6.78707	8.63889	7.59127	10.4407	11.6282	7.6469	7.18211	5.60099	7.31839	0.193679	1	1	0.787514	0.913258	0.889852	-0.168362
Hex2Cer(d40:1)	1.55358	1.26604	2.90285	1.50976	1.36169	1.2398	2.1754	1.80189	1.82643	2.44311	1.70285	1.6223	1.21568	1.39276	3.61315	1.86324	1.13337	1.72151	2.30972	1.04426	1.20346	1.39157	2.71845	1.92461	1.24236	1.66736	1.23212	1.201	1.93838	1.40965	0.272858	1	1	0.878891	1.18702	0.868745	-0.202996
Hex2Cer(d40:2)	0.369728	1.54629	0.794046	0.721392	1.18781	0.786717	1.31269	1.03208	0.894444	1.58561	1.69938	0.406201	0.55813	0.467835	0.595473	0.966792	0.319162	1.13365	1.85497	1.11123	1.0057	0.276138	0.366326	1.56972	0.923985	0.315649	0.85918	0.884996	0.609751	1.22467	0.831069	1	1	0.985882	0.406401	0.961605	-0.0564833
Hex2Cer(d42:1)	1.54936	1.42137	2.44481	1.92073	1.52337	1.81728	2.4067	1.97474	2.15658	2.01249	1.59308	1.87043	1.46645	0.83258	2.89356	2.14457	0.853469	1.99872	2.70937	0.627801	1.21539	1.64029	2.42391	1.53585	0.900932	1.04221	1.09612	1.14578	1.70749	1.90783	0.120524	1	1	0.690195	1.51464	0.823057	-0.280936
Hex2Cer(d42:2)	5.83349	7.77814	6.83463	6.0084	6.65168	5.7549	8.67212	8.13584	9.5197	11.8496	5.61453	6.74519	5.20065	2.33093	7.32162	8.13328	3.99558	7.5635	11.7176	3.76448	6.10262	5.24075	4.10571	6.92804	5.81407	4.52611	4.94095	7.99771	5.39618	7.29654	0.367379	1	1	0.956866	0.578442	0.897092	-0.156672
Hex2Cer(d42:3)	1.78126	2.4776	1.60182	1.63401	2.25728	2.11479	3.00872	3.15234	3.06471	3.29343	2.0177	1.90557	1.99948	0.563837	2.1658	2.72414	2.05019	2.38925	3.67148	1.59698	1.75806	1.87216	1.31854	2.48692	2.23058	1.38531	1.2669	2.40477	1.68446	2.34078	0.621904	1	1	0.97257	0.850729	0.943768	-0.0834965
Hex2Cer(t34:1)	0.0537525	0.468829	0.25307	0.464457	0.713712	0.510777		0.38721	0.272869	0.463065	0.458106	0.415188	0.261249	0.469374	0.209906	0.495885	0.137493	0.308702	0.574542		0.203474	0.260561	0.812104		0.444138	0.15975	0.357473	0.89186	0.489734	0.453934	0.575679	1	1	0.97257	0.479997
HexCer(d34:0)	1.21373	0.519912	1.35385	0.553993	0.728051	1.49098	0.948217	1.31849	0.494766	0.943322	0.545781	0.629313	0.416761	0.787211	0.194931	0.834908	0.743694	0.574242	0.96131	0.486597	0.728696	0.704988	1.40736	0.714814	0.723612	1.22893	0.937577	0.582524	1.0176	0.669835	0.921922	1	1	0.985882	0.949993	1.01461	0.0209281
HexCer(d34:1)	9.45516	7.47079	10.2688	7.08599	5.43083	9.42306	13.4249	8.91487	8.61593	10.8564	8.52672	9.90155	6.51872	7.03679	5.27019	8.17368	6.41923	7.37178	11.0707	6.47707	7.87405	6.66122	9.82278	5.94716	5.89163	7.74505	7.73137	5.47617	7.04053	9.90393	0.175726	1	1	0.754619	0.894985	0.88616	-0.174361
HexCer(d34:2)	0.441521	0.313697	0.535614	0.216857	0.273819	0.672076	0.358761	0.534593	0.321355	0.252365	0.894596	0.51958	0.205639	0.235272	0.238367	0.230855	0.159256	0.214491	0.292501	0.069938	0.395489	0.25541	0.323421	0.165013	0.245612	0.550079	0.144095	0.262787	0.467081	0.239792	0.0378645	1	1	0.658381	1.73003	0.667733	-0.582657
HexCer(d36:1)	0.40201	1.06176	1.30729	1.73789	0.649371	0.959697	2.02607	1.34986	1.31682	1.9419	1.71211	1.28762	0.548921	0.747368	1.04046	0.849995	1.0829	1.51923	1.59037	0.906332	1.2156	1.05839	0.962728	0.96911	0.700982	0.746996	1.99352	0.501175	1.06671	0.975399	0.430231	1	1	0.97257	0.501572	0.892217	-0.164534
HexCer(d36:2)	1.07952	1.67117	1.3462	1.25149	0.783343	1.2039	1.71568	1.55021	1.07226	1.04836	1.10238	0.751383	0.797346	0.71576	0.577925	0.774344	1.08434	1.03749	1.58025	1.129	0.916498	0.90711	0.986013	0.816009	1.12344	0.994757	1.18082	0.781574	0.70262	0.941842	0.2958	1	1	0.90239	0.667656	0.897352	-0.156253
HexCer(d38:1)	2.0184	2.26613	2.2411	2.55218	1.23578	2.1935	5.00533	3.27891	2.55486	3.4982	2.34859	2.84735	1.49475	1.31317	1.76808	1.58908	2.20699	2.09728	3.76569	1.64155	2.85275	1.86613	2.82455	2.36859	1.58936	1.98186	3.08188	1.48029	2.59456	2.94791	0.706992	1	1	0.97417	0.957688	0.952812	-0.0697369
HexCer(d39:1)	0.633665	0.664654	0.705797	1.17204	0.526476	0.700846	2.03788	1.21413	1.10063	1.16264	0.936304	1.26572	0.328375	0.215924	0.733967	0.514359	0.791304	0.91154	1.42186	0.710201	1.14134	0.503612	0.967433	0.824634	0.507852	0.486259	1.31163	0.439947	0.793185	0.97152	0.607823	1	1	0.97257	0.74245	0.917728	-0.123862
HexCer(d40:1)	12.2335	10.6677	16.9248	15.3538	9.39301	11.5807	27.3199	20.6351	16.1572	19.5454	14.9879	19.6722	13.8473	10.7405	9.67046	12.7155	15.0672	14.7536	25.3357	7.19601	18.0073	14.2009	18.7407	12.2605	6.99155	13.1943	14.5502	7.94084	10.8975	15.3106	0.425941	1	1	0.97257	0.641687	0.905709	-0.14288
HexCer(d40:2)	2.13725	2.29638	2.7081	2.43555	2.06085	2.34567	4.12501	3.84513	3.18181	3.45324	4.23564	2.62899	2.47844	0.988918	1.46625	1.91288	2.69587	2.0496	3.30274	1.1602	3.32501	2.26164	1.85056	1.48206	1.95031	2.49356	2.91589	1.62099	1.87808	3.14549	0.167026	1	1	0.744299	0.899032	0.842962	-0.246461
HexCer(d41:1)	3.73372	4.00481	6.28027	8.10604	3.30275	4.65161	9.36494	6.04278	6.07307	7.37691	5.53925	6.6537	3.63041	3.03782	4.39761	2.78864	5.75779	5.93587	8.27205	3.10319	7.63677	4.40877	6.86475	4.55952	2.95355	4.44293	6.8731	3.54387	4.63039	6.32173	0.683367	1	1	0.972957	0.407821	0.950085	-0.073871
HexCer(d41:2)	0.699035	0.968856	0.880421	1.78289	1.02751	0.71763	2.00712	1.46641	1.62377	0.374183	2.41492	1.7856	0.630797	0.403811	0.872081	0.783443	1.04008	0.960947	1.59787	0.560016	1.4446	0.621196	0.985628	0.605776	1.08	0.713439	1.89435	0.860982	0.905064	1.93746	0.58162	1	1	0.97257	0.351356	0.905739	-0.142833
HexCer(d42:1)	14.9783	10.9506	19.983	20.2009	9.75717	14.0443	28.7705	23.5746	16.8267	24.6145	19.0002	22.531	19.6767	12.0235	10.4989	16.2083	15.6657	17.0582	31.5925	10.1897	20.8106	16.9972	22.1348	15.4118	7.3274	14.5825	15.4427	9.37424	14.4839	19.0487	0.509261	1	1	0.97257	0.553399	0.921091	-0.118584
HexCer(d42:2)	21.5276	15.4815	17.029	16.5906	12.7652	14.9872	32.097	21.2771	18.5796	30.5431	16.6452	19.1127	17.8127	11.754	13.1768	16.8093	17.6044	15.4953	23.4018	11.9296	18.9424	17.2106	16.9967	11.7429	13.7886	13.171	15.8057	11.9228	12.9295	26.9653	0.231482	1	1	0.845063	0.773228	0.875927	-0.191117
HexCer(d42:3)	2.23767	1.8392	1.80686	1.72037	1.7377	1.85844	3.22066	2.53036	1.86503	2.36845	2.4697	2.04629	1.71379	1.32286	1.60125	1.54118	1.62791	1.30931	2.11917	1.23507	2.00154	1.63376	1.87154	1.19538	1.6516	1.64463	1.64169	1.29783	1.62862	2.75872	0.0397329	1	1	0.658381	1.32146	0.829238	-0.270142
HexCer(d43:1)	0.459761	0.384831	0.118009	0.446648	0.136902	0.373846	0.557808	0.255412	0.556884	0.760446	0.544937	0.23366	0.215263	0.152624	0.147262	0.276097	0.136518	0.175216	0.409247	0.0605737	0.311347	0.204882	0.298435	0.272292	0.180983	0.146931	0.268465	0.117817	0.29626	0.517238	0.0713971	1	1	0.658381	1.33184	0.687145	-0.541315
HexCer(d43:2)	0.185623	0.266781	0.267473	0.365131	0.160341	0.185155	0.475064	0.380816	0.366747	0.323201	0.380325	0.170578	0.122129	0.0510179	0.310387	0.0686549	0.145752	0.160718	0.263551	0.108409	0.477302	0.21454	0.162454	0.164226	0.0438472	0.081449	0.179353	0.196216	0.160176	0.453433	0.100307	1	1	0.669371	1.12836	0.718087	-0.477769
HexCer(d44:1)	0.16646		0.182555	0.247612	0.0350579	0.151772	0.038089	0.174441	0.149467	0.126441	0.808589	0.120786	0.0851436	0.0763029	0.085577	0.105122	0.0900872	0.139098	0.216387		0.131929	0.294969	0.174405	0.153594	0.152113		0.0950591	0.0801123	0.115706	0.118575	0.569349	1	1	0.97257	0.531364
HexCer(t34:1)	2.18045	2.98926	1.80206	1.64135	2.46144	2.60508	2.27825	2.03093	1.55753	1.41167	3.36487	3.44634	1.30937	2.02328	1.16895	1.13021	0.890136	1.04484	2.99826	0.984159	1.97835	2.05734	3.40294	0.89182	0.235073	1.97785	1.89488	2.02886	2.86455	1.52701	0.161862	1	1	0.741172	1.34524	0.802777	-0.316929
HexCer(t42:1)	2.59085	1.75154	6.27713	8.69639	2.83784	3.60345	1.99411	3.09064	2.63538	2.02721	3.8041	4.95358	4.2817	2.38159	2.97244	2.26818	1.89055	2.56438	2.20133	2.02053	6.19364	4.02476	3.80815	3.76608	1.59229	4.15963	5.75139	2.429	4.16379	0.963218	0.517735	1	1	0.97257	1.16353	0.886804	-0.173313
HexCer(t42:2)	2.25562	2.27772	6.29607	8.09901	2.29985	2.6208	1.63921	2.68613	2.69029	1.48618	4.50395	5.14061	2.792	0.966171	2.77758	0.47463	1.70075	2.19351	1.55047	2.85371	6.80287	3.77322	1.5991	3.9326	1.48316	4.57899	8.2329	3.20899	4.46665	1.46348	0.984792	1	1	0.995824	0.364947	0.995546	-0.00644021
LPC(15:0)	14.6651	13.0294	17.7666	18.379	16.3689	9.97463		15.4226	17.7345	12.6197	14.0409	13.0384	7.0813	11.1852	11.1758	6.75692	16.6445	15.6562	13.5662	15.5207	13.3198	8.49068	21.6586	12.1489	12.797	22.7149	16.1172	14.6963	9.06844	12.769	0.79171	1	1	0.985882	0.453944
LPC(15:1)	0.0488469	0.130283	0.162719	0.215819	0.223326	0.100189		0.0896254	0.163405	0.097039	0.179853	0.0737982	0.0865492	0.0874572	0.0725551		0.217669	0.108295	0.116554	0.12689	0.110853	0.0482572	0.254095		0.130962	0.270185	0.219849	0.143295	0.0370556	0.0660268	0.47861	1	1	0.97257	0.524265
LPC(16:0)	1204.83	1805.5	1763.43	1669.21	1464.49	1299.41		1566.07	1294.77	1512.33	2097.46	1283.59	1337.02	1369.13	1247.51	1209.48	1602.89	1501.07	1375.99	3310.93	1588.78	1261.27	1872.69	1447.4	1486.85	2118.3	1657.54	1258.96	1294.31	1559.07	0.358861	1	1	0.95531	0.930054
LPC(16:1)	38.0016	53.6389	69.6142	58.7856	34.2782	45.5232		45.9174	35.7092	40.4215	125.702	27.0656	32.717	26.5244	33.7109	19.5386	51.5105	43.8969	34.0718	172.992	41.4307	31.881	42.4496	45.889	37.8466	86.8082	48.8605	31.7153	45.4211	31.392	0.776569	1	1	0.985882	0.275863
LPC(16:2)	0.289947	0.360251	0.266155	0.627404	0.307191	0.213972		0.501168	0.413261	0.183621	0.445633	0.315915	0.40224	0.594195	0.438206	0.151024	0.448761	0.350236	0.39357	0.64713	0.435729	0.400037	0.550707	0.15381	0.327983	0.589374	0.716235	0.446018	0.296389	0.256924	0.616809	1	1	0.97257	0.497545
LPC(17:0)	30.5059	51.0611	20.0441	36.8595	41.4978	27.238		42.0567	36.8689	30.7302	25.1484	31.1529	22.3651	30.5424	25.0631	18.0802	37.0427	33.6938	28.6951	42.1829	40.7099	20.934	38.6105	44.4832	40.0679	27.807	41.2162	33.6018	25.0611	44.1814	0.494754	1	1	0.97257	1.2701
LPC(17:1)	5.06726	7.22391	4.79275	6.61391	5.17865	4.94516		5.65833	6.17838	4.04721	7.28141	3.49155	3.06717	2.9668	3.91558	2.08999	6.00331	6.00664	3.95793	11.414	4.93221	2.81448	4.96794	4.69152	5.96005	6.86327	7.11492	3.77111	4.82783	5.8966	0.571425	1	1	0.97257	0.76805
LPC(18:0)	558.211	671.753	361.961	555.277	552.935	669.613		652.786	584.795	630.057	882.545	673.63	614.48	757.681	479.817	394.494	639.867	555.825	607.086	1460.23	784.812	613.613	717.873	840.348	558.711	476.903	671.828	478.094	690.729	627.425	0.43615	1	1	0.97257	1.05221
LPC(18:1)	536.535	904.233	677.741	651.264	557.026	657.99		715.108	634.392	704.773	853.056	525.265	642.812	404.179	469.032	459.664	669.024	560.254	644.923	1282.99	651.94	497.146	469.853	792.865	763.563	801.401	773.343	486.121	710.292	577.607	0.562488	1	1	0.97257	0.93243
LPC(18:2)	720.524	901.312	937.475	1043.81	1140.77	634.473		1706.5	1178.18	1130.96	1487.74	950.053	874.69	998.758	1018.35	728.152	1262.02	1107.2	1002.95	1968.11	1027.42	862.91	1581.46	1089.75	776.494	1129.29	1261.39	937.216	714.721	795.845	0.787845	1	1	0.985882	1.18312
LPC(18:3)	9.39342	3.77116	12.1683	8.3869	5.56574	8.24123		10.1707	6.58905	3.34623	16.2394	10.9239	4.50568	3.59881	6.2342	2.83041	5.64193	3.84221	3.03589	14.2674	8.49266	6.42367	5.95116	11.7259	7.76472	6.62723	17.5585	3.62969	4.54079	3.81075	0.635943	1	1	0.97257	0.296149
LPC(19:0)	2.04593	3.59479	1.53366	2.30979	7.82023	2.61886		5.62241	4.25435	3.17831	2.97662	3.36106	2.31023	3.53817	3.12926	1.46431	3.33483	3.31167	3.06347	3.29024	4.00135	2.29062	3.80335	9.67982	3.48436	1.88479	3.72281	4.26736	2.115	4.39544	0.81067	1	1	0.985882	0.923609
LPC(19:1)	1.06398	3.58098	2.12166	2.57267	2.82438	1.96848		3.7099	3.29384	1.77212	2.75553	2.16199	1.07874	1.70503	2.10651	1.06795	1.05731	2.30814	2.4072	2.96056	2.80224	1.61581	1.1445	2.69475	2.88343	2.46658	2.17451	2.73024	1.70955	3.42568	0.719476	1	1	0.97417	0.455379
LPC(19:2)	0.218533	0.539118	0.517239	0.605594	0.757079	0.578037		0.789002	0.929527	0.428953	1.09025	0.294833	0.455577	0.427488	0.22747	0.253723	0.412682	0.522034	0.417184	1.10218	0.395231	0.174003	0.537816	1.01584	0.624629	0.972857	0.755578	0.544473	0.357115	0.408843	0.960757	1	1	0.990032	0.562703
LPC(20:0)	6.20043	13.8152	4.25329	5.48408	22.0179	12.487		23.8013	15.6331	12.584	11.8064	9.98804	7.21607	7.68017	6.64713	4.6311	16.2061	13.245	15.0165	11.7118	25.0593	7.85788	5.58756	18.3451	10.4611	7.3077	16.4635	18.0471	10.0875	18.2152	0.409646	1	1	0.967994	2.01245
LPC(20:1)	8.70288	15.3441	14.8229	10.342	21.8815	9.49605		17.3844	10.8636	12.664	12.6311	13.1647	18.2009	12.5987	9.93709	10.8035	12.6064	6.43665	15.9591	13.4067	12.6102	13.7108	9.61033	17.9919	15.0193	14.3583	11.6751	13.5986	10.1399	16.3857	0.708385	1	1	0.97417	0.274736
LPC(20:2)	20.0908	19.1593	34.5953	22.6155	19.7907	15.5012		33.4798	23.184	18.8441	29.9553	19.6505	21.1436	20.2881	15.2813	10.6122	27.3404	21.8965	18.6507	37.4081	21.4737	19.3523	27.9788	27.4262	15.6238	39.7864	22.7756	21.0205	17.602	17.2183	0.795464	1	1	0.985882	0.78314
LPC(20:3)	250.903	218.491	500.446	284.686	155.633	297.415		261.103	204.384	278.163	417.299	237.073	248.482	188.82	144.523	119.217	252.462	187.986	256.034	566.557	247.058	209.449	281.056	276.514	151.313	518.731	291.247	189.95	313.913	193.278	0.866669	1	1	0.985882	0.185898
LPC(20:4)	502.439	961.473	420.475	545.903	454.375	608.787		639.16	404.531	720.433	681.972	633.093	630.848	878.329	425.565	577.616	551.511	440.911	509.99	987.444	711.191	603.711	629.281	590.466	810.086	386.767	602.753	383.974	594.589	648.754	0.924856	1	1	0.985882	0.108011
LPC(20:5)	43.1393	34.9231	20.3993	59.284	83.3606	54.2715		49.8472	41.3642	23.3679	90.7127	39.1648	46.5325	6.83978	45.1587	25.0285	30.6932	37.9943	23.6112	111.678	66.8336	25.0171	13.4036	185.884	48.0685	19.333	85.4755	76.5425	35.6602	98.0417	0.335775	1	1	0.935565	1.11669
LPC(21:0)			0.0285987	0.0662988	0.0856963	0.0374823			0.0147139		0.0330543	0.0313114	0.0142243	0.0600578	0.0252698		0.108572	0.0133036	0.07771			0.0275306	0.0552638		0.046694	0.0701009	0.0844677	0.060497	0.024031	0.0215641	0.250487	1	1	0.869074	0.979277
LPC(22:0)	0.436095	0.46771	0.135703	0.266645	0.529301	0.667997		0.653679	0.537533	0.455916	0.523785	0.618977	0.964582	0.848385	0.548936	0.817317	0.812807	0.469627	1.19279	0.348115	0.606783	0.803523	0.481565	0.766409	0.747375	0.390857	0.506469	0.516157	0.29149	0.395449	0.460314	1	1	0.97257	0.945167
LPC(22:1)	0.46573	0.612074	0.253778	0.564594	3.96296	0.361455		0.911325	0.518799	0.5197	0.860235	0.450628	0.984227	0.324627	0.558328	0.516158	0.490312	0.989903	0.80192	0.410714	0.733805	0.525939	0.377604	1.70641	0.941643	0.370181	0.446383	1.18589	0.370852	2.85179	0.903042	1	1	0.985882	0.192283
LPC(22:2)	0.268849	0.404415	0.098206	0.237481	0.216045	0.214071		0.313513	0.299215	0.42722	0.475391	0.234763	0.384533	0.212866	0.170203	0.162658	0.373375	0.206588	0.306646	0.315478	0.372809	0.242643	0.328024	0.241191	0.292565	0.217362	0.207944	0.271602	0.248099	0.282267	0.73283	1	1	0.974468	0.574675
LPC(22:3)	0.708055	1.22342	0.125639	0.393858	0.436609	0.492672		0.818462	0.750996	0.914966	1.08207	0.424858	0.705533	0.440488	0.340898	0.401739	0.554182	0.45315	0.744757	1.02898	0.389131	0.567689	0.568861	0.306655	0.783068	0.184315	0.48947	0.418346	0.766078	0.503238	0.379148	1	1	0.964157	0.561952
LPC(22:4)	21.7295	20.2231	17.9632	12.7978	6.6442	13.3616		12.3423	13.2111	21.1617	33.2417	15.1985	13.2429	20.0054	7.59794	11.0985	14.5773	13.9418	21.8457	36.5498	20.5235	13.1318	16.7366	9.87229	15.5928	16.2009	11.5471	8.29217	17.4774	11.6631	0.875373	1	1	0.985882	0.104359
LPC(22:5)	65.212	65.1885	32.061	56.5075	49.7072	47.2512		86.116	78.0142	71.3762	127.384	49.4225	55.736	33.8069	42.0921	38.752	64.5676	64.1755	65.4857	134.878	90.6136	50.975	56.5834	69.3283	56.7704	33.0505	65.1282	59.8338	47.903	74.8606	0.706292	1	1	0.97417	1.226
LPC(22:6)	100.605	178.243	82.0169	108.243	164.555	91.9128		152.629	219.259	124.582	143.645	104.031	156.851	92.4437	144.497	115.756	116.912	178.258	93.6668	174.345	150.54	91.8945	111.912	221.146	138.959	101.787	140.09	150.734	86.1941	204.35	0.726101	1	1	0.974468	0.729988
LPC(23:0)	0.0739852	0.11762	0.0581989	0.117361	0.122637	0.0837138		0.0527124	0.0607857		0.113567	0.0702972	0.10448	0.121157	0.128914	0.0678368	0.167041	0.106946	0.241905	0.0697053	0.079415	0.137771	0.0769741	0.147384	0.0598541	0.0631252	0.0908958	0.107911	0.058767	0.101135	0.482769	1	1	0.97257	0.417872
LPC(24:0)	0.705448	0.832754	0.51665	0.707297	0.731424	0.838947		0.695821	0.634821	0.644812	0.830632	0.785366	1.57236	1.10836	0.841118	1.26459	1.1133	0.832128	1.49938	0.880592	0.761881	1.25258	0.818808	1.04503	0.868341	0.758915	0.704702	0.756604	0.450463	0.571446	0.387406	1	1	0.965801	0.605294
LPC(24:1)	0.369799	0.545694	0.270687	0.386058	0.810673	0.362339		0.394872	0.297847	0.450749	0.460685	0.410063	0.581186	0.348696	0.488001	0.347308	0.444185	0.483313	0.667912	0.438117	0.498226	0.485014	0.30153	0.711183	0.583762	0.34817	0.339143	0.74813	0.313795	1.01268	0.254983	1	1	0.875576	1.05692
LPC(24:2)	0.025671	0.0588395	0.0226589	0.0586904	0.0918487	0.0144799		0.108298	0.0385021	0.0840453	0.0536612	0.0860191	0.0399489	0.0766915	0.0578927	0.0340373	0.0700832	0.0675231	0.0890409	0.0466088	0.0558498	0.0773386	0.086707	0.0869439	0.050154	0.0268215	0.0254452	0.0970956	0.0185792	0.0623198	0.900793	1	1	0.985882	0.884619
LPC(24:4)	0.375479	0.360145	0.410172	0.225821	0.131428	0.17143		0.240023	0.347631	0.492232	0.571586	0.291704	0.311808	0.340092	0.191933	0.30172	0.282905	0.308078	0.458795	0.38852	0.320557	0.353677	0.20651	0.159285	0.306074	0.395772	0.18657	0.177193	0.18834	0.107194	0.320375	1	1	0.92492	0.901165
LPC(24:5)	1.50428	0.824856	1.23886	1.61263	0.949475	0.473276		0.94803	2.44044	1.10234	2.67663	0.78419	1.08416	0.511625	0.877539	0.547455	0.88323	1.42672	1.09228	2.46832	1.25231	0.973804	0.707071	0.978708	0.705071	1.22793	1.19597	0.825286	0.554188	0.779936	0.419764	1	1	0.971556	0.70152
LPC(24:6)	2.44019	1.52018	1.58541	1.59672	0.67747	1.29713		0.747551	1.4335	1.21321	4.32158	0.889803	1.48089	0.464945	0.75618	0.342954	0.942204	1.07684	1.47051	3.57395	1.853	1.15617	0.82977	1.39825	1.06438	1.30873	1.1856	1.13754	1.34668	1.02535	0.652041	1	1	0.97257	0.470858
LPC(25:0)	0.0364819	0.0892861	0.0403595	0.0432819	0.0548054	0.0626073		0.0184191	0.0347037	0.0474066	0.0586953	0.0446324	0.0631216	0.0482696	0.0558992	0.0338763	0.0711169	0.0584303	0.0925216	0.0322242	0.0504544	0.0729992	0.0310895	0.0640205	0.0677875	0.0493073	0.0465986	0.0670643	0.0219666	0.0442275	0.582063	1	1	0.97257	0.430515
LPC(26:0)	0.196414	0.332206	0.15843	0.206931	0.222615	0.193939		0.196142	0.143388	0.165352	0.155682	0.166991	0.277002	0.230322	0.174892	0.284465	0.271424	0.197181	0.365448	0.204216	0.194805	0.224406	0.221098	0.256639	0.322902	0.229771	0.179756	0.178516	0.0886497	0.146601	0.319308	1	1	0.92492	0.804192
LPC(26:1)	0.0817939	0.222708	0.0709232	0.136356	0.162467	0.0908042		0.10943	0.087741	0.0841142	0.138681	0.103405	0.160792	0.110386	0.143301	0.0826985	0.133533	0.176394	0.193314	0.18374	0.188429	0.175601	0.100517	0.133117	0.180202	0.0614928	0.0963525	0.152987	0.0833755	0.169381	0.246765	1	1	0.866301	0.932335
LPC(26:4)	0.0177033	0.0292492	0.0174046	0.00640501		0.00739174				0.0118882	0.0444069		0.0158975	0.0217842	0.0139127	0.0137422	0.0481554	0.00712751	0.0205345		0.0322019	0.0151035	0.029762	0.0110556	0.0173991	0.0151739	0.00646738			0.0159054	0.876369	1	1	0.985882	0.281536
LPC(O-14:0)	1.1739	1.92941	0.230346	0.337701	3.0489	0.89591	4.08335	5.20322	2.6333	3.54496	1.43656	2.26258	0.666096	0.387115	0.937822	0.441982	0.755249	1.63204	0.955545	0.932089	1.79228	0.733887	0.428048	4.96584	2.77141	0.567953	2.1766	2.33181	0.52478	2.11445	0.460828	1	1	0.97257	1.25178	0.80372	-0.315235
LPC(O-15:0)	3.18675	4.06798	0.410858	0.923295	3.61531	1.1612	7.07476	4.9835	4.09236	6.75225	2.66817	6.06265	1.26091	1.06085	1.76039	1.33923	1.02612	4.03168	2.05557	1.37204	3.59217	0.390732	1.39315	8.04536	3.59024	1.14328	6.01999	2.49756	0.778597	1.50298	0.394895	1	1	0.965801	0.810122	0.790092	-0.339907
LPC(O-15:1)		2.3219		0.0438093	3.05875	0.0718748	0.892066	1.8985	0.604863	0.159821	0.227894	0.0621932	0.285598	0.0736346	0.225984	0.0197712	0.0985035	0.308262	0.148482	0.0142228	0.278984	0.266006	0.0414184	1.96181	0.688902		0.34422	1.35904	0.0750666	0.98967	0.371953	1	1	0.959867	0.556491
LPC(O-16:0)	330.123	273.328	51.351	40.0182	367.731	119.311	765.301	717.539	324.248	922.548	320.784	600.114	217.022	106.265	102.628	132.145	131.36	253.353	201.923	213.595	393.98	290.464	83.869	310.453	303.81	97.9163	296.181	209.22	146.027	269.081	0.107535	1	1	0.679232	1.15467	0.633925	-0.657615
LPC(O-17:0)	11.4034	12.1009	1.80457	1.54227	10.7888	4.27114	25.7674	21.1028	10.8149	27.932	6.63778	19.0696	5.84118	2.94364	3.87171	4.71892	6.57733	9.59786	7.49111	6.45295	14.1355	5.52583	2.70279	12.2127	11.9641	3.43218	12.3792	8.38877	4.95375	9.8617	0.225701	1	1	0.845063	1.08918	0.725741	-0.462473
LPC(O-17:1)	0.790696	1.10035	0.0336442	0.0982211	1.2054	0.381104	1.88743	1.11284	0.950747	1.52819	0.510549	2.34424	0.463323	0.135978	0.227753	0.28782	0.167081	1.25189	0.247104	0.59753	0.628976	0.314794	0.0912033	3.04441	0.819304	0.239568	0.981033	0.566622	0.409337	1.00487	0.590593	1	1	0.97257	0.571094	0.834076	-0.261749
LPC(O-18:0)	172.63	165.929	39.5162	22.261	172.117	64.4687	440.232	345.206	206.767	616.216	135.437	273.073	110.078	51.7402	54.336	74.9754	93.6004	136.824	157.155	108.018	227.528	111.214	38.6878	149.971	189.879	67.5294	190.607	99.0532	95.7797	139.005	0.162029	1	1	0.741172	1.06662	0.65499	-0.610454
LPC(O-18:1)	237.828	203.493	38.4386	31.7474	354.869	92.4371	584.816	706.572	231.674	871.568	172.142	399.97	250.837	83.0634	73.8451	130.34	123.391	203.571	202.812	150.341	347.965	241.458	56.4832	236.154	275.804	78.4408	232.435	165.948	136.797	233.951	0.158756	1	1	0.741172	1.19222	0.649826	-0.621875
LPC(O-18:2)	3.46319	2.44228	0.443211	0.528289	5.09809	0.787093	8.57764	13.7235	3.122	8.42032	2.71742	7.14586	3.84874	2.11502	1.21205	1.30386	2.01355	2.95685	2.18426	1.8226	5.45749	5.10584	1.57007	4.41078	3.18847	1.134	2.46044	2.94129	1.39574	3.41239	0.166719	1	1	0.744299	1.30003	0.64982	-0.621887
LPC(O-19:0)	1.16298	1.79459	0.166187	0.136921	1.17077	0.402742	2.76056	2.84067	1.23942	3.41213	0.511025	1.35101	0.543681	0.210398	0.368022	0.334017	0.751015	0.883204	0.782603	0.476849	1.26309	0.548812	0.166161	1.58967	1.44827	0.303601	1.50089	0.781513	0.433743	1.04086	0.214077	1	1	0.831909	1.16561	0.680882	-0.554522
LPC(O-19:1)	0.861506	1.35736	0.135039	0.0992085	1.25059	0.334842	2.71702	2.36497	1.43572	2.7276	0.506103	1.24578	0.457112	0.171566	0.107286	0.459872	0.362667	0.79562	0.680513	0.23508	1.37126	0.533981	0.16172	0.996955	1.1293	0.0167968	0.942334	0.686298	0.102744	0.990842	0.126907	1	1	0.693073	1.12487	0.600188	-0.736514
LPC(O-20:0)	24.5432	21.4785	5.05595	2.55433	22.8582	8.09181	52.4137	58.5903	25.1119	87.515	13.7577	26.651	16.3937	4.98102	6.14702	10.74	13.4725	17.6234	20.8058	10.3504	24.3167	14.2769	3.31295	16.5612	23.6365	8.51211	22.3801	13.5366	10.9412	15.9602	0.135508	1	1	0.702421	1.16306	0.601969	-0.732239
LPC(O-20:1)	31.7177	28.2493	4.5505	2.60489	35.6718	10.7432	60.4079	75.9588	31.977	94.6946	19.7687	31.2398	20.6334	6.5937	7.23073	18.1116	12.2998	17.1834	20.199	10.757	34.2059	25.3579	4.3241	22.0164	34.8814	9.30215	22.8048	17.4626	12.2358	24.7407	0.128598	1	1	0.693073	1.21324	0.618737	-0.692602
LPC(O-20:2)	10.0599	7.46654	1.25573	0.885976	10.7945	2.55639	19.0604	36.4861	7.80423	29.9856	4.73849	13.0568	9.3013	5.2847	2.86512	4.86695	6.82246	7.20813	7.45494	3.39748	12.8765	10.5361	3.43042	9.45166	9.76961	2.21201	6.13485	6.46726	3.52389	8.18199	0.176115	1	1	0.754619	1.35015	0.63325	-0.659154
LPC(O-20:3)	1.24012	1.05603	0.0977119	0.0942796	2.2181	0.194048	2.35377	4.23113	1.36699	2.74209	0.562468	1.46702	1.42282	0.256967	0.141749	0.631868	0.649901	0.72048	0.463673	0.455423	2.47244	1.26952	0.170379	0.984826	1.67764	0.206306	0.872181	0.806007	0.403369	0.658521	0.189456	1	1	0.782085	1.28123	0.639874	-0.644141
LPC(O-21:1)	0.274015	0.543034	0.0515785	0.0393908	0.349782	0.114237	1.04997	1.08074	0.376583	0.971102	0.0945474	0.327981	0.208261	0.0426404	0.0294885	0.182707	0.0527785	0.255167	0.204992	0.0479429	0.449837	0.140199	0.0539932	0.286784	0.381599	0.0422787	0.376621	0.247461	0.109321	0.340972	0.141426	1	1	0.704012	1.19134	0.571304	-0.807669
LPC(O-21:2)	2.19876	1.10403	0.644431	0.568076	2.07468	1.08045	2.93887	3.86444	1.72165	3.3135	1.8962	1.63406	1.48295	0.902347	0.928595	0.960424	1.3994	1.14856	1	1.16123	1.71838	1.46294	0.732485	1.3191	1.2881	0.897764	1.67593	1.62586	1.09449	1.39794	0.0788197	1	1	0.658381	1.3344	0.716525	-0.480912
LPC(O-22:0)	17.7799	13.309	3.06349	1.83079	16.6439	5.42209	34.4183	49.3303	19.1521	50.7724	8.72699	18.2988	12.8594	4.00006	4.06722	7.44092	10.8154	11.2183	13.1781	6.29365	17.167	11.1088	2.56691	11.3284	13.9926	5.42563	13.6402	9.29249	6.45158	10.5912	0.102372	1	1	0.669371	1.29741	0.579614	-0.786835
LPC(O-22:1)	38.7711	42.4809	6.06594	3.75636	49.371	11.8769	84.9276	100.79	37.0353	128.42	16.7475	38.1256	27.6901	9.11571	9.99589	23.9081	17.2595	24.3206	28.582	14.2078	42.8902	26.8801	5.53135	27.7554	52.9431	12.3785	28.6358	26.0188	15.3083	35.5717	0.160114	1	1	0.741172	1.17165	0.631544	-0.663045
LPC(O-22:2)	12.0829	9.94113	1.60506	1.0542	13.5467	3.15793	23.5614	52.0346	11.1653	39.1016	5.96158	13.6176	11.1373	6.40769	3.68669	7.06626	9.33407	8.39609	8.77913	4.81899	15.7517	12.8349	3.86467	11.5081	13.4347	3.05561	8.10366	8.38665	3.87162	9.24402	0.18402	1	1	0.770582	1.39841	0.617366	-0.695802
LPC(O-22:3)	1.7667	1.2815	0.193349	0.0713709	1.72131	0.337963	2.05277	5.16778	1.1737	3.24944	0.740789	1.15603	0.844787	0.37276	0.159086	0.817411	0.838228	0.909684	0.746639	0.782522	1.39442	1.53667	0.164458	1.38417	1.37079	0.212026	1.10135	0.739051	0.645694	0.826474	0.233409	1	1	0.845063	1.48086	0.663875	-0.591016
LPC(O-24:0)	12.022	9.03004	2.71549	1.92994	10.8913	3.72223	23.6633	30.5997	13.1733	29.0147	5.93728	12.6725	9.32431	3.18494	2.46495	6.31836	6.96681	7.97708	8.73445	4.38933	12.7372	8.61385	2.56766	7.52171	8.84085	3.21794	9.03904	7.24221	4.48985	7.53889	0.109785	1	1	0.679232	1.29759	0.623409	-0.681749
LPC(O-24:1)	56.9751	43.6119	6.69596	4.65976	50.7904	16.3228	111.794	150.539	50.1648	151.535	20.9555	48.902	37.5953	10.8948	12.2244	31.6008	28.0664	29.0905	35.0415	16.1507	54.883	37.215	7.30638	29.7914	55.6057	15.4057	35.5132	29.6343	19.2908	45.0696	0.140635	1	1	0.704012	1.28446	0.607068	-0.720069
LPC(O-24:2)	29.1487	19.3561	2.93445	2.40956	25.6849	7.26525	51.7445	113.551	22.7919	80.0414	11.0258	27.4283	25.629	13.0055	7.42936	14.1454	21.2341	17.9901	19.3532	9.74225	29.9934	31.0027	7.8491	22.6735	25.2371	6.38882	16.0332	16.2271	7.66738	20.7681	0.17938	1	1	0.759001	1.40587	0.606003	-0.722603
LPC(O-24:3)	2.87177	1.52519	0.280005	0.143951	1.66204	0.711155	3.37726	5.99824	1.46123	4.8254	0.831932	1.21691	1.83573	0.624646	0.36806	1.09496	1.02186	0.860723	1.18105	0.675394	1.65037	1.86428	0.282236	1.42075	1.817	0.625577	1.38651	1.00178	0.988012	1.015	0.135049	1	1	0.702421	1.35036	0.608848	-0.715846
LPC(O-24:4)	2.16716	1.43405	0.0928077	0.0819009	1.11706	0.741808	2.79957	4.78813	1.54885	5.749	1.46079	1.60603	1.20901	0.574826	0.251053	0.870925	0.684481	0.809046	0.931719	0.704547	1.61395	2.34631	0.256892	1.01112	1.7419	0.224957	0.72864	0.695048	0.614658	1.20556	0.113763	1	1	0.68594	1.22511	0.563568	-0.82734
LPC(O-26:1)	3.61266	2.9806	0.624007	0.411133	3.13784	0.864814	7.71646	10.7904	4.28453	8.47359	1.60342	3.32391	3.32271	0.715682	0.580005	2.01414	2.47572	2.37833	2.54985	1.07755	3.66295	2.64873	0.625098	1.75624	3.39209	1.0479	1.61911	1.60948	1.19677	3.55472	0.123883	1	1	0.693073	1.30552	0.602739	-0.730395
LPC(O-26:2)	2.72246	1.68896	0.123631	0.10398	1.7494	0.391711	3.86241	9.62752	1.95117	5.23393	0.690031	1.6171	1.44536	1.1166	0.447677	0.942281	1.72802	1.75688	1.31256	0.571223	1.58576	2.48485	0.680243	1.48856	1.56288	0.38767	0.658268	1.30279	0.312075	1.64479	0.169309	1	1	0.744299	1.40172	0.562031	-0.831278
LPC(O-26:4)	0.754727	0.658456	0.0200344	0.0186539	0.577531	0.155358	1.32545	1.9204	0.583535	2.01284	0.24913	0.447987	0.531416	0.160976	0.0937711	0.29459	0.269622	0.379968	0.418282	0.307058	0.551104	0.589987	0.0652645	0.38386	0.862847	0.0740247	0.175911	0.281901	0.205536	0.498259	0.130235	1	1	0.693073	1.23508	0.563414	-0.827733
LPC(O+P-10:1)	0.026418	0.0727404	0.0413146	0.0111762	0.0834366	0.0183609		0.254674	0.072932	0.079416	0.0315552	0.115611	0.115518	0.0242906	0.0212796	0.00646793	0.0416951	0.0552978	0.0354731		0.0909407	0.0255783	0.0035755	0.0115405	0.0469407	0.0268874	0.10687	0.0869313	0.0111353	0.0384871	0.173031	1	1	0.752631	0.970102
LPC(O+P-12:0)	0.0744071	0.316811	0.0426428	0.0270356	0.277519	0.0611727		0.549433	0.242595	0.627993	0.126051	0.123509	0.0689398	0.107155	0.0515354	0.0614481	0.120375	0.238113	0.310141	0.192527	0.165495	0.0717082	0.0702024		0.276653	0.0926205	0.140036	0.17209	0.0681966	0.146161	0.471198	1	1	0.97257	1.11022
LPC(O+P-12:1)	0.0820711	0.0948328	0.0110704	0.0879522	0.108572	0.0824511		0.133631	0.141776	0.245486	0.151954	0.0493993	0.0651598	0.0528764	0.0847878	0.0486596	0.170856	0.057953	0.15009	0.299317	0.108992	0.0423704	0.0126686	0.0432165	0.120951	0.0207827	0.0977925	0.0659494	0.0426929	0.110473	0.789208	1	1	0.985882	0.638374
LPC(O+P-12:2)	0.0627938	0.152533	0.0135839	0.0214893	0.153941	0.0624041		0.197036	0.107314	0.138561	0.0857928	0.106226	0.0261128	0.0376882	0.0293869	0.0134217	0.0796171	0.0926314	0.0701233	0.0827159	0.162325	0.0356204	0.0256885	0.00851463	0.135413	0.0240463	0.17627	0.102645	0.0582029	0.102052	0.723612	1	1	0.974468	1.13994
LPC(O+P-13:0)	0.080717	0.161063	0.0295102	0.0354308	0.23545	0.0467834		0.327575	0.143765	0.358424	0.184365	0.101119	0.0785927	0.070388	0.0498921	0.0424347	0.101308	0.175724	0.144923	0.119949	0.174032	0.0835762	0.0434621	0.00993765	0.21476	0.0611471	0.211688	0.11469	0.0630875	0.135313	0.493952	1	1	0.97257	1.13082
LPC(O+P-14:0)	0.688627	1.94933	0.187839	0.355696	2.38234	1.02183		3.56332	1.78745	2.2414	1.7261	1.66159	0.483562	0.445068	1.01983	0.541742	0.755695	1.83692	1.20275	0.71094	1.57746	0.667489	0.592488	0.808679	2.15836	0.428848	2.1389	2.1207	0.565807	2.48761	0.633697	1	1	0.97257	1.14279
LPC(O+P-14:1)	0.456991	1.26873	0.0570366	0.315938	2.53577	1.09279		2.73241	0.933299	0.79277	1.0832	0.379505	0.469665	0.19343	0.564836	0.123356	0.5257	0.78856	0.620101	0.628034	0.872075	0.579069	0.249872	0.999564	1.05314	0.150849	1.77479	1.4942	0.538056	1.15974	0.554727	1	1	0.97257	0.975554
LPC(O+P-14:2)	0.361615	0.485354	0.22445	0.416946	0.43746	0.323414		0.517582	0.544886	0.489805	0.428125	0.282988	0.259449	0.299371	0.388963	0.251342	0.490234	0.614196	0.420944	0.291467	0.34637	0.438979	0.400718	0.154812	0.377104	0.664883	0.245372	0.52344	0.374528	0.490127	0.731389	1	1	0.974468	0.900547
LPC(O+P-15:0)	1.43895	4.01658	0.331103	0.613365	3.30164	1.56905		4.97171	2.78941	4.10585	2.8122	3.95384	1.03937	0.481069	2.17724	1.07018	1.22295	3.61618	1.74482	2.14234	2.81763	1.30002	1.14977	7.39758	2.39406	0.407991	4.05402	1.81185	0.983339	3.05514	0.927797	1	1	0.985882	1.07758
LPC(O+P-15:1)	1.95584	4.37351	0.0759237	0.90732	4.64425	3.86927		6.70064	2.05025	3.17443	3.85032	1.64518	0.991382	0.394222	1.35816	0.621934	1.83528	2.09327	2.10767	2.90327	3.27084	2.10585	1.10265	4.59477	2.26785	0.300832	6.83392	2.64322	1.26699	3.21658	0.889271	1	1	0.985882	1.31826
LPC(O+P-16:0)	133.267	225.432	31.6974	31.6007	230.892	94.5451		414.704	140.361	405.588	178.076	324.14	133.221	77.3573	82.9266	104.39	106.182	203.138	150.654	221.387	258.887	173.815	67.4281	195.795	195.613	70.1725	188.432	136.776	118.008	233.443	0.648319	1	1	0.97257	1.33509
LPC(O+P-16:1)	164.739	276.669	29.1479	48.0674	303.344	171.911		881.427	154.577	482.083	322.41	267.72	183.053	150.218	135.892	136.243	226.421	186.643	213.453	394.179	353.624	262.633	95.2517	334.841	211.623	77.6336	289.625	156.138	138.086	364.488	0.688505	1	1	0.97417	1.65243
LPC(O+P-16:2)	2.23071	4.80041	1.46004	1.58933	2.98275	2.79526		5.12915	0.589299	4.37624	4.02112	2.7502	2.42514	1.3064	1.86398	0.877928	2.29635	3.01378	1.91768	5.12597	2.97957	1.77985	1.96443	3.98576	1.84524	1.97332	4.27045	2.55229	1.46282	3.23431	0.805503	1	1	0.985882	0.964805
LPC(O+P-17:0)	3.84586	9.02381	0.229591	0.792344	7.60692	2.82133		16.2386	4.9774	13.0335	4.39149	9.15507	2.56999	1.57367	3.09209	2.04789	3.10348	5.02259	3.04318	5.10556	6.48279	2.84109	1.32461	9.16148	6.7002	1.125	8.04996	3.98646	2.42386	7.16893	0.425355	1	1	0.97257	1.20222
LPC(O+P-17:1)	13.6002	27.8644	1.25614	4.76666	23.6881	15.3551		65.2722	16.8287	34.9298	25.3697	21.0857	8.22491	6.59321	12.2881	9.2366	18.7699	18.8556	16.6476	26.218	25.8908	12.2011	7.70396	31.2509	19.8148	3.7489	34.7654	15.0027	8.74104	29.2254	0.802536	1	1	0.985882	1.69115
LPC(O+P-17:2)	0.646302	0.0630485	0.0482129	0.227946	0.896195	0.828018		1.62827	0.595463	0.623404	0.614074	0.593796	0.294969	0.0145633	0.447244	0.217257	0.687312	0.559654	0.276602	1.11855	0.60422	0.436533	0.166211	1.04387	0.405677	0.103297	1.4986	0.50785	0.123769	0.823649	0.825864	1	1	0.985882	1.69994
LPC(O+P-18:0)	49.8911	84.431	11.1272	8.1713	71.8152	33.8606		159.739	63.4972	183.58	53.6718	91.5429	39.0258	20.7517	25.4581	39.3082	48.2317	68.7477	69.9402	71.7405	94.7142	47.5888	15.6743	74.2614	75.8394	25.6352	78.5761	39.9837	41.3993	80.6402	0.703452	1	1	0.97417	1.48947
LPC(O+P-18:1)	136.265	218.098	27.1335	34.0624	296.48	112.733		625.507	165.49	520.363	201.318	280.235	173.601	91.9549	81.8544	138.031	149.065	199.996	214.906	234.674	313.363	216.704	64.4173	261.079	226.545	66.7353	237.023	144.746	133.701	301.845	0.721768	1	1	0.974468	1.63175
LPC(O+P-18:2)	33.7494	55.7792	7.11752	10.441	90.537	35.2551		210.834	39.9777	110.052	85.1943	73.3641	55.0331	33.5184	21.9533	34.4753	52.6448	44.9604	55.0804	82.0421	92.0636	75.6576	23.7375	73.5321	52.3817	17.0107	69.2748	45.8414	37.6549	79.7403	0.703647	1	1	0.97417	1.66425
LPC(O+P-18:3)	0.860657	1.47337	0.446324	1.12657	3.00703	0.814853		8.1091	1.07845	3.4344	2.79173	3.03479	2.04867	2.258	0.93025	1.044	2.47104	1.64595	1.91266	3.00136	3.31727	3.10671	1.34514	3.61362	1.51677	0.773344	2.58679	2.16545	1.2331	2.32623	0.853421	1	1	0.985882	1.68855
LPC(O+P-19:1)	0.606017	2.09217	0.0619019	0.0945655	1.75582	0.45865		3.5387	0.832525	2.13693	0.829766	1.31429	0.393804	0.377564	0.430341	0.633477	0.85962	0.913736	0.723671	0.79959	1.45231	0.587218	0.23255	1.49931	1.06968	0.116598	1.21262	0.951173	0.502625	1.34084	0.480669	1	1	0.97257	1.27739
LPC(O+P-19:2)	0.320426	0.739631	0.0526901	0.0633313	0.742002	0.305079		2.07147	0.524985	0.929972	0.899548	0.702523	0.306035	0.207141	0.205038	0.249582	0.559353	0.501612	0.534469	0.417281	0.895367	0.371385	0.162901	0.880407	0.669998	0.0480081	0.74593	0.575954	0.253324	0.776543	0.670892	1	1	0.972577	1.60044
LPC(O+P-20:0)	12.1009	19.0866	3.42911	2.40763	19.5057	7.92969		45.328	17.3622	47.3891	11.3076	18.924	12.3478	3.97915	5.91584	9.32954	11.7474	16.2369	19.5413	10.7019	23.5602	13.3939	3.18127	13.6745	18.0839	5.89649	18.8907	11.799	10.6904	16.6538	0.517454	1	1	0.97257	1.41611
LPC(O+P-20:1)	15.8807	29.1566	3.78255	3.34062	36.1322	11.1676		63.9218	19.4055	59.4984	14.7881	26.6913	18.4528	6.51462	8.33104	18.5618	14.2153	19.6303	23.5798	13.5636	38.8011	21.5575	4.82033	22.3081	32.9913	8.60654	24.677	18.9184	14.4742	29.6548	0.696728	1	1	0.97417	1.50711
LPC(O+P-20:2)	7.15017	10.5134	1.10772	1.29575	15.0281	4.25177		41.7966	7.62405	24.2525	7.65636	13.8186	8.58613	5.0387	4.0851	7.49583	8.4592	7.79733	10.0773	6.79301	19.3965	13.1485	3.45859	11.3747	11.1707	2.65148	9.4043	8.92932	5.62901	13.2209	0.60906	1	1	0.97257	1.62265
LPC(O+P-20:3)	1.70809	2.0386	0.428783	0.410859	5.03404	0.936248		13.5403	2.16861	5.7353	3.07715	4.21707	3.22859	1.66662	1.32579	1.84509	2.93642	2.05626	2.36006	2.07942	6.23078	4.69959	1.3209	3.03272	2.94761	0.632475	2.23379	2.66592	1.07015	3.37639	0.533988	1	1	0.97257	1.49945
LPC(O+P-21:0)	0.395992	0.606852	0.0675498	0.0516916	0.753172	0.245581		1.56079	0.797287	1.32567	0.243683	0.544766	0.295973	0.13354	0.136018	0.209288	0.462929	0.577744	0.633124	0.308404	0.83508	0.35106	0.112704	0.547236	0.606238	0.138909	0.831338	0.466205	0.232618	0.544014	0.697992	1	1	0.97417	1.62412
LPC(O+P-21:1)	0.225908	0.604173	0.0985345	0.072323	0.678789	0.0861723		1.36504	0.518415	0.652129	0.356191	0.370434	0.23037	0.0848009	0.14735	0.263332	0.300094	0.369008	0.302576	0.175403	0.252767	0.247101	0.0824697	0.397237	0.701446	0.0669725	0.483915	0.376468	0.175486	0.508204	0.461488	1	1	0.97257	1.27633
LPC(O+P-21:2)	0.812077	1.21287	0.29733	0.778218	1.36898	0.608522		2.11492	0.874051	2.74977	0.811568	0.80406	0.609824	0.421594	0.711648	0.583245	2.55988	1.42415	0.619749	2.87425	0.753671	0.863909	0.4364	1.18647	0.822342	0.534568	0.655161	0.392966	0.480899	1.2783	0.944715	1	1	0.986611	1.1447
LPC(O+P-22:0)	10.228	14.2404	2.76405	2.57028	16.6649	6.47845		39.0074	14.7297	34.8424	9.05443	15.3463	12.4554	3.80774	4.45804	8.94528	10.5276	13.1596	16.0761	7.34534	18.6317	12.1553	3.40397	9.97586	13.166	4.57873	14.6291	10.9013	7.76458	12.3377	0.453892	1	1	0.97257	1.41616
LPC(O+P-22:1)	21.9491	42.9676	4.28554	4.76973	47.9521	14.3274		83.7204	28.7683	81.3379	19.1366	29.8649	24.5322	8.03158	9.97579	25.0569	18.3357	27.1738	33.4494	15.7273	47.1546	29.1911	5.75431	24.653	47.1489	10.0002	30.3656	27.7693	16.1102	38.3886	0.631329	1	1	0.97257	1.40419
LPC(O+P-22:2)	12.3364	19.9707	3.68428	3.27767	25.6836	9.2688		59.7308	15.6722	46.483	14.4359	18.586	17.5016	5.90208	8.82512	14.1891	16.5269	15.5755	20.5923	18.3309	29.2776	23.6679	5.35663	17.4145	21.1946	5.54878	15.8878	16.2369	10.0084	19.7991	0.665935	1	1	0.97257	1.63194
LPC(O+P-22:3)	1.82608	2.05297	0.26124	0.254565	3.6616	1.15236		12.793	1.64244	5.86095	2.6352	3.26968	3.41455	1.38761	0.974905	1.97912	3.01017	1.61929	2.32495	1.84329	4.08302	4.80864	1.01707	2.40438	2.40739	0.595093	2.01671	2.05274	1.30865	2.23027	0.452682	1	1	0.97257	1.47564
LPC(O+P-22:4)	0.470437	0.307554	0.0787242	0.057538	0.50483	0.255983		1.5697	0.244615	0.801122	0.455568	0.347965	0.489615	0.195589	0.154546	0.308022	0.379106	0.242304	0.352802	0.420689	0.580355	0.852937	0.0978678	0.412009	0.445937	0.149706	0.326419	0.306863	0.325413	0.352555	0.639501	1	1	0.97257	1.64484
LPC(O+P-23:0)	0.379238	0.782735	0.149721	0.169952	0.852436	0.31211		1.84279	0.732992	1.36871	0.581562	0.681388	0.475541	0.231465	0.240543	0.351649	0.588227	0.710966	0.63496	0.57912	1.07266	0.545341	0.137148	0.597667	0.612826	0.214878	0.755051	0.729921	0.381603	0.567692	0.661388	1	1	0.97257	1.603
LPC(O+P-23:1)	0.44984	0.864876	0.110936	0.118004	0.845344	0.251047		1.81732	0.80094	1.29144	0.406149	0.535684	0.362109	0.181941	0.235656	0.305862	0.466728	0.557156	0.571117	0.248046	0.647244	0.495869	0.101499	0.367247	0.889951	0.163469	0.659259	0.582428	0.236942	0.763778	0.41483	1	1	0.971556	1.31115
LPC(O+P-23:2)	0.14441	0.222725	0.0274819	0.0324571	0.270598	0.0849438		0.625044	0.19094	0.456597	0.143413	0.176422	0.166353	0.068449	0.0866551	0.122243	0.165666	0.147212	0.163861	0.0968246	0.248075	0.243525	0.033512	0.216349	0.243306	0.0451868	0.200074	0.227503	0.0943873	0.199818	0.549154	1	1	0.97257	1.52042
LPC(O+P-24:0)	7.61321	9.03652	2.6633	2.92324	10.2091	4.76346		22.9052	10.7279	20.0548	6.51933	9.17588	7.9073	3.50356	3.45691	7.01748	8.51534	8.73015	11.3277	5.87986	12.8324	9.419	3.23694	6.04187	7.76807	3.2967	8.54968	8.3677	5.47986	7.96514	0.56067	1	1	0.97257	1.51311
LPC(O+P-24:1)	36.5876	53.2242	8.73479	8.15126	61.1752	23.5854		133.683	46.5211	122.501	27.9181	43.4293	41.4643	12.7001	14.3835	39.4269	32.953	38.0303	49.6467	23.6845	68.7759	48.8616	9.93297	31.7133	58.4265	17.2975	42.203	39.3212	27.8671	59.921	0.594321	1	1	0.97257	1.4878
LPC(O+P-24:2)	16.696	21.3306	3.17493	3.57806	28.8819	10.3197		89.9715	20.044	61.241	14.7607	24.2127	24.2919	11.3701	8.23567	17.7342	21.1791	19.7956	25.6193	10.4161	35.1573	33.4346	8.50222	19.5434	24.943	6.50553	17.6632	20.4438	11.5324	25.2047	0.53087	1	1	0.97257	1.54685
LPC(O+P-24:3)	3.06963	3.43106	0.599846	0.589455	4.97079	2.1317		18.3923	3.15778	10.7667	3.35806	4.19629	4.63958	2.10463	1.67386	3.19304	4.48822	3.23992	4.66523	2.25419	5.90341	7.10754	1.5076	3.94384	3.895	1.09854	2.98467	3.56428	1.99898	3.67728	0.489401	1	1	0.97257	1.53502
LPC(O+P-24:4)	1.19704	1.50122	0.138015	0.141084	1.39862	0.795374		3.70631	0.954282	3.38144	1.39971	0.868707	1.29081	0.653769	0.316726	0.916513	0.970594	0.843797	1.58872	0.759687	1.68152	1.99425	0.403491	1.02517	1.8236	0.243827	0.960645	0.807143	0.829296	0.608021	0.461022	1	1	0.97257	1.35734
LPC(O+P-25:0)	0.0919579	0.17267	0.0510363	0.05562	0.146901	0.0438863		0.352143	0.147417	0.187361	0.0972229	0.0856723	0.0907779	0.0570477	0.0669978	0.0673898	0.180836	0.117858	0.112113	0.112158	0.171034	0.115835	0.0511984	0.083242	0.136999	0.0423777	0.108572	0.106983	0.0707319	0.132622	0.675477	1	1	0.972957	1.55607
LPC(O+P-25:1)	0.151484	0.283931	0.042666	0.0502171	0.261381	0.0979158		0.660148	0.279429	0.38857	0.143109	0.180684	0.176957	0.0675864	0.0525723	0.134684	0.2215	0.23342	0.191189	0.0528084	0.266634	0.192493	0.0660311	0.124511	0.265936	0.0575216	0.201468	0.241974	0.105293	0.246011	0.559898	1	1	0.97257	1.48134
LPC(O+P-26:0)	0.133933	0.196968	0.049506	0.0354292	0.100824	0.0604401		0.409543	0.224328	0.229761	0.0969329	0.120431	0.152012	0.0522547	0.0384676	0.0938765	0.151234	0.176081	0.155213	0.0830904	0.164185	0.153122	0.0489461	0.0636637	0.117446	0.0483809	0.126563	0.146627	0.0542459	0.145863	0.502176	1	1	0.97257	1.3852
LPC(O+P-26:1)	2.41486	2.76465	0.642574	0.561517	2.71939	1.39087		8.21604	3.46568	5.98053	1.74562	2.09201	2.2399	0.906744	0.72691	2.34352	2.47441	2.66573	2.9718	1.46104	3.53087	2.81529	0.772808	1.61277	2.83492	1.11799	1.84968	2.26511	1.50611	3.28061	0.600346	1	1	0.97257	1.61309
LPC(O+P-26:2)	1.59096	1.71277	0.306667	0.273163	1.80731	0.660166		8.68131	2.15003	4.19068	1.09631	1.48096	1.78899	1.24763	0.562289	1.25776	2.39631	1.92455	1.86141	0.807323	2.26579	2.88668	1.02443	1.48233	1.789	0.44053	0.968311	1.55922	0.628333	1.96266	0.501719	1	1	0.97257	1.55047
LPC(O+P-26:3)	0.34484	0.255007	0.0484925	0.0415242	0.296702	0.133716		1.1906	0.372482	0.770983	0.210838	0.179757	0.308741	0.0938527	0.131183	0.228008	0.35806	0.337334	0.243732	0.110612	0.318141	0.505335	0.0960592	0.277721	0.308004	0.0703588	0.202153	0.262023	0.176415	0.141397	0.439386	1	1	0.97257	1.48834
LPC(O+P-26:4)	0.414578	0.543883	0.0724233	0.0776791	0.978395	0.335606		3.56131	0.515296	2.5816	0.462998	0.679053	0.731813	0.15273	0.194634	0.568251	0.404506	0.546081	0.753288	0.603043	0.985732	0.776087	0.0954381	0.580193	0.812946	0.244264	0.650455	0.529419	0.417519	1.86917	0.607883	1	1	0.97257	1.5344
LPC(O+P-26:5)	0.262895	0.290585	0.029119	0.039368	0.61116	0.114193		2.54745	0.246007	1.00503	0.171602	0.502263	0.385089	0.181375	0.0678712	0.276974	0.22612	0.359754	0.406585	0.0945859	0.6482	0.547735	0.0803313	0.438131	0.387792	0.0991902	0.230609	0.316936	0.164463	0.884016	0.535494	1	1	0.97257	1.5155
LPC(P-14:0)	0.619244	0.120022	0.0241957	0.206491	0.617603	0.80294	0.903066	1.29112	0.596847	0.640937	1.03309	0.377412	0.0495608	0.0423041	0.0361271	0.106106	0.427278	0.170132	0.321313	0.353931	0.508228	0.272229	0.139834	0.201157	0.152389	0.0923369	1.31592	0.37262	0.224884	0.111413	0.199314	1	1	0.803189	1.07599	0.647982	-0.625974
LPC(P-15:0)	1.53725	1.53628	0.118937	0.419243	2.48436	1.28374	3.70719	3.92361	2.50372	2.87341	1.87887	1.9844	0.526612	0.19164	0.418938	0.293524	1.23503	0.975357	0.934221	1.03626	1.33588	0.956985	0.531686	1.16086	0.881733	0.224854	2.71614	0.771635	0.516688	1.93787	0.0805639	1	1	0.658381	1.21403	0.610863	-0.711078
LPC(P-16:0)	404.047	298.207	53.6494	66.8633	479.111	219.189	1066.65	1489.08	358.627	1104.84	616.791	523.362	312.112	219.294	163.242	167.563	272.311	239.523	304.529	355.312	540.476	453.081	134.622	400.971	321.844	109.842	476.269	252.432	184.751	407.837	0.122849	1	1	0.690195	1.35569	0.62662	-0.674337
LPC(P-16:1)	1.79659	1.04579	0.531718	0.562718	1.83911	1.99869	5.39443	3.7096	2.80109	3.00213	2.20505	1.46985	0.685407	0.443522	0.619313	0.709247	1.20489	0.984421	1.77988	1.10152	2.03563	0.687594	0.925736	1.74249	1.36376	0.865324	3.01928	1.32552	0.758897	0.950787	0.161554	1	1	0.741172	1.13289	0.692225	-0.530688
LPC(P-17:0)	22.4668	28.6619	2.74769	5.94429	33.6036	19.1686	92.1329	95.6562	31.8365	71.1965	41.3168	34.907	9.72889	6.0942	16.9303	7.18169	23.8329	22.239	23.2671	26.4128	38.6376	9.95688	12.6436	36.6504	28.6747	5.72893	50.7931	22.2095	12.2954	32.2916	0.218915	1	1	0.839691	1.31775	0.688565	-0.538336
LPC(P-18:0)	97.7689	81.9406	13.6884	19.9221	126.565	48.3818	306.388	295.928	109.544	333.67	145.412	147.075	77.7121	66.728	37.8993	53.6531	73.6857	74.2736	109.48	97.8543	139.04	95.0108	39.6419	118.837	91.6909	28.221	142.952	69.0268	54.8051	123.191	0.17855	1	1	0.757966	1.23019	0.687073	-0.541465
LPC(P-18:1)	61.093	47.1586	8.67178	10.9097	99.6533	30.305	157.613	246.335	55.4112	179.182	89.483	93.1699	70.3139	35.5475	20.9372	32.8817	47.6534	44.8018	55.7299	65.4878	95.6204	78.4963	24.5562	71.7525	60.6698	18.1412	74.6746	45.4905	35.4976	66.645	0.177024	1	1	0.756122	1.38252	0.678479	-0.559625
LPC(P-18:2)	1.27561	0.859754	0.829269	0.378572	2.6243	0.583508	4.46903	8.7724	0.790057	4.19196	1.8215	3.84465	2.08862	1.83449	0.842331	0.582095	1.51971	0.917693	1.02108	1.1008	2.38041	2.09588	0.880988	1.90866	1.39799	0.911126	1.71859	1.34759	0.523878	1.58291	0.104294	1	1	0.675668	1.2765	0.564943	-0.823824
LPC(P-19:0)	0.126812	0.77476	0.0235736	0.036093	0.421194	0.167303	1.64753	0.662844	0.408539	0.663294	0.368125	0.431303	0.167463	0.149368	0.120814	0.261802	0.538131	0.226819	0.239687	0.178299	0.549308	0.161593	0.0755797	0.473595	0.282782		0.416562	0.321157	0.125589	0.301039	0.331057	1	1	0.935268	0.742736
LPC(P-19:1)	0.131792	0.558046	0.0508529	0.064303	0.695607	0.139268	1.25661	2.01565	0.473979	1.1018	0.496797	0.540952	0.294617	0.0694597	0.061343	0.244234	0.320187	0.305883	0.280943	0.172524	0.801114	0.212064	0.125411	0.596832	0.4581		0.389559	0.361089	0.122097	0.540017	0.259694	1	1	0.878891	1.3596
LPC(P-20:0)	4.2077	3.68489	0.643281	0.668572	5.54044	2.06423	11.7527	14.7065	4.07081	16.2438	3.57223	6.54303	4.09726	1.25717	1.53232	2.55963	2.96981	2.8965	4.02315	2.39219	5.5571	3.63201	0.640517	3.8584	4.41157	0.989703	4.21661	2.6802	2.7763	4.09948	0.117612	1	1	0.690195	1.24731	0.591961	-0.756425
LPC(P-20:1)	4.62992	3.80402	0.69694	0.612844	7.67152	2.31986	12.0292	17.7813	5.12367	15.455	6.02167	7.7466	5.01785	1.62499	2.19079	3.03071	3.25297	2.53804	3.7943	2.72645	8.07444	6.38987	1.18143	5.73577	4.52036	1.14253	4.3374	3.64638	2.53033	5.70141	0.131551	1	1	0.693073	1.29725	0.631994	-0.662017
LPC(P-20:2)	2.16225	1.7452	0.250562	0.321328	3.7158	0.688102	4.93387	13.3944	2.00865	7.84565	2.42383	4.26161	3.09578	1.69347	0.95367	1.57489	2.47689	1.5965	1.96222	2.17789	4.89921	3.8129	1.13971	3.52055	2.00713	0.352032	1.90894	1.92661	0.909678	2.67688	0.25543	1	1	0.875576	1.44415	0.665574	-0.587329
LPC(P-22:0)	2.85543	2.23488	0.390596	0.491404	3.45585	1.033	5.67896	8.65646	2.99166	10.2776	1.66189	3.73009	2.78123	0.87508	0.722369	1.41861	2.12024	1.95082	2.15556	0.994423	3.60835	2.96392	0.447087	2.174	2.69413	0.676095	2.47215	2.03918	1.40594	2.34508	0.141143	1	1	0.704012	1.233	0.615964	-0.699081
LPC(P-22:1)	8.74004	8.7648	1.49507	1.17745	13.358	3.55752	21.4799	31.4771	7.40399	32.699	5.67913	12.7722	8.70658	2.54909	3.69359	5.69715	6.3196	5.31224	8.1198	4.46173	12.2832	8.84535	1.6767	8.18036	9.84176	3.05828	7.12288	6.21693	4.40792	9.09369	0.140846	1	1	0.704012	1.25453	0.615319	-0.700593
LPC(P-22:2)	1.34466	1.08533	0.260645	0.185408	2.68025	0.615302	3.26946	15.3292	1.07474	6.07877	1.61708	3.63716	2.78049	1.29485	0.84664	0.998655	2.78903	1.0658	1.53533	1.34941	3.53754	3.59747	0.818031	2.76921	1.31282	0.587293	1.31824	1.21174	0.648761	1.30805	0.273914	1	1	0.878891	1.43773	0.590199	-0.760726
LPC(P-24:0)	5.724	5.36685	0.130947	0.452181	5.32285	1.33851	12.7034	17.8502	5.26098	15.3116	0.811698	4.68336	3.87965	0.278077	0.788747	0.82511	3.27118	0.91037	3.71132	0.264291	1.57599	1.32498	0.108227	3.7579	5.87893	0.80231	0.979077	0.980178	1.95173	4.59636	0.0476329	1	1	0.658381	1.31759	0.387194	-1.36887
LPC(P-24:1)	8.76865	7.03239	1.39591	0.943601	10.6475	3.15047	18.9441	30.1022	7.83383	29.8802	4.78452	12.2765	9.14381	2.49555	2.72351	5.88204	7.23022	5.15206	7.43477	3.40705	11.3788	9.94042	1.57654	7.2594	8.73355	2.61613	6.72038	5.6709	3.9441	8.56111	0.169107	1	1	0.744299	1.29204	0.636196	-0.652457
LPC(P-24:2)	4.21318	2.01713	0.563579	0.345865	4.67185	1.1529	7.00403	22.316	2.13981	13.5072	2.35293	5.54041	4.51063	2.3211	1.29602	2.11039	4.1563	2.401	4.27065	1.20927	5.26331	5.40721	1.22836	4.51005	3.1241	1.31008	2.81771	2.83617	1.32331	2.68626	0.227533	1	1	0.845063	1.43557	0.603821	-0.727807
LPC(P-24:3)	0.488947	0.279393	0.0626744	0.0608314	0.482575	0.256704	0.71201	1.59494	0.202203	1.34126	0.243339	0.40738	0.55951	0.122767	0.155003	0.473273	0.348843	0.255365	0.346764	0.19584	0.334944	0.774077	0.0365181	0.642647	0.481786	0.128198	0.373469	0.25386	0.249562	0.276427	0.355117	1	1	0.95531	1.40987	0.742025	-0.43046
LPE(15:0)		0.0470739	0.175864	0.0899889	0.111559	0.0133118		0.118854	0.014929	0.036961	0.0753373	0.06786	0.0263568	0.0288138	0.0203062	0.0189958	0.0677192	0.0419999	0.0250448	0.106708	0.0769874	0.0419343	0.0688857	0.0388214	0.0423591	0.19207	0.154444	0.0722433	0.0394026	0.0584943	0.743664	1	1	0.974468	0.583469
LPE(16:0)	10.8058	14.2838	43.2501	27.3441	19.3039	21.191	11.2201	20.2484	10.3027	12.219	29.1	14.4324	18.1092	12.1146	17.8759	13.3712	19.2773	11.5281	12.4743	27.966	24.4896	18.9633	15.9587	17.0504	13.9641	40.1478	27.2622	17.5646	22.7427	15.5956	0.717758	1	1	0.97417	0.266672	1.05875	0.0823576
LPE(16:1)	0.453503	0.496091	2.13355	0.711279	0.388067	0.666581	0.130814	0.45561	0.245152	0.297469	1.97045	0.281485	0.358386	0.296335	0.359236	0.159081	0.660167	0.287838	0.23947	1.78177	0.695591	0.363006	0.54303	0.315328	0.361325	2.46966	0.972209	0.437884	0.763934	0.219324	0.765707	1	1	0.98365	0.219415	1.11095	0.151792
LPE(17:0)	0.388493	0.531498	0.963175	0.898868	0.719862	0.599277	0.179067	0.727792	0.353545	0.394052	0.536671	0.520573	0.459308	0.484481	0.530924	0.288591	0.571166	0.37526	0.447846	0.398413	0.91449	0.422688	0.707933	0.549805	0.543355	0.834156	0.862192	0.615073	0.627356	0.411465	0.797149	1	1	0.985882	0.164199	1.03405	0.0483077
LPE(18:0)	9.34953	10.826	24.5614	19.9028	15.3456	18.832	11.743	15.009	9.03348	12.6709	24.7711	16.9367	16.7939	14.21	17.9282	10.2257	12.5663	9.03424	12.316	23.9846	24.2391	16.1706	15.8073	14.6639	10.0831	21.842	22.8453	13.1966	23.0006	11.0042	0.915782	1	1	0.985882	0.291925	1.01289	0.0184729
LPE(18:1)	6.62197	12.7281	18.7234	13.4732	16.3101	12.9817	11.7574	10.9074	5.98965	8.50252	14.7112	14.5042	14.3649	15.4534	12.0917	7.29392	10.5724	5.19695	10.8283	11.9057	15.7838	13.4165	12.4056	8.8603	12.3607	17.6476	18.0132	11.3225	20.2982	8.41574	0.822473	1	1	0.985882	0.755518	0.974622	-0.0370847
LPE(18:2)	7.59671	7.92329	22.5887	15.5251	18.7392	8.03525	7.77759	14.123	9.54862	9.32142	19.5415	11.8513	10.9119	18.1063	15.9329	7.02763	14.6493	9.32	12.2942	16.1963	16.3213	11.2419	21.0039	9.59798	7.46387	25.071	21.2193	12.6084	11.0669	5.6915	0.91234	1	1	0.985882	0.266002	1.01646	0.0235497
LPE(18:3)	0.453742	0.242352	1.00829	0.444166	0.338661	0.278452		0.320212	0.150745	0.150602	0.655679	0.655291	0.287015	0.345007	0.57543	0.111953	0.402171	0.173749	0.164707	0.461561	0.777262	0.405879	0.449662	0.310643	0.415079	0.712034	0.795581	0.314101	0.241776	0.167347	0.742017	1	1	0.974468	0.638087
LPE(20:1)	0.458845	1.24239	1.34179	0.791525	3.36696	1.79144	6.27497	1.67735	1.30698	1.13677	3.89326	4.50213	1.12588	2.21394	1.14723	0.648116	0.795711	0.936182	1.42186	2.57023	3.75489	1.98484	2.07331	2.42367	1.64502	2.09528	2.47895	2.2109	3.58255	3.14135	0.945077	1	1	0.986611	0.36369	0.98424	-0.0229181
LPE(20:2)	0.14901	0.657954	1.07656	0.609017	3.03119	1.01473	3.87145	1.18761	0.700682	0.752139	2.93907	3.6166	0.929487	1.62199	0.564122	0.43422	0.500971	0.604529	0.734463	1.91095	2.72978	1.60113	1.31641	1.85921	1.13651	1.85987	1.432	1.76237	2.08921	2.07572	0.901648	1	1	0.985882	0.224876	0.970325	-0.0434603
LPE(20:3)	0.923238	0.930901	3.46038	1.61836	0.928212	1.71082	0.888953	1.41688	0.425878	1.06892	1.92754	1.32069	1.47252	1.24758	0.931367	0.544516	1.46831	0.610979	1.20221	1.67425	1.56424	1.50967	1.11634	0.951778	0.612583	3.62582	1.92449	0.996758	2.08062	0.771184	0.926167	1	1	0.985882	0.238398	1.01882	0.0268982
LPE(20:4)	7.87366	12.257	15.9889	12.8487	10.5249	14.6713	10.3973	13.1061	5.68103	11.889	17.1984	14.156	14.1349	13.3921	13.3597	11.1588	12.8142	7.71698	10.6126	16.6151	18.093	13.7834	10.587	8.06027	11.3721	16.3329	16.8984	7.64174	17.6117	9.13201	0.959475	1	1	0.990032	0.15171	1.00507	0.00730128
LPE(20:5)	0.586818	0.312589	0.634272	1.04447	1.38173	0.982505	0.395863	0.778999	0.401656	0.331932	1.47982	0.606904	0.732434	0.156159	0.944794	0.331073	0.578474	0.400804	0.389113	1.18974	1.29335	0.621585	0.230153	1.5911	0.644874	0.632678	1.56169	1.10061	0.7752	1.01359	0.493537	1	1	0.97257	0.725859	1.14698	0.197837
LPE(22:4)	0.204291	0.173723	0.464157	0.122275	0.108721	0.157727	0.075957	0.238151	0.0630838	0.215392	0.609255	0.239043	0.262239	0.351013	0.200557	0.167427	0.261032	0.165135	0.212014	0.524715	0.370615	0.234379	0.385546	0.059997	0.0979068	0.465713	0.223522	0.0475662	0.466034	0.0761445	0.746952	1	1	0.975288	0.215181	1.07808	0.108467
LPE(22:5)	1.03108	0.865635	1.3294	1.19256	0.911413	1.09168	0.702372	1.3928	0.55491	0.848648	2.41118	0.803386	0.89179	0.585826	1.01938	0.643045	1.37902	0.65841	0.928089	2.45954	1.93505	1.03581	0.707889	0.717366	0.79904	1.43762	1.4649	0.843956	1.23875	0.80362	0.59992	1	1	0.97257	0.790227	1.09084	0.125442
LPE(22:6)	2.69764	4.65502	7.27999	7.19816	5.98318	7.48271	4.78845	6.19732	3.46725	3.26777	6.4955	3.58493	5.64951	2.97072	6.71019	4.36262	4.98618	4.15085	3.09148	5.97272	5.69416	5.66921	2.4814	7.01431	4.18479	8.717	8.14931	5.59277	5.24816	6.53084	0.717171	1	1	0.97417	0.244745	1.04357	0.0615333
LPE(O-16:0)	15.8375	18.1275	4.09211	2.95889	23.1567	8.52839	50.9485	23.5599	16.5568	36.3648	27.2698	28.7191	19.3807	11.2635	8.53892	9.08956	7.91985	17.8024	9.65204	23.8182	25.4766	29.1026	12.7711	31.6976	16.2605	8.15557	20.1161	14.7152	10.4251	27.9592	0.611319	1	1	0.97257	0.878034	0.897253	-0.156413
LPE(O-18:0)	9.7373	7.03322	2.27528	1.52078	12.1473	6.1217	31.8551	16.9587	12.3954	25.0245	10.6444	11.2543	11.6319	4.47742	4.90928	8.58838	5.26418	9.13265	7.31974	9.68483	13.5784	8.68167	5.11737	18.1972	11.4873	3.77597	16.3402	7.07409	6.63908	16.2637	0.5726	1	1	0.97257	1.13496	0.875932	-0.19111
LPE(O-18:1)	7.78337	7.50714	1.76625	1.50635	12.9297	3.73707	23.892	15.1052	5.29488	16.9558	8.32211	14.0707	12.7767	4.68934	3.22803	5.1308	4.35663	7.13218	5.2583	9.4522	11.5763	11.0145	4.08214	16.9947	10.2062	3.53295	9.86837	7.62255	5.90644	15.1357	0.680685	1	1	0.972957	1.0765	0.911907	-0.133042
LPE(O+P-14:1)	0.241213	0.354286	0.065374	0.116757	0.676498	0.473946	0.450148	0.975248	0.375205	0.251749	0.71549	0.25352	0.11819	0.178193	0.221915	0.0424773	0.274581	0.339498	0.196923	0.265283	0.43981	0.148733	0.131542	0.536429	0.372536	0.179455	0.69025	0.483612	0.627989	0.473739	0.832662	1	1	0.985882	1.33843	0.951557	-0.0716384
LPE(O+P-15:1)	0.958078	1.46074	0.255544	0.372886	2.38155	1.61348	1.99526	3.13772	1.04876	0.864531	2.34526	0.898764	0.42666	0.538481	0.749571	0.291676	0.814901	1.05061	0.62317	1.01515	1.57838	0.579227	0.612361	1.99019	1.04799	0.647763	2.46728	1.26925	1.81265	1.50463	0.673595	1	1	0.972957	1.21382	0.90854	-0.138377
LPE(O+P-16:1)	55.2969	73.942	16.7298	21.7543	98.5757	60.7025	238.027	134.916	42.7867	74.9485	107.102	96.7012	72.3121	59.2486	51.7279	44.5932	42.8899	57.4427	39.8198	75.7477	111.162	115.335	51.5485	95.9286	64.8923	28.4206	89.497	52.7742	96.7456	140.994	0.694923	1	1	0.97417	0.946946	0.919503	-0.121073
LPE(O+P-16:2)	0.42949	1.93778	0.08421	0.232713	1.44163	0.729925	1.68532	1.17157	0.672775	0.481403	0.853303	0.546344	0.372621	0.23022	0.714126	0.2483	0.423536	0.557979	0.350285	0.438809	0.807544	0.341286	0.446275	1.6754	0.753732	0.184502	1.06013	0.946335	0.628467	1.28417	0.597355	1	1	0.97257	0.479124	0.875971	-0.191045
LPE(O+P-17:1)	3.70884	6.46565	0.531847	1.27622	6.3237	4.83724	19.4419	9.13067	3.73878	4.91878	5.76094	5.97379	3.26958	1.92958	4.71056	2.18521	3.16992	3.82904	3.18529	4.46613	6.15042	3.3884	2.87225	8.41394	4.5293	1.20653	8.37371	3.9771	4.37728	8.27478	0.489065	1	1	0.97257	0.802927	0.833954	-0.26196
LPE(O+P-17:2)	0.24337	0.513325	0.00707846	0.0729057	0.596911	0.336755	0.315449	0.457064	0.191702	0.188943	0.318282	0.31592	0.196036	0.053201	0.231682	0.0936653	0.020894	0.289662	0.194525	0.169997	0.342653	0.168688	0.162395	0.727309	0.32367	0.0389672	0.432941	0.284635	0.259574	0.398381	0.890863	1	1	0.985882	0.712084	0.967646	-0.0474495
LPE(O+P-18:1)	41.4782	56.546	9.61808	12.2784	71.6279	39.4608	245.125	110.602	42.4789	65.8061	71.6474	68.5124	51.9059	34.74	40.7692	35.3661	37.9984	45.2828	40.3212	49.0414	73.4706	78.1538	31.7835	68.2337	53.7722	15.9065	76.5025	38.3714	64.5663	109.474	0.547568	1	1	0.97257	0.85832	0.850039	-0.234399
LPE(O+P-18:2)	25.5505	37.7517	5.14711	8.84187	63.0871	25.6489	132.724	82.1101	20.7409	41.0838	42.5633	50.2421	40.0216	22.4189	20.5525	22.1046	22.811	29.5846	21.2905	32.3375	47.3382	58.1644	20.0752	53.3267	40.1516	11.3046	43.8391	28.5802	36.8035	78.9652	0.620349	1	1	0.97257	1.00293	0.883898	-0.178049
LPE(O+P-18:3)	1.07832	1.59315	0.166156	0.415569	3.10719	0.806564	5.72819	5.78434	0.683642	1.58142	1.97935	2.68544	2.07254	2.05045	1.18783	0.741381	1.40676	1.34179	0.862867	1.51974	1.70654	3.28978	1.27473	2.86695	1.31885	0.387194	1.66169	1.52885	1.46048	3.13643	0.393849	1	1	0.965801	1.0244	0.792494	-0.335528
LPE(O+P-19:1)	0.241674	0.594241	0.0383924	0.0418173	0.561934	0.275777	0.998699	0.945305	0.316838	0.426424	0.441919	0.488821	0.313293	0.212459	0.453747	0.190448	0.222718	0.273517	0.221666	0.274112	0.373415	0.320995	0.129904	0.687687	0.363126	0.0347359	0.619337	0.315611	0.243384	0.64408	0.278863	1	1	0.884264	0.931741	0.773811	-0.369947
LPE(O+P-20:1)	2.80816	3.1537	0.971317	0.80404	5.30982	2.45126	12.015	10.627	2.78907	4.87373	3.99514	4.2456	3.89973	1.5184	2.56987	2.6546	2.74502	3.10105	2.75696	2.06307	5.0391	4.23857	1.5111	3.49744	2.85075	1.10666	3.90308	2.28168	4.35827	4.78657	0.267382	1	1	0.878891	1.16044	0.755965	-0.403608
LPE(O+P-20:2)	0.940614	1.56318	0.390916	0.360589	4.08332	0.834593	5.7124	5.04779	0.973757	2.0626	1.8554	1.92703	1.87206	0.853705	1.65198	1.29377	1.12751	1.22314	1.08546	0.938215	2.85583	3.32911	1.15923	2.66451	1.81169	0.724261	1.49235	1.3383	1.62762	3.88989	0.632725	1	1	0.97257	1.13349	0.881545	-0.181894
LPE(O+P-20:3)	0.358952	0.479484	0.0896447	0.0885068	0.921227	0.167992	1.60791	2.02062	0.339478	0.695411	0.550014	0.693842	0.649916	0.527213	0.36097	0.347502	0.497986	0.441978	0.339078	0.355931	0.793834	1.27401	0.458505	0.6401	0.397962	0.176702	0.412301	0.329567	0.461871	0.935205	0.480728	1	1	0.97257	1.29673	0.8232	-0.280685
LPE(O+P-22:1)	0.630952	0.645724	0.203536	0.170749	1.28573	0.589662	1.42491	2.73122	0.5729	1.31547	0.651644	1.08824	1.09464	0.415501	0.348401	0.687166	0.843685	0.694544	0.780812	0.344136	1.00392	1.13664	0.30944	0.660692	0.538837	0.268303	0.833104	0.615427	1.06631	0.957698	0.386452	1	1	0.965801	1.42895	0.815589	-0.294086
LPE(O+P-22:2)	0.57664	0.930694	0.241772	0.148656	1.81322	0.537091	2.84654	2.69503	0.535302	1.3963	0.735104	1.19772	0.97057	0.455569	0.533307	0.674711	0.819333	0.667975	0.72558	0.383091	1.30135	1.0798	0.361625	0.796597	0.772079	0.467269	0.953534	0.83998	0.828628	1.30328	0.298214	1	1	0.90239	1.14384	0.766953	-0.38279
LPE(O+P-22:3)	0.105745	0.269563	0.0294126	0.0230947	0.520687	0.126093	0.498064	1.16245	0.173805	0.379139	0.114492	0.356675	0.266364	0.211345	0.113194	0.155216	0.255689	0.214961	0.159995	0.130547	0.400279	0.487535	0.164848	0.190443	0.301023	0.0672166	0.183089	0.220572	0.105708	0.3993	0.457385	1	1	0.97257	1.41741	0.78996	-0.340149
LPE(O+P-24:1)	0.227805	0.356092	0.065556	0.0756832	0.46996	0.217493	0.680616	1.16089	0.165624	0.540296	0.141548	0.420008	0.387147	0.173089	0.141586	0.243767	0.238491	0.258245	0.346356	0.0988603	0.382791	0.429699	0.129457	0.237149	0.223727	0.0853217	0.201266	0.217857	0.314585	0.288153	0.212353	1	1	0.83149	1.26669	0.707533	-0.49913
LPE(O+P-24:2)	0.613724	0.741659	0.212656	0.172054	1.52212	0.505846	2.3543	2.87557	0.456504	1.4131	0.614867	1.2437	1.0571	0.512232	0.410713	0.726479	0.827696	0.616637	0.777216	0.395583	1.08487	1.14775	0.331807	0.720036	0.688805	0.438544	0.777587	0.618756	0.847827	1.08665	0.272161	1	1	0.878891	1.25163	0.753851	-0.407649
LPE(O+P-24:3)	0.12039	0.114592	0.0200749	0.0199312	0.295423	0.0853025	0.0865974	1.08734	0.0693874	0.29031	0.0856733	0.289446	0.226072	0.192699	0.0970059	0.045551	0.328275	0.131484	0.136919	0.0822213	0.296944	0.323447	0.109958	0.15471	0.128055	0.0649536	0.0605011	0.133545	0.052363	0.232225	0.469559	1	1	0.97257	1.37355	0.740575	-0.433282
LPE(P-15:0)	1.85077	1.06691	0.768485	0.710904	2.47616	1.64298	4.48296	3.23535	1.65427	1.72341	1.63719	1.80779	1.06945	0.768258	1.06528	0.520587	1.39119	2.67313	0.627655	3.20709	1.60159	0.772815	0.863451	3.12999	1.40743	1.33406	3.50365	1.69704	2.26019	1.97084	0.855958	1	1	0.985882	1.49621	1.03854	0.0545587
LPE(P-16:0)	306.362	204.929	70.668	67.2086	343.753	196.818	715.032	465.124	198.884	330.272	403.325	378.024	257.849	185.146	147.591	131.839	137.144	178.319	113.867	265.595	376.234	359.949	164.085	340.416	207.959	109.304	332.693	170.943	285.597	350.711	0.331242	1	1	0.935268	0.93844	0.825256	-0.277087
LPE(P-16:1)	1.87371	1.17703	0.17753	0.636581	2.78257	2.09747	4.04349	4.29849	1.05694	2.00208	1.52175	1.26855	0.84938	0.577093	1.14703	0.448385	0.592922	1.06328	0.428265	1.74152	1.39393	0.501183	0.671238	2.75984	1.28904	0.394543	3.86732	1.36175	1.10126	2.24956	0.358548	1	1	0.95531	1.09228	0.778686	-0.360887
LPE(P-17:0)	13.1058	12.4504	2.36045	3.56076	15.9095	8.74417	36.7807	19.7684	10.1602	14.8266	13.8404	29.0157	10.4807	7.0043	10.7275	5.72034	6.50183	10.1401	5.86969	11.8365	13.2193	10.2553	7.17672	21.4196	10.7752	3.93503	21.0086	10.9494	10.5179	14.4271	0.275494	1	1	0.879762	0.756121	0.784498	-0.350159
LPE(P-17:1)	0.591279	0.620974	0.0852894	0.297218	1.12804	0.448431	1.8196	1.18726	0.65277	0.546032	0.626871	1.26971	0.456748	0.285385	0.472259	0.328174	0.469961	0.646457	0.449642	0.687488	0.791079	0.455296	0.388129	1.44998	0.947494	0.311136	1.21994	0.567787	0.470072	0.942361	0.870342	1	1	0.985882	1.11182	0.965401	-0.0507999
LPE(P-18:0)	322.265	228.916	64.7112	65.0182	340.442	201.817	935.573	488.225	280.746	391.841	414.339	422.735	281.66	183.731	185.861	154.681	171.676	208.682	180.184	254.971	373.019	382.218	159.023	380.163	263.9	87.1642	437.964	205.271	309.578	416.053	0.382516	1	1	0.965801	0.907678	0.828753	-0.270985
LPE(P-18:1)	147.174	116.884	26.8143	37.6465	249.595	85.5801	371.331	275.359	89.2054	178.965	150.671	235.495	170.607	93.5037	69.0734	75.3608	78.671	101.46	69.111	126.979	181.296	185.487	76.61	221.293	157.278	50.3352	163.265	115.338	125.568	225.149	0.433059	1	1	0.97257	0.954057	0.849992	-0.234478
LPE(P-18:2)	5.59899	4.03286	0.802605	1.94271	11.1096	2.68497	13.9853	19.0844	2.2603	6.67081	5.78623	10.399	7.70803	6.95521	3.34719	2.21772	4.86544	4.02301	2.26675	4.87048	5.73017	8.77947	4.28493	10.5324	4.96005	1.4974	5.54943	5.58216	4.16406	7.55646	0.252082	1	1	0.869074	1.05256	0.751014	-0.413089
LPE(P-19:0)	1.829	1.47089	0.372246	0.339681	2.79281	1.11686	4.88069	3.09029	1.53274	1.79493	1.40569	2.08516	1.29554	0.993927	1.78668	0.965089	1.006	1.34687	0.89856	0.983698	1.8741	1.61823	0.693558	2.8558	1.29763	0.360505	2.43955	1.2387	1.3641	2.06421	0.270054	1	1	0.878891	0.863262	0.784205	-0.350698
LPE(P-20:0)	23.2269	11.8232	5.55219	3.6243	24.9149	13.6314	47.0654	48.7512	15.2852	30.9412	19.8338	26.7333	22.3055	7.93365	11.8176	12.8976	12.7905	13.2491	11.8151	10.9528	24.211	21.4455	6.65069	18.6499	15.101	5.51285	21.2213	13.6786	20.9808	19.3199	0.151005	1	1	0.72072	1.21659	0.728933	-0.456141
LPE(P-20:1)	11.1673	8.19963	2.639	2.33483	22.0835	0.971911	21.5865	21.2007	4.92626	13.6898	0.240582	11.8038	14.8701	6.10836	5.88904	6.50697	5.26098	6.65005	5.76038	2.88562	16.7436	18.0998	6.86387	17.4953	9.88977	3.29852	9.22319	6.58266	8.73444	21.651	0.955997	1	1	0.989618	1.17733	0.986019	-0.0203128
LPE(P-20:2)	1.66758	1.21987	0.395757	0.335981	2.70829	0.751769	4.26292	4.72842	0.897341	2.31883	1.42774	2.9372	2.35495	1.65794	1.03453	1.16699	1.22612	1.10213	0.981011	1.13387	2.87115	3.64195	1.71237	2.32116	1.60952	0.65327	1.30295	1.25411	1.15329	2.37085	0.491292	1	1	0.97257	1.17733	0.853711	-0.228181
LPE(P-22:0)	5.32789	2.41194	0.813367	0.817607	5.09172	2.60827	7.27633	9.87814	2.76027	6.74976	2.34242	4.92364	4.13267	1.61068	1.56845	2.49064	2.65869	2.5338	2.8069	1.59595	4.44738	3.98085	1.13078	2.45352	2.2618	0.92705	3.39346	2.44417	3.73818	3.04812	0.108501	1	1	0.679232	1.25886	0.68443	-0.547024
LPE(P-22:1)	3.49993	2.39084	0.812963	0.516091	7.18453	1.93137	6.97758	9.59251	2.59181	6.49468	1.69431	5.15057	4.03611	1.48501	1.55638	2.42897	2.25263	2.03038	2.57622	1.32525	4.04331	4.06226	0.965231	2.98312	3.26528	1.17209	3.06418	2.78196	2.54312	3.96376	0.163378	1	1	0.74233	1.16455	0.705678	-0.502918
LPE(P-22:2)	0.951615	0.661988	1.10713	0.396311	1.40659	0.788792	1.8554	3.55307	0.7242	2.08781	2.28672	1.43964	1.28998	1.073	0.618543	0.667441	1.09084	0.766544	0.633112	0.952924	1.45098	1.95018	0.673013	1.01524	0.947886	0.874059	1.36577	0.849769	0.526574	1.02394	0.134599	1	1	0.702421	1.18738	0.730617	-0.452812
LPE(P-24:0)	1.41581	0.951215	0.299	0.291631	1.52114	0.586432	2.10329	2.83505	0.986766	2.09102	0.570136	1.27137	1.19574	0.556156	0.361137	0.806227	0.771707	0.876337	1.21344	0.400842	1.32262	1.42223	0.474941	0.671843	0.774211	0.224046	0.851509	0.754221	0.979451	0.862385	0.162891	1	1	0.74233	1.24507	0.728228	-0.457538
LPE(P-24:1)	3.17193	2.11519	0.701952	0.504378	4.89236	1.39777	5.81431	9.1445	1.98359	5.64769	1.42131	4.56631	3.82409	1.42891	1.05535	2.28135	2.27255	1.79458	2.35678	1.18818	3.71491	3.58299	0.83273	1.79489	2.44768	1.1463	2.17024	2.25251	2.2376	2.89002	0.158314	1	1	0.741172	1.23427	0.691495	-0.53221
LPG(16:0)	0.143459	0.0967476	0.210752	0.175422	0.184582	0.115617	0.120898	0.189005	0.149513	0.122362	0.203784	0.107028	0.151667	0.0926354	0.0797231	0.0795468	0.136416	0.156094	0.155995	0.261618	0.237418	0.145414	0.21889	0.102094	0.127196	0.240038	0.24452	0.155345	0.178411	0.137195	0.122796	1	1	0.690195	1.89779	1.20203	0.265476
LPG(18:0)	0.0624816	0.052797	0.126375	0.109591	0.0796187	0.0972289	0.0353203	0.0516303	0.0906305	0.0525981	0.134553	0.0802105	0.0821255	0.0817328	0.063646	0.056117	0.070781	0.0677288	0.089707	0.184927	0.116207	0.0909582	0.116007	0.100092	0.0679784	0.101357	0.177413	0.0933788	0.148706	0.0596597	0.0864081	1	1	0.658381	1.3571	1.2836	0.360201
LPG(18:1)	0.155227	0.21416	0.342542	0.354085	0.269478	0.278578	0.184559	0.183399	0.198032	0.216005	0.354361	0.221705	0.200778	0.159586	0.183665	0.203505	0.141559	0.20767	0.30372	0.416183	0.394795	0.235482	0.240088	0.216846	0.224495	0.392775	0.417244	0.226665	0.387846	0.132122	0.197004	1	1	0.796249	1.07522	1.1777	0.235977
LPG(18:2)	0.0952058	0.0954851	0.155917	0.119467	0.155018	0.109427	0.0855905	0.137775	0.130816	0.108943	0.176335	0.130974	0.10065	0.121434	0.14541	0.114224	0.0988921	0.122235	0.128211	0.24656	0.134824	0.150363	0.222985	0.111451	0.0662959	0.196103	0.176832	0.146801	0.116254	0.0698432	0.310504	1	1	0.915952	1.00526	1.12493	0.169836
LPG(20:4)	0.0272176	0.0634297	0.020063	0.0377909	0.0548737	0.0319784		0.0405721	0.0330184	0.0280275	0.0146544	0.0358784	0.0387356	0.0461257		0.0300771	0.0410371	0.0183052	0.0580692	0.0418848	0.0291558	0.0581314	0.0754814	0.0267404	0.0694296	0.0226892	0.0328504	0.0162911	0.0593892	0.0116973	0.634297	1	1	0.97257	0.442084
LPG(22:6)		0.0290475	0.00640265	0.0132304		0.0173443		0.0204963							0.0130675	0.0064305	0.0100392	0.0146656		0.00830328				0.0345097			0.00911704	0.00948107		0.013121	0.464201	1	1	0.97257	0.380256
PC(29:0)	1.24525	1.35622	1.88452	1.78404	2.01309	1.07804		1.8991	2.20939	0.892199	2.59089	1.07076	0.748563	0.950789	0.997125	0.703465	2.04958	1.40793	1.24953		1.20954	0.952974	2.86202		1.54962	2.7918	2.10108	1.58234	1.08125	1.24543	0.626142	1	1	0.97257	0.762114
PC(30:0)	49.6454	47.5381	89.0643	69.6382	56.4653	34.7257		65.1467	73.3443	46.1947	124.534	26.0597	38.1035	31.4746	38.5805	15.5676	78.1221	44.0819	48.0669	39.5039	42.0661	46.4286	114.059		60.4008	110.392	81.2473	43.4923	27.5638	30.9992	0.954812	1	1	0.989234	0.196302
PC(30:1)	4.33765	3.48791	11.7092	6.06198	4.33036	3.49371		6.43467	6.12422	3.55616	23.743	1.66859	2.7609	2.11057	3.2972	0.807429	9.05366	3.2409	3.55322		3.81283	3.34731	14.0588		4.61259	18.8407	7.14069	3.52996	2.85262	1.63133	0.979895	1	1	0.995322	0.0862752
PC(30:2)	0.384248	0.130442	0.5585	0.275643	0.424346	0.14182		0.401358	0.573091	0.135462	1.05288	0.202528	0.335563	0.421675	0.502584	0.0698648	0.729233	0.22851	0.353042		0.197943	0.331381	3.3855		0.316879	1.20676	0.53914	0.312454	0.0928561	0.143154	0.418981	1	1	0.971556	0.834859
PC(31:0)	11.0266	14.8845	22.9295	19.8128	15.6739	9.78693		14.2774	20.6101	14.4758	22.6503	7.35539	4.7123	8.37136	10.0359	4.24095	16.1397	12.3947	13.4993	2.1877	10.7252	7.92396	24.1104		15.0981	25.6908	18.8789	12.9536	7.93295	9.06604	0.641685	1	1	0.97257	0.373705
PC(31:1)	2.2698	1.93138	4.77479	3.58263	2.16102	2.31615		2.22816	3.03153	1.95804	5.71463	0.647995	0.709646	0.843713	1.27257	0.536162	3.3715	1.89907	1.68483		1.79206	1.13489	3.35263		1.6929	6.39172	2.92932	1.74429	1.23464	1.19596	0.782855	1	1	0.985882	0.259663
PC(32:0)	155.142	242.551	226.767	188.858	174.232	165.509		210.343	185.21	282.792	296.049	151.887	173.94	156.411	166.086	140.729	167.437	168.864	227.497	225.592	202.49	197.711	290.046	57.7575	215.815	209.081	194.506	153.28	136.227	173.148	0.448554	1	1	0.97257	0.503948
PC(32:1)	180.166	187.94	423.941	227.299	140.05	240.689		190.327	178.568	198.808	722.296	78.3944	120.691	70.4424	128.142	68.8487	202.154	164.176	127.253	246.355	168.506	120.586	166.3	9.19129	161.364	538.172	228.493	121.413	187.046	96.9494	0.397382	1	1	0.965835	0.863405
PC(32:2)	35.0115	23.6701	59.3049	55.4628	57.4884	22.3879		84.2157	61.6656	34.8151	104.786	31.8132	28.4698	33.2992	47.7168	12.6347	71.0267	42.9231	37.9337	12.2659	37.7458	37.1967	106.39		26.3648	90.204	66.2938	52.679	17.5608	21.6852	0.739988	1	1	0.974468	0.370466
PC(32:3)	2.13552	0.497084	1.99316	1.25761	1.43367	0.76046		1.75088	1.76123	1.0632	3.31183	1.04079	0.633107	0.712715	1.30206	0.281094	1.8814	1.07057	0.807777		1.35648	1.36727	3.15391		1.75635	2.6086	2.73598	0.818159	0.394871	0.556673	0.900249	1	1	0.985882	0.559963
PC(33:0)	7.72843	16.8912	10.461	13.8722	16.5184	9.45216		12.5523	16.4813	11.909	14.3569	6.66086	4.74929	9.41034	9.64503	3.38036	10.4849	10.7838	9.23098	1.6987	10.5363	5.88105	18.0311	18.1722	15.2408	10.5026	14.3348	12.3694	7.95318	11.7002	0.624115	1	1	0.97257	0.313372
PC(33:1)	46.0967	49.0991	51.8403	45.829	38.4947	44.3674		45.3001	55	46.0988	58.5556	25.8863	20.9485	14.9021	25.3691	15.5494	39.4459	39.8202	35.9034	24.5359	39.8011	19.1929	35.241		40.7312	67.8592	45.068	36.5693	36.0095	32.5453	0.392881	1	1	0.965801	0.53794
PC(33:2)	27.6682	20.4737	30.8298	31.6076	38.4365	14.9956		50.7829	45.3056	36.8738	33.8154	25.2042	12.9962	19.8859	26.7318	14.8526	33.3163	34.1659	27.9164	6.37854	28.5437	17.8221	52.4883		19.353	41.7748	33.6297	34.9607	12.027	20.7526	0.550773	1	1	0.97257	0.63189
PC(34:0)	6.5212	26.1107	6.71169	10.6141	17.3952	11.9102		21.081	20.5512	21.0387	20.6591	22.2666	17.2898	25.7171	14.5651	6.61038	17.1418	15.4787	20.5419	13.2562	25.7353	21.3384	33.4844		22.398	4.02038	15.3691	12.9966	13.1313	19.1465	0.961959	1	1	0.990032	0.446575
PC(34:1)	2170.95	3367.83	2671.23	2203.73	1867.54	2850.41		2293.87	2377.61	3299.4	3515.04	1648	2140.84	1016.68	1645.36	1785.54	1677.77	2059.64	2163.24	3725.4	2714.94	1799.84	1073.44	84.1703	2589.44	3106.97	2511.96	1553.7	2600.86	2230.22	0.40396	1	1	0.967529	0.613168
PC(34:2)	2670.78	3308.53	3661.52	3390.75	4054.35	2468.44		5782.32	4419.11	5015.77	5576.63	3149.52	2909.22	2927.92	3582.31	3006.58	3874.48	4104.27	3517.38	5530.43	4111.52	3312.88	5335.82	91.9495	2654.16	4429.17	4135.16	3482.27	2413.35	3172.26	0.595843	1	1	0.97257	0.59737
PC(34:3)	116.012	90.0769	131.064	111.281	92.8895	85.8682		156.206	113.618	114.862	227.345	93.6707	77.9942	62.012	98.9055	50.0499	124.645	99.36	76.1055	243.626	136.171	98.9722	118.469	19.3975	94.0524	149.453	167.117	95.6982	68.0792	80.8359	0.815228	1	1	0.985882	0.46151
PC(34:4)	16.193	13.039	8.60084	10.4415	14.4005	8.66251		21.005	11.9353	11.8612	20.663	11.4714	8.73616	12.2772	11.28	5.23205	18.0907	9.37891	8.32963	20.2428	12.4605	10.3592	15.5629		13.9145	13.5286	16.9916	10.461	7.23709	9.52883	0.679235	1	1	0.972957	0.820501
PC(35:0)	1.05095	1.48259	0.0941088	0.796633	5.46247	0.888335		1.13992	1.76978	0.726918	0.801633	0.757787	0.383459	1.50148	1.18661		0.823755	1.37682	0.694675		1.07161	0.377603	1.75648		1.5033		1.09061	2.4182	0.244676	2.91129	0.984275	1	1	0.995824	0.011412
PC(35:1)	44.4887	69.8275	24.2429	37.8529	34.4073	38.6885		44.5011	51.2504	48.9819	32.1882	27.8396	26.3048	17.4188	25.4329	20.3011	33.0564	31.4858	33.1235	17.0248	45.8816	21.2371	24.7913		49.0135	29.5209	44.8758	33.6493	36.3989	44.2944	0.366494	1	1	0.956866	0.558437
PC(35:2)	65.6827	86.9838	48.7899	80.1938	103.585	53.8116		136.056	126.694	96.3248	64.2343	75.7351	48.8016	55.4968	68.7787	42.956	82.4248	86.8285	71.1269	58.3276	98.2084	52.153	107.755	4.69621	62.8023	58.0723	94.7761	80.7758	43.1012	83.5218	0.292095	1	1	0.90239	0.736298
PC(35:3)	14.0338	13.8616	14.5399	13.827	8.85597	10.581		21.3893	16.416	15.5816	15.4857	10.6264	7.68889	7.0647	11.4519	6.33736	13.8158	13.1204	11.5113	21.708	13.3573	8.64093	12.816	1.47888	10.2759	17.7004	16.272	11.7296	9.82105	13.8714	0.625148	1	1	0.97257	0.700755
PC(35:4)	12.9076	14.2999	5.33203	9.38381	10.3013	9.0916		15.1275	9.18468	12.1839	6.98765	9.17402	5.0862	9.94624	8.37915	6.12305	9.28819	7.78876	6.21783		11.7272	6.15532	10.8976		11.1882	8.95205	9.3264	8.37269	6.17099	12.1738	0.327208	1	1	0.934684	0.684602
PC(36:0)	1.85987	4.52965	0.425982	0.46887	3.7275	0.483933		6.69154	3.6785	2.82108	1.43317	2.49141	1.42881	2.45286	1.49154	0.77902	2.42514	1.83686	1.64443		2.51297	2.09285	2.42493		2.45944	0.806281	2.23046	1.65647	1.69697	3.1216	0.387471	1	1	0.965801	0.965247
PC(36:1)	304.602	384.984	180.56	212.845	221.194	430.589		269.989	362.89	343.746	412.646	236.169	254.055	147.932	206.128	152.127	224.053	230.788	289.291	475.491	337.635	211.264	183.895	6.61316	278.506	247.466	290.252	195.32	417.294	242.575	0.408735	1	1	0.967529	0.542698
PC(36:2)	1495.29	1779.47	1055.04	1549.53	1823.43	1609.66		2705.38	2394.66	2540.19	2811.5	1879.03	1634.96	1500.82	1735.55	1100.15	1794.23	1926.08	2007.5	2871.66	2276.19	1736.05	2234.43	37.3907	1334.24	1379.48	2057.79	1499.74	1540.89	1455.21	0.33843	1	1	0.935998	0.655916
PC(36:3)	953.318	1133.79	1677.03	1063.68	909.262	984.503		1415.41	1101.21	1467.25	1579.99	980.678	947.214	634.673	826.208	600.325	1025.11	973.329	1142.09	1593.61	1057.97	929.01	1113.32	34.1043	769.88	2008.26	1211.34	881.683	951.063	927.366	0.453737	1	1	0.97257	0.471599
PC(36:4)	1791.83	3468.39	1602.32	1658.55	1733.61	1886.49		2458.41	1504.66	3015.09	2520.25	1778.11	1707.29	1991.32	1595.23	2140.45	1767.15	1646.73	1624.76	2795.45	2417.35	2002.56	2240.37	27.8747	2567.33	1949.33	1972.63	1371.4	1708.61	2510.6	0.567019	1	1	0.97257	0.360748
PC(36:5)	214.91	188.09	122.343	230.582	364.731	220.952		274.818	180.443	169.96	422.778	138.05	161.911	45.3829	230.077	136.135	144.928	200.429	106.879	0.366157	277.249	138.988	97.973		202.11	143.877	325.099	318.346	140.624	486.399	0.676018	1	1	0.972957	0.265327
PC(36:6)	4.56203	2.1731	2.44356	4.78002	7.65413	3.063		8.59842	7.45825	2.74444	8.40688	3.06832	3.39545	1.35807	6.1499	1.33744	5.90537	4.79946	2.64387	0.486433	4.43008	3.05174	3.17484	6.58293	2.86411	4.04481	7.04858	6.96076	1.45197	6.79628	0.49995	1	1	0.97257	0.535484
PC(37:1)	1.83404	4.35175	0.806829	1.64588	2.91864	2.07914		1.16975	3.95688	2.25026	2.06944	1.962	1.20303	0.994135	1.78704	0.713702	1.12694	1.73775	1.97654		3.22554	1.4032	1.03441		2.70363	1.23114	2.15334	2.18692	2.18195	2.60563	0.558377	1	1	0.97257	0.472719
PC(37:2)	8.26117	9.13867	5.41436	6.46225	10.5046	6.32716		12.3017	12.7574	10.1001	8.19101	8.46037	5.65942	6.39685	6.35467	3.72394	8.80955	8.67687	7.34885		10.413	6.70042	10.0389		5.86967	7.49045	7.92754	8.67603	5.50598	8.50996	0.44414	1	1	0.97257	0.868332
PC(37:3)	20.8877	22.8255	22.7805	20.6938	18.4714	20.7295		22.4586	23.8122	27.8157	17.7964	18.8243	12.6979	11.7375	13.8222	7.49979	18.0589	17.769	18.5664		20.6734	12.8598	22.3749		11.8157	27.1221	23.7414	17.9668	16.2882	21.1808	0.429549	1	1	0.97257	0.499695
PC(37:4)	48.6458	111.188	28.9195	46.0465	48.9846	48.8068		62.9412	46.6823	71.6728	36.6117	54.6755	34.4039	54.6896	41.4146	40.0976	47.5775	39.5846	42.775	4.47583	72.0736	42.5102	53.4346		73.7116	35.204	52.6243	40.4346	41.5438	73.2338	0.458544	1	1	0.97257	0.467964
PC(37:5)	10.292	10.1886	5.12302	10.7191	16.7386	9.52241		15.1358	13.0143	9.03276	11.2049	7.97722	6.7458	2.99822	9.00331	5.10032	7.80412	9.04424	5.49721		13.1942	5.40236	7.03876		9.64357	3.68472	13.3601	14.9041	6.98705	20.3904	0.789143	1	1	0.985882	0.559014
PC(37:6)	4.26075	4.79968	2.97726	4.30753	6.41103	2.48231		8.00852	8.84497	5.01479	3.19406	2.68426	1.99263	1.39111	4.05128	2.46884	3.77612	6.62412	2.77285		3.50222	2.53344	3.0192		3.39059	3.63921	5.01742	5.86286	1.81825	8.1131	0.727141	1	1	0.974468	0.720137
PC(38:1)	6.02439	7.86855	3.83755	4.71265	13.5606	5.65333		10.4514	8.99627	7.13852	6.24216	5.64467	5.13362	1.86719	5.03203	3.06997	5.24986	5.26529	5.58342		5.94153	6.08706	3.46012		5.44832	5.45745	6.10818	6.43222	7.83674	10.0376	0.430734	1	1	0.97257	0.617248
PC(38:2)	32.0174	28.4952	29.8942	21.9775	34.5692	31.2904		46.1273	35.6904	31.4972	44.4133	29.7452	27.7905	18.7121	24.2376	15.614	29.8442	30.7126	29.1287	7.58909	34.0481	24.6854	27.2535	112.203	22.281	37.8436	25.4716	27.1382	27.8897	26.3375	0.914387	1	1	0.985882	0.708732
PC(38:3)	470.268	310.593	491.697	343.727	229.491	562.931		367.718	347.762	486.296	743.892	383.765	364.95	257.476	246.252	148.727	322.351	280.78	406.029	836.681	422.672	355.392	417.078	11.9582	184.657	566.145	368.751	262.606	547.852	293.595	0.541813	1	1	0.97257	0.451151
PC(38:4)	1404.54	2175.99	928.588	1163.73	979.488	1785.63		1428.54	1017.65	2114.95	2041.45	1613.28	1469.94	2078.69	1045.59	1173.76	1215.65	1024.93	1433	2847.63	2030.34	1700.22	1665.54	35133.6	1592.32	1006.61	1232.1	864.99	1712.68	1553.83	0.33852	1	1	0.935998	1.0356
PC(38:5)	578.875	796.674	394.138	579.502	553.156	589.249		709.115	555.723	785.983	1042.23	495.177	536.947	409.773	467.624	427.948	534.285	531.543	582.34	789.33	799.018	556.085	478.941	12.575	608.236	416.711	646.695	525.643	551.664	779.659	0.406397	1	1	0.967529	0.516656
PC(38:6)	548.184	1005.16	590.313	733.462	933.286	622.509		930.836	1179.99	795.459	845.109	473.338	656.677	368.985	764.495	653.008	642.585	998.993	489.91	681.239	769.881	685.253	641.884	19.9098	686.242	656.66	781.551	814.648	437.624	1247.22	0.475084	1	1	0.97257	0.463069
PC(38:7)	10.2731	14.3758	4.57384	18.8567	20.5466	7.70283		13.4245	21.3856	11.758	22.5361	6.76155	9.25649	4.58322	14.0797	7.50478	9.29866	17.1724	9.90304	27.894	12.5129	9.03348	10.8561		10.1443	6.35812	16.7335	20.2646	7.17525	19.6003	0.895693	1	1	0.985882	0.325905
PC(39:3)	1.49295	1.13507	1.88804	1.19975	0.635233	1.13941		1.22547	1.66884	1.94652	1.36844	0.853873	0.530869	0.401098	0.502468	0.157552	1.68824	0.653386	1.29373	0.127034	1.43738	0.512952	1.68263		0.84607	2.41803	1.05055	1.09079	0.798481	1.51535	0.816177	1	1	0.985882	0.376803
PC(39:4)	6.52841	12.1392	5.17275	5.87932	7.80066	7.77825		8.4613	7.22312	7.94817	7.16648	6.08497	4.33615	9.64087	6.45468	4.01548	6.44129	6.12034	5.43787	0.173358	8.72929	5.44663	10.4133		8.5034	4.31945	5.55025	6.5795	5.89555	7.70481	0.152577	1	1	0.724875	1.15893
PC(39:5)	7.92358	13.6202	4.28928	8.44137	18.3058	7.17989		13.4002	15.6708	8.62852	9.88771	6.11952	5.26626	5.07942	8.56302	4.04407	8.60146	10.8101	7.35888		10.0311	4.94655	9.26333		10.4552	4.44095	9.28215	13.4016	5.32769	13.5293	0.547223	1	1	0.97257	0.419128
PC(39:6)	13.9779	32.0462	9.30524	18.6277	25.9584	13.2236		22.6861	37.7233	16.073	11.7021	11.1217	13.6222	9.4245	19.1551	9.70224	15.3963	22.327	12.0654		20.1674	12.1881	15.653		18.3953	11.1714	16.9358	22.0729	8.65109	36.4064	0.705512	1	1	0.97417	0.240351
PC(39:7)	0.21611	0.759134	0.444377	0.935634	1.0443	0.528409		0.833198	1.74026	0.50233	0.857959	0.226693	1.20815	0.388464	1.083	0.589164	0.722168	1.73046	1.05956		0.72129	0.15052	0.88037		0.535397	0.196975	1.54223	1.54676	1.03092	1.7066	0.334084	1	1	0.935268	0.940482
PC(40:2)	1.09914	0.157254	1.01512	0.626333	3.00793	0.595363		1.37905	1.25908	1.13814	1.36867	0.914546	1.33604	0.786885	1.20928	1.48807	1.20468	1.21075	2.00626	0.282975	0.72641	1.17512	1.01398		1.405	1.34124	0.809402	1.36143	0.919908	1.37492	0.882175	1	1	0.985882	0.433462
PC(40:3)	2.11512	2.28597	3.86168	1.99932	4.67443	2.89095		3.86695	2.75952	3.59569	3.93967	2.68846	2.58816	1.59864	1.78912	1.82565	2.68992	2.77235	4.13272		3.04778	1.93392	1.4119	1.53503	2.34989	5.63097	2.13703	3.90958	4.20146	4.32723	0.833471	1	1	0.985882	0.695414
PC(40:4)	59.1169	55.9941	44.5546	31.6431	26.2896	49.2738		39.2762	37.738	55.3826	82.1692	39.8801	33.6628	50.1492	24.4951	26.4902	39.7587	34.883	54.2647	1.73914	62.6189	37.2286	55.7981	1.70727	35.2361	46.1485	29.6977	28.0863	49.3287	36.1149	0.149577	1	1	0.720647	1.2543
PC(40:5)	158.166	135.884	94.1936	107.382	86.9149	128.732		124.962	135.477	147.824	290.584	102.799	111.136	92.322	86.593	70.2856	107.301	112.305	129.011	36.6756	180.849	116.409	118.897	1.15023	96.1267	92.8318	97.917	101.574	111.095	134.918	0.11953	1	1	0.690195	1.25665
PC(40:6)	312.649	404.896	241.881	321.415	353.158	420.893		303.137	524.206	314.125	462.873	246.551	355.171	243.145	333.527	221.51	254.163	378.115	232.022	233.49	417.497	357.725	336.06	2.73885	253.511	255.327	281.383	342.463	277.6	446.061	0.102282	1	1	0.669371	1.5506
PC(40:7)	47.9361	104.233	63.6707	92.6639	73.0557	65.4165		67.7683	96.7024	70.0335	70.3567	54.1987	89.1688	52.7213	66.7748	51.2697	67.8402	83.2536	62.2354	0.185541	76.3751	93.1369	71.463		64.1463	55.3939	69.2549	82.9274	55.3984	104.244	0.492911	1	1	0.97257	0.796778
PC(40:8)	4.55472	18.4547	6.40859	16.9968	15.7576	10.9818		14.5155	17.175	14.4161	17.6814	12.8806	12.8378	23.244	14.3069	9.93644	13.8824	16.6199	15.5376	18.679	16.4314	17.3042	21.6128	3.90162	18.0819	7.75264	16.5618	14.0398	10.0478	13.4619	0.980144	1	1	0.995322	0.0922156
PC(40:9)	1.10785	0.801938	0.458762	1.37893	1.90555	0.843818		0.713741	1.53398	0.33061	1.84434	0.619328	1.01622	1.01184	0.853079	0.267332	0.507011	1.26932	1.00206		1.59843	0.805019	0.912002		0.873868	0.625163	1.14167	1.43384	1.26063	1.67392	0.993108	1	1	0.997108	0.197127
PC(41:5)	0.156605	0.244195	0.223289	0.312802	0.999054	0.312572		0.622025	1.11475	0.404296	0.59496	0.209915	0.34586	0.461458	0.370938		0.487754	0.21203	0.395749		0.3962	0.122893	0.510987		0.471499	0.10625	0.318301	1.15579	0.540686	0.389915	0.791059	1	1	0.985882	0.246389
PC(41:6)	1.30093	2.23463	0.798163	2.50888	7.61848	2.20278		2.29538	4.91185	0.764114	1.80736	1.24289	1.47776	1.75929	3.41669	0.615418	1.29346	2.7321	0.883526		2.28166	1.12813	3.85631	1.65618	2.46261	0.58051	2.51675	6.17496	0.950923	3.15887	0.655472	1	1	0.97257	0.47743
PC(41:7)		0.577366	0.372934	0.877815	2.38927	0.721021		1.03858	1.42752	0.192115	0.615086	0.281969	0.674279	0.591086	1.0098	0.178825	0.347039	1.18613	0.470885		0.590485	0.473666	1.39781		0.713401	0.269071	0.763306	2.1341	0.603006	1.13884	0.862199	1	1	0.985882	0.115464
PC(42:10)	2.09035	4.49294	1.79398	4.64349	3.13392	3.68271		2.68704	4.36057	2.38557	4.10448	2.3593	3.25723	2.83018	3.85906	2.56476	2.59537	4.60235	4.24225		3.46116	3.44077	4.43845		7.0331	1.50858	3.5484	4.19638	1.84577	5.13631	0.331721	1	1	0.935268	0.770673
PC(42:11)				0.185058	0.264886	0.0660609			0.233417		0.0983063			0.0542522	0.123703	0.0658158	0.0624258	0.0921039	0.314456		0.139429				0.23547			0.397484	0.0617137	0.631093	0.316909	1	1	0.92492	0.756422
PC(42:2)	0.154378	0.788333	1.04325	0.361337	1.64199	0.994724		1.41271	0.701779	1.65443	1.1378	0.69881	1.32593	1.098	1.13633	1.05844	0.837764	0.752606	1.32342		0.569505	0.915921	0.959696	1.28962	0.782137	1.18493	0.151143	0.832897	0.564448	0.758507	0.292883	1	1	0.90239	0.737302
PC(42:3)		0.325102	0.880705	0.334223	0.652466	0.0986706		0.589947	0.523772	1.24096	1.59238	1.05505	0.709023	0.416116	0.393787	0.47366	0.742085	0.250397	0.804633	0.398611	0.38673	0.813796	0.595147	1.25054	0.536565	1.18918	0.782593	1.1445	0.528961	0.548566	0.896034	1	1	0.985882	0.507924
PC(42:4)	1.59724	1.7973	3.269	1.33762	1.21492	2.22712		1.9559	1.93956	3.44243	2.26418	3.12735	2.38025	2.60709	1.47573	1.50082	1.68112	1.92855	3.21109	0.12541	2.30181	2.2728	2.50526	2.11951	2.31452	3.2688	1.43392	1.8485	1.13983	1.97782	0.450136	1	1	0.97257	0.651737
PC(42:5)	4.1455	3.92704	5.41685	3.6517	6.89916	2.4357		4.1763	5.55532	4.23451	8.2388	4.08762	5.14344	2.92868	3.41574	2.36535	3.28053	4.59161	4.05875		4.65503	3.55144	3.26719		3.56299	4.91359	2.94665	3.98313	3.04339	6.9342	0.22561	1	1	0.845063	1.09077
PC(42:6)	6.32731	8.91153	6.23337	5.85956	7.07744	7.49072		7.13873	8.11874	5.44162	11.0839	4.80937	5.46129	4.20268	5.19031	2.70034	5.98522	5.68036	6.34352		8.24858	5.01914	5.68232		4.51328	5.69982	4.17535	6.5362	5.29043	8.89294	0.178575	1	1	0.757966	1.0448
PC(42:7)	4.15625	9.68913	8.90628	5.61071	9.997	5.20427		6.9208	5.61978	5.40228	4.65577	4.58616	8.8195	6.73583	5.45461	4.5634	5.43564	5.41429	4.52284		5.54719	8.25884	4.1653		6.53831	6.29053	4.06813	7.18548	3.04118	8.73449	0.226156	1	1	0.845063	1.38522
PC(42:8)	2.5666	3.5396	2.59093	3.14551	1.95268	0.980756		2.25994	2.25548	3.60253	5.14727	2.66905	2.55514	5.54398	2.83848	2.03088	2.84043	3.92528	3.51821		3.026	3.49083	4.95842		2.2878	2.51637	2.35014	2.55755	1.84555	2.10111	0.81784	1	1	0.985882	0.511639
PC(42:9)	1.93153	2.47248	1.59171	2.94877	1.88395	1.74358		1.28059	2.18238	3.31469	5.96104	1.52277	1.7442	1.52336	2.34644	1.5054	2.80517	3.61924	3.05202	0.109023	2.82723	2.24202	4.02529		2.44861	1.06765	2.17669	2.26122	1.18195	1.73624	0.817125	1	1	0.985882	0.290759
PC(44:10)		0.185725	0.0366186	0.249687	0.241265	0.145473			0.0781067		0.234681	0.0937873	0.0939093		0.12913	0.0496843	0.201014	0.307949	0.362001		0.110741	0.161569	0.124558		0.140203	0.0407758	0.0849689	0.12865	0.0565419		0.969547	1	1	0.992714	0.0951755
PC(44:11)									0.0712686		0.158703							0.0898673	0.0676124				0.0576943		0.0959115			0.104117	0.0891296	0.1498	0.708772	1	1	0.97417	0.327754
PC(44:4)	0.745363	0.787801	1.827	0.683256	1.03397	1.73233		1.21997	1.1308	0.983677	1.58452	2.04562	1.69671	1.75361	0.980106	1.43622	0.851525	0.842691	2.10992	0.353928	1.75231	0.940412	1.52059	5.47474	1.23682	3.22043	0.65469	0.913565	1.74219	0.958822	0.406168	1	1	0.967529	0.804652
PC(44:5)	0.0828552	1.0994	1.59614	1.04601	1.15867	1.41815		1.78122	0.570408	1.69291	1.56965	1.82549	0.901549	1.44234	0.918269	0.847822	1.14029	0.87237	1.55964		1.2332	0.772264	1.02393		1.96656	1.55664	0.651378	1.60869	0.918389	2.64138	0.735567	1	1	0.974468	0.59768
PC(44:6)	0.0846042	0.583936	0.706074	0.0746748	0.753192	0.567783			0.371602	0.507853	0.418803	0.298601	0.370334	0.414195	0.308371	0.195597	0.395943	0.261269	0.314818		0.186282	0.668221	0.374483		0.747599	0.677254	0.0672314	0.621173	0.155326	0.764344	0.979288	1	1	0.995322	0.0382558
PC(44:7)	0.093732		0.380012	0.157305	0.686021					0.136403	0.114239	0.171884	0.178091	0.177934	0.155687		0.0917421	0.21338	0.195703				0.101106		0.126009	0.0837391		0.541312	0.0904816	0.5427	0.958721	1	1	0.990032	0.241003
PC(44:8)		0.263506	0.186614	0.277388	0.12233	0.0625364				0.261215	0.178304	0.0651855	0.270735	0.36972	0.100314	0.236817	0.074353	0.215724	0.222597		0.291982	0.451036	0.35144	1.6425	0.391215		0.0874476	0.0951119	0.247165	0.0897662	0.248015	1	1	0.866301	1.09278
PC(44:9)			0.0458808	0.173032	0.188914	0.150872			0.239955	0.187369	0.466354		0.13589		0.0751804	0.0720682		0.102456	0.291415			0.0764575	0.213826		0.0752023		0.0823032	0.22363		0.245029	0.541493	1	1	0.97257	0.315885
PC(46:5)	0.0804959	0.367123	0.165978	0.0430742	0.103511	0.248501		0.495131		0.258021	0.136338	0.676877	0.347551	0.0492548	0.116274	0.0607661	0.0660578	0.0453696	0.301899	0.155429	0.0540985	0.164475	0.283959	1.68224	0.209211	0.16311	0.102262	0.302277	0.0971582		0.836382	1	1	0.985882	0.602081
PC(46:6)		0.220772	0.0902156	0.0879774	0.10754	0.17602			0.271225	0.128991	0.279369	0.520241	0.152798	0.0865078	0.104659	0.0738197		0.140577	0.130352	0.3272		0.316854	0.179173	5.89263	0.330646	0.228569		0.643005	0.370402	0.134159	0.273087	1	1	0.878891	1.18885
PC(46:7)		0.0844939			0.101877	0.0574073			0.0458205		0.0604167			0.0527454								0.0846653		2.16547				0.258629	0.077145	0.0896357	0.316396	1	1	0.92492	0.707455
PC(O-28:0)	0.500738	1.03399	0.367337	0.317876	1.09903	0.47421	1.12038	1.84453	1.65437	1.73842	0.664514	0.481219	0.151889	0.285649	0.543228	0.306835	0.987935	0.706902	1.00066	0.315574	0.500154	0.101428	0.57904	0.630016	1.04306	0.898868	0.360583	0.853282	0.305509	0.753839	0.247727	1	1	0.866301	1.03657	0.761049	-0.393939
PC(O-29:0)	1.08608	0.784565	0.261903	0.299172	0.896547	0.74216	1.32075	0.942443	0.840145	1.40219	0.478461	0.143818	0.0663457	0.0956829	0.168018	0.0846469	0.36287	0.499357	0.42611	0.136775	0.226798	0.174067	0.163068	0.433109	0.745406	0.524384	0.582031	0.579891	0.251717	0.429894	0.0541105	1	1	0.658381	1.21456	0.589836	-0.761614
PC(O-30:0)	55.3598	15.0372	7.77246	3.90595	22.9961	33.9184	31.0594	101.719	31.9607	36.5473	16.7685	17.5267	6.68528	4.82152	8.79139	4.31982	16.8564	10.3322	12.6762	11.9103	14.9278	4.89853	5.89653	15.704	18.8319	15.6844	17.7467	21.8889	17.6088	10.9238	0.0718024	1	1	0.658381	1.33852	0.507019	-0.979889
PC(O-31:0)	12.4822	7.31839	2.88391	3.00253	9.7802	9.14123	14.9517	22.3159	12.9159	15.5724	5.06855	7.80159	3.60984	2.29152	3.2264	2.32855	4.93889	5.17488	5.74453	2.85336	6.30919	2.39615	3.44591	7.98931	6.82304	6.34889	7.73148	8.39098	5.45655	5.37676	0.0483395	1	1	0.658381	1.35762	0.614287	-0.703014
PC(O-32:0)	292.744	117.585	101.594	49.5367	193.584	170.491	319.448	453.14	200.459	415.269	140.158	205.151	134.384	60.9479	75.8049	102.484	111.99	99.8503	147.751	121.829	180.179	108.833	87.1009	156.425	125.256	124.23	160.204	145.438	121.431	117.553	0.0551166	1	1	0.658381	1.36424	0.652	-0.617055
PC(O-32:1)	229.276	70.1896	27.3282	17.8724	56.3059	148.193	76.3471	359.397	105.264	110.211	40.8817	41.4242	37.46	16.4764	21.3016	25.8317	28.6451	31.9909	34.5614	40.1989	43.0015	27.0564	22.6687	48.1992	49.7017	52.5824	51.5789	61.1813	61.4363	32.8008	0.0616344	1	1	0.658381	1.27829	0.450271	-1.15114
PC(O-32:2)	8.53489	7.92295	1.32049	2.18196	9.46973	7.30652	7.67889	21.4482	9.08413	4.62018	2.03602	4.69086	1.97039	1.02713	3.38957	1.01058	1.84085	4.87267	2.76453	1.3007	2.67692	1.2969	3.57553	10.0606	4.44994	2.08502	5.56073	9.57242	3.51144	4.1769	0.15117	1	1	0.72072	1.11233	0.63395	-0.657558
PC(O-33:0)	10.9443	6.48892	3.30058	2.50807	8.30438	6.30545	13.6341	17.4744	9.86889	14.6486	4.14077	7.71095	2.90388	2.58329	2.96033	2.71356	4.78951	4.82647	5.23734	3.73308	6.8925	2.1947	3.88308	6.14622	5.35665	4.34617	7.23887	6.20802	5.09779	4.61366	0.0543649	1	1	0.658381	1.34095	0.644046	-0.634763
PC(O-33:1)	17.247	10.6433	3.15548	2.61389	9.97692	11.7731	12.7136	30.1192	15.9001	12.8026	6.60251	7.70905	4.44812	2.42237	2.71349	2.87008	3.5019	4.92819	5.17092	4.21197	6.92917	2.84844	3.69143	7.71697	8.14777	6.11338	9.82714	8.81299	7.08901	4.92781	0.0480022	1	1	0.658381	1.35093	0.575356	-0.797472
PC(O-33:2)	4.43388	6.76592	0.706534	2.19362	6.37366	4.22789	5.99702	4.90493	8.8895	5.23314	5.67826	13.3693	1.76936	0.926208	4.5437	2.27202	2.84195	7.86899	3.55241	3.70912	3.48171	1.88626	6.54071	9.777	3.65654	2.59568	9.78506	6.77672	2.34203	3.38308	0.737082	1	1	0.974468	0.361095	0.92707	-0.10925
PC(O-34:0)	57.0738	17.0123	15.7481	8.09553	23.0358	32.4887	47.7352	85.766	34.9111	57.757	18.1859	30.913	16.7128	6.59491	13.5596	11.1131	16.6603	13.6113	24.5303	16.4848	25.1355	11.9787	13.7717	18.4459	15.8244	15.1543	24.4387	19.9109	22.9366	12.1836	0.0359779	1	1	0.658381	1.41104	0.563114	-0.828501
PC(O-34:1)	609.3	326.252	207.936	137.44	497.858	399.891	752.577	1054.71	470.728	984.029	317.43	483.422	364.678	151.473	172.457	236.48	260.404	247.512	393.991	284.493	410.195	275.216	182.756	394.336	382.292	285.278	382.022	332.363	326.142	285.111	0.0649882	1	1	0.658381	1.34886	0.675104	-0.566819
PC(O-34:2)	235.727	198.044	111.099	106.161	324.962	131.972	462.059	346.198	329.817	376.744	316.517	878.868	183.106	147.267	149.62	120.735	174.017	385.907	197.863	274.843	268.171	223.882	322.154	268.156	189.949	210.499	316.466	299.776	185.858	157.377	0.399506	1	1	0.965835	0.567567	0.836556	-0.257466
PC(O-34:4)	10.4431	11.6292	2.41876	10.5397	14.4357	14.0206	17.8875	14.8038	13.9415	11.8916	25.9285	12.3621	8.64022	3.90181	10.3929	5.01693	7.91664	9.21103	10.3983	12.3924	13.3217	7.73066	12.8421	25.9764	15.3374	6.4987	28.483	16.0093	7.79222	11.0455	0.843004	1	1	0.985882	1.01257	1.03676	0.0520782
PC(O-35:1)	12.2653	8.14167	2.8262	2.60489	7.46241	7.50723	13.2725	19.3868	10.163	14.6609	3.83197	6.96974	3.42845	2.24393	2.69521	3.07726	4.8698	4.3461	5.46182	3.46801	6.18091	2.56385	3.08025	7.06181	7.36157	4.48239	7.44715	7.11349	5.49143	5.11149	0.074362	1	1	0.658381	1.3231	0.65654	-0.607045
PC(O-35:2)	11.4402	10.8881	3.53609	3.98123	12.2874	6.86808	16.817	15.3713	16.472	15.3103	10.3119	30.496	4.21706	3.36446	6.41841	5.0659	8.75641	18.0137	8.55369	9.53358	8.679	3.39217	10.0258	11.6463	6.16715	6.55186	17.9568	10.8138	4.45487	5.49957	0.328161	1	1	0.935268	0.671387	0.805287	-0.312426
PC(O-35:4)	8.1198	19.5952	1.34226	7.14001	10.9237	9.57439	19.816	5.05371	10.1698	14.7201	12.4193	16.3967	4.7668	4.38689	12.0819	7.11784	4.97504	8.39855	6.38998	9.45162	7.59643	3.68926	10.8358	27.588	9.99553	1.89855	25.1088	10.0663	7.25072	8.29231	0.823926	1	1	0.985882	0.192361	0.949831	-0.0742578
PC(O-36:0)	5.92022	2.27216	3.74453	1.35305	2.52365	2.94743	5.14325	7.52087	4.12998	6.18878	3.40751	5.05696	4.01942	0.806823	2.87437	1.95562	1.9867	2.42154	2.97068	2.23268	3.05362	1.73466	2.18721	2.84896	2.05668	1.96828	3.00718	2.48227	4.16669	1.60375	0.0125426	1	1	0.658381	1.56971	0.633347	-0.658931
PC(O-36:1)	85.0389	42.7457	24.8285	14.6593	52.2005	48.9201	84.1453	130.026	64.4501	119.463	36.5559	49.1807	31.201	14.4813	18.1485	27.6001	27.2593	28.9852	47.0147	33.2367	42.0391	23.612	16.2971	39.9195	51.9284	37.4523	44.8434	38.5977	38.464	31.2751	0.0645605	1	1	0.658381	1.33908	0.647666	-0.626678
PC(O-36:2)	186.254	112.638	70.0049	50.816	173.459	120.44	272.456	300.611	186.818	313.543	111.195	232.022	120.934	59.8943	60.1559	85.4284	99.7597	126.333	153.819	99.8187	152.856	99.5562	92.4704	142.081	140.567	104.339	165.97	125.181	112.245	98.1717	0.12901	1	1	0.693073	1.25035	0.758504	-0.398771
PC(O-36:3)	190.426	150.983	141.495	87.6053	274.35	114.653	404.761	224.224	257.498	377.269	226.952	487.105	181.07	98.8626	93.5222	113.75	148.415	222.746	186.421	237.945	221.154	189.068	179.745	227.759	160.564	239.444	253.504	208.419	184.284	145.284	0.440336	1	1	0.97257	0.67998	0.881516	-0.181941
PC(O-36:5)	57.3896	173.907	16.7811	38.6798	173.701	60.9853	127.739	70.7114	90.3346	59.6818	101.795	81.3903	50.8153	17.2313	74.9022	33.05	27.3611	67.3228	33.0432	67.634	79.2149	40.689	35.3269	269.32	66.5955	21.2408	100.401	137.614	44.8001	94.4326	0.801019	1	1	0.985882	0.198471	0.934786	-0.0972919
PC(O-37:1)	1.56916	0.855295		0.158104	0.380815	0.95063	0.705304	2.26038	1.35433	0.660571	0.0717708	0.311081	0.163792	0.0887707	0.0695751	0.170439	0.189702	0.29158	0.571121	0.135673	0.302191	0.15625	0.0597283	0.415162	0.735496	0.299531	0.510849	0.912738	0.40933	0.366856	0.109443	1	1	0.679232	1.1513
PC(O-37:2)	3.8384	1.78535	0.373203	0.470084	1.11478	1.95719	1.267	4.96332	2.24707	2.83665	0.2167	1.13578	0.688176	0.49005	0.510692	0.296513	0.746609	1.37281	0.99735	1.03899	1.19357	0.303823	0.382917	2.1302	1.47612	0.373403	1.45859	1.62105	0.674976	0.885673	0.138826	1	1	0.704012	1.17438	0.625777	-0.676279
PC(O-37:3)	10.4848	5.93549	2.99971	2.41763	4.5685	6.84948	9.89728	12.2173	8.57839	8.60094	3.82882	7.3315	1.74923	1.51737	2.03109	1.95335	3.14275	4.52113	3.97104	4.39739	3.86069	1.95645	3.61829	6.02591	3.27032	4.20774	8.96415	4.92117	4.01909	3.23234	0.089156	1	1	0.658989	1.1866	0.697265	-0.520222
PC(O-38:0)	2.34342	1.20159	0.987147	0.517403	1.29173	1.17135	3.3439	4.51749	2.2205	3.59599	1.53809	2.0884	2.51526	0.603218	0.88698	1.23937	2.41652	1.14017	1.90943	1.47785	2.10022	1.13792	0.742239	2.05201	1.0183	1.00074	1.50134	0.956136	1.2702	1.04035	0.131533	1	1	0.693073	1.2765	0.728695	-0.456613
PC(O-38:1)	17.4801	9.47927	6.31501	3.63795	14.1951	11.487	15.4536	24.4783	12.7825	20.7791	7.92316	9.56995	7.64933	2.84968	4.88232	6.63792	5.66575	5.83638	9.41562	5.39044	9.77631	5.91843	3.0392	9.8386	10.2797	7.66395	9.04071	9.84722	9.24327	7.45524	0.052026	1	1	0.658381	1.32014	0.680913	-0.554457
PC(O-38:2)	32.1917	18.836	9.76667	6.34396	23.2067	17.599	31.8514	47.8524	25.6903	46.9281	13.0055	22.773	18.7721	7.78043	8.43253	13.3836	15.2026	13.6617	18.6314	11.4048	18.9745	13.1631	9.69568	17.1454	20.4911	17.2548	18.9127	19.4043	13.7492	13.4129	0.0840991	1	1	0.658381	1.30419	0.708359	-0.497448
PC(O-38:3)	100.858	46.8451	49.1237	23.1487	51.9773	57.5691	106.25	122.623	79.458	123.401	47.6892	70.4938	38.9306	20.5336	20.7007	32.3782	38.4905	38.932	56.6341	43.4849	53.1113	33.6735	32.3066	47.3118	52.7218	65.4008	71.3958	45.5837	52.5256	34.6622	0.0881441	1	1	0.658989	1.25369	0.728024	-0.457943
PC(O-38:5)	727.155	854.277	321.144	358.057	1163.62	484.345	1719.46	815.587	936.564	2018.8	872.933	1410	999.62	534.041	453.019	746.895	560.705	677.753	910.329	824.736	1303.15	866.012	598.487	962.919	1062.22	436.264	924.229	763.941	826.15	840.427	0.521048	1	1	0.97257	0.732939	0.90018	-0.151715
PC(O-39:5)	10.2797	12.4111	1.68347	3.41276	7.18646	3.28782	21.2284	8.80058	11.4514	8.69961	6.75227	8.36773	3.96838	1.67412	5.23412	4.59813	4.20277	6.64167	8.92373	7.57603	10.1822	3.33719	3.88769	9.03652	11.0168	1.24568	11.5437	9.85213	4.86964	9.38615	0.729119	1	1	0.974468	0.837524	0.928888	-0.106423
PC(O-40:0)	1.03465	0.672387	0.428968	0.266905	1.07257	0.292891	1.0475	1.26714	0.972942	1.56656	0.382629	1.06549	0.639585	0.18297	0.253952	0.582366	0.377989	0.493255	0.727581	0.207122	1.00403	0.501974	0.247721	0.549283	0.475845	0.25744	0.430965	0.487033	0.634373	0.534796	0.0632974	1	1	0.658381	1.17363	0.673875	-0.569448
PC(O-40:1)	8.87937	5.1901	3.28765	1.99189	8.19181	4.60801	11.6865	11.3714	8.59356	15.661	4.75711	6.20848	5.69559	1.91658	2.90205	4.4804	4.55531	3.87498	5.7728	4.11847	6.04371	3.85873	1.89665	5.92631	6.63616	4.26488	5.80457	5.377	4.49625	4.64691	0.0869423	1	1	0.658381	1.18398	0.710842	-0.4924
PC(O-40:2)	9.85344	5.29084	6.92881	4.02504	19.8877	7.31758	18.8054	25.8983	16.3098	17.6382	8.60323	13.8176	10.6715	4.80333	4.65319	7.6185	8.15536	8.59177	11.5848	5.23223	12.7737	8.37632	5.09319	10.4292	13.1203	5.14906	11.9739	12.3924	2.99383	9.67675	0.16739	1	1	0.744299	1.18476	0.763085	-0.390085
PC(O-40:3)	27.8695	17.2833	16.3741	8.26695	27.9976	14.2998	35.3034	35.9839	27.2575	47.534	13.7149	23.9231	17.8505	8.94139	8.72194	17.6349	16.8504	14.7917	21.6695	11.2407	20.3099	16.7746	11.1084	18.6438	20.2184	23.0022	21.9213	20.0192	15.377	14.1718	0.167999	1	1	0.744299	1.1255	0.796005	-0.329151
PC(O-40:5)	139.487	176.373	65.7716	61.9197	199.272	76.1205	325.141	148.135	181.733	382.416	124.456	187.188	145.016	89.2975	75.0037	150.946	102.493	106.735	162.837	122.943	207.219	124.709	91.2836	143.983	203.847	85.3867	151.655	130.529	136.254	139.104	0.418739	1	1	0.971556	0.74684	0.866486	-0.206751
PC(O-40:6)	80.071	73.111	26.1675	34.3333	160.233	44.6807	192.775	122.299	120.318	201.04	83.7572	121.932	99.7775	55.5703	50.0117	82.295	67.9892	75.1706	80.6847	80.7935	133.867	88.0978	60.501	116.058	95.4797	32.6139	84.7443	106.926	66.5612	89.8423	0.390407	1	1	0.965801	0.899446	0.860544	-0.216679
PC(O-40:7)	75.3513	93.354	34.3819	50.9562	213.509	72.6223	207.47	119.519	167.048	152.758	93.9169	120.604	133.149	50.9241	66.3546	74.244	70.2354	100.82	77.415	79.3926	132.975	113.994	75.376	158.358	106.581	43.4526	97.507	148.838	90.789	133.49	0.558767	1	1	0.97257	0.657554	0.910134	-0.135849
PC(O-41:2)	0.208645	0.193893	0.177275	0.0669823	0.572727	0.137066	0.250204	0.881665	0.114999		0.140659	0.320949	0.0633089	0.18762	0.0854284	0.0752662	0.274025	0.366291	0.127325	0.105709	0.194247	0.123843	0.1009	0.208038	0.220858	0.0728438	0.170355	0.162926	0.0940351	0.147454	0.227043	1	1	0.845063	0.996933
PC(O-42:1)	1.67796	1.96804	0.917802	0.626872	2.60256	1.47378	2.8198	2.09439	2.97844	4.47716	1.17533	2.36063	2.35556	0.621539	0.587682	1.22603	0.961187	1.53444	1.8158	0.902777	1.70991	0.993235	0.421267	1.62442	1.93091	1.33092	1.72278	1.53525	1.54756	1.31663	0.0845084	1	1	0.658381	1.10112	0.715897	-0.482176
PC(O-42:2)	11.672	10.1397	5.99216	3.80453	14.8164	5.03339	22.6926	16.4653	15.854	27.9334	4.4498	12.8791	9.68924	4.19722	5.28469	8.91198	9.4933	8.87124	11.6439	8.14609	12.2477	7.74642	4.20036	10.6009	11.0444	7.4475	10.5855	11.2436	8.06799	9.40329	0.298247	1	1	0.90239	0.999913	0.817152	-0.291324
PC(O-42:3)	20.2125	15.1453	11.231	5.16193	24.7992	7.94481	44.8859	33.0712	28.9135	51.1979	12.1383	23.3653	19.3497	9.03939	8.18334	18.138	23.1026	14.2358	19.3894	10.3958	20.2593	16.7934	1.2696	16.283	19.5896	16.1614	1.53063	19.6191	10.3044	1.6488	0.0934931	1	1	0.658989	1.06409	0.663365	-0.592124
PC(O-42:4)	14.6327	13.8619	13.2463	6.74684	18.7711	7.4942	26.5753	19.1988	18.3649	33.6867	10.3418	18.0173	16.809	10.7843	6.53995	15.546	12.5357	11.8053	18.0641	8.93228	18.1484	15.8871	11.4816	15.8616	15.2739	17.6207	16.1183	13.7988	13.1419	12.2471	0.550958	1	1	0.97257	1.0088	0.92084	-0.118978
PC(O-42:5)	82.0585	136.008	48.1921	43.5711	131	48.189	191.498	80.632	108.911	262.52	63.6412	111.1	103.241	52.6972	45.0623	108.363	65.3206	69.3021	110.335	63.7215	137.78	85.3948	51.7088	93.7446	157.503	63.9519	102.257	90.954	89.5101	100.015	0.657693	1	1	0.97257	0.668271	0.921462	-0.118003
PC(O-42:6)	36.4228	44.2697	11.3611	16.0296	67.4248	17.294	78.8138	59.8942	48.5426	106.279	30.0846	51.4442	51.7291	40.034	22.3044	44.6157	36.4699	33.4534	40.8837	24.628	62.7799	47.0363	37.2564	56.7691	56.8276	12.6869	42.7936	49.6439	27.4876	43.6825	0.569012	1	1	0.97257	0.954364	0.904809	-0.144315
PC(O-42:7)	21.7311	26.418	10.3086	11.5235	46.622	15.4631	47.2249	35.8195	37.9802	40.5484	10.7067	27.3102	31.4232	14.467	14.8801	19.9364	21.181	15.1821	21.1423	15.4599	30.6724	28.529	17.9229	34.5871	25.6585	11.588	22.5723	33.9581	20.445	29.3586	0.452722	1	1	0.97257	0.843076	0.887284	-0.172533
PC(O-43:5)	1.46799	2.81302	0.542433	0.829989	2.00647	0.688255	3.82115	1.21665	1.98751	2.42122	1.41849	1.22732	1.28469	0.671353	0.457773	1.03811	0.731012	1.18061	1.33137	0.649926	1.1915	0.770651	0.641954	1.61971	2.43467	0.337031	2.02409	1.54554	1.25989	1.31438	0.270945	1	1	0.878891	0.701003	0.79068	-0.338834
PC(O-44:2)	0.33042	0.482457	0.126199	0.159086	0.800823	0.203481	0.963601	0.250507	0.522168	0.744286		0.778382	0.659303	0.0972354	0.0500669	0.483271	0.239172	0.431649	0.306157	0.115167	0.643353	0.271284	0.0280213	0.356827	0.436209	0.345183	0.168406	0.418601	0.167797	0.32143	0.187371	1	1	0.778222	0.976376
PC(O-44:3)	1.99	1.3841	1.20784	0.642118	2.21006	0.915854	4.00965	3.00993	1.7789	4.1949	0.751363	2.22396	2.13461	0.642392	0.557791	1.54059	1.71631	1.73083	2.00756	1.18874	1.62699	1.72696	0.941663	1.60931	1.89884	0.741299	1.05704	1.57193	1.64842	1.93392	0.336244	1	1	0.935565	1.01212	0.829567	-0.26957
PC(O-44:4)	2.20515	20.1099	9.23615	4.03992	10.6835	6.05052	40.1371	22.3131	27.6797	49.614	7.90164	22.6633	20.7653	5.87566	4.68591	19.609	9.27252	5.98842	2.18999	6.41914	13.4883	9.77114	5.22836	8.4554	22.0453	13.0028	22.3728	15.4256	17.1395	9.26412	0.227233	1	1	0.845063	0.797369	0.707481	-0.499237
PC(O-44:5)	146.082	171.622	57.6889	51.5718	150.5	69.1475	291.603	147.124	164.333	386.688	79.8976	159.563	153.278	65.7413	60.4629	158.732	120.948	93.5567	143.675	70.5964	175.626	129.283	60.2786	105.453	202.064	79.8452	133.27	116.033	108.724	142.535	0.430348	1	1	0.97257	0.75794	0.853996	-0.227699
PC(O-44:6)	50.5742	59.186	23.7943	25.2219	87.1158	27.2189	109.254	75.0969	68.0775	137.306	41.5996	70.0274	84.8428	57.2541	29.4054	65.9205	56.3645	45.3494	62.9903	36.3223	84.728	80.9445	52.3258	73.4431	72.2171	28.438	51.6211	65.1184	44.5725	63.2959	0.663257	1	1	0.97257	0.917495	0.934117	-0.0983244
PC(O-44:7)	24.1253	29.3208	11.8172	13.6396	51.3579	16.2327	49.6327	33.3912	37.3128	58.6579	20.6036	28.9842	37.6375	17.3221	17.4388	28.6213	25.2426	23.1656	25.2597	17.1124	36.6732	33.5868	18.2392	40.792	31.1736	10.9417	26.0167	39.9667	22.4219	31.7972	0.584326	1	1	0.97257	0.768328	0.918512	-0.122629
PC(O-44:8)	5.36844	9.39525	3.09473	5.33822	21.8165	3.33818	20.3915	10.7746	18.1665	21.3093	4.19413	10.3765	14.5049	7.7256	6.51956	7.57992	7.41052	4.89086	7.33727	4.78245	14.1883	10.9463	9.34448	8.47634	12.5487	2.34124	7.50961	9.0999	7.19117	8.15446	0.172848	1	1	0.752631	0.880851	0.750407	-0.414255
PC(O-45:5)	0.124473	0.689342	0.0935869	0.158357	0.218707	0.0880974	0.650557	0.122468	0.164931	0.626185	0.294603	0.171818	0.24735	0.119962		0.315155	0.248184	0.136518	0.238564	0.0554885	0.16643	0.0941576	0.108239	0.326971	0.565971	0.0315778	0.217496	0.336701	0.345747	0.350226	0.631073	1	1	0.97257	0.321843
PC(O-46:4)	0.15288	0.312277	0.261369	0.154228	0.0818337	0.0483568	0.224132	0.401639	0.291618	0.515055		0.259585	0.241386	0.0542899		0.588302	0.30305	0.113132	0.299745		0.134497	0.0886514	0.0621958	0.141341	0.284885	0.295274	0.173385	0.170052	0.371886	0.330508	0.865728	1	1	0.985882	0.812033
PC(O-46:5)	11.7781	11.679	3.81354	2.83253	8.18777	4.50139	19.229	10.5159	12.6194	25.4582	4.8828	9.75283	9.81777	5.38695	2.78262	12.334	8.36702	6.68962	9.58252	4.17452	10.5475	8.3374	4.17615	5.92817	12.843	5.83457	7.08221	5.82644	6.96087	8.18893	0.332102	1	1	0.935268	0.772577	0.815936	-0.293472
PC(O-46:6)	18.3435	16.3216	4.87012	5.31934	19.1245	6.12793	31.2325	24.4476	24.9466	33.2433	9.95282	14.5726	15.9616	8.51027	7.74491	16.2288	17.087	12.0551	15.1492	8.97341	17.715	16.8318	7.74579	12.8493	19.3879	5.97905	13.5604	14.8686	9.15553	14.9037	0.338729	1	1	0.935998	1.04838	0.84119	-0.249496
PC(O-46:7)	13.8802	19.7767	6.44525	8.28513	34.0196	11.193	41.5894	19.5001	36.9153	31.3004	9.87086	15.1524	16.6584	4.78633	9.51778	17.9649	17.3786	19.1638	13.8036	5.43391	19.7463	18.5428	9.037	20.943	20.746	8.84983	14.2796	25.8724	14.6038	24.2845	0.585572	1	1	0.97257	0.675812	0.898739	-0.154026
PC(O-46:8)	4.91804	9.80781	2.5341	3.12683	12.0458	4.15736	12.668	9.58137	12.062	15.6341	3.22818	6.216	10.5575	5.89526	4.49061	6.44577	10.2773	6.66716	6.58544	4.06794	10.6371	11.0292	7.32243	10.4867	6.67912	2.37221	6.46926	10.0673	7.94623	8.32756	0.935687	1	1	0.985882	1.03812	0.98681	-0.0191561
PC(O+P-28:0)	0.194758	1.21223	0.400697	0.494942	1.09193	0.37691		0.891475	1.12727	1.91146	0.592503	0.382779	0.169948	0.54417	0.505555	0.258481	0.506105	0.857873	1.45234		0.573364	0.217153	0.625793		0.994591	0.699174	0.945496	0.921643	0.379926	0.479144	0.895126	1	1	0.985882	0.664183
PC(O+P-30:0)	3.77576	9.28558	5.16313	4.5172	10.1487	4.40396		10.6311	9.27115	13.7764	8.28005	6.46745	2.78875	3.66001	3.39959	2.93593	5.91798	7.63013	8.8564		7.87898	3.5642	6.3535	7.24289	8.81591	6.45068	8.43755	10.2864	4.92112	7.57	0.931473	1	1	0.985882	1.30567
PC(O+P-30:1)	2.55238	8.21458	3.63913	4.21462	9.96722	4.49913		11.0718	6.61419	8.16609	8.5839	4.56548	2.80845	3.1952	3.83235	2.41213	6.04208	5.04281	6.90642	0.21151	5.92951	2.83519	5.98577		5.28565	4.95666	6.81869	10.0075	4.26392	6.52395	0.534144	1	1	0.97257	0.749436
PC(O+P-31:0)	0.150047	4.32517	1.50904	1.45563	4.14486	2.40154		4.94103	3.80296	6.86505	2.59375	3.03877	1.58688	1.142	1.72742	1.4216	2.43287	3.03978	3.70331		4.32989	1.28416	2.34816		2.87862	1.73785	3.27539	4.44543	2.19796	3.80618	0.994439	1	1	0.997108	1.1666
PC(O+P-31:1)	1.30691	5.19415	0.799428	1.77884	4.90413	1.70989		4.65708	4.17061	4.34442	3.1464	1.97767	1.10561	1.05493	1.49819	0.783282	2.61858	2.68852	2.63863		2.93798	1.24535	2.23228		2.75381	1.27302	3.61431	4.46017	2.15826	2.41474	0.643158	1	1	0.97257	0.764925
PC(O+P-32:0)	42.6152	61.09	28.3781	24.2155	64.2576	40.2173		101.133	47.2627	137.61	50.3676	62.5901	42.0634	24.3319	29.4704	45.0225	35.713	45.4109	66.2721	15.9963	73.4169	54.8916	40.7852	2.22266	48.1243	29.2385	49.724	57.4216	52.492	67.3971	0.402312	1	1	0.965835	0.936133
PC(O+P-32:1)	44.7763	83.3753	34.8647	38.1953	75.9147	56.6393		134.542	59.4521	133.409	89.4619	67.8487	56.2805	32.1058	40.9826	54.5139	57.395	54.339	86.0983	16.4673	91.9717	68.3649	61.9886	14.1019	56.8087	42.8319	68.3055	73.5219	66.5976	81.5875	0.454614	1	1	0.97257	1.05527
PC(O+P-32:2)	5.20045	10.4501	3.89186	5.73907	11.8313	9.82707		18.4997	8.58702	14.4556	18.64	7.94947	8.67313	4.12799	6.23635	5.82055	7.59727	8.50025	10.2758	0.939838	11.5692	10.6295	8.07297		8.54013	4.77036	9.7819	11.8813	10.1496	11.5494	0.518403	1	1	0.97257	0.936882
PC(O+P-33:1)	2.77388	8.13173	0.599176	1.9003	5.93178	2.03668		9.29044	6.28497	8.50474	2.00349	4.47716	1.62966	1.28207	2.21293	1.86046	4.09772	4.25579	4.8292	0.504962	5.2842	2.34224	3.34868		4.93224	0.853096	4.94332	5.94564	2.89063	5.38913	0.670632	1	1	0.972577	1.10898
PC(O+P-33:2)	1.47773	5.00353	0.363123	2.00159	4.14007	2.90918		4.56242	3.45504	3.22807	2.91306	3.2615	0.933888	0.591005	1.87954	1.34611	1.69366	4.52584	2.38717	0.10962	3.05621	1.81654	2.65614		1.87557	0.451695	5.04579	3.75994	1.90585	3.10673	0.697747	1	1	0.97417	0.643935
PC(O+P-34:0)	3.69062	6.77168	2.53198	1.93572	6.00916	3.94199		10.9162	7.27608	13.8507	4.14589	6.96608	3.66748	2.30852	3.86698	3.62242	4.70444	3.6571	6.83241	0.106051	7.60752	4.32989	3.87589		4.86261	1.92416	5.11088	4.3436	5.92282	4.18602	0.26222	1	1	0.878891	0.949392
PC(O+P-34:1)	68.6185	136.653	39.0291	41.5518	135.448	73.3715		225.482	100.437	261.255	83.014	106.902	86.4708	39.6297	53.56	85.1014	69.8584	87.7647	123.176	76.3485	130.476	97.9573	57.2235		117.249	53.2758	90.6035	95.5879	95.039	133.332	0.614763	1	1	0.97257	1.2961
PC(O+P-34:2)	86.0525	163.066	43.0947	63.4666	158.165	80.5052		253.275	129.984	209.114	128.251	265.512	82.2609	60.622	77.1342	82.9509	92.909	185.614	127.065	134.106	144.952	131.145	133.543	20.5652	112.721	75.1407	129.805	154.836	112.089	161.464	0.69645	1	1	0.97417	1.03951
PC(O+P-34:3)	104.947	134.011	32.3236	72.1413	134.676	113.531		365.323	102.857	194.223	157.922	133.151	89.3963	91.2157	101.07	88.2514	141.93	110.035	139.993	81.8402	144.892	144.701	149.976	41.0777	92.5586	53.2372	143.393	122.848	89.5628	153.645	0.45945	1	1	0.97257	1.37918
PC(O+P-34:4)	3.23456	5.46404	0.694418	2.70911	4.48731	6.06574		7.84612	3.7894	4.44138	5.77093	4.27963	2.1901	0.848049	4.69814	2.35359	2.15185	2.91008	2.83771	0.879011	3.52225	2.73452	2.76363	1.22793	3.95232	0.761391	6.11451	6.05064	2.67297	5.70089	0.192616	1	1	0.785549	0.814231
PC(O+P-35:2)	2.35819	3.75661	0.369802	1.28766	4.11074	2.26679		4.5574	3.97485	3.64026	2.84771	6.76602	0.827765	0.846265	2.49606	2.01636	1.66877	6.44651	2.83959		2.20448	1.32081	3.81833		2.14907	1.06889	4.21238	3.33226	1.23315	2.6334	0.779879	1	1	0.985882	0.583906
PC(O+P-35:3)	7.01826	9.40981	0.728508	5.17638	6.35499	8.26071		17.7367	9.04033	9.3539	10.3104	7.01792	3.01835	2.53299	7.0258	3.40823	7.71812	8.30006	7.26729	0.351967	7.38295	4.94212	9.41335	1.62315	5.14525	2.0027	12.4711	8.09637	3.74472	8.56715	0.352027	1	1	0.95531	0.961267
PC(O+P-35:4)	3.80907	8.37816	0.836503	3.59732	3.07079	5.57872		3.40248	4.37348	4.47706	3.85281	5.50196	1.17443	1.48424	5.25843	2.85084	2.03193	4.13005	2.93639	0.113838	3.08706	2.06951	6.20122		4.26462	0.5525	8.18398	3.76949	3.05002	4.20033	0.500575	1	1	0.97257	0.535512
PC(O+P-35:5)	1.92007	3.66562		2.36457	3.77192	5.08582		3.27434	1.80437	1.76016	2.81432	0.633148	0.181582	0.138249	3.09073	0.112011	0.59043	1.38148	1.33236	0.187819	1.50438	1.06884	1.70259		2.36244	0.200277	4.37743	2.67816	0.854225	1.7352	0.0888239	1	1	0.658989	1.32018
PC(O+P-36:1)	8.91812	15.2434	6.09613	5.12105	13.1573	5.87379		18.3046	12.4528	24.7524	8.6896	10.9069	7.75098	3.46069	5.92566	8.97629	7.55693	9.58043	14.1927		12.9863	6.67805	5.7423		12.5973	8.231	10.1449	10.722	10.4203	12.8382	0.809401	1	1	0.985882	1.22819
PC(O+P-36:2)	35.5924	55.3943	22.2967	20.0055	58.9627	30.9514		93.4366	55.6907	102.993	47.1701	64.0545	37.0514	18.4865	27.0321	38.438	40.0816	57.9593	61.6076	3.3543	58.6169	39.5006	36.9346	20.1647	49.2328	31.6702	53.0292	45.8153	40.7621	54.3929	0.488184	1	1	0.97257	1.10182
PC(O+P-36:3)	78.5493	97.9006	56.5881	54.8657	117.965	68.1284		190.367	112.632	173.339	114.589	164.36	64.246	46.5964	55.6861	66.9998	77.7831	127.948	108.725	68.3606	111.746	100.927	113.76	7.49456	73.5711	86.1473	112.776	105.64	94.8655	100.502	0.542419	1	1	0.97257	1.10439
PC(O+P-36:4)	325.702	554.891	184.349	243.524	390.181	309.544		474.528	349.844	672.847	458.259	578.125	277.139	263.989	258.214	343.722	229.757	376.096	381.028	406.676	525.445	400.326	449.696	31.1313	421.797	227.847	397.571	346.458	416.893	446.119	0.668732	1	1	0.97257	0.634852
PC(O+P-36:5)	185.589	362.675	64.0242	164.07	244.938	258.609		399.053	177.399	332.597	344.868	246.128	166.842	251.804	210.165	177.184	168.894	167.429	206.303	155.915	310.484	260.503	288.235	4.77723	191.529	86.0941	242.324	217.234	210.5	316.601	0.195507	1	1	0.792565	0.803586
PC(O+P-36:6)	8.68475	16.523	1.73454	15.4711	24.5146	24.9291		22.7614	15.2457	10.5051	28.5807	8.00506	8.20071	3.37982	24.4277	6.55946	6.54726	11.2223	6.73938	0.128988	18.4243	11.037	10.5144	1.04542	8.14791	1.73109	19.9898	22.6023	9.06477	33.185	0.22593	1	1	0.845063	0.926747
PC(O+P-37:3)	1.0526	1.64512	0.836678	1.04388	0.887921	0.537099		2.01573	1.33097	2.20782	1.66523	1.65725	0.710508	0.52743	0.809118	0.937615	0.843245	2.02808	1.6076		1.40948	0.441843	1.52968		1.07256	0.729688	1.85688	1.61189	1.46481	1.17189	0.699978	1	1	0.97417	1.41488
PC(O+P-37:4)	12.3055	31.9804	5.15561	11.0989	13.8191	13.816		16.6415	16.2397	24.6125	13.6262	21.8761	8.45325	7.03513	12.7435	12.5125	11.2744	17.6854	16.867	0.10699	17.1196	6.52694	20.0572		17.7466	6.97342	21.9335	14.3176	13.0776	18.2088	0.672191	1	1	0.972957	0.353757
PC(O+P-37:5)	16.2782	41.4822	4.27907	17.2524	20.1621	25.6361		33.2118	20.8452	26.4724	29.0652	21.9521	7.81327	10.5435	20.8033	13.5078	17.9935	17.23	18.2763	0.416341	24.1889	10.7888	29.3824	1.36501	20.5579	5.54715	31.5926	21.1055	14.5988	30.3568	0.284532	1	1	0.893763	0.667362
PC(O+P-37:6)	1.14944	4.46318	0.391264	2.49864	5.08081	3.16881		3.89624	3.04456	1.4409	5.44298	2.15919	1.04787	0.965507	3.6952	1.28971	0.90307	1.79168	1.25142	0.115769	2.03019	1.21158	2.26203	1.13906	1.7001	0.682034	4.5091	4.56474	1.36626	3.36526	0.128079	1	1	0.693073	1.25498
PC(O+P-38:1)	2.14586	4.97553	2.20895	1.42717	5.84379	2.39501		5.9501	3.3116	7.55931	2.20536	3.00245	2.38142	0.201241	1.55575	2.96834	2.09589	3.58989	4.56323		4.01229	2.23057	0.993399		3.19328	2.64886	3.02792	4.02083	2.07527	3.84779	0.744166	1	1	0.974468	1.01457
PC(O+P-38:2)	5.28992	8.56603	4.98515	3.28887	10.63	3.22841		14.9306	8.0643	14.7056	5.58479	7.21342	5.55292	2.66148	3.85571	6.77995	6.06584	7.26741	8.95686	0.211525	8.39887	5.77772	5.0692		8.11734	5.87568	7.34664	8.13121	5.14438	7.38504	0.641832	1	1	0.97257	1.23128
PC(O+P-38:3)	18.7319	26.1095	24.8342	12.5914	22.0189	15.8083		32.7422	25.8085	42.2354	22.6127	23.3093	13.9794	8.68223	9.82753	18.1785	18.3196	22.6848	29.2298	0.465662	22.9648	16.1266	17.8843	1.62167	20.7975	29.9577	28.2957	20.5369	22.3669	22.4414	0.56489	1	1	0.97257	0.749454
PC(O+P-38:4)	227.049	363.808	184.405	145.441	213.909	205.285		291.916	274.933	567.375	286.838	311.542	171.236	158.746	137.936	222.374	185.989	255.151	368.172	66.2891	344.385	212.143	248.7		294.367	211.308	268.512	213.933	287.816	245.385	0.820412	1	1	0.985882	0.849341
PC(O+P-38:5)	428.852	710.397	267.528	379.452	663.896	479.705		743.235	540.655	1107.62	633.155	716.309	524.374	412.04	329.554	562.856	357.628	547.138	717.679	350.625	838.661	651.123	601.686	23.3218	627.156	315.899	536.541	565.659	637.175	658.125	0.663254	1	1	0.97257	0.703078
PC(O+P-38:6)	113.109	187.292	64.8414	134.56	283.014	154.179		264.159	197.65	196.947	243.166	177.06	149.645	117.568	126.473	134.777	117.649	179.553	139.148	70.0443	215.658	185.723	195.944	11.675	143.687	73.7069	165.914	252.471	159.481	250.901	0.431975	1	1	0.97257	0.544557
PC(O+P-38:7)	23.3509	56.696	11.5411	31.4482	57.5611	37.3387		71.644	45.1635	31.0946	44.2847	27.8829	29.3866	28.9694	38.0104	22.309	29.5711	34.643	24.2038	1.18543	38.45	39.4052	46.8496	5.81859	27.1946	12.7956	36.1636	54.8214	27.4593	62.9225	0.242267	1	1	0.863235	0.728806
PC(O+P-39:4)	1.94577	5.79403	1.23713	1.24024	2.14442	1.69314		2.94298	3.12822	4.94889	2.17588	2.16591	1.19636	1.5241	1.92941	2.17239	1.67168	2.54291	3.29589		3.1204	1.26778	2.90623		3.36291	1.74579	3.03954	2.26512	1.44905	2.54469	0.964073	1	1	0.990032	0.728255
PC(O+P-39:5)	3.24936	8.68064	2.05079	2.87083	5.20473	2.90779		6.79999	5.93774	6.39671	3.8355	4.63961	2.24394	2.12291	3.2775	3.973	3.43986	5.26061	4.4806	0.123267	5.6761	2.5911	4.24698	1.23211	4.979	1.57175	4.69916	7.03423	3.0392	5.45303	0.543168	1	1	0.97257	0.545548
PC(O+P-39:6)	2.40122	7.63681	1.06548	3.29585	6.20818	4.57866		5.97067	7.55393	5.15515	4.59919	3.5697	2.24561	1.4637	3.86653	3.27451	2.93451	4.82585	3.68886	0.232089	4.93565	1.78954	5.24075		3.1359	1.73945	4.20909	8.62551	2.71239	5.12417	0.518119	1	1	0.97257	0.425418
PC(O+P-39:7)	1.42637	5.60581	0.25526	3.67288	5.16215	3.3502		4.83767	5.07027	2.08684	2.99527	2.04077	1.15362	1.01408	4.45861	0.888102	2.69958	3.71057	2.20116	0.0847853	1.82415	2.20242	4.14429		2.09793	0.897788	4.50406	4.71458	1.28016	6.08866	0.537479	1	1	0.97257	0.386025
PC(O+P-40:1)	1.62972	4.30819	2.28024	1.00604	4.09936	1.95645		5.46854	3.87865	5.80398	2.67406	3.13463	3.19098	0.562492	1.73144	2.95359	1.86395	2.86964	2.74251		3.97189	2.22199	1.50629	1.55888	1.99693	2.22194	2.77842	3.4726	2.60432	2.82369	0.357303	1	1	0.95531	0.869965
PC(O+P-40:2)	4.91406	7.28136	4.09201	2.64442	8.18303	3.67284		12.2523	7.70694	12.745	5.66758	5.79476	5.41773	2.71427	3.05075	4.86652	5.07004	5.75745	7.59377		7.53144	5.37545	3.77791		6.37532	5.53566	5.29725	7.62125	4.32554	5.27634	0.649134	1	1	0.97257	1.34131
PC(O+P-40:3)	8.70885	12.3162	10.592	5.73615	14.3741	6.97064		20.98	13.1811	21.811	7.8029	10.3042	7.84326	5.13476	4.76689	11.3594	8.69559	11.6109	13.5867	6.41295	13.7866	10.461	8.50195	4.57724	11.153	12.7597	11.5464	14.3648	8.70091	11.4565	0.924932	1	1	0.985882	1.51709
PC(O+P-40:4)	50.402	84.4353	44.5064	32.631	48.1651	48.3113		73.6306	61.2496	138.764	53.8178	57.6112	43.7787	33.6108	29.618	54.5301	44.1167	53.4722	89.2796	4.17928	68.4533	51.3095	45.294		68.0216	51.0601	56.8684	50.3834	59.5536	48.9778	0.664433	1	1	0.97257	0.767675
PC(O+P-40:5)	87.0776	148.506	61.6789	61.8966	117.468	84.6466		136.242	114.583	227.575	96.9948	106.441	85.2036	63.4145	57.5588	125.258	69.9521	99.0362	139.1	8.40068	149.255	105.155	89.7557		134.628	67.4156	95.954	109.749	107.132	109.354	0.858041	1	1	0.985882	0.92387
PC(O+P-40:6)	76.4852	116.086	51.9965	70.9644	155.563	89.3203		160.217	145.859	179.74	107.663	101.403	88.807	64.376	68.5436	98.2848	77.3927	117.819	118.22	8.48458	153.692	111.22	109.86		103.025	53.5806	94.8086	150.236	98.1805	127.415	0.792169	1	1	0.985882	0.988769
PC(O+P-40:7)	53.2857	96.1952	38.4328	68.217	161.638	88.9549		128.734	129.292	112.312	75.5759	80.9302	89.2013	48.2821	61.4989	70.0303	57.9397	106.027	77.5523	9.73256	111.675	105.406	94.0084	2.03734	80.4327	39.5473	74.4361	150.51	90.6265	133.987	0.588036	1	1	0.97257	0.444154
PC(O+P-40:8)	7.3555	13.0292	4.79375	11.8065	24.8062	14.3901		26.3673	16.1367	14.4908	13.8498	11.8995	14.5371	9.89897	9.66594	10.0742	11.9409	12.9552	13.0247	0.130218	15.1546	18.7924	17.5799		12.1826	6.04138	12.7765	22.457	13.7902	20.7455	0.862602	1	1	0.985882	0.895165
PC(O+P-40:9)	0.169665	0.788738	0.263599	0.652694	2.38865	0.499903		1.76274	1.49947	0.585431	1.48133	1.37923	1.36129	0.88191	0.751511	0.768959	1.01906	1.47886	0.554262	0.116191	1.284	1.80516	1.42313		0.834331	0.4072	1.38345	1.57063	0.934926	1.18467	0.92059	1	1	0.985882	0.691653
PC(O+P-41:4)	1.24987	2.23339	1.01091	0.968582	1.36336	0.990982		2.32702	1.54801	2.69322	1.21346	1.27533	1.17972	0.798238	0.864572	1.14418	1.22043	1.67616	2.14217		1.65092	0.997358	0.899666		1.9963	0.93738	1.73349	1.33335	1.26638	1.06965	0.924833	1	1	0.985882	1.24182
PC(O+P-41:5)	0.714309	2.47871	0.534976	0.956119	1.42439	1.10054		2.0091	1.24253	2.15062	0.957137	1.31587	0.629185	0.472147	0.663	0.867929	0.915879	1.14741	1.5195		1.36543	0.660293	0.638602	2.41495	1.95235	0.615636	1.16943	1.64934	1.03127	1.60155	0.773095	1	1	0.985882	1.23221
PC(O+P-41:6)		1.24295	0.244809	0.529882	0.920809	0.394891		1.00567	1.18609	0.937698	0.352384	0.527798	0.271138	0.198287	0.66567	0.238036	0.106916	0.936785	0.769971	0.204617	0.635981	0.38193	0.748024		0.982937	0.307645	0.503152	1.24167	0.393453	0.813916	0.653724	1	1	0.97257	0.454424
PC(O+P-42:1)	0.984634	1.31181	1.01503	0.575834	1.17145	0.774988		2.15809	1.89173	2.71222	0.662282	1.23387	1.08296	0.426336	0.658942	0.769557	0.983062	0.977474	1.72182	0.0925772	1.50549	0.895847	0.718312		1.05997	0.997235	1.12829	1.59159	1.32559	1.08667	0.53734	1	1	0.97257	1.01938
PC(O+P-42:10)	0.143714	0.412875	0.0881157	0.216402	1.78915	0.522684		0.492508	0.862203	0.148792	0.497134	0.230065	0.490462	0.539327	0.429555	0.273396	0.129343	0.408895	0.185337		0.353278	0.316253	0.52926		0.37696	0.066162	0.0797038	1.07777	0.343957	0.654405	0.38526	1	1	0.965801	0.837552
PC(O+P-42:2)	5.59139	8.76271	5.47695	3.97157	8.73534	5.56662		14.0173	8.9049	16.3389	6.85277	7.07379	6.0375	2.95998	3.22079	6.9503	6.06007	7.26877	10.271		9.43662	6.4945	3.75508		7.32469	5.82035	5.62473	9.51347	6.56147	8.08141	0.844191	1	1	0.985882	1.38731
PC(O+P-42:3)	11.919	12.6326	11.0971	7.29628	16.8317	8.62995		29.5266	17.0891	23.856	9.12508	13.0092	10.1764	6.91255	6.44874	14.9923	12.6983	13.1735	16.2623	0.230001	15.5021	14.7048	10.5085	2.22588	10.9084	13.2488	11.375	16.4705	8.14067	12.8209	0.46024	1	1	0.97257	1.10137
PC(O+P-42:4)	33.1359	44.0965	30.7614	20.848	34.6663	30.0687		61.1135	41.1371	78.0157	30.8509	39.2911	34.3952	21.8328	17.3189	35.8802	32.1364	35.1095	53.748	3.05879	44.3859	36.9626	28.2654	1.06972	42.4763	34.7623	37.2901	36.2444	36.5073	32.4938	0.450926	1	1	0.97257	0.831184
PC(O+P-42:5)	64.2899	131.089	51.318	47.0857	93.3647	68.3286		108.032	83.0592	168.637	59.5201	74.9699	67.2159	48.2185	42.2424	92.4169	51.5547	72.4861	108.76	6.57775	109.247	77.7188	56.5818	3.36461	124.839	59.1984	75.9852	90.304	79.0544	93.1787	0.667693	1	1	0.97257	0.61728
PC(O+P-42:6)	34.8444	59.6969	25.4308	30.0204	62.9302	39.9874		81.3764	49.3943	90.24	37.1024	45.6662	44.5307	39.9257	30.4549	49.1092	38.4418	44.5605	56.4078	0.398677	66.8217	56.5546	52.2817		57.4566	25.8622	39.8963	64.4914	41.9515	55.318	0.821586	1	1	0.985882	1.08394
PC(O+P-42:7)	13.4325	23.2322	9.3367	12.8201	30.8201	16.7713		33.5415	23.4285	27.4176	15.9718	15.2043	18.4236	11.1758	12.9938	17.7433	14.0619	18.2408	18.0364	0.207274	25.1222	21.861	17.5628	0.975213	19.5812	8.7285	14.1365	31.2678	15.8954	22.3872	0.400641	1	1	0.965835	0.659599
PC(O+P-42:8)	4.39361	6.35931	2.63872	3.44852	9.36089	4.62015		12.2573	7.40441	8.27578	5.18999	5.75112	6.5968	4.64122	4.46225	5.21683	5.28671	5.34877	5.53048		8.3371	7.24966	7.17202	1.71942	5.01579	2.1574	4.25575	9.55516	5.21653	7.58512	0.651203	1	1	0.97257	1.01217
PC(O+P-42:9)	0.469724	1.39365	0.540096	1.13775	2.96322	1.56543		2.84755	1.7259	2.36428	1.18529	1.19086	1.83328	1.10183	1.42831	1.00366	1.2965	1.5978	1.22603	0.130358	2.20648	2.25917	1.40153	1.27991	0.850898	0.499383	1.23543	2.67199	1.01905	2.26037	0.565006	1	1	0.97257	0.636114
PC(O+P-43:4)	0.718387	1.44648	0.600587	0.826836	1.06756	0.821568		1.75215	1.01254	1.97634	0.964422	1.10848	0.744929	0.666963	0.738702	0.711329	0.864975	1.10636	1.1148		1.29962	0.767235	0.872398		1.39047	0.784913	0.976873	1.05989	1.22798	1.00888	0.89065	1	1	0.985882	1.33169
PC(O+P-43:5)	1.1635	2.78733	1.03321	0.910308	2.03084	1.54511		1.87912	1.79626	2.01559	1.21928	1.33904	1.12333	0.866679	1.0102	1.39864	1.13978	1.51398	1.95576		1.99174	1.0319	1.15318	1.77621	2.16982	0.712935	1.5478	1.91005	0.958141	1.68457	0.933357	1	1	0.985882	0.84689
PC(O+P-43:6)	0.111743	1.12265	0.275156	0.475346	1.03023	0.53233		0.972288	1.07265	0.724682	0.656566	0.367855	0.463454	0.322047	0.347118	0.416655	0.353378	0.611162	0.384565		0.865168	0.470741	0.325226	1.90125	0.616012	0.320892	0.47634	1.30687	0.498697	0.688916	0.715951	1	1	0.97417	0.935268
PC(O+P-44:3)	1.45783	1.11249	1.52118	0.932861	1.9386	0.848233		3.0443	1.8627	2.55736	0.810436	1.50673	1.35374	0.774165	0.730153	1.24213	1.48833	1.84008	1.80607		1.78795	1.38299	1.21362	3.34447	1.35232	1.44924	1.16466	1.77743	1.34504	1.887	0.436168	1	1	0.97257	2.11402
PC(O+P-44:4)	15.3172	17.2029	14.8145	8.56812	12.7897	14.3875		22.2964	15.9967	28.5558	10.1822	13.2115	11.8249	7.70867	6.3469	14.8846	13.3502	12.9402	17.9672	0.271837	17.0765	12.6237	9.53804		15.0736	17.7312	15.9059	14.2702	15.6232	12.0595	0.722936	1	1	0.974468	1.04726
PC(O+P-44:5)	98.0745	159.27	64.6109	60.8179	107.299	95.9512		158.236	108.002	225.607	73.7314	107.166	104.173	62.1052	49.6956	137.321	77.8813	92.6541	144.863	7.02661	157.4	113.127	70.8064	2.21883	153.733	76.7605	101.039	110.068	109.049	135.106	0.734501	1	1	0.974468	0.785026
PC(O+P-44:6)	49.2099	73.6414	30.4863	35.681	75.775	52.2934		126.573	64.8433	114.321	46.3668	62.7798	70.0606	57.4325	35.3451	68.7887	52.2472	60.4542	78.5435	2.75597	92.0775	83.7922	66.3176		73.2955	32.0749	51.1665	81.7172	51.1305	73.2655	0.843631	1	1	0.985882	1.28162
PC(O+P-44:7)	17.7953	28.7055	11.219	14.4758	37.5522	21.6388		43.8543	29.7978	34.8997	16.9441	19.7297	22.8971	13.9624	14.7023	23.6269	17.9914	23.3392	23.7682	0.262956	29.9348	27.2282	19.8149	1.6344	24.7284	10.7945	19.2235	39.2462	20.5601	29.2315	0.48249	1	1	0.97257	0.741022
PC(O+P-44:8)	7.29121	12.8146	4.13026	5.20185	12.3261	9.57121		16.3998	10.1924	15.7878	8.23175	7.8201	10.4253	7.64177	5.64492	9.40184	8.1204	8.63974	11.2743	0.498426	13.2687	12.2831	10.348		11.7021	3.59899	6.34899	13.2944	9.21281	10.9161	0.817425	1	1	0.985882	1.03688
PC(O+P-44:9)	0.960822	1.55601	0.592505	0.955208	2.33468	1.49284		3.37575	1.74489	1.58914	1.63244	1.27937	1.74689	1.01735	0.805847	1.3096	1.59	1.59045	1.09602		1.76293	2.17208	1.73689		1.32328	0.567954	1.37497	2.79066	1.39869	2.13523	0.6916	1	1	0.97417	1.64486
PC(O+P-45:5)	0.102588	0.983578	0.187445	0.264467	0.412469	0.423012		0.694374	0.436761	0.568296	0.412763	0.296099	0.231086	0.356529		0.391298	0.491922	0.683779	0.515765		0.478702	0.370474	0.289747		0.563577	0.186986	0.456846	0.495302	0.441585	0.213353	0.832067	1	1	0.985882	0.88105
PC(O+P-45:6)		0.244228	0.0467603	0.285321	0.649007	0.35102		0.509279	0.296809	0.281417	0.21533	0.284658	0.186679	0.146447	0.0469841	0.251143	0.128448	0.0656384	0.31402		0.495708	0.17942	0.207983		0.24992		0.242213	0.655077	0.275342	0.547897	0.683088	1	1	0.972957	1.07384
PC(O+P-46:10)	0.402405	0.834969	0.106776	0.242	1.08509	0.788274		0.855279	0.910354	0.764029	0.265893	0.321342	0.941185	0.345558	0.301801	0.461782	0.264621	0.571603	0.532118		0.758126	0.646612	0.440209	1.696	0.71497	0.0337341	0.306385	0.954994	0.606079	0.547835	0.846351	1	1	0.985882	0.827072
PC(O+P-46:4)	0.13199	0.60224	0.408929	0.203635	0.293713	0.366693		0.359508	0.569802	1.09284	0.341653	0.361475	0.33311	0.11825	0.126654	0.25749	0.455608	0.302802	0.742724		0.830114	0.281115	0.286296	1.31892	0.590612	0.371722	0.62852	0.213072	0.555111	0.368385	0.209504	1	1	0.824619	1.81789
PC(O+P-46:5)	9.29933	12.1334	5.07144	3.76047	6.36259	7.19624		13.0743	8.99937	17.5541	5.05018	7.58376	6.89806	5.80827	2.82664	12.3799	6.46463	7.16415	11.0333		9.82793	8.99234	5.93401		11.094	5.73741	6.3255	7.3732	7.71653	8.50466	0.761902	1	1	0.981556	1.51614
PC(O+P-46:6)	13.9588	17.9864	7.28152	8.19161	16.8814	12.0337		30.4067	18.7883	26.6018	10.8632	11.3382	14.1581	10.1842	7.02555	18.7758	12.7163	14.7521	16.2598	0.132112	18.6263	16.4623	11.3276	1.86762	15.9742	6.82373	12.4685	19.8066	12.205	17.6587	0.504708	1	1	0.97257	0.996448
PC(O+P-46:7)	15.5285	23.9226	8.97587	11.962	26.898	19.0939		34.0025	30.815	28.1538	11.4	14.215	19.7986	8.39489	10.3792	20.8061	14.5693	20.6988	18.1555	0.106769	22.7082	21.8841	14.0781		20.0913	8.28379	15.4823	32.9906	15.8059	27.9166	0.822637	1	1	0.985882	0.980076
PC(O+P-46:8)	6.81542	10.5873	3.52883	5.06919	11.9087	8.12024		17.9876	12.141	13.7143	5.44421	6.55766	10.5089	6.3863	5.1852	7.61519	8.19006	10.2647	9.41965		9.58816	12.4415	9.87783		9.50061	3.08168	5.74969	14.7267	6.6792	11.0689	0.862819	1	1	0.985882	1.49931
PC(O+P-46:9)	1.87194	1.76258	0.71508	1.22872	2.53327	2.26617		4.47901	2.45998	2.63177	1.22509	0.959405	2.27927	1.43291	1.03183	1.87158	1.54484	1.16845	1.6634	0.276965	1.99618	2.55112	1.85588		1.34172	0.602962	1.15002	3.11695	1.57011	1.88059	0.354619	1	1	0.95531	0.939628
PC(O+P-48:10)		0.214537	0.0439677	0.0308527	0.227231	0.234492		0.195762	0.461619	0.15082	0.055901	0.0925039	0.114613	0.161424	0.0330768	0.0635067	0.070592	0.203704	0.206887		0.257522	0.293674	0.232581	1.58716	0.252874		0.131126	0.311335	0.159858	0.173175	0.213959	1	1	0.831909	1.46402
PC(O+P-48:6)	0.250544	0.423321	0.433074	0.303448	0.544017	0.347319		1.2759	0.626311	0.862692	0.22786	0.67387	0.483104	0.3762	0.122255	0.770104	0.551158	0.447037	0.51572		0.485431	0.376573	0.282041		0.401069	0.308268	0.993616	0.600495	0.497867	0.544762	0.798537	1	1	0.985882	1.69924
PC(O+P-48:7)	0.996058	0.984584	0.438357	0.531344	0.88016	0.972245		2.19751	1.58197	1.17273	0.634605	0.635829	0.883803	0.586117	0.422872	0.976694	0.716545	1.38582	0.631503		1.06733	0.912034	0.794201		0.959767	0.388176	0.525468	1.46274	0.760075	1.42781	0.995192	1	1	0.997108	1.46699
PC(O+P-48:8)	0.601106	0.991451	0.215878	0.249023	0.968566	0.528581		1.73941	1.03681	0.788356	0.297638	0.330701	0.734257	0.585975	0.411172	0.644343	0.763304	0.61063	0.599059		0.637158	0.851086	0.78586		0.416503	0.165822	0.208792	1.02032	0.498845	0.974134	0.719075	1	1	0.97417	1.07263
PC(O+P-48:9)		0.143976	0.0702123	0.100811	0.209188	0.255043		0.260005	0.189812	0.0823041	0.0640264		0.267306	0.129189	0.0652929	0.131264	0.047865	0.273207	0.168975		0.108182	0.20745	0.135685		0.273104	0.0733239	0.0954614	0.282283	0.187485	0.155507	0.718387	1	1	0.97417	0.764562
PC(P-29:0)	1.2107	0.932344	0.403883	0.255245	2.58172	0.449587	4.08168	3.17242	1.68532	2.58747	1.94413	1.67991	1.06928	0.525395	0.320832	0.667279	0.989181	0.718361	0.649532	1.1162	1.85641	1.23755	0.487318	1.38175	1.21339	0.458755	1.66318	0.966694	0.959161	1.19545	0.141343	1	1	0.704012	1.12798	0.679488	-0.557481
PC(P-30:0)	22.8323	10.0493	4.95008	4.6579	17.2965	15.7942	26.0361	46.0948	18.3308	20.9655	13.5617	12.4964	5.76822	5.03145	4.47244	3.99303	12.7364	7.58951	9.97488	10.5262	12.8152	5.29329	7.0843	10.7929	10.7852	9.90285	13.7799	18.1547	12.3223	9.75886	0.126245	1	1	0.693073	1.3939	0.681051	-0.554166
PC(P-31:0)	11.6393	9.66045	2.03268	2.75558	9.15466	5.14934	16.7797	23.0149	11.8328	11.0798	7.78369	7.19307	3.98028	2.15163	2.56875	2.41222	5.38173	4.56341	3.95742	4.97116	6.71261	3.94966	3.15499	9.70221	6.3423	3.27321	8.95195	8.60867	6.53936	7.86684	0.118227	1	1	0.690195	1.31085	0.681417	-0.55339
PC(P-32:0)	130.15	99.0477	60.15	42.107	129.963	82.708	202.838	226.108	103.126	218.228	143.11	121.562	97.5664	47.449	57.0638	68.6828	104.401	61.9838	106.424	120.488	128.754	83.992	69.7785	119.06	76.264	84.7928	115.448	94.6561	78.9885	85.4629	0.157945	1	1	0.741172	1.30605	0.794455	-0.331962
PC(P-32:1)	55.2718	17.541	11.4789	9.23524	23.551	40.829	30.7948	96.8057	28.1405	36.9758	37.1988	18.0927	19.3257	8.47152	12.9458	11.4151	16.6603	12.7294	16.7693	32.5383	20.9679	16.6007	13.0077	24.3238	17.4896	16.3153	24.4865	23.2108	24.0912	17.0166	0.100547	1	1	0.669371	1.30694	0.643943	-0.634995
PC(P-32:2)	1.6671	0.570486	0.134915	0.320813	0.957522	1.80608	0.397209	3.60652	0.963165	0.754859	1.03843	0.293458	0.296736	0.301079	0.403578	0.26205	0.607705	0.283133	0.382401	0.326839	0.0760943	0.597105	0.353612	0.471825	0.187528	0.214881	1.83457	0.608136	0.93655	0.423803	0.139645	1	1	0.704012	1.10734	0.559966	-0.836589
PC(P-33:0)	7.63792	7.26223	2.78642	3.36752	10.0088	4.46497	19.4688	14.4988	9.4505	12.736	7.59861	8.07761	4.31563	2.98903	2.73433	2.65449	7.32731	5.54081	7.03884	5.53998	7.05469	3.59573	4.44665	8.83732	6.5849	4.20379	10.542	6.74672	5.39912	6.69235	0.231541	1	1	0.845063	1.16065	0.785408	-0.348485
PC(P-33:1)	5.90886	4.61163	0.873752	2.22846	6.10545	4.83545	7.55135	10.031	6.66904	6.51434	4.3814	5.79189	3.04418	1.30388	2.4888	1.23007	3.29517	2.96065	3.31972	3.45022	4.7222	2.51308	2.10506	5.71429	4.48009	1.14376	7.22537	4.33091	3.55231	3.93989	0.124643	1	1	0.693073	1.20609	0.746242	-0.422284
PC(P-33:2)	4.31732	3.16261	0.418809	2.3652	9.24953	7.11293	10.3005	9.78968	5.25523	6.51602	6.01481	4.81981	2.02635	1.29933	2.34618	1.05781	4.33144	2.81486	4.20304	4.00927	3.73765	4.22324	3.58	6.88485	3.14967	0.744723	12.9534	6.77643	3.10346	3.99396	0.572971	1	1	0.97257	1.11136	0.87425	-0.193882
PC(P-34:1)	169.658	173.561	98.307	85.352	257.943	123.811	372.383	308.46	199.628	380.004	226.947	227.365	167.865	78.6592	103.741	115.465	170.949	128.003	206.242	209.056	195.933	144.617	108.724	215.555	191.548	140.951	229.119	180.597	142.171	175.989	0.317707	1	1	0.92492	1.18455	0.859176	-0.218974
PC(P-34:2)	295.811	269.8	152.39	211.825	465.365	230.265	688.644	562.384	373.054	624.694	633.882	490.255	329.47	299.062	302.418	234.177	481.85	291.002	414.719	419.195	406.486	370.127	477.356	428.235	291.86	261.109	547.297	329.427	224.017	293.694	0.552957	1	1	0.97257	1.11445	0.922627	-0.11618
PC(P-34:4)	1.873	1.47055	0.0865257	1.75731	1.17681	2.21315	1.21336	1.42912	1.01928	0.721394	1.40431	0.520177	0.408625	0.392801	0.745814	0.340512	0.69772	0.365351	1.01056	0.788809	0.621749	0.768601	1.48679	1.37892	2.36703	0.141724	2.77428	1.22529	1.19991	0.947364	0.931629	1	1	0.985882	0.472127	0.980671	-0.0281587
PC(P-35:1)	7.45618	10.191	2.78397	4.68641	11.4474	6.23831	20.6054	14.5694	12.5132	16.4242	7.45993	11.0704	5.40649	3.44214	5.28395	4.02209	8.33077	7.06095	8.70943	7.77536	9.80538	4.02277	5.63066	10.8989	10.5718	4.68285	13.1074	9.08672	6.183	9.0774	0.368963	1	1	0.95888	1.10733	0.85232	-0.230532
PC(P-35:2)	20.2647	18.1475	4.73849	15.4847	24.1037	19.0958	43.8869	30.0508	31.4997	30.8739	37.0572	25.8845	11.3278	10.3403	21.1285	10.5515	26.8284	20.5292	24.3734	21.3073	21.4867	13.5925	30.0809	27.7033	17.8577	9.28342	43.601	22.2745	8.87365	17.2549	0.604612	1	1	0.97257	0.936677	0.917745	-0.123834
PC(P-35:4)	7.12459	11.6099	0.7494	8.03519	7.86067	14.4802	12.2098	5.11559	5.1664	4.46364	16.7034	5.97791	1.57816	1.32109	4.3352	1.40281	4.74125	2.877	3.88565	7.46371	5.21714	4.04668	6.00605	16.0186	5.47797	1.44069	15.5986	1.64934	5.23178	1.56905	0.355737	1	1	0.95531	0.692638	0.774154	-0.369308
PC(P-36:1)	40.3006	30.9965	13.9082	13.9629	45.0178	24.773	68.4693	67.2684	46.2074	77.0802	32.2988	39.4216	25.3136	13.8382	17.5106	21.1768	23.5508	25.6295	36.9959	27.2755	31.1438	22.4164	18.1173	37.5413	33.5882	22.7324	37.0674	32.9126	21.964	31.8128	0.133987	1	1	0.702421	1.22288	0.761951	-0.392229
PC(P-36:2)	124.861	75.513	45.0771	55.4689	132.701	84.3164	207.781	239.206	138.596	206.949	146.374	134.095	81.6554	68.8761	55.4713	64.316	106.458	84.401	135.653	111.615	103.844	85.8961	107.088	121.055	84.3256	70.3831	145.096	97.1167	74.3634	90.5304	0.229377	1	1	0.845063	1.39521	0.824813	-0.27786
PC(P-36:3)	850.777	1034.7	400.328	450.331	1011.22	566.342	1806.36	746.505	965.267	1823.48	1315.84	1771.74	882.208	746.1	582.792	721.203	595.917	717.118	847.456	1029.79	1250.84	905.113	904.598	1124.28	1122.07	558.648	1107.14	762.558	827.969	799.886	0.415903	1	1	0.971556	0.577573	0.887695	-0.171864
PC(P-36:4)	474.273	574.347	180.569	364.787	570.803	485.958	1133.32	551.605	488.734	918.759	1103.79	854.818	584.616	910.108	476.669	433.203	526.449	355.581	565.026	810.688	816.282	656.073	761.831	629.147	556.537	274.982	729.961	431.029	498.957	569.246	0.401921	1	1	0.965835	0.53377	0.890608	-0.167137
PC(P-36:5)	33.5429	27.4848	3.40879	34.3561	86.0228	55.0199	86.2694	48.5315	45.0419	28.4968	100.669	35.882	33.8985	12.8692	68.2921	16.8926	22.0365	29.3802	21.2111	58.7735	53.0792	30.105	27.0526	107.908	23.6152	8.20394	77.096	65.0063	28.1262	72.7167	0.705621	1	1	0.97417	0.309436	0.916285	-0.126132
PC(P-37:3)	39.6863	60.595	13.4883	21.926	37.118	28.9703	92.9607	35.7423	51.8484	78.9413	43.0023	70.8366	23.9673	23.5753	29.8717	27.4966	33.603	31.9862	38.0337	39.1327	47.6965	19.5221	37.3712	54.1378	51.0257	18.3421	66.6521	36.0896	24.3101	34.9796	0.380579	1	1	0.964157	0.631645	0.858779	-0.219641
PC(P-37:4)	38.3593	64.2064	9.73657	32.8865	46.3139	43.9752	110.136	43.2451	50.6179	68.596	79.0751	55.9497	26.4237	31.4618	44.3032	28.8597	44.1398	29.0874	41.6376	58.24	57.5006	25.2012	60.279	64.0611	55.1451	12.6565	81.9477	39.6063	30.8631	48.7492	0.569222	1	1	0.97257	0.552448	0.909683	-0.136564
PC(P-37:5)	4.25326	7.61287		5.54127	11.1421	7.10493	14.1194	4.56966	6.64813	3.26585	11.3112	2.76279	2.52978	1.00103	7.61235	1.55153	2.61051	4.04865	2.02228	6.43001	3.08927	1.72406	4.89835	25.4766	3.38743	0.419618	11.4373	9.65597	3.03548	6.223	0.733114	1	1	0.974468	0.222498
PC(P-38:3)	434.566	510.92	233.54	180.756	416.444	272.345	937.736	414.083	532.927	1265.06	448.747	719.543	350.022	292.384	219.602	347.209	323.224	327.17	555.883	426.504	621.327	325.007	318.62	398.734	583.639	286.972	523.752	306.999	432.882	419.179	0.407677	1	1	0.967529	0.724391	0.857294	-0.222138
PC(P-38:5)	238.694	276.98	97.577	157.042	474.064	208.093	613.784	332.027	397.136	421.128	509.737	407.474	308.155	238.182	197.36	213.738	225.666	255.836	235.171	373.026	389.062	310.159	283.173	463.297	285.769	130.596	328.217	345.798	247.553	335.874	0.485578	1	1	0.97257	0.669176	0.906816	-0.141118
PC(P-39:3)	7.12972	9.02227	1.10808	1.18137	2.35735	2.95073	6.34729	5.49483	5.55049	9.48047	1.66527	4.02727	1.33531	2.14484	2.67876	1.78694	2.77778	3.69065	5.63066	2.19888	4.01906	1.00616	2.91949	3.72574	8.24926	0.87954	6.1105	2.47389	2.67001	3.34305	0.419221	1	1	0.971556	0.719169	0.824048	-0.2792
PC(P-39:5)	7.73036	13.5779	2.13116	5.73013	18.2733	6.12465	26.4537	10.8059	16.8666	11.9722	11.7383	10.7978	6.81254	3.64513	8.14256	5.0031	8.72105	10.4408	6.88473	8.28803	11.1841	4.1691	6.80064	18.6235	10.31	1.14073	13.9034	13.6109	5.11691	12.5733	0.430241	1	1	0.97257	0.56615	0.85055	-0.233533
PC(P-40:2)	2.06794	1.41443	1.20637	0.221637	1.86539	1.10929	2.83222	3.15083	2.07546	4.18408	1.14862	0.9788	0.674982	0.299408	0.484076	0.732645	1.14019	0.714567	1.17122	0.670546	1.1056	0.85311	0.667978	1.60671	1.44921	1.09363	1.57146	1.36354	1.09532	0.721495	0.107305	1	1	0.679232	1.1932	0.672916	-0.571501
PC(P-40:3)	78.5706	94.1775	43.5176	29.9231	67.4737	41.3197	143.516	70.0802	90.8162	220.81	62.8619	104.945	68.4009	38.9531	35.6888	65.8704	62.7	57.2895	101.971	61.2687	93.8763	56.1919	39.6176	60.7764	103.272	50.5842	84.9809	57.1379	74.349	49.0665	0.415561	1	1	0.971556	0.711344	0.855504	-0.225153
PC(P-40:5)	59.6569	77.3464	33.8951	37.0115	121.856	48.3958	181.684	80.7018	134.132	153.372	68.2258	93.0812	73.7917	39.7109	45.9035	59.7445	60.9491	67.8527	73.6007	67.0152	96.1565	62.7631	55.8845	99.7201	81.5652	39.961	84.6092	89.3892	72.9462	84.3196	0.42539	1	1	0.97257	0.757831	0.878049	-0.187626
PC(P-40:7)	62.0101	70.3629	27.8567	25.5556	97.1952	47.2302	131.915	83.0926	93.6169	163.566	66.2712	112.043	82.9222	49.7184	37.596	56.4632	45.4421	54.0012	69.016	74.496	101.599	71.5399	44.1906	79.5759	88.3226	38.5026	76.4114	64.8535	73.7878	70.4207	0.397407	1	1	0.965835	0.841467	0.876338	-0.190441
PC(P-41:5)	0.583467	0.766304	0.235491	0.382362	1.13981	0.301447	1.28769	1.02732	1.72004	0.241605	0.45096	0.530732	0.572268	0.161168	0.527233	0.69279	0.238165	0.696201	0.601237	0.238133	0.394927	0.292168	0.265501	1.03527	0.361383	0.203285	0.778599	0.994528	0.380073	0.587415	0.297328	1	1	0.90239	0.661436	0.781603	-0.355492
PC(P-42:3)	40.7415	44.3926	19.3605	14.6419	40.8553	19.8089	72.9081	48.0416	50.2133	111.995	26.281	16.0735	26.9138	18.4511	17.3703	34.3491	38.7582	29.6763	15.2487	21.0085	38.6534	31.19	17.3526	30.447	47.6812	25.8899	43.1516	28.7413	28.7655	27.938	0.326449	1	1	0.934486	0.877052	0.807768	-0.307987
PC(P-42:5)	20.3601	27.0547	11.606	12.2537	38.745	16.0063	44.6497	26.1998	30.6458	55.5811	18.7994	29.555	27.8972	14.3317	14.9805	20.8486	22.2338	19.2105	26.8264	17.5817	33.7207	26.2816	14.5885	28.0281	29.7908	14.1278	24.8596	27.647	24.9026	24.3667	0.538565	1	1	0.97257	0.807729	0.913418	-0.130653
PC(P-42:7)	10.1981	17.199	5.30583	5.97965	21.7869	7.79985	27.8097	7.61134	16.9466	40.1769	9.00731	19.907	14.4715	7.13851	5.62973	14.9055	9.6459	11.0204	16.6595	11.6819	21.2286	11.5173	7.69744	15.7649	19.8525	6.65547	13.6586	13.5362	11.7911	13.3304	0.667517	1	1	0.97257	0.525162	0.916936	-0.125107
PC(P-43:3)	0.506709	1.66955	0.435781	0.297282	0.411624	0.474403	1.86944	1.48985	0.941742	1.92437	0.19267	1.08234	1.03181	0.544454	0.516956	0.716162	0.515922	0.693372	1.02266	0.540206	1.33129	0.718535	0.367703	1.16329	1.58406	0.40392	0.910446	0.928676	0.673401	0.797811	0.703184	1	1	0.97417	1.03182	0.923704	-0.114498
PC(P-44:5)	13.8425	21.7412	9.63807	6.72615	28.4335	11.562	32.4679	21.3126	27.0436	50.4825	13.2578	26.5321	24.5714	10.0367	11.8642	21.1775	14.4716	16.0365	21.6444	12.3086	19.0243	24.0138	11.714	23.1258	25.2496	5.52224	20.5795	20.2847	18.8374	20.1844	0.482127	1	1	0.97257	0.702195	0.885827	-0.174903
PC(P-44:7)	5.97562	10.1602	2.979	2.31666	12.9976	4.15501	13.908	7.57286	8.65176	18.4603	3.20764	12.8022	14.2885	4.02027	2.58009	8.69995	6.75205	6.27669	8.419	3.98812	10.8052	6.8046	3.40319	13.6795	11.2239	3.64934	7.76335	12.2182	6.50702	9.36817	0.849325	1	1	0.985882	0.668386	0.963591	-0.0535067
PC(P-44:8)	1.12631	1.78198	0.5136	1.39883	4.4679	1.42118	3.528	3.86444	4.69767	10.7567	2.30988	2.05194	4.00387	2.34988	1.24782	3.30773	2.84464	2.80806	4.14351	1.49202	6.29018	4.50318	4.2523	4.57728	2.95749	0.660835	3.34602	3.81016	1.14595	3.07694	0.745106	1	1	0.974751	1.38614	1.0812	0.112635
PC(P-46:8)	2.96945	2.42436	1.0356	1.35815	5.4336	1.48432	7.22851	5.602	3.05981	10.0129	2.52917	3.44301	4.12712	3.27357	1.92381	3.53502	4.36526	1.92053	3.30786	1.62996	4.64145	4.39481	3.11563	4.9549	4.67908	1.01948	2.16018	4.4395	1.51362	3.69432	0.551082	1	1	0.97257	0.979394	0.883128	-0.179306
PE(32:0)	0.189111	0.25282	0.800423	0.281104	0.356101	0.156351		0.119185	0.193784	0.207261	0.301093	0.108075	0.242642	0.215321	0.159262	0.140744	0.156675	0.17561	0.328576	0.5433	0.345157	0.273743	0.640526	0.0530222	0.280676	0.518034	0.41377	0.159991	0.134411	0.226234	0.568627	1	1	0.97257	0.359962
PE(32:1)	0.628936	0.36129	6.15763	1.62462	0.590101	1.00643		0.666592	0.141781	0.574852	3.46154	0.291821	0.464614	0.215737	0.452311	0.185746	1.16548	0.369071	0.261154	3.21046	1.07185	0.783282	0.961678	0.348287	0.482717	6.69366	1.19215	0.533312	1.05673	0.349501	0.928962	1	1	0.985882	0.277255
PE(32:2)	0.13819	0.0508538	0.400927	0.0719276	0.120909	0.0706613		0.0691635		0.170336	0.320539			0.0290922	0.0708073		0.147934	0.184949	0.178574	0.163203	0.168365	0.0475633	0.250677	0.0808626	0.103772	0.476226	0.296659	0.063446			0.399817	1	1	0.965835	0.706696
PE(33:1)		0.0483841	0.736516	0.228341		0.100812			0.0788584	0.0553779	0.219684				0.031837		0.0793088			0.146766	0.169944	0.0678023	0.147226	0.0384301		0.845292	0.180644	0.11515	0.174371		0.93627	1	1	0.985882	0.368356
PE(34:0)	0.152076	0.233876	0.194309	0.199976	0.125522	0.205241			0.126669	0.10052	0.355524	0.206065	0.186957	0.358359	0.239274	0.0772965	0.0563401	0.139356	0.123845	0.242379	0.321597	0.218841	0.562449		0.180783	0.208101	0.27991	0.206379	0.174621		0.845245	1	1	0.985882	0.184101
PE(34:1)	7.76831	10.7265	66.2576	23.4701	15.8279	18.2053	8.41664	11.2247	6.03317	11.377	26.6481	10.6533	16.1494	10.9501	13.7949	8.15325	14.1663	6.31474	10.022	22.7566	23.9763	16.7694	14.9598	9.5915	12.0506	55.7221	22.7809	11.5979	21.1441	7.55469	0.99939	1	1	0.99939	0.5893	1.00022	0.000320211
PE(34:2)	8.90748	9.63345	82.2768	32.7701	26.8815	15.2943	11.1217	24.3799	10.5537	15.4146	37.7351	16.2514	16.0297	17.8999	23.2081	12.0575	21.6431	11.8293	15.3888	32.6539	33.1159	17.5471	34.9288	15.8534	9.92096	84.8973	31.2426	21.6998	16.0086	8.22701	0.856717	1	1	0.985882	0.264064	1.05356	0.0752658
PE(34:3)	0.81555	0.265514	4.738	1.70512	0.977838	0.942859	0.326085	1.03676	0.272862	0.373424	2.50262	0.951022	0.659483	0.492766	1.06191	0.326629	1.327	0.391426	0.381681	2.08117	2.34848	0.934552	1.33732	0.89032	0.791371	4.77368	2.37429	0.962103	0.735472	0.326354	0.658424	1	1	0.97257	0.281717	1.16704	0.222855
PE(34:4)	0.111613	0.0577681	0.182604	0.131728		0.0306171		0.102113		0.135028		0.0719395	0.0978137	0.0930317		0.0553112	0.0592898	0.0742029		0.2489	0.0940706	0.106344	0.11881	0.0279494	0.195798	0.238206	0.165068	0.0300863			0.537852	1	1	0.97257	0.556853
PE(35:1)	0.453136	0.38596	1.86186	1.51284	0.965554	0.816963		0.469941	0.352866	0.43074	0.630651	0.455819	0.53132	0.483431	0.29096	0.311743	0.579729	0.234101	0.441932	0.643596	1.20602	0.677213	0.887381	0.38208	0.671461	1.51565	1.46839	0.670208	0.73151	0.289677	0.876913	1	1	0.985882	0.346333
PE(35:2)	0.357384	0.381345	2.36175	1.60515	1.34159	0.761242		0.935424	0.4728	0.677788	0.805236	0.698769	0.398087	1.05436	1.0595	0.225762	1.15529	0.529846	0.598532	0.915323	1.52242	0.800571	2.21522	0.702458	0.44604	2.59334	1.75802	1.22158	0.415881	0.392521	0.642395	1	1	0.97257	0.301916
PE(36:1)	6.66248	8.54535	22.6644	16.3748	15.8454	12.1749	4.86738	6.52149	7.04921	8.11568	16.72	10.2031	13.517	11.927	13.7381	5.76949	7.57974	4.34947	10.5234	14.3904	17.1695	10.4003	15.4273	9.61383	8.81091	20.0991	21.0347	9.40115	19.4035	5.11376	0.886296	1	1	0.985882	0.703519	1.02378	0.0339099
PE(36:2)	22.9707	26.2509	120.026	75.7099	69.7502	42.716	26.7175	50.7506	33.9751	41.4146	96.4729	51.7133	48.2835	52.2332	69.8887	27.1444	44.2848	31.0464	50.5995	80.6899	78.9002	45.1933	82.2453	51.348	26.9044	125.466	87.8702	52.861	57.6194	18.9594	0.834928	1	1	0.985882	0.316139	1.03892	0.0550835
PE(36:3)	7.95771	10.2424	49.3927	26.4876	27.699	13.4757	8.56997	18.6403	9.22018	13.6565	23.026	18.1759	17.0897	21.64	22.2559	8.8364	18.5885	8.36421	17.6975	18.5325	21.8672	17.9688	32.3829	14.1942	10.5976	45.4992	27.8973	21.0791	20.6283	7.10311	0.948185	1	1	0.986812	0.510783	1.01289	0.0184825
PE(36:4)	16.6641	26.6174	87.0482	45.2212	30.0421	43.464	24.513	31.9287	14.4541	29.5285	54.9407	34.1255	31.5147	26.5566	32.1186	29.4783	36.7718	18.8352	25.999	55.224	52.0178	31.1202	36.7581	25.4688	27.1792	83.5818	47.7751	28.1099	47.3465	21.1769	0.69132	1	1	0.97417	0.289466	1.07207	0.100397
PE(36:5)	1.09727	1.00593	4.09377	3.59448	3.79932	3.05378	1.25112	2.40395	0.937933	0.977523	5.1203	1.50627	1.93832	0.619763	2.55088	1.09552	1.85986	1.38009	1.25896	4.23121	4.36141	1.39923	1.11619	5.27892	1.66215	4.44033	4.60044	3.67611	2.28801	2.48915	0.373947	1	1	0.96078	0.786082	1.21169	0.277019
PE(36:6)	0.0431617		0.228675	0.134052	0.0546447	0.146848		0.0581176			0.163964	0.0456324	0.0379533		0.0406985	0.0285686	0.193384	0.0239796		0.0762332	0.172114	0.162938		0.178067	0.0440009	0.195308	0.0726515	0.129363			0.494043	1	1	0.97257	0.465996
PE(37:2)			0.346722	0.205336	0.281605	0.06898				0.0488922	0.134286	0.10546	0.0841281	0.174098	0.0760132	0.0329929	0.13989	0.0731423	0.0788711	0.0471141	0.211976	0.0982506	0.370482	0.270286		0.620306	0.249579	0.256281	0.208636		0.353357	1	1	0.95531	0.638123
PE(37:3)	0.0826563	0.114807	0.593122	0.256799	0.160406	0.345477				0.107584	0.169399	0.0710936	0.0769973	0.0614389	0.0828052	0.119077	0.0713514	0.0661019	0.0897119	0.1013	0.193565	0.158976	0.395892	0.243085		0.560804	0.27098	0.237436	0.208903	0.132254	0.651697	1	1	0.97257	0.27145
PE(37:4)	0.967753	1.14858	2.64074	1.80997	1.44707	1.8893	0.202682	1.56019	0.552345	0.734437	1.52101	1.90132	1.17176	1.3106	1.47969	0.953067	1.50509	0.592536	1.22609	1.33057	2.38813	0.799061	1.49948	1.10036	1.26279	2.60766	2.10387	1.19483	1.88584	0.644545	0.821344	1	1	0.985882	0.288946	1.0372	0.0526886
PE(38:1)	0.0719032	0.410275	1.48775	0.718714	1.00431	0.53839	0.294378	0.516867	0.269012	0.613169	0.597725	0.247854	0.550061	0.425783	0.372465	0.245828	0.430686	0.293056	0.734153	0.392527	0.665694	0.529495	0.377124	0.798309	0.271387	1.23495	0.520034	0.910885	0.730889	0.774316	0.646993	1	1	0.97257	0.297948	1.09739	0.134076
PE(38:2)	0.413253	0.715646	1.9831	1.08727	1.00195	0.813856	0.221862	0.768297	0.602795	0.292164	0.797803	0.853656	1.33207	1.03589	1.09928	0.510142	0.644622	0.466399	0.662018	0.422336	0.825504	0.888583	1.00167	1.01037	0.253425	1.52921	0.926668	1.03712	0.871294	0.568823	0.509917	1	1	0.97257	1.56128	0.89241	-0.164222
PE(38:3)	4.3644	4.63429	11.4364	13.5897	6.71953	11.7882	6.12713	7.33436	4.15076	7.09555	15.1649	7.99107	9.47187	6.57007	6.94479	2.97817	7.81067	3.63717	8.71678	14.0432	11.626	8.64558	7.82862	8.38118	3.57243	27.8399	12.1335	7.90443	13.6908	4.8415	0.463884	1	1	0.97257	0.593024	1.16426	0.219413
PE(38:4)	44.7161	70.2904	165.671	117.18	70.429	110.928	65.8298	84.8733	41.284	90.8488	154.118	109.666	98.6059	88.7038	103.917	72.8677	85.1583	51.6397	83.9593	152.33	159.327	89.1676	90.8554	71.1861	68.5076	151.382	128.357	66.8638	127.104	56.3823	0.847988	1	1	0.985882	0.281442	1.02683	0.0382042
PE(38:5)	14.4427	28.5831	53.5033	45.2094	30.0699	37.9394	24.3434	36.3251	12.6358	26.5457	50.8275	31.9367	35.8225	29.8424	29.1796	22.7541	33.5651	14.3636	28.4705	46.7136	50.449	34.8915	24.5586	29.9551	28.5226	47.0528	47.3905	30.3608	44.9872	24.2398	0.73506	1	1	0.974468	0.21677	1.04324	0.0610753
PE(38:6)	16.233	34.5855	83.6005	76.682	51.1208	55.8989	33.1705	52.6516	24.2231	27.1785	54.1196	30.9056	43.7027	21.4785	45.3128	33.7827	38.8879	26.9366	25.5326	53.451	56.2245	43.5877	23.4405	60.3027	33.3422	83.2689	68.3695	57.4082	45.3448	46.6127	0.652422	1	1	0.97257	0.289926	1.07011	0.0977526
PE(38:7)	0.0486254	0.0477959	0.707677	0.332282	0.269355	0.260952	0.206751	0.650557	0.0940092	0.166747	0.843571	0.30125	0.335096	0.30558	0.214131	0.109923	0.226729	0.235886	0.152559	0.489693	0.312192	0.343225	0.469559	0.676457	0.257904	0.592303	0.753331	0.440261	0.348024	0.395739	0.390632	1	1	0.965801	1.18074	1.21307	0.278662
PE(39:4)	0.0721743	0.116741	0.664299	0.40239	0.168695	0.168496	0.457057		0.17279	0.194501	0.485264	0.20486	0.269269	0.385225	0.366128	0.127061	0.134607	0.19174	0.259568	0.579564	0.439304	0.0365266	0.335037	0.384171		0.473431	0.213829	0.16001	0.246544	0.0604431	0.58354	1	1	0.97257	0.873473
PE(39:5)		0.0976234	0.500411	0.302606	0.552936	0.216665		0.286881	0.063175	0.139345	0.354449	0.204284	0.275884	0.111973	0.416422	0.0318503	0.2172	0.158785	0.163934	0.104633	0.454726	0.188386	0.331241	0.435427	0.23141	0.37337	0.418699	0.588179	0.222391	0.237293	0.915628	1	1	0.985882	0.0657949
PE(39:6)	0.305329	0.436036	1.08251	2.03056	1.28651	1.28156		1.06756	0.565482	0.245639	0.457965	0.785868	0.564438	0.372965	0.779592	0.294739	0.726399	0.617779	0.416631	0.595313	1.22695	0.650537	0.451488	1.75045	0.695768	1.36878	1.68885	1.53452	0.775123	0.956337	0.541793	1	1	0.97257	0.539592
PE(40:3)	0.0465223	0.589059	0.291462	0.612218	0.775201	0.53622	0.553829	0.252682	1.36359	0.115795	0.683384	0.209494	0.274513	0.397415	0.343665		0.330819	0.637635	0.307642	0.373188	0.49401	0.399005	0.553653	1.11348	0.277111	0.10102	1.12143	0.567102	0.858673	0.709992	0.44645	1	1	0.97257	0.650935
PE(40:4)	1.72287	2.00922	5.4733	2.22003	2.16829	2.63485	2.68681	1.84165	2.05783	1.97012	4.96406	2.72875	2.61217	3.02214	3.21077	1.79293	1.93081	1.90604	1.77144	4.65179	3.222	2.11533	3.81585	2.15491	1.72264	4.0577	2.68264	1.82954	4.12976	1.85729	0.77571	1	1	0.985882	0.863205	0.959292	-0.0599588
PE(40:5)	3.93062	4.6425	13.7735	8.1343	4.69503	8.34954	4.38743	7.10988	3.22137	5.8684	17.6233	6.49357	5.85417	4.87311	7.52643	4.20223	5.57322	3.65234	5.50737	17.0372	12.8793	6.16661	5.24843	5.57624	4.41276	12.2605	8.74433	5.71291	9.21345	4.9901	0.826613	1	1	0.985882	0.140408	1.04408	0.0622331
PE(40:6)	12.3827	17.5262	55.9244	47.7573	27.789	46.115	18.8609	26.5574	17.6375	18.9158	45.5098	22.0646	27.0928	16.0042	33.6709	16.0002	19.1247	16.2041	14.6178	44.5737	37.7776	25.9616	16.979	44.5295	15.9471	50.432	42.9698	32.1285	34.4653	22.6702	0.993744	1	1	0.997108	0.462842	1.00132	0.00190301
PE(40:7)	2.08569	6.92304	14.2883	13.3135	6.74692	11.1267	4.6231	8.49078	3.21477	4.37478	6.11736	5.79748	8.82831	5.33026	7.01624	4.48883	6.84189	3.5291	4.27001	5.6137	7.90666	8.82688	3.49803	9.2567	5.99454	12.0254	10.1204	9.6774	10.8134	6.39809	0.954896	1	1	0.989234	0.480894	1.00909	0.013049
PE(40:8)	0.309651	0.660968	0.373429	0.240024	0.353557	0.271102	0.948327	0.465211	0.159135	0.320497	0.528261	0.437852	0.427474	0.611033	0.535742	0.364951	0.428276	0.332392	0.485133	0.353417	0.403256	0.333589	0.528692	0.37859	0.28348	0.325011	0.528939	0.257236	0.681162	0.359409	0.502197	1	1	0.97257	0.54302	0.909861	-0.136283
PE(41:6)			0.151943	0.27595	0.488939	0.0921528			0.0894443		0.0588763			0.125429	0.120944		0.0375606	0.0227552		0.0339195	0.0909318	0.0414486	0.0998764	0.796658	0.0687345	0.0750064	0.0364598	0.474843		0.0765178	0.808155	1	1	0.985882	0.233773
PE(42:6)	0.0769692	0.0662538	0.570598	0.20317	0.131611	0.114527		0.285394	0.0566898		0.113089		0.0692674	0.141558	0.0281935		0.0887907	0.143431		0.129113	0.178788	0.171291	0.104041	0.252369	0.0886012	0.445206	0.115188	0.235801	0.143712	0.163257	0.710473	1	1	0.97417	0.438183
PE(42:7)		0.266597	1.31468	0.464235	0.342868	0.344113		0.26276			0.0575179	0.210571	0.345765	0.0969195	0.287071	0.0864172	0.11535		0.105292	0.038535		0.277745	0.0285084	0.478168	0.244951	0.81654	0.0835283	0.483658	0.184426	0.186022	0.320008	1	1	0.92492	1.26217
PE(O-34:1)	12.7123	6.77216	4.70225	3.58292	8.70541	9.1561	15.0038	15.2454	5.42233	9.88334	9.65627	10.2363	5.8631	5.95793	3.69242	3.27425	5.72585	5.61732	5.25214	9.93442	7.25226	6.8509	7.46407	9.97252	6.00478	6.89374	7.84785	6.86894	7.65649	6.87558	0.165682	1	1	0.744299	1.13543	0.817517	-0.29068
PE(O-34:2)	2.4408	3.73794	1.86138	1.21143	3.43874	1.17108	5.21176	1.78461	2.19936	2.85286	3.09558	9.61387	2.0622	2.81235	1.77496	1.17819	1.47341	5.03877	2.4386	6.22822	3.98649	4.26537	9.42445	5.11665	1.40287	3.70651	2.30797	4.56588	1.79354	2.44985	0.401735	1	1	0.965835	0.898716	1.22328	0.29076
PE(O-36:1)	9.31747	2.68628	1.70228	1.3624	2.5129	6.2998	6.74904	11.3207	4.15536	4.10379	3.15742	4.99996	2.59855	1.36872	1.72273	2.10617	2.21258	2.37925	3.04226	3.74076	3.58644	1.7087	2.476	3.12783	2.30618	4.38822	4.99627	2.8512	3.56951	3.13175	0.147033	1	1	0.713557	1.20283	0.712222	-0.4896
PE(O-36:2)	9.49582	5.22005	3.14535	2.44078	7.66093	5.5618	12.904	10.9496	5.42456	9.49249	5.70419	9.44921	7.05542	3.80139	3.35681	4.1421	4.47573	5.22184	5.35234	7.52013	5.70549	4.94612	6.26524	9.62517	5.111	5.25801	7.92919	6.09086	6.23414	6.60724	0.412212	1	1	0.968985	1.19784	0.89005	-0.168042
PE(O-36:3)	20.5186	3.71256	3.8859	2.04733	4.17033	12.64	8.93996	20.6479	7.19232	7.65597	6.79871	10.1784	4.13895	1.60971	3.11671	1.90551	5.48027	4.94566	3.72517	9.15349	3.87914	6.86047	9.12802	7.02792	4.66566	3.93528	3.82806	5.14907	10.4357	4.26253	0.207942	1	1	0.823257	1.03164	0.719655	-0.474623
PE(O-38:5)	64.3768	51.1398	36.008	29.6675	54.3777	56.6384	107.244	40.988	48.6681	77.9573	84.7095	81.5173	57.8156	51.8514	40.8215	44.5986	39.3009	41.8238	38.3222	99.2844	79.3159	55.2881	79.9412	72.2336	56.7841	40.6603	68.216	55.5585	72.3948	66.1962	0.809694	1	1	0.985882	0.794593	1.02957	0.0420487
PE(O-40:5)	25.1981	6.56169	2.02711	4.50744	9.30045	13.7625	16.3041	25.6485	11.3227	12.3998	9.21764	7.67507	5.83416	5.81353	4.18371	4.26674	6.23832	6.89148	6.67439	12.3297	10.8777	5.80105	9.46895	9.33368	8.02549	3.84307	10.3617	7.55992	8.89582	9.57967	0.191986	1	1	0.785549	1.20556	0.752068	-0.411066
PE(O-40:7)	54.5852	22.9891	8.53998	18.415	46.7458	41.8858	51.8848	80.76	29.3022	34.0955	31.7498	27.6063	27.332	23.3625	21.4064	19.9672	23.0612	21.5431	17.2049	32.1422	30.8821	28.2832	29.6696	52.7313	30.7733	12.3543	32.4756	37.88	30.6865	42.3484	0.336499	1	1	0.935565	1.25604	0.848927	-0.236287
PE(O+P-32:1)	0.628005	0.886063	0.446242	0.907203	1.04196	0.741139	1.49438	0.736735	0.458737	0.621908	1.78627	0.801557	0.585245	1.46038	0.402945	0.304072	0.329121	0.657655	0.289796	1.08675	1.05026	0.839179	1.86539	0.750132	0.657061	0.660703	1.15988	0.842628	0.883694	0.768587	0.704228	1	1	0.97417	0.308127	0.934312	-0.0980234
PE(O+P-32:2)	0.305745	1.04789	0.746409	0.736682	1.09854	0.661093	0.329418	0.254873	0.412329	0.320524	1.79133	0.569669	0.42958	0.499529	0.522351	0.201878	0.358315	0.60486	0.364192	1.65037	0.8394	0.554288	0.836401	0.645554	0.728742	0.712588	1.29767	0.736438	1.31756	0.583994	0.441826	1	1	0.97257	0.499897	1.17544	0.233197
PE(O+P-33:2)	0.333743	0.578136	0.185367	0.444139	0.844062	0.528502	0.189779	0.367881	0.575111		0.793315	0.390155	0.0759201	0.145497	0.249134		0.060839	0.429386	0.200526	0.51853	0.361046	0.0420452	0.436514	0.414033	0.376493	0.468374	0.714032	0.476464	0.803793	0.167044	0.849003	1	1	0.985882	0.117893
PE(O+P-33:3)	0.233427	0.155542	0.131323	0.194073	0.396902	0.402171		0.354631	0.212724		0.724096	0.254851	0.0837587	0.0923323	0.144924		0.278352	0.418507	0.16551	0.25247	0.347637	0.137139	0.582069	0.289449	0.106194	0.259805	0.485223	0.482245	0.669493	0.0630178	0.362463	1	1	0.956866	1.30822
PE(O+P-34:0)		0.151418	0.147508	0.0471627	0.0954748	0.0769297	0.221716	0.136853	0.0778285	0.231439	0.235254	0.209586	0.078626	0.101316	0.0838366	0.0785962	0.0756017	0.212425	0.135965	0.167139	0.279642	0.0506469	0.457104		0.0338597	0.0677921	0.544004	0.137948			0.325744	1	1	0.934445	1.37663
PE(O+P-34:1)	2.51609	4.30896	2.61158	3.23679	5.62938	3.33465	10.239	3.53324	2.77076	4.89891	7.63168	6.10448	3.84704	3.99653	2.36056	2.39466	2.50464	4.27171	4.31755	5.73197	5.01032	4.98667	7.62818	5.33751	3.75613	3.70334	5.6175	4.26331	4.93406	5.54245	0.765191	1	1	0.98365	0.758936	1.04447	0.0627708
PE(O+P-34:2)	14.5496	23.4565	15.3375	17.8882	26.8343	18.6672	47.0088	21.4633	14.5127	15.5738	34.546	29.6207	19.5709	19.9878	14.5658	16.2835	14.8016	19.966	18.0217	26.3238	24.0217	26.965	32.2535	25.403	20.8736	18.7003	25.7962	24.2217	37.0329	28.2388	0.554469	1	1	0.97257	0.944461	1.0759	0.105549
PE(O+P-34:3)	24.748	25.6878	17.2102	32.5599	34.4817	28.6636	74.6665	40.312	26.6995	17.5818	58.4677	55.7094	24.5666	33.8313	20.7897	19.5265	29.9736	36.2352	28.6861	41.7487	42.7798	49.3002	85.0074	35.6277	22.5095	24.4463	45.2109	38.6866	60.1026	38.8118	0.36741	1	1	0.956866	1.32588	1.16023	0.214417
PE(O+P-34:4)	0.580738	0.860159	0.518047	1.11789	1.0121	1.02033	2.09388	1.17516	0.599571	0.239402	1.87267	1.61507	0.39152	0.584781	0.748021	0.229138	0.354369	1.01152	0.925171	1.56135	1.50418	0.71521	1.42925	1.65258	0.884009	0.760458	3.12861	1.33216	1.4026	1.06847	0.306675	1	1	0.908737	1.44008	1.24462	0.315708
PE(O+P-34:5)	0.143547	0.0561376	0.0903356	0.289153	0.357234	0.825288	0.432049	0.251137	0.272401		0.72993	0.178027	0.0971943	0.480195	0.176243	0.126767	0.273215	0.201562	0.289252	0.16186	0.386795	0.101069	0.666567	0.214058	0.124516	0.114428	0.586444	0.512212	0.890336	0.184647	0.914899	1	1	0.985882	0.255444
PE(O+P-35:2)	0.745909	1.85915	0.460224	0.966297	1.35151	1.02812	2.02526	1.23754	1.15541	0.630981	1.83415	1.56057	0.798793	0.564385	1.13857	0.438493	0.97827	1.3463	1.16047	1.21712	0.98544	0.509267	1.32184	1.91649	1.55541	0.584656	2.1468	1.57317	1.69461	1.48187	0.572077	1	1	0.97257	0.9438	1.08949	0.123658
PE(O+P-35:3)	1.78	2.73302	0.904488	2.73081	2.72192	2.67079	6.117	3.2119	3.53505	1.1297	3.95139	3.67614	1.24949	1.34883	2.54942	1.11521	3.06825	3.24317	3.1255	4.01645	2.95925	1.53249	5.34123	4.30305	2.01234	1.50559	5.8063	4.01224	3.58667	3.15259	0.262307	1	1	0.878891	1.65892	1.21013	0.275164
PE(O+P-35:4)	0.182234	0.673216	0.0888903	0.380073	0.33044	0.456738	0.665126	0.0934048	0.342867	0.101622	0.478034	0.321815	0.124591	0.0965839	0.375182	0.217706	0.189488	0.353201	0.289883	0.709698	0.527117	0.156996	0.856033	0.902303	0.245582	0.154483	1.18768	0.59253	0.778074	0.244757	0.0823027	1	1	0.658381	1.69403	1.57203	0.652626
PE(O+P-35:5)	1.38843	2.12794	0.317708	1.38354	1.69803	3.02516	2.4533	2.05056	1.03335	0.676797	3.02798	1.01622	0.421617	1.3536	1.03243	0.577826	1.25577	0.88939	0.960465	1.33971	1.70066	0.484778	2.03555	2.2078	1.29878	0.684819	2.91288	1.55126	4.03221	0.854936	0.965171	1	1	0.990032	0.485986	0.990445	-0.0138512
PE(O+P-36:1)	0.704218	1.29197	0.859395	0.665012	1.25627	0.749564	3.08925	0.866662	0.967518	1.47741	1.15472	1.27636	0.842929	0.67628	0.484551	0.796921	0.736776	1.07291	1.3902	1.1131	1.33244	0.860377	0.983584	1.19892	1.06807	1.29522	1.67332	0.999133	0.913078	1.26893	0.897029	1	1	0.985882	0.88411	1.02083	0.0297467
PE(O+P-36:2)	11.5457	18.7378	10.6147	12.2527	18.7554	14.0544	40.2848	13.8479	16.573	14.3939	23.0131	22.6865	18.1577	12.0514	12.3904	12.7414	12.9958	15.6966	17.9605	16.7362	18.6914	16.7451	17.6572	21.4504	18.083	13.7026	25.3442	18.5596	30.3449	23.0129	0.558492	1	1	0.97257	1.00289	1.07851	0.10904
PE(O+P-36:3)	36.8917	46.8101	28.5257	44.7527	54.1506	40.5656	140.67	65.5182	67.532	41.3413	76.9328	79.6383	43.0918	41.4108	37.8155	35.0899	54.3	66.4069	67.5379	61.6059	62.2727	62.8594	88.5684	62.9234	44.6887	39.8008	84.0557	69.6018	77.2825	70.2954	0.416456	1	1	0.971556	1.5857	1.12019	0.16375
PE(O+P-36:4)	31.5945	44.0629	22.0516	37.819	45.0402	34.5324	92.396	42.7518	31.446	35.241	58.0751	62.7544	40.6963	44.0487	26.5159	31.8158	32.546	41.5475	38.2798	57.2359	47.065	68.7576	86.4406	56.4789	41.6852	31.6125	57.8131	51.6196	68.2657	59.1511	0.192292	1	1	0.785549	1.68331	1.18688	0.247171
PE(O+P-36:5)	125.385	202.234	77.9338	166.519	136.665	174.014	354.187	130.389	72.0308	94.2493	218.217	201.39	157.916	246.527	151.381	144.49	98.9065	97.822	91.0337	185.639	219.061	253.355	359.937	165.275	150.883	69.9519	173.956	119.334	319.957	237.784	0.683354	1	1	0.972957	0.365528	1.07108	0.0990688
PE(O+P-36:6)	8.14442	13.7057	3.00571	19.5152	37.4169	23.1722	28.0255	13.1485	9.73998	4.66542	28.6652	10.8471	10.6449	4.43158	18.2393	8.66717	5.84474	11.9028	6.06334	16.9938	22.8363	12.4345	13.9368	52.2352	9.77511	3.87489	22.9967	29.2161	26.181	42.7741	0.440649	1	1	0.97257	0.829986	1.22439	0.292061
PE(O+P-36:7)	0.208899	0.327462	0.0934082	0.394688	0.928133	0.529747	0.745122	0.190804	0.506042	0.109595	0.425928		0.113995	0.231845	0.39707	0.21053	0.175384	0.482341	0.161698	0.284478	0.228596	0.0675366	0.756109	1.57391	0.363795	0.166965	0.677657	1.17866	0.578422	1.06413	0.239832	1	1	0.859065	1.1003
PE(O+P-37:3)	0.0458349	0.571088	0.0876783	0.294377	0.232854	0.210665	0.602168	0.444304	0.466112	0.0462783	0.200507	0.61265	0.135513	0.178774	0.535616	0.0942695	0.369244	0.322029	0.338696	0.408879	0.48216	0.136536	0.816112	0.688575	0.18265	0.133311	0.582651	0.686822	0.439207	0.0849328	0.371235	1	1	0.959867	1.18187	1.23618	0.305892
PE(O+P-37:4)	1.50687	1.86893	0.478552	1.11428	1.06327	1.68386	3.17982	0.813935	1.01274	1.43007	1.73612	1.65457	1.10319	0.743524	2.04374	1.02225	0.557814	1.30734	1.49833	1.87049	1.51115	0.855791	2.69397	2.17556	1.38462	0.830895	2.36505	1.85344	2.13788	1.35586	0.574388	1	1	0.97257	0.735277	1.0927	0.127903
PE(O+P-37:5)	12.6533	21.3438	4.40162	14.8197	12.2624	19.4862	36.1979	12.0125	9.77917	9.81422	19.1058	17.7205	9.61566	11.6028	18.5095	10.0946	10.9652	10.0742	11.5773	16.429	16.3529	10.0801	27.9212	21.2567	15.7187	4.86208	23.9844	13.0186	17.8553	15.969	0.932548	1	1	0.985882	0.20564	0.986195	-0.0200549
PE(O+P-37:6)	1.76227	3.38089	0.505296	3.3404	5.11267	4.46609	4.97906	2.67625	2.16307	1.17094	4.75251	2.19842	1.22855	0.964073	4.17344	1.36824	1.4227	2.60138	1.5506	3.11408	3.39722	1.35467	2.562	9.70353	2.10464	0.681266	5.09695	5.56482	3.00025	5.50432	0.58035	1	1	0.97257	0.683781	1.14351	0.193466
PE(O+P-37:7)	0.594923	1.54675	0.524727	1.02033	2.23205	1.52608	2.09932	1.52644	1.29604	0.296821	1.42058	0.408454	0.419315	0.611698	1.13554	0.385968	0.764488	1.13574	0.46201	0.988806	0.685749	0.37855	0.911454	3.01278	1.14943	0.769257	1.58338	2.05958	1.34762	1.67627	0.859603	1	1	0.985882	0.571245	1.03914	0.0553882
PE(O+P-38:2)	1.66204	2.43201	1.76282	1.70365	2.6315	1.60692	4.42781	2.50958	2.1442	1.95778	2.30218	2.78292	2.06262	1.15949	1.68668	1.83625	1.23551	1.97359	2.17776	1.46452	2.88122	2.01691	1.75176	2.26617	2.10754	1.93302	2.81217	2.16043	3.80819	2.68047	0.943824	1	1	0.986611	0.872646	1.00832	0.0119599
PE(O+P-38:3)	3.34287	3.39939	3.26855	3.36636	6.1048	3.06086	9.37408	8.45628	5.37884	4.42967	5.8771	7.13815	4.26401	3.22259	3.27529	3.42361	5.39049	5.58635	5.11963	3.96929	6.79436	5.75115	5.78061	4.81794	3.69664	4.08369	5.22942	5.92211	6.36341	5.32312	0.713535	1	1	0.97417	1.83674	1.04452	0.0628463
PE(O+P-38:4)	20.8509	19.4012	17.4002	17.8755	16.1561	19.7837	51.8532	16.329	18.7936	23.4533	27.0301	24.3935	21.4225	19.6747	14.8577	23.6836	15.1264	19.0178	24.4721	30.1497	24.5384	24.0456	34.5405	24.4053	26.5161	18.1852	33.3849	20.8731	44.8347	34.1331	0.143761	1	1	0.708633	1.76163	1.20843	0.273136
PE(O+P-38:5)	180.709	270.567	137.479	198.274	181.295	225.043	591.705	196.423	170.049	196.609	324.343	292.986	227.067	333.098	243.506	219.996	175.544	171.451	224.757	282.908	277.977	335.657	451.873	231.613	283.252	120.175	301.851	191.916	399.345	344.193	0.662474	1	1	0.97257	0.589776	1.06456	0.0902639
PE(O+P-38:6)	126.391	206.001	80.2005	182.153	236.439	177.188	417.901	182.337	128.367	142.782	270.271	234.833	181.58	208.179	151.556	147.988	124.108	154.538	143.829	232.935	230.869	256.924	303.077	269.531	219.844	89.2189	222.34	214.1	265.573	330.249	0.496565	1	1	0.97257	0.968104	1.09533	0.131362
PE(O+P-38:7)	48.1727	87.4994	55.3521	92.3027	139.155	88.5341	184.845	94.8093	78.5052	58.8999	105.991	69.9356	76.5057	82.8453	80.1021	61.9298	51.4951	87.4715	52.706	86.785	84.2263	98.0382	122.046	173.751	78.4306	64.7482	98.1923	124.955	98.8981	173.489	0.570704	1	1	0.97257	0.823817	1.08464	0.117213
PE(O+P-38:8)	0.58596	2.39674	0.39266	1.42721	3.08242	1.43266	1.17334	1.19572	1.2632	0.787001	1.79572	0.734954	1.32383	0.820921	1.57248	0.685724	0.717788	1.23598	0.698474	1.12915	1.74027	1.71372	2.52852	4.43718	1.4313	0.443079	1.4918	2.76973	1.31152	3.73119	0.258462	1	1	0.878891	1.07149	1.30426	0.383233
PE(O+P-39:5)	1.82541	4.62605	1.29084	2.05072	2.0943	2.59736	5.87014	2.77605	1.86088	2.32481	3.59921	2.84692	2.18004	3.17883	4.03731	2.29387	2.1734	2.26864	2.20616	2.8789	2.7945	2.33977	5.281	3.67543	3.00553	1.18932	3.16936	2.37946	2.76888	3.19059	0.795111	1	1	0.985882	0.168202	0.964224	-0.05256
PE(O+P-39:6)	2.25011	5.84468	1.27019	3.32996	4.69557	3.15283	8.48573	3.71488	3.22563	3.05682	4.91984	3.07172	2.09824	2.22798	4.17538	2.03264	2.41019	3.6336	2.77936	4.26479	4.39489	1.90035	5.26051	6.53161	3.43174	1.53485	4.95779	4.59248	3.54741	5.76736	0.867034	1	1	0.985882	0.641071	1.02738	0.038967
PE(O+P-39:7)	3.08534	7.23766	2.099	5.95392	6.62642	5.68963	11.6131	5.56807	6.90273	3.06461	5.02148	3.23755	3.11083	3.55224	7.06561	2.91618	3.64552	5.45341	3.46476	4.26094	4.36763	3.12704	6.99038	12.1521	4.98208	2.60839	8.0908	8.11206	4.65975	8.6579	0.797296	1	1	0.985882	0.556294	1.04586	0.0646868
PE(O+P-39:8)	0.0353558	0.594895	0.0509444	0.187776	0.514649	0.251257		0.0735116	0.259698		0.0644281	0.0806001		0.0717459	0.171952	0.0185688		0.133689	0.0480405	0.0539628	0.0995866	0.137685	0.253096	0.77277	0.236463	0.0281681	0.20357	0.386729	0.107153	0.534797	0.812319	1	1	0.985882	0.140767
PE(O+P-40:2)	0.529523	0.390751	0.455813	0.318562	0.807235	0.411888	0.476246	0.718061	0.378061	0.531567	0.35216	0.78903	0.695761	0.415084	0.425227	0.298897	0.359932	0.452934	0.715577	0.249895	0.864009	0.535667	0.592269	0.407658	0.556675	0.532341	0.698091	0.629254	0.837139	0.521582	0.558769	1	1	0.97257	1.27754	1.07238	0.100814
PE(O+P-40:3)	0.980549	1.12799	1.25374	0.885239	2.19516	1.25528	2.20297	2.73368	1.40214	1.62457	1.08826	2.49331	1.54943	1.20714	0.97147	1.35732	1.19661	1.65685	1.74788	0.874744	1.90836	1.90835	1.60232	1.3566	1.27701	1.25661	1.6396	2.03971	1.77118	1.09511	0.915973	1	1	0.985882	1.35359	0.987694	-0.0178636
PE(O+P-40:4)	2.92606	3.26049	3.06963	2.6097	3.53057	2.92312	5.98871	3.57295	2.39235	4.33801	3.864	4.00397	3.47472	3.24357	2.67159	3.03557	2.83993	3.05642	4.07274	3.15456	4.05645	3.80827	4.75697	2.74818	3.22676	2.69674	4.58778	3.32976	6.72676	3.18432	0.528996	1	1	0.97257	1.21935	1.06578	0.0919044
PE(O+P-40:5)	18.2873	25.5447	27.7807	16.1965	21.2264	21.3217	49.7769	28.7432	17.9613	29.1426	39.1156	28.4133	31.5233	26.7251	34.9384	31.8471	23.8672	21.4358	26.2768	30.8715	31.7795	29.5514	40.3898	19.3966	29.8292	16.677	27.2171	19.4977	47.858	28.7984	0.854754	1	1	0.985882	0.484885	1.02063	0.0294587
PE(O+P-40:6)	23.3967	39.5831	25.7371	30.7738	46.8517	32.3557	80.7231	42.1623	35.4346	38.676	63.6778	35.977	36.4239	32.1518	40.3337	35.5012	31.6478	37.3472	39.4019	51.4221	51.042	43.3229	60.4037	50.7792	43.7055	20.8068	49.8338	44.4079	57.0033	67.1777	0.28476	1	1	0.893763	1.58016	1.13164	0.178415
PE(O+P-40:7)	44.1067	78.8033	36.6991	71.6745	102.111	79.23	177.013	85.2806	82.843	60.6443	86.6782	58.4849	68.7943	70.9812	76.8842	63.7066	60.4104	78.9215	63.7819	73.4344	74.6994	88.7523	114.698	138.606	81.8087	38.7989	92.6544	109.366	98.306	167.215	0.359105	1	1	0.95531	1.30954	1.13975	0.188711
PE(O+P-40:8)	20.4294	40.8274	17.4689	40.6126	71.0419	41.4669	77.2425	50.578	37.9104	27.6298	36.6577	30.1939	43.7054	36.0425	35.8481	33.5785	25.8581	42.2109	28.7861	32.6077	35.5917	51.9794	54.3448	86.3358	42.5189	19.1494	40.5274	66.7209	45.5539	97.2093	0.373952	1	1	0.96078	1.18505	1.15686	0.210215
PE(O+P-40:9)	0.79341	1.22399	0.531198	1.56029	2.75912	1.30408	2.0248	2.93073	1.46306	0.622231	1.36762	1.13639	1.61728	2.06786	1.49207	0.976193	1.25331	1.61144	0.999393	1.23851	1.23064	2.54575	3.13864	3.80289	1.4035	0.375838	1.55028	3.24165	1.24221	3.40516	0.307387	1	1	0.908737	1.44482	1.22369	0.291243
PE(O+P-41:5)	0.100322	0.394106	0.17735	0.0745057	0.139228	0.091763	0.195019	0.111646	0.0678824	0.123747	0.377047	0.0324286	0.170374	0.23377	0.355533	0.0703368	0.196266	0.1028	0.0808359	0.164587	0.14012	0.123702	0.215806	0.111232	0.150766	0.0627749	0.26741	0.259574	0.256409	0.186942	0.6299	1	1	0.97257	0.927429	0.903521	-0.14637
PE(O+P-41:6)	0.0299305	0.688687	0.13527	0.19339	0.291953	0.182731	0.224966	0.149065	0.13671	0.110526	0.13343	0.0820649	0.149208	0.116121	0.231339	0.0524222	0.107735	0.355279	0.11099	0.316646	0.104142	0.111401	0.343678	0.637126	0.250448	0.127664	0.293797	0.552536	0.107033	0.535058	0.231004	1	1	0.845063	0.997082	1.40294	0.488458
PE(O+P-41:7)	0.230938	1.11708	0.354787	0.82459	1.04625	0.615568	0.546048	0.67649	0.834441	0.348894	0.445804	0.356577	0.343778	0.485855	1.07743	0.294717	0.484008	0.828928	0.160415	0.345699	0.329671	0.424961	1.00157	1.96526	0.494205	0.211222	0.657394	1.05753	0.691856	1.16736	0.712125	1	1	0.97417	0.260024	1.08708	0.120462
PE(O+P-41:8)		0.356728	0.0670613	0.229302	0.452577	0.306042	0.35152	0.195157	0.150896	0.0430645			0.0457362		0.282259	0.0639092	0.136455	0.126353	0.0694677	0.138121	0.133485	0.0419119	0.179308	0.868538	0.242729	0.0278187	0.256303	0.36183	0.11868	0.576228	0.969986	1	1	0.992714	0.0615301
PE(O+P-42:10)			0.0285886	0.026276	0.122803			0.143927	0.043395	0.0404237	0.0416608		0.105745	0.0892874	0.142156	0.0565743		0.0531167			0.0372476	0.233626	0.156711	0.308425	0.0848308	0.0361309	0.0733474	0.139147	0.135436	0.0400559	0.25225	1	1	0.869074	1.20341
PE(O+P-42:3)	0.408812	0.472661	0.467315	0.302755	0.945065	0.443681	1.32486	1.0839	0.41476	0.821088	0.362364	0.889527	0.599179	0.577724	0.237738	0.621186	0.445193	0.651993	0.932286	0.194766	1.02067	1.02653	0.717184	0.442734	0.679102	0.427686	0.587722	0.931787	0.940191	0.561681	0.599993	1	1	0.97257	1.6733	1.08868	0.12258
PE(O+P-42:4)	0.947941	0.64103	0.934615	0.834939	1.54427	0.990915	0.79565	2.33551	1.09408	1.79613	0.74805	2.08038	1.24568	1.34036	0.642886	1.38216	1.43387	0.974736	1.70333	0.467114	1.84868	1.86897	1.6408	1.00758	0.81286	0.876818	1.03313	1.54842	2.06426	1.144	0.503623	1	1	0.97257	1.70172	1.10206	0.140205
PE(O+P-42:5)	3.35145	3.22997	3.13312	2.40104	3.07305	3.62033	6.23303	5.7812	1.91958	4.4119	3.74131	4.63609	5.27183	4.06142	3.77463	4.68008	3.61035	2.51684	3.74229	3.26595	4.31566	4.64289	5.21612	2.4762	3.49885	1.97981	3.61507	3.201	7.56868	3.29774	0.886022	1	1	0.985882	0.717093	0.982735	-0.0251257
PE(O+P-42:6)	3.18548	5.1833	4.11426	3.11155	7.10998	4.28207	8.19396	6.08612	3.75029	4.97834	5.86221	5.47905	5.36274	4.17209	5.45453	5.57229	4.31744	4.25827	5.14002	4.83652	6.21347	5.75237	6.26913	4.80309	5.38675	3.18374	5.24323	5.6944	7.41292	6.32197	0.549169	1	1	0.97257	1.23861	1.05345	0.0751221
PE(O+P-42:7)	3.8248	6.78172	3.63489	5.42592	9.48671	6.5074	11.0758	8.9115	6.49874	5.55267	4.86415	4.86126	7.06876	4.90481	6.46417	5.95786	5.50607	5.43185	5.12804	4.37805	7.38539	7.55685	7.77368	8.02749	6.50571	3.06183	6.22257	8.89517	9.27756	10.5651	0.607296	1	1	0.97257	1.22318	1.06061	0.0848892
PE(O+P-42:8)	1.44112	3.01494	1.54496	2.75497	5.79837	2.41783	4.93677	4.02643	2.89903	1.99077	2.41811	2.25762	3.23253	2.33807	3.0443	2.99479	2.04553	2.59255	2.47455	1.70557	3.63806	4.7042	4.78291	5.43018	3.11993	1.26259	2.47298	4.28453	3.42972	7.30851	0.301746	1	1	0.903848	1.351	1.18431	0.244041
PE(O+P-42:9)	0.172598	0.605781	0.415991	0.651493	1.39559	0.605795	0.6619	1.25383	0.665867	0.404613	0.419595	0.745179	1.32893	1.4041	0.752274	0.946071	0.643314	0.775434	0.454772	0.372516	1.03247	1.52304	2.15165	1.30872	0.847174	0.300339	0.627226	1.32367	0.65224	1.45376	0.25046	1	1	0.869074	1.21999	1.25505	0.327743
PE(O+P-44:5)	0.787746	0.633795	0.47768	0.485053	0.750866	0.764185	0.659489	0.928027	0.374959	0.917939	0.347615	0.986465	1.09162	1.06459	0.510764	0.918768	0.731821	0.544356	1.132	0.502435	0.964699	1.35636	1.03623	0.345762	0.781355	0.417369	0.742722	0.659787	1.87818	0.420906	0.380798	1	1	0.964157	1.13644	1.15323	0.205682
PE(O+P-44:6)	1.82405	2.14448	1.6011	1.48547	3.25217	2.37205	3.0926	4.13729	1.26188	3.10339	1.5423	4.01203	3.08384	2.87957	1.79628	3.1733	2.55206	1.51845	3.04736	1.3182	3.71025	3.50549	3.12368	1.44788	2.60041	1.33128	1.9113	2.48762	3.88798	2.3183	0.944926	1	1	0.986611	0.995262	1.00918	0.0131834
PE(O+P-44:7)	0.969223	1.55628	1.07136	1.26402	3.14395	2.19752	2.70458	3.31287	1.3037	1.54312	1.17836	1.82603	2.43499	2.16749	1.42712	2.21684	2.03432	1.67965	1.8219	0.927938	2.3022	2.57367	2.66202	1.75193	1.93967	0.766993	1.22683	3.03349	2.84152	2.48659	0.584865	1	1	0.97257	1.27549	1.07704	0.107075
PE(O+P-44:8)	0.60941	1.73749	0.773017	1.31309	3.05276	1.46658	1.96653	2.52194	1.60063	1.65015	0.656643	1.13259	2.17878	1.38664	1.10453	1.54321	1.45301	1.19724	1.62645	0.556445	1.68815	2.21219	1.68226	1.83404	1.72291	0.773009	1.03917	2.78069	1.48394	2.43133	0.804562	1	1	0.985882	0.911086	1.03772	0.0534182
PE(O+P-44:9)	0.129631	0.438938	0.217631	0.436055	0.666852	0.361818	0.464025	1.07399	0.515072	0.472551	0.0935186	0.596731	0.752064	0.981233	0.35837	0.621953	0.863406	0.475952	0.469638	0.182256	0.779159	1.12174	1.16259	0.78843	0.734281	0.171489	0.408282	0.978633	0.419158	0.803224	0.143713	1	1	0.708633	1.94186	1.3204	0.400971
PE(O+P-46:7)	0.0358083	0.24068	0.162373	0.171084	0.454292	0.344136		0.238891	0.224815	0.134283	0.0432439	0.210725	0.301769	0.372329	0.086201	0.359125	0.232787	0.255721	0.340167	0.0657002	0.265369	0.467847	0.289131	0.215616	0.215295	0.117377	0.11102	0.429777	0.563735	0.313399	0.175972	1	1	0.754619	1.19203
PE(O+P-46:8)	0.439209	0.844467	0.445143	0.631283	1.42057	0.987671	1.02788	1.5952	1.02465	0.869245	0.130998	0.747477	1.21554	0.767351	0.506743	0.994715	0.797447	0.587734	1.07783	0.109966	1.0597	1.34611	0.660941	0.788207	0.765345	0.33849	0.520396	1.43484	1.20525	1.11506	0.943744	1	1	0.986611	0.956245	1.01174	0.0168445
PE(O+P-46:9)	0.0804537	0.183929	0.106195	0.0480091	0.279325	0.220913		0.331543	0.0871642	0.262128		0.167741	0.453553	0.48357	0.103825	0.180352	0.296673	0.159074	0.211839	0.051447	0.224559	0.50823	0.499199	0.240882	0.300246	0.0720068	0.0711951	0.385187	0.109557	0.311744	0.641818	1	1	0.97257	0.694721
PE(P-32:0)	6.0756	1.41939	0.445786	1.36279	1.81833	3.62143	3.5723	9.64615	1.94053	2.63337	1.89691	1.99887	1.29887	2.29973	0.608761	0.5039	1.12438	0.338484	0.670564	2.58314	2.10372	1.85149	2.4097	1.2651	1.08605	1.07269	2.31357	1.34169	1.86637	1.24503	0.0660682	1	1	0.658381	1.26435	0.535839	-0.900128
PE(P-32:1)	16.5479	0.566809	0.521222	0.7932	1.3606	10.0335	1.55498	20.1924	4.03923	0.53848	3.29616	0.709389	0.924479	0.711938	0.240787	0.292857	0.421071	0.631128	0.68876	2.2645	0.994681	0.651024	1.12115	1.27393	1.38084	2.46208	1.9299	3.10214	4.76428	0.933466	0.137739	1	1	0.704012	1.02726	0.36936	-1.4369
PE(P-34:0)	6.0789	1.71416	0.717591	2.36458	2.51822	3.89552	6.73059	6.1489	2.90243	2.64089	4.29332	3.80706	1.47537	3.3304	1.17701	1.15822	1.13645	1.43608	1.29354	1.41654	2.55443	2.70972	3.97439	2.4943	1.05474	0.836326	3.65214	2.04635	2.96119	2.16774	0.0301191	1	1	0.658381	1.37079	0.620387	-0.688759
PE(P-34:1)	194.898	36.1721	27.5824	30.085	53.4186	123.382	86.2597	254.442	59.3961	47.8549	55.9788	63.701	37.0249	35.3243	28.2273	24.3564	32.6019	25.5641	25.8834	52.5747	43.7883	37.9612	40.3089	49.1425	39.0029	40.0833	60.6678	57.8504	84.8674	41.2322	0.0905506	1	1	0.658989	1.16377	0.578511	-0.789583
PE(P-34:2)	79.2752	39.7399	30.2627	48.0871	63.5339	50.2124	124.292	91.8401	54.0213	37.3954	83.5954	124.824	47.7354	61.4719	38.5238	32.5667	60.3371	54.6605	39.9501	77.3132	76.0344	72.2735	125.555	66.1239	38.2679	50.8119	93.9435	65.1769	91.6875	54.5623	0.87156	1	1	0.985882	1.04913	1.02509	0.0357447
PE(P-34:3)	7.44714	0.433749	0.397417	1.40203	0.920247	4.18368	2.66976	7.4134	1.7139	0.325313	2.89073	2.75014	0.469434	0.695804	0.434555		0.272912	0.56433	0.698026	1.55778	1.80979	0.587395	0.967896	1.38359	0.219083	0.930487	5.98584	2.4398	2.59257	0.625672	0.286971	1	1	0.895295	0.82249
PE(P-34:4)	0.423715	0.168257	0.104475	0.863933	0.388082	1.31597	0.658662	0.603564	0.217214		0.433905			0.253331	0.0747389		0.371069	0.132232	0.0694242	0.396922	0.351906	0.102743	0.594014	0.576976	0.391443	0.0886972	0.859104	0.733958	2.15354	0.0583592	0.856561	1	1	0.985882	0.359953
PE(P-35:1)	8.52324	2.89493	1.37462	2.16128	3.59558	6.40709	4.86043	10.2036	3.67678	1.97637	1.98227	3.24393	1.1482	0.77226	1.36566	0.77939	1.67395	1.70474	1.48557	2.9631	2.09797	1.02605	2.27885	3.76678	2.45961	1.53448	5.33558	3.18416	4.03768	2.05015	0.148479	1	1	0.718004	1.0508	0.671352	-0.574858
PE(P-35:2)	7.8766	5.04991	1.50887	4.29987	6.24904	6.04193	11.9886	8.06173	6.9756	2.09602	6.29735	10.2098	3.45791	2.25159	4.98991	1.95407	6.19138	5.22817	5.04074	6.86463	6.01192	2.67594	8.7456	8.22718	3.16867	3.0366	12.7395	7.43143	6.01802	5.11523	0.944901	1	1	0.986611	0.98311	1.01253	0.0179613
PE(P-35:4)	3.97177	1.97324	0.326092	2.23602	3.20633	4.77707	2.43222	2.78243	2.49454		4.19594	1.90055	0.105625	2.06659	2.10526	0.600419	1.39596	0.824884	1.52076	0.677784	2.97905	0.437632	2.86447	3.00993	1.20304	1.25304	3.38579	2.75706	6.89727	0.929766	0.457833	1	1	0.97257	0.467419
PE(P-36:1)	126.706	38.029	21.5804	28.2609	46.1539	83.504	93.7758	158.901	63.8816	48.9948	49.2116	65.0933	37.9417	27.8428	30.3564	26.6125	33.0292	30.1554	32.3514	46.194	43.4046	35.3438	36.1403	46.8892	47.2844	42.3498	65.9054	52.6248	77.8016	45.7197	0.127663	1	1	0.693073	1.18172	0.719172	-0.475591
PE(P-36:2)	198.711	84.0456	58.94	83.8662	133.76	131.79	306.199	242.789	174.162	118.452	155.128	223.489	103.094	94.5048	84.8706	71.1979	145.179	120.664	124.703	143.444	104.613	120.468	164.871	142.68	102.651	96.8422	207.051	143.012	165.11	127.186	0.485058	1	1	0.97257	1.11254	0.902394	-0.148171
PE(P-36:3)	82.9817	72.1073	43.2441	62.375	90.4635	61.6309	158.705	85.9795	66.4021	74.141	99.3112	153.964	86.7066	83.7936	57.0039	56.9529	73.9907	70.8219	57.7898	129.487	93.8389	115.704	142.467	114.857	78.5043	66.056	122.34	95.4332	123.334	86.3632	0.374859	1	1	0.961286	1.41224	1.11662	0.159134
PE(P-36:4)	637.059	300.465	138.52	257.826	252.717	458.648	590.813	668.602	197.199	209.498	332.42	445.74	302.294	443.39	283.04	241.073	189.542	151.276	131.789	372.651	388.047	392.488	617.535	313.832	275.883	154.508	355.656	231.777	558.631	350.559	0.356187	1	1	0.95531	0.679679	0.856297	-0.223816
PE(P-36:5)	133.254	19.1688	5.62256	30.7933	67.4829	103.659	50.4667	165.222	38.0787	19.6626	45.6317	23.0951	19.5558	7.26999	30.8104	14.4485	9.89985	18.0415	7.2755	36.843	40.6221	19.8007	21.9596	93.088	19.9413	13.7263	46.2373	61.3576	61.2245	66.2003	0.28464	1	1	0.893763	0.931083	0.698453	-0.517765
PE(P-36:6)	0.297767	0.190112	0.138735	0.781719	0.654373	0.772484	0.510216	0.660362	0.364032	0.152659			0.0496948	0.118156	0.184438	0.087806	0.161514	0.366798	0.176751		0.298024	0.0489823	0.34156	1.45355	0.550908	0.127648	0.593172	1.11923	0.505061	0.69005	0.496085	1	1	0.97257	0.957326
PE(P-37:2)	3.6587	1.06613	0.242489	0.745008	0.671191	3.44122	2.38235	5.78132	2.16413		0.157023	1.38805	0.389541	0.486704	0.579241	0.0786263	0.16916	0.997887	0.444946	0.186359	0.447472	0.547835	0.699499	1.70692	0.961836	0.0813184	0.836898	1.83366	1.37393	1.2283	0.0773143	1	1	0.658381	1.15735
PE(P-37:3)	23.9729	3.28222	1.02874	2.02047	3.19035	15.0596	6.38008	30.601	5.41691	2.35612	4.05644	6.38506	2.39352	2.66712	4.64659	2.12042	0.775662	2.402	2.89277	4.96595	3.1293	2.01204	3.78444	4.35639	2.95708	3.18189	6.71749	5.73651	6.88588	3.69198	0.114899	1	1	0.68594	1.0785	0.490139	-1.02874
PE(P-37:4)	45.7244	37.434	8.0265	25.0238	25.0739	43.5777	60.1647	40.7699	26.2207	22.3862	37.0816	46.4471	20.1557	24.1706	40.4685	17.1955	24.5035	17.2115	17.5795	35.3052	29.5915	18.6246	49.5038	47.0068	30.7994	11.0904	52.504	27.257	34.2864	26.7331	0.37955	1	1	0.964157	0.564336	0.873623	-0.194918
PE(P-37:5)	9.98597	5.19463		5.01887	8.53491	10.0372	6.89482	12.2403	4.32666	1.06278	4.54943	3.06828	1.44905	1.17791	5.98641	2.28485	1.27723	3.24864	2.2654	4.71028	3.38987	1.28383	4.27062	17.7433	3.04111	0.319196	10.0139	9.49334	5.9531	7.52597	0.712878	1	1	0.97417	0.553254
PE(P-37:6)	0.582687	0.663942	0.48564	0.832749	1.78004	1.33155	2.85178	0.617793	1.7079	0.347804		0.20513	0.572173	0.410976	1.64673	0.292104		0.833378	0.333499	0.486084	0.169458	0.280071	0.591806	3.16537	0.424067	0.226637	1.565	3.12762	1.0035	1.04266	0.916746	1	1	0.985882	0.0705251
PE(P-38:1)	31.1987	4.70722	4.27932	3.93245	7.90931	21.7565	10.3103	43.5618	9.93278	9.91359	5.38352	9.18068	6.33421	3.69892	3.77293	5.12349	3.69848	3.64203	4.64888	4.5126	6.00294	4.81894	3.44197	5.97052	5.27346	5.59248	7.40858	8.86448	13.6296	5.46276	0.0754139	1	1	0.658381	1.18866	0.500882	-0.997458
PE(P-38:2)	57.3193	8.21892	6.82544	7.45799	16.2916	35.2373	20.3479	90.6496	21.989	15.7906	13.9314	21.2881	11.8995	8.76793	7.23484	7.8938	14.005	11.0398	10.532	11.5206	16.0856	11.5713	11.8871	11.7609	9.48516	11.5507	16.9438	17.991	21.7363	10.9191	0.120947	1	1	0.690195	1.19707	0.567873	-0.816359
PE(P-38:3)	260.963	37.5675	30.3451	33.0708	34.2781	164.577	110.373	312.185	89.1446	67.4205	50.0814	59.5123	47.3898	34.4008	31.9567	45.7507	34.1761	30.7925	39.3108	64.1623	50.4571	42.3978	59.5564	57.9893	54.7552	46.0502	82.9624	61.7212	114.784	61.8235	0.160453	1	1	0.741172	1.1023	0.621074	-0.687162
PE(P-38:4)	662.099	464.813	230.507	338.735	375.221	517.628	1096.13	660.952	386.708	436.312	546.166	680.482	465.304	644.738	497.428	401.246	368.629	273.836	354.256	585.038	534.17	585.796	784.46	486.611	536.159	220.655	658.137	361.156	708.97	579.973	0.58069	1	1	0.97257	0.560929	0.929512	-0.105455
PE(P-38:5)	542.46	335.078	124.254	275.086	436.392	445.655	683.092	633.179	274.19	284.531	461.696	494.715	342.822	377.681	287.445	250.824	236.788	235.318	211.333	475.484	403.56	405.984	482.375	529.658	391.842	168.97	457.233	380.851	452.051	506.238	0.585123	1	1	0.97257	0.900401	0.931686	-0.102084
PE(P-38:6)	185.761	109.818	76.2289	120.801	205.833	166.143	257.639	231.111	139.563	97.8472	144.548	112.267	119.853	128.355	128.38	94.0173	84.5757	117.572	65.6815	147.35	122.847	125.718	185.368	276.228	116.072	116.416	164.965	183.854	143.105	222.181	0.843241	1	1	0.985882	0.889719	0.973834	-0.0382526
PE(P-39:4)	12.7617	6.09449	1.48877	2.67857	2.17307	3.97848	9.17588	15.4003	3.74713	3.38237	5.35976	3.86863	3.06992	3.73008	6.74735	3.71164	2.45037	2.40604	2.98482	4.09695	1.95822	2.65917	6.55916	6.08102	4.45519	0.919648	3.5014	3.91218	4.71589	4.23832	0.0959849	1	1	0.659713	1.07798	0.653267	-0.614256
PE(P-39:5)	10.1217	8.57829	1.70455	5.1072	8.71984	8.72922	13.5898	12.696	7.21268	4.1488	7.40942	6.35644	4.0018	3.06461	6.25451	3.1771	3.89511	4.71044	4.2698	9.40438	6.47194	2.5289	6.90825	13.9228	7.0797	2.55737	9.8515	8.28552	6.69628	7.76557	0.572777	1	1	0.97257	0.884435	0.905565	-0.14311
PE(P-39:6)	9.51122	11.1166	3.61441	8.14672	12.6725	9.99812	16.4265	11.0633	10.4169	5.70301	9.69274	6.03017	5.88358	4.30454	12.2791	4.68758	7.23279	8.20094	5.0051	6.81123	5.90256	4.28358	11.3751	21.4284	8.04403	3.63184	14.393	11.5925	6.43378	12.574	0.820505	1	1	0.985882	0.404958	0.961545	-0.0565743
PE(P-40:1)	8.42262	1.08928	0.844557	1.11924	1.21138	4.80804	1.73476	9.26503	2.7097	2.85359	0.306445	1.82265	1.90711	0.740513	0.835841	0.948812	0.834931	0.216841	1.3116		1.1374	1.42502	0.884422	1.77283	1.47223	1.76652	1.12672	1.8099	3.30379	1.08283	0.101233	1	1	0.669371	1.04504
PE(P-40:2)	19.3965	2.25889	2.24823	2.16403	2.98023	10.9977	5.30956	25.2615	6.05165	4.4474	2.3268	6.38405	3.13087	2.45393	1.69002	2.78549	2.90166	2.76488	2.81566	1.94009	3.8487	2.86288	2.69675	3.47661	2.4104	3.22778	4.59712	5.09956	6.01963	1.96096	0.102044	1	1	0.669371	1.13888	0.508831	-0.974742
PE(P-40:3)	50.5268	5.6223	4.54385	4.38093	6.50948	33.9719	15.4922	73.9222	13.8529	11.3206	6.7172	10.6188	7.37132	6.76049	4.89148	5.87343	4.98021	4.98493	5.99428	6.05834	7.72999	6.28821	7.30781	6.70332	6.83785	6.63108	8.7958	9.36048	15.764	6.13191	0.0834263	1	1	0.658381	1.17674	0.426669	-1.22881
PE(P-40:4)	34.2433	37.2618	25.1833	24.4917	35.8555	26.0604	81.3055	145.63	19.8487	64.9024	33.4259	62.631	60.571	48.5733	66.4205	54.1406	42.9083	29.3231	35.4358	28.2232	48.5345	46.9118	60.692	34.8901	48.9756	33.7749	49.4722	26.5844	83.6486	37.2592	0.451105	1	1	0.97257	1.16808	0.862175	-0.213948
PE(P-40:5)	101.521	55.8234	33.1349	41.8056	72.7453	70.4742	136.873	136.269	72.0263	74.4221	88.9397	69.6829	63.3464	50.5122	65.5931	53.0269	53.8167	50.3032	49.9855	85.2268	79.171	59.8985	83.1918	82.5845	69.1338	36.1022	85.1571	66.5229	90.0335	85.2004	0.445458	1	1	0.97257	1.30099	0.908386	-0.138623
PE(P-40:6)	95.7611	99.3739	44.497	89.1064	153.736	108.701	259.6	128.373	133.601	91.0054	103.451	95.9416	107.484	97.9758	118.822	84.1604	93.9205	94.3075	73.9308	98.3932	91.5745	108.972	147.009	201.488	112.673	54.3594	142.544	140.385	124.194	212.793	0.832418	1	1	0.985882	0.835458	1.03084	0.0438214
PE(P-40:7)	58.7342	50.1319	20.1483	47.9196	97.4284	64.4357	101.663	89.6276	53.3207	40.2073	45.0092	49.7123	66.5805	47.7983	48.5956	42.8151	39.5182	50.4143	32.3411	46.5973	44.5224	60.3685	69.3184	126.906	59.9809	26.9119	59.6892	82.7507	57.7689	114.244	0.81508	1	1	0.985882	0.967234	1.03726	0.0527722
PE(P-41:6)		0.790545		0.595011	0.978682	1.00414	1.00859	0.359942	1.15139	0.413912		0.589036	0.39907	0.46412	1.00285	0.249877	0.207767	0.282111	0.112754		0.275802	0.182185	0.666523	1.87427	0.544358	0.0913509	0.544927	1.10314	0.417728	1.5106	0.372179	1	1	0.959867	0.963602
PE(P-42:2)	1.94391	0.67844	0.551936	0.672156	1.32749	2.16175	0.768888	2.74177	1.06153	1.35991		2.22308	1.48845	1.07186	0.535226	1.11865	0.491691	0.530147	1.3008	0.382483	0.79202	1.53299	0.883772	1.11983	1.15151	0.786117	0.982932	1.71234	2.04354	1.101	0.244447	1	1	0.864181	0.774237
PE(P-42:3)	5.09946	2.00591	1.85375	1.76797	4.00314	3.56041	3.59861	8.42353	3.45709	3.70833	1.1612	4.54051	3.14367	2.87586	1.33417	2.24256	2.64306	2.03276	3.14257	1.66913	3.15965	2.78543	1.99536	1.49954	2.14618	2.05281	1.42409	3.53556	3.9375	1.89471	0.0759133	1	1	0.658381	1.17657	0.715581	-0.482812
PE(P-42:4)	5.39145	2.82049	3.87099	2.1022	3.28962	4.75885	6.07106	5.07408	2.21615	3.46905	3.64484	4.73061	7.40305	4.35648	5.26693	5.07868	3.38772	2.41477	2.85524	3.05278	4.77632	4.74584	5.00809	2.63744	4.63302	1.36494	4.14672	2.87415	10.2006	2.72363	0.643317	1	1	0.97257	0.32101	0.929173	-0.105981
PE(P-42:5)	10.1677	6.97681	4.80387	3.88181	9.13554	6.64896	11.9226	12.0855	5.78854	9.4471	7.44281	9.61214	9.00457	5.90487	6.20203	7.17285	6.31855	4.85701	5.27805	6.40149	8.58482	7.09531	7.89223	7.06541	7.86659	4.22534	7.32079	7.22008	9.92763	7.40367	0.209068	1	1	0.824619	1.0033	0.879059	-0.185969
PE(P-42:6)	5.89787	6.26658	3.47818	5.64496	9.79733	7.30376	13.2685	10.2656	7.44915	7.59967	5.45497	6.01985	9.31141	5.42274	5.67799	6.48782	6.76762	5.45039	5.04331	3.99423	7.16951	8.51851	6.24818	10.4484	7.26228	3.54248	7.59839	8.8003	9.70679	11.4403	0.976949	1	1	0.995322	1.04643	0.996509	-0.00504559
PE(P-42:7)	1.76529	2.97232	1.47618	3.09784	6.33657	3.58318	6.92873	6.63827	3.47421	3.34765	2.61804	3.26086	4.14881	2.70811	3.3616	3.3115	2.37748	2.40571	2.16051	2.41594	4.05045	5.00118	5.1193	7.31648	4.06156	1.82363	3.70327	4.56913	4.3429	8.34558	0.589055	1	1	0.97257	1.41372	1.09489	0.130784
PE(P-42:8)	0.227385	0.914112	0.0802131	0.591339	1.86627	0.120238	1.40541	0.449936	0.914105	0.325616		0.862243	1.09195	0.995745	0.763231	0.910135	0.862796	0.651061	0.640631		1.37973	1.56215	1.36549	2.06707	0.709567	0.170772	0.288392	1.26553	0.746712	1.58432	0.204642	1	1	0.816726	1.14081
PE(P-44:4)	0.533185	0.538609	0.369264	0.460753	0.512953	0.69103	0.49426	0.891858	0.191715	1.21439		1.44264	1.33126	0.927744	0.101019	0.973609	0.692277	0.212203	0.671661	0.168533	1.41821	0.854266	0.903468	0.28356	0.817911	0.114074	0.42473	0.19278	1.76648	0.432644	0.852581	1	1	0.985882	0.253491
PE(P-44:5)	3.19873	2.83013	1.71661	1.64593	4.58599	2.73054	4.93579	3.4811	1.98248	4.51156	0.934816	6.62729	4.70315	4.38709	2.09177	4.83527	3.42586	1.69158	3.80306	1.42661	4.09612	4.37036	3.38397	2.87686	3.15448	1.67515	3.06415	2.8697	5.58238	3.21317	0.906804	1	1	0.985882	0.324211	0.982244	-0.025847
PE(P-44:6)	0.396824	1.16162	0.5145	0.645832	2.68113	0.679449	0.846078	0.539443	0.860112	1.60328	0.200371	2.05874	1.66965	1.92777	0.68064	1.47156	0.877203	0.639457	1.61915		1.0433	1.33551	1.45729	0.942713	1.2329	0.119407	0.732991	1.98462	1.55291	1.78533	0.662119	1	1	0.97257	0.272951
PE(P-44:7)	0.730264	1.8533	0.558228	1.3802	4.50752	1.26199	2.604	1.97799	1.92124	1.1434	0.741647	1.5972	1.98258	1.02125	0.763913	1.89174	0.929022	1.43509	1.99158	0.561345	1.28054	1.73995	1.13449	1.83425	2.27151	0.516827	1.17887	3.43313	1.79305	3.08674	0.838107	1	1	0.985882	0.472297	1.04298	0.0607098
PE(P-44:8)	0.358452	0.545798	0.0463639	0.185038	0.816027	0.364392	0.703441	0.881727	0.683337			0.276531	1.09968	1.04071	0.272653	0.468863	0.656813	0.284533	0.548564		0.596888	1.17429	1.06227	0.625008	0.370241			0.689939	0.212784	0.433533	0.787723	1	1	0.985882	0.805909
PG(34:1)		0.0924617	1.1269	1.44039		0.183071			0.367178		0.671692	0.0723971	0.544446	0.134987	0.214506	0.0751041	0.34899	0.246222	0.251966	0.605037	0.878845		0.370944	0.20676		1.29005	0.334559	0.221382	0.594905		0.856878	1	1	0.985882	0.438833
PG(36:1)	0.175207		0.71192	1.42379		0.504297		0.400232	0.37596	0.561845	1.64527	0.235326	0.301184	0.062487	0.196487	0.183288	0.179382	0.226653	0.371332	1.70229	0.569476	0.162963	0.625308	0.482952	0.0866306	0.702574	0.787309	0.121604	0.721173	0.143551	0.667008	1	1	0.97257	0.535902
PG(36:2)	0.0885044		0.944515	1.00617	0.346356	0.578168		0.188164	0.509578	0.321794	1.08076	0.367671	0.177283	0.30011	0.39203	0.293414	0.231687	0.374892	0.67706	0.99708	0.51935	0.273418	0.920089	0.70789	0.0753224	0.812268	0.916895	0.0719604	0.603194	0.10174	0.870546	1	1	0.985882	0.399258
PI(32:0)			2.29843	0.196893	0.325732	0.0899465		0.904209	0.234379	0.0994375	1.28951	0.178877	0.0693284	0.114997	0.323229	0.0964229	0.484455	0.233111	0.160915	0.989575	0.218708	0.242475	0.499016	0.150808	0.0884742	3.8427	0.224207	0.100192			0.877342	1	1	0.985882	0.152254
PI(32:1)	1.32545	0.647049	5.88801	0.878154	0.418203	1.00918		0.696952	0.782536	0.314763	9.43784	0.290989	0.366556	0.152824	0.43346	0.154297	0.825884	0.817772	0.139772	9.06083	0.724797	0.419814	0.723724	0.626731	0.318266	7.34108	0.853444	0.348243	0.954335	0.135392	0.957222	1	1	0.990032	0.20635
PI(34:1)	7.43007	6.45753	22.8382	6.76529	6.57488	5.44834	7.26612	5.86865	9.19949	7.5939	18.7387	5.35344	4.53995	3.45441	4.16312	2.92337	6.70656	6.62767	8.20228	19.0602	6.80132	4.79307	6.54628	6.01752	4.61945	24.3963	7.56443	4.33809	7.28178	2.8854	0.925505	1	1	0.985882	0.229061	0.975936	-0.0351412
PI(34:2)	6.06738	2.89168	13.4058	3.87205	4.98212	3.65531	4.07762	8.57825	5.79079	4.8269	14.1775	4.45427	3.39478	5.28227	4.59718	2.7719	4.84752	5.28637	4.7104	12.705	5.24844	5.45635	10.4164	5.19383	2.47826	14.024	4.28407	3.79979	3.85026	2.32235	0.891468	1	1	0.985882	0.143278	0.970474	-0.043239
PI(35:1)	0.220236		0.564492	0.326012	0.202413	0.156426			0.136292	0.116302		0.274045		0.0430438	0.0471856	0.108024		0.096463	0.296244	0.246019	0.0591564		0.251704	0.176983	0.125945	0.675323	0.209375				0.832729	1	1	0.985882	0.213988
PI(35:2)	0.238363		0.338567		0.165771					0.0790521	0.0862407	0.128947	0.0605895	0.183471	0.0896272		0.0602953	0.115457	0.113086	0.137427	0.185833	0.129696	0.232142	0.0984046		0.401832	0.0843926	0.216275	0.0978216	0.100932	0.990468	1	1	0.997108	0.40095
PI(36:1)	5.35445	4.40913	8.17716	4.77349	5.32321	3.59629	6.51103	4.43307	6.94713	4.72669	7.36939	5.49075	4.02398	2.57152	3.41231	2.65468	4.62322	4.6574	7.18061	5.88643	3.80233	3.45738	3.81004	4.8127	4.60767	9.0867	6.64634	3.76365	4.6339	2.78812	0.606753	1	1	0.97257	0.378855	0.938946	-0.0908853
PI(36:2)	11.1416	10.2924	23.0341	10.4846	13.8225	6.92697	19.0269	22.6426	13.5096	13.3923	23.8254	15.3736	11.3026	13.2765	10.3569	9.35239	14.4348	12.9488	15.8121	22.4114	12.903	14.1381	17.5825	16.0896	9.06199	24.4901	14.2129	10.082	8.59212	7.65905	0.757455	1	1	0.981556	0.595438	0.960452	-0.0582153
PI(36:3)	2.51254	2.62079	4.80715	2.36246	2.87428	1.5704	1.9605	4.52262	3.18101	2.52318	4.93655	2.87918	2.32145	2.49968	1.95235	0.994759	2.951	2.68313	3.64139	4.39241	2.23615	2.8026	3.83209	2.64113	1.88608	4.69209	2.73445	2.30866	2.88369	1.26867	0.783654	1	1	0.985882	0.388522	0.963794	-0.0532035
PI(36:4)	7.3452	5.8892	7.0231	4.24838	4.51627	5.67173	4.73513	3.95125	4.5003	5.3287	10.7138	4.748	4.71225	4.58519	3.6098	3.13522	5.18568	5.17578	5.09952	12.1556	7.19627	4.98027	7.6098	4.20185	4.52051	7.33206	4.09096	3.20719	7.62739	3.46478	0.770525	1	1	0.985882	0.24448	1.04173	0.0589868
PI(37:4)	0.715565	0.128026	0.119232	0.216727	0.338809	0.481152				0.376426	0.293799	0.185114	0.197778	0.114658	0.128421	0.076824	0.203514	0.315625	0.249852	0.480856	0.524823	0.0987164	0.219582	0.278695	0.401551	0.287068	0.0713811	0.151636	0.423509	0.176254	0.869745	1	1	0.985882	0.973629
PI(38:3)	7.9067	6.39981	12.8628	7.74848	5.06669	5.12497	9.2442	7.2434	7.16223	9.11863	9.00548	4.63237	8.24902	3.92017	3.853	2.55158	6.65711	5.53172	9.2016	9.89127	5.32488	6.75668	5.73225	5.93101	4.73937	14.1564	10.8001	4.99078	5.62012	5.4909	0.77982	1	1	0.985882	0.21085	0.961296	-0.0569478
PI(38:4)	57.5672	77.4953	45.1317	47.4174	41.9873	62.9287	94.2125	56.3778	49.7283	70.1026	77.4888	46.3325	57.7433	51.6348	38.0681	50.826	44.7018	47.6479	59.6282	84.0044	65.9078	54.2321	58.4445	46.0806	58.8187	49.5059	60.1305	31.801	67.5442	52.0668	0.579275	1	1	0.97257	0.444915	0.950955	-0.072551
PI(38:5)	2.26217	3.06732	1.85722	2.09307	1.89964	2.05956	1.68214	1.79804	2.36469	2.35974	4.07625	2.22446	1.91025	1.84357	1.86261	1.47635	1.90908	2.43529	2.55652	3.99563	2.15511	1.47993	2.43443	2.31803	2.63408	1.97551	2.63142	1.78048	2.84716	1.86348	0.743015	1	1	0.974468	0.306907	1.03393	0.0481318
PI(38:6)	0.149476	0.422853	0.463573	0.309248	0.424246	0.361855		0.365689	0.269214	0.259179	0.777861	0.0920206	0.112877	0.373043	0.65914	0.114589	0.310204	0.512175	0.45221	0.74588	0.569361	0.600615	0.609395	0.783904	0.412247	1.01454	0.30141	0.440962	0.270812	0.544627	0.0616321	1	1	0.658381	1.74622
PI(40:4)	0.484114	0.543761	0.475486	0.179849	0.0886735	0.351147			0.160519	0.144304	0.515361	0.0769867	0.530949	0.352631	0.286321	0.251193		0.301137	0.248242	0.603225	0.387952	0.262899	0.267523	0.132026	0.410471	0.529087	0.186049	0.23508	0.444524	0.316857	0.940596	1	1	0.986611	0.365895
PI(40:5)	0.608196	1.45318	1.09894	1.28505	0.744268	0.703244	0.499451		1.53009	1.34852	2.33925	0.611272	0.754925	0.389178	0.587061	0.714443	0.583786	1.0689	1.11149	2.71089	0.925415	0.827693	0.841481	1.08553	0.674691	0.973345	1.17546	0.546731	0.641272	1.02123	0.987443	1	1	0.997108	0.249445
PI(40:6)	0.670353	1.65854	1.69744	1.38367	2.4287	1.59539		0.523046	1.86466	1.14956	1.78857	0.812812	1.09999	0.552817	1.5676	1.21523	0.991871	2.07877	1.27735	2.41787	1.04683	0.801993	1.21095	2.75019	0.687482	2.03975	1.43052	1.05502	0.811004	1.21667	0.788648	1	1	0.985882	0.362625
PS(36:1)	351.652	23.9404	15.2424	3.34287	6.33002	155.038	11.465	419.744	48.3956	22.5641	39.6609	20.5385	21.2515	54.2564	14.8028	14.0355	23.4469	8.32877	18.6015	27.6829	27.548	18.6791	35.9913	17.0021	14.3245	15.1789	18.0934	18.1242	13.3448	8.15101	0.0860395	1	1	0.658381	1.11785	0.230531	-2.11697
PS(38:4)	51.7091	5.2742	38.35	1.20019	4.17833	29.9399	5.16949	40.1902	7.9895	3.28082	14.7544	8.33488	31.738		57.2102	12.5915	7.19741	13.6734	3.07604	12.5922		7.5267	25.7155	1.73001	3.64681	10.1216	8.07143	3.96386	24.0177		0.0655612	1	1	0.658381	1.62954
SM(d28:1)	2.49533	2.47341	2.6358	2.836	2.80546	1.04131		2.31759	3.01334	2.68803	3.34293	2.30287	2.18978	0.659434	2.61795	2.51509	3.25464	2.59658	3.12987	2.35602	0.680749	2.20834	1.34979	2.15083	2.92682	2.78981	1.13187	3.21102	2.7639	0.999195	0.693232	1	1	0.97417	0.388192
SM(d29:1)	0.967749	1.00025	1.18176	1.23682	1.2936	1.28416		0.985435	1.41241	1.12554	1.24305	1.09562	0.938674	1.33747	1.04441	0.943809	1.28628	1.1717	1.32067	1.09099	1.15355	0.918003	1.48281	1.17671	1.08409	1.19991	1.13507	1.43314	1.20445	1.16737	0.587878	1	1	0.97257	0.341729
SM(d30:0)	2.96696	2.95956	2.54448	3.10681	3.08812	2.42487		2.46163	3.10365	2.53348	2.71857	2.63887	2.97328	3.12267	3.09406	2.93513	2.8041	2.81605	2.40156	3.44195	2.81898	2.87219	3.3808	3.2582	2.94777	2.87405	3.00731	2.96261	2.35484	2.81824	0.485915	1	1	0.97257	0.46189
SM(d30:2)	0.637487	0.954556	0.819697	0.626193	0.573417	0.786544		0.850213	0.697761	0.543485	1.1096	0.55385	0.622429	1.42346	0.662727	0.28624	1.14347	0.613962	0.903816	0.689695	0.513316	0.530258	1.12718	0.870701	0.595031	1.28331	0.662449	0.805767	0.822113	0.875911	0.952681	1	1	0.989234	0.104395
SM(d31:1)	3.41729	5.61254	4.17691	5.5624	4.77571	5.32703		4.84441	5.62334	4.45275	6.21794	4.09875	2.36582	4.40754	4.42911	2.20895	5.69982	3.89955	4.05627	5.00113	4.52356	2.01526	5.99611	4.47109	5.15396	5.18545	5.47337	5.18952	4.7137	4.92694	0.80903	1	1	0.985882	0.150943
SM(d32:0)	3.12656	7.51639	6.18268	5.01089	5.60708	7.06686		5.41175	5.3043	4.6562	10.3887	4.39082	2.86725	9.10619	4.78577	2.74553	7.10441	4.5916	4.65678	10.1767	4.373	2.9655	13.3958	5.63034	6.94715	9.03331	5.15398	4.86542	6.26054	7.001	0.583711	1	1	0.97257	0.421619
SM(d32:1)	154.281	235.739	212.163	233.565	202.076	266.852		231.899	225.565	213.604	335.861	251.029	123.348	237.492	194.201	145.554	236.547	179.242	214.384	284.527	233.152	100.62	253.192	207.014	229.133	249.77	231.274	203.69	247.771	245.062	0.76937	1	1	0.985551	0.194443
SM(d32:2)	14.156	16.5737	18.5032	17.9831	16.6633	21.0752		16.6602	16.3128	12.9863	31.1411	14.7859	13.0802	15.6635	15.0346	8.39789	17.3907	12.2341	12.5599	23.7085	14.9084	9.83581	21.5166	17.3291	15.2267	20.325	16.2977	17.1208	18.7803	16.4533	0.525336	1	1	0.97257	0.681084
SM(d33:0)	0.723799	1.20705	1.13337	1.08766	1.42136	1.58986		0.836671	1.15004	1.22273	1.49301	0.953808	0.595623	1.35865	1.06186	0.987969	1.17869	1.108	1.13143	1.14002	0.822404	0.763475	2.94846	1.18213	1.47959	1.40343	1.06741	0.945792	1.30006	1.51788	0.391409	1	1	0.965801	0.655439
SM(d33:1)	94.8397	135.189	103.592	119.97	98.2298	139.36		115.345	116.817	123.942	112.381	114.056	62.1971	105.064	101.332	93.6754	109.081	94.9986	133.363	109.947	108.013	54.1146	121.572	109.935	116.458	109.083	115.879	100.891	125.213	131.063	0.857873	1	1	0.985882	0.18154
SM(d33:2)	2.95858	4.11647	3.01072	4.34318	3.3703	4.75732		3.44846	3.77427	3.32048	3.96496	3.29956	2.365	2.82301	3.67657	2.75016	3.03531	3.02642	3.43371	3.0822	3.54397	1.82749	3.92179	3.60715	3.61729	3.31205	3.74115	3.26158	4.23161	3.79631	0.458694	1	1	0.97257	0.7575
SM(d34:0)	57.2641	90.565	83.6343	70.8269	73.4981	105.534		71.3602	62.0162	70.5351	114.106	71.0164	81.4756	128.874	61.9336	74.9635	82.1244	55.3753	81.7777	103.978	57.7635	84.0596	164.785	76.1062	92.0512	93.8048	70.0494	69.7755	105.193	94.06	0.541935	1	1	0.97257	0.38645
SM(d34:1)	1739.33	2297.83	2050.15	1878.8	1706.04	1979.14		1931.06	1722.55	1893.76	2129.73	1959.15	1777.23	2239.11	1654.72	1893.27	1724.13	1572.65	2056.46	2269.96	1771.97	1660.6	2402.87	1804.37	1992.82	2014.32	1709.68	1651.21	1906.9	2117.59	0.78653	1	1	0.985882	0.461249
SM(d34:2)	266.553	306.406	295.57	282.979	268.79	311.321		312.252	240.158	280.111	359.039	273.659	285.909	259.515	248.471	316.824	268.857	227.148	285.421	375.775	267.308	245.755	315.01	265.672	265.681	319.917	254.127	251.348	283.521	293.054	0.833517	1	1	0.985882	0.139045
SM(d34:3)	1.28514	2.14231	1.51861	1.82707	1.89959	2.03756		2.26187	1.63953	1.69544	2.13414	1.49971	1.62077	2.18651	2.36448	1.4229	1.55974	1.54058	1.58761	2.60332	1.76044	1.07449	2.28917	1.82258	1.41634	1.93817	1.8948	1.72022	1.55439	1.83213	0.323154	1	1	0.930957	0.854767
SM(d35:0)	1.39666	2.3623	1.68545	2.10224	1.37222	3.53517		1.56737	1.71387	1.79678	2.15307	1.37783	1.32669	2.7897	1.79521	1.75375	0.539313	1.14816	1.54898	2.1453	1.48284	0.981062	4.87669	1.63826	2.37666	1.70531	2.04131	1.07764	2.48029	2.42028	0.883651	1	1	0.985882	0.411865
SM(d35:1)	52.4244	88.7366	46.3202	77.759	50.7972	68.4759		52.5059	63.2438	58.2197	48.3391	54.623	35.027	61.8066	55.11	50.2913	48.8386	50.4341	54.8124	59.6435	52.9515	33.4545	70.2692	58.254	64.7388	46.1762	70.3638	51.3681	59.341	72.4183	0.681419	1	1	0.972957	0.645794
SM(d35:2)	9.03015	11.8041	6.91458	11.1662	7.80224	10.0181		8.98685	9.04733	8.27179	7.14883	7.81421	6.65177	8.15844	8.31537	8.08199	8.34315	7.71204	7.61384	8.41703	8.12709	6.21014	9.84698	8.53576	9.22373	7.52119	10.3422	8.54031	8.76227	11.0656	0.852324	1	1	0.985882	0.183048
SM(d35:3)	0.497182	0.966962	0.820542	0.615454	0.839201	0.81386		0.836614	0.785227	0.677908	0.561187	0.371644	0.926516	0.77326	0.924876	0.416589	0.234955	0.552002	0.725956	0.567598	0.534013	0.618823	0.644351	1.10559	0.694261	0.570543	0.624325	0.931681	0.548556	1.0723	0.25942	1	1	0.878891	1.15537
SM(d36:0)	10.477	19.2171	21.4035	22.6504	9.1642	34.6641		7.03755	11.1926	18.609	41.816	10.4574	10.0271	34.3592	13.323	17.5836	8.60031	8.8154	9.3207	33.0977	8.72663	10.6441	43.2098	12.4633	16.4977	18.8477	20.5012	6.68654	34.7719	28.5232	0.93677	1	1	0.985882	0.640362
SM(d36:1)	412.236	611.497	537.932	631.922	384.92	636.103		385.909	425.285	466.066	543.25	457.409	362.44	512.417	418.291	420.586	376.553	364.21	396.803	633.53	442.954	380.376	549.209	457.114	480.683	450.278	572.87	399.574	554.176	549.897	0.633353	1	1	0.97257	1.06602
SM(d36:2)	211.102	296.088	228.296	307.015	212.851	265.083		207.662	207.257	224.819	266.451	191.126	224.658	210.158	206.74	233.882	198.311	186.875	189.358	318.38	220.725	218.339	239.408	205.729	242.224	222.492	273.849	209.409	239.305	274.868	0.925227	1	1	0.985882	0.561737
SM(d36:3)	9.55857	17.0703	16.8233	16.5856	14.5667	13.8184		14.2103	12.1349	12.8148	15.3626	12.2001	14.3152	21.8047	13.204	11.9446	13.1074	12.2077	12.9181	15.1815	11.3956	12.7218	20.4143	13.4378	14.5153	16.2805	15.2174	13.0949	12.2161	16.1314	0.579868	1	1	0.97257	1.15235
SM(d36:4)	0.983079	1.15474	1.01636	0.613919	0.647225	1.57592		0.887075	0.429571	1.04063	1.04686	0.913284	1.13189	1.82608	1.097	0.801871	0.906497	0.550762	0.906259	1.0657	1.0379	1.28238	1.79951	0.911757	0.706972	1.47053	1.60226	1.0128	0.860154	1.56335	0.593309	1	1	0.97257	0.382601
SM(d37:0)	0.834147	1.56205	1.03949	2.82387	0.755599	2.7912		0.346507	1.11775	1.37341	2.04659	0.754203	0.583993	1.98919	0.887508	0.625338	0.4017	0.514304	0.365912	1.88597	0.833209	0.473438	3.40807	1.15798	1.5898	1.33741	1.79942	0.519155	2.95752	2.4102	0.996231	1	1	0.997108	0.565523
SM(d37:1)	30.8614	56.1339	33.492	62.2165	32.4762	57.4722		32.3193	40.3797	37.6817	32.6789	42.672	20.6513	41.9864	40.7523	26.0173	33.764	32.1094	31.398	39.9495	40.3213	21.6963	44.3178	41.0287	42.9143	31.4257	60.1889	33.2042	47.834	42.9161	0.584848	1	1	0.97257	0.901916
SM(d37:2)	7.20626	10.4229	6.43804	10.3115	7.50792	8.58946		7.33708	7.36785	7.05799	5.99488	6.89608	5.75021	6.53114	6.63431	5.61222	7.14824	7.00811	6.0721	7.05373	7.12784	5.02908	7.69535	6.98211	8.75966	6.62109	10.2522	7.02369	7.28566	9.83025	0.804337	1	1	0.985882	0.334709
SM(d37:3)	0.128731	0.73953	0.643244	0.934136	0.612314	0.537992		0.722158	0.727645	0.681457	0.578645	0.500061	0.527882	0.76723	0.599943	0.293565	0.703737	0.542737	0.352509	0.51084	0.553807	0.330339	0.653574	0.620003	0.657281	0.789764	0.736337	0.586237	0.583354	1.36604	0.972652	1	1	0.993191	0.121363
SM(d38:0)	6.38687	7.78329	15.4943	12.9745	6.16692	22.4831		5.93782	7.28115	7.09246	23.4409	7.452	6.38776	19.5386	9.2726	7.85098	6.43499	5.08323	6.75298	13.5947	6.87336	5.65282	30.3568	9.56734	6.84717	15.1068	10.6624	4.97604	22.2294	11.524	0.88601	1	1	0.985882	0.658935
SM(d38:1)	332.663	392.715	417.14	443.679	315.847	565.159		425.042	333.805	311.004	423.496	466.372	323.614	446.161	353.27	318.883	414.333	288.623	356.718	444.226	377.452	289.123	461.698	437.037	337.743	410.082	453.794	314.38	481.023	372.569	0.627981	1	1	0.97257	0.561211
SM(d38:2)	138.778	170.857	140.811	164.315	123.835	170.935		149.189	112.561	121.648	145.875	135.454	162.614	116.013	130.902	116.066	145.58	101.987	121.805	157.012	129.339	141.42	123.869	134.007	146.583	141.978	167.705	127.131	164.167	152.379	0.614471	1	1	0.97257	0.557341
SM(d38:3)	4.19151	8.69665	8.84753	7.34793	5.90408	6.23014		6.97907	5.1327	6.89063	7.33391	6.31718	5.04031	12.2073	6.9793	5.00812	7.12659	5.433	5.05016	8.3919	6.07744	5.07751	8.89782	5.23989	7.03863	8.1603	7.0907	5.8334	5.57753	7.86509	0.454754	1	1	0.97257	1.18573
SM(d38:4)	1.23326	0.83063	0.681595	0.635355	0.791587	0.647763		0.4215	0.450552	0.945452	1.17333	0.678581	0.436501	3.70136	0.765648	0.606253	1.03599	0.357487	0.348837	1.67788	0.443851	0.431399	0.750285	0.27226	0.928223	0.5281	0.620192	0.580714	1.57394	1.22218	0.435376	1	1	0.97257	1.25756
SM(d39:0)	1.01837	1.84365	3.01813	3.55166	1.73223	5.47412		1.45154	2.32253	1.80397	4.92841	1.54196	0.673643	5.21654	2.21497	1.32321	1.96801	1.51379	1.89535	2.62687	1.17167	0.886292	8.66544	1.02935	1.63553	3.81988	2.67423	0.934007	5.49838	2.77083	0.922862	1	1	0.985882	0.541204
SM(d39:1)	93.9329	113.923	95.6687	144.412	96.5977	144.109		121.213	115.948	95.0149	115.295	140.793	68.7379	120.821	112.611	76.1198	124.609	93.9338	100.984	133.143	117.779	62.7956	140.988	131.274	97.1973	106.25	153.843	94.217	131.971	119.187	0.95399	1	1	0.989234	0.0655861
SM(d39:2)	14.1293	20.3395	16.1627	25.632	17.444	21.2815		18.9327	18.5366	14.971	17.7598	19.2656	13.7295	15.6023	17.4411	12.9674	19.4522	14.3578	13.5969	18.8909	18.5858	12.5302	18.1603	17.9253	18.5409	17.0825	26.803	16.1824	20.3528	22.5011	0.949151	1	1	0.987059	0.0821478
SM(d39:3)	0.723734	1.13446	0.91556	1.13365	0.816249	0.860628		1.12358	0.87453	1.04316	1.23225	1.0288	0.402497	1.43819	0.786012	0.657913	0.725808	0.806355	0.657999	1.26474	0.787509	0.28784	1.1782	0.375771	0.928812	0.822064	1.19126	0.797054	0.733277	1.35805	0.233233	1	1	0.845063	1.10209
SM(d40:0)	10.071	11.543	32.7407	17.2179	12.349	44.823		10.5464	12.1894	12.5193	51.3628	12.9613	14.7636	44.416	13.8026	23.5666	8.31616	10.1354	13.2171	28.4883	11.0355	12.8987	73.5942	11.974	8.89297	31.5187	12.5219	11.1252	34.4588	16.9426	0.874693	1	1	0.985882	0.634269
SM(d40:1)	469.855	483.222	628.546	571.113	421.209	707.342		617.833	457.379	386.144	547.239	517.837	581.668	771.782	458.575	352.336	512.262	415.89	506.689	675.83	451.992	467.694	935.181	577.146	417.573	627.461	557.192	311.009	656.235	307.378	0.617056	1	1	0.97257	0.577538
SM(d40:2)	414.697	440.409	431.64	464.916	425.887	441.259		573.923	394.068	398.528	521.465	509.806	461.313	416.787	402.832	424.695	475.876	347.342	426.397	558.517	423.464	364.104	464.209	428.678	429.412	506.417	492.953	359.043	409.152	558.456	0.812888	1	1	0.985882	0.539935
SM(d40:3)	27.0481	34.2907	34.908	31.659	28.3004	22.6014		35.7199	26.7225	30.0025	41.1685	34.8167	19.9688	45.1423	31.2235	21.9914	34.6211	25.3453	23.7556	42.6927	28.2444	19.9082	42.0862	25.5827	29.9266	32.4668	30.8898	25.8515	21.9725	42.9334	0.509294	1	1	0.97257	0.660148
SM(d40:4)	2.94269	4.52041	5.1072	2.99998	2.12466	2.06437		4.48781	2.38423	3.2196	4.83073	2.69894	2.3155	8.61225	2.80716	1.64798	4.20454	2.24094	2.72631	6.25908	1.87127	3.9073	4.41575	2.27018	2.46513	4.53737	2.34827	2.45944	1.88144	2.86661	0.328867	1	1	0.935268	1.09497
SM(d40:7)	0.307809	0.343811	0.867077	0.951883	0.834457	0.639681		0.549303	0.394227	0.257939	0.4585	0.258929	0.562177	0.570975	0.34009	0.525751	0.19832	0.487489	0.0334354	0.161449	0.347687	0.327332	0.486493	0.516303	0.398546	0.484933	0.438038	0.710278	0.706285	0.980851	0.422473	1	1	0.97257	1.31629
SM(d41:0)	2.09225	2.78507	7.67548	4.97094	3.47238	10.8266		2.2389	3.25215	3.44888	10.9836	2.93093	2.60898	10.5934	3.03878	3.41372	2.13778	2.55702	2.76169	4.6618	2.96002	2.67928	17.2271	1.74613	2.04933	6.32582	3.63127	3.30101	9.36528	4.61496	0.753423	1	1	0.978077	0.78169
SM(d41:1)	167.797	194.986	193.342	243.619	169.376	231.44		198.012	190.984	168.175	258.65	217.258	131.736	286.831	179.218	148.442	166.441	174.195	129.125	251.274	97.971	155.846	360.264	214.571	157.764	187.171	247.391	155.776	276.389	216.07	0.759951	1	1	0.981556	0.536918
SM(d41:2)	172.366	204.868	163.42	215.616	196.041	175.705		217.8	188.481	101.909	200.31	210.33	149.525	166.023	180.42	131.698	189.217	161.127	128.392	219.572	186.096	137.809	199.937	175.939	187.651	171.783	250.585	167.765	191.273	249.212	0.902031	1	1	0.985882	0.269916
SM(d41:3)	14.2236	19.7821	16.5726	22.4863	16.8711	14.7659		21.88	18.3199	16.3276	20.1434	20.0828	8.31673	16.9809	16.802	10.9824	17.6825	15.7275	14.4044	22.8247	17.2469	9.27703	19.6655	14.0929	17.4464	16.1685	23.86	15.9842	16.4119	26.1725	0.895882	1	1	0.985882	0.290321
SM(d41:4)	0.561069	0.571598	0.907018	0.428714	0.44853	0.329131		0.503402	0.623766	0.664692	0.670409	0.272263	0.0537908	0.507095	0.581446	0.15011	0.787374	0.465493	0.404083	0.875528	0.400862	0.257192	0.366239	0.068243	0.426274	0.232292	0.570058	0.377267	0.435242	0.940076	0.497314	1	1	0.97257	0.622483
SM(d42:0)	2.55474	2.30401	9.01372	4.11372	3.28662	10.1713		3.30052	2.7261	3.37559	11.5895	3.36432	4.9657	10.6929	3.5329	7.76415	2.25042	3.02279	3.67411	3.62487	2.84202	3.849	18.2144	0.124976	1.67307	7.58705	2.82313	3.11417	7.55766	3.85677	0.700656	1	1	0.97417	0.840355
SM(d42:1)	288.37	242.955	370.025	294.167	251.579	196.043		229.633	214.481	83.8785	459.126	298.704	375.926	541.827	248.421	384.845	245.036	96.5395	196.446	425.395	227.918	316.41	714.602	318.173	192.352	301.614	273.714	221.193	418.58	263.063	0.775475	1	1	0.985882	0.443526
SM(d42:2)	1061.3	1241.9	1389.12	1122.74	1200.98	1065.25		1238.03	895.619	1043.92	1458.26	1296.09	1213.17	1361.54	917.842	1136.32	948.553	848.088	1067.25	1336.49	475.136	1065.11	1346.08	759.304	1305.31	1341.05	1106.06	940.722	1125.98	1535.56	0.292047	1	1	0.90239	1.25888
SM(d42:3)	498.285	538.243	542.512	502.973	593.493	361.314		614.6	420.394	461.608	594.069	558.508	472.902	489.804	440.998	479.184	470.49	387.605	435.633	556.972	412.919	464.894	528.195	392.935	538.178	497.176	491.543	465.27	429.558	687.815	0.394497	1	1	0.965801	0.609461
SM(d42:4)	40.2952	37.8123	33.2216	38.7022	34.8127	24.539		43.2854	32.1378	28.9602	45.5365	35.1319	33.7732	59.0179	37.4319	26.9878	49.4966	29.7945	30.0082	53.0561	33.8718	38.8544	53.2638	23.3844	33.7452	31.9803	32.6321	30.4153	25.4091	42.004	0.59028	1	1	0.97257	0.563446
SM(d42:5)	4.25476	5.11195	11.6136	3.18969	2.22836	3.62504		2.5763	3.36956	2.1048	6.79918	3.08392	4.22183	11.0602	2.5402	4.63945	7.02661	2.48462	2.78633	6.57085	2.44475	3.20923	7.44545	1.26471	3.88715	9.23029	2.61497	2.18646	3.79072	6.008	0.752331	1	1	0.977871	1.06728
SM(d42:6)	2.07744	2.98127	6.27972	2.26183	1.8675	1.82274		1.21867	1.83244	1.78819	3.55202	1.99076	1.92254	5.25945	1.78359	1.97034	1.08245	1.44928	1.46976	3.30368	1.62492	1.78966	3.55483	0.887218	2.18868	4.83374	1.37319	1.39238	1.73278	2.90278	0.296841	1	1	0.90239	1.83652
SM(d42:7)	0.492593	0.740016	1.51928	0.8524	0.832197	0.681376		0.203344	0.60317	0.517116	1.26812	0.433184	0.508788	1.28111	0.625948	0.311387	0.179869	0.592272	0.196465	0.799729	0.569523	0.639375	0.666515	0.302826	0.59108	1.12196	0.372665	0.712863	0.899174	0.732097	0.159534	1	1	0.741172	2.3566
SM(d43:0)	0.106098	0.20171	0.340482	0.313915	0.157985	0.498997		0.201728	0.239866	0.112073	0.430834	0.229488	0.174272	0.525749	0.224193	0.251732	0.172856	0.162973	0.219654	0.0362651	0.173245	0.131749	0.875968	0.0828667	0.115063	0.36664	0.268929	0.121451	0.413111	0.193881	0.649483	1	1	0.97257	0.874839
SM(d43:1)	18.1069	25.6061	16.3222	28.9161	17.6183	32.7895		18.9408	21.6548	10.5527	27.9963	25.8247	15.7254	41.7191	21.9119	19.1088	19.2759	18.6803	21.5421	24.9367	15.8138	12.9344	48.6039	24.02	22.7183	18.8686	25.5592	16.1672	32.8914	25.8978	0.996372	1	1	0.997108	0.581327
SM(d43:2)	45.5128	100.458	54.3539	86.6173	54.4631	74.0447		51.1478	62.3674	63.9823	67.3636	62.1104	26.6726	77.7756	59.1374	39.3474	47.7762	49.4186	52.661	59.6509	44.6708	31.4682	78.174	55.2748	88.854	46.0422	82.8655	50.5646	75.485	95.3423	0.624509	1	1	0.97257	0.823342
SM(d43:3)	4.50179	9.66855	10.0457	16.7411	9.61904	8.51003		12.7767	11.5598	10.5227	15.6287	8.99561	4.10422	15.3711	9.63532	6.36492	12.031	4.81	5.12203	13.9247	7.98325	7.07297	16.7684	7.98186	15.7407	7.8838	15.3386	6.61292	11.8228	16.9604	0.937025	1	1	0.985882	0.0496585
SM(d43:4)	0.432337	0.793167	0.191669	0.443684	0.429519	0.0648736		0.143514	0.192049	0.021438	0.337634	0.159373	0.185417	0.541606	0.460279	0.0270804	0.334548	0.336178	0.213237	0.0415094	0.264637	0.113671	0.128554	0.0245724	0.319409	0.242428	0.262787	0.188955	0.746273	0.843421	0.624495	1	1	0.97257	1.12507
SM(d43:5)	0.197685	0.175443	0.131009	0.0108096	0.0797679	0.0351933		0.185757	0.156096	0.0116616	0.120282	0.21589	0.0860415	0.26939	0.150945	0.0240817	0.823738	0.0736472	0.0112522		0.109067	0.0434573	0.273896		0.153676	0.363999	0.589245	0.0241474	0.45704	0.536871	0.0931158	1	1	0.658989	1.79297
SM(d44:1)	2.07298	2.75714	2.60111	2.66973	1.81659	4.54942		2.46317	2.22632	2.93884	3.20745	3.05595	2.95672	4.87474	1.95482	3.20039	1.93625	2.01166	3.27107	2.09654	2.13955	2.48682	5.34972	1.73958	1.56788	1.69922	2.22485	2.13868	4.03919	2.4737	0.392186	1	1	0.965801	1.14794
SM(d44:2)	8.53057	14.0591	8.45192	10.6242	14.3569	14.4513		10.0571	9.10069	8.82348	13.0732	10.8884	11.17	15.7571	9.1238	10.5489	8.17851	7.53735	10.0392	8.07657	7.66339	10.7566	14.0923	9.83347	14.4466	7.08386	8.85412	11.6412	12.4311	16.9971	0.451418	1	1	0.97257	1.14393
SM(d44:3)	5.98412	9.55737	4.3995	6.41452	11.1935	6.59842		7.05938	4.5911	6.21881	8.90786	4.34628	8.51499	13.1849	5.87414	7.3281	6.89748	4.85438	6.26305	5.56081	5.17491	7.93406	10.1486	6.86283	8.9838	3.8603	5.4667	9.48663	6.60538	11.9377	0.836464	1	1	0.985882	0.503556
SM(d44:4)	1.63379	1.55715	1.28875	0.98915	1.76701	2.59152		1.49448	1.30543	0.579699	1.85786	1.31562	1.20569	3.95395	1.22089	0.778829	1.47411	0.78702	1.3495	0.506586	1.17699	1.87704	2.87767	1.18759	1.68935	1.08564	0.726343	1.26725	1.34405	2.35149	0.347647	1	1	0.949632	1.23128
SM(d44:5)	0.589693	1.51446	1.42319	0.502672	0.481359	0.710942		0.738913	0.486687	0.155838	1.37316	0.250333	0.646128	2.39316	0.355058	0.604146	1.28002	0.349189	0.69042	1.82384	0.584446	0.865724	2.04793	0.393918	0.972566	0.739004	2.62901	0.439421	0.687503	0.60616	0.536602	1	1	0.97257	0.434778
SM(d44:6)	0.556235	0.706482	1.66939	0.346724	0.334613	0.439475		0.262838	0.385753	0.0565851	0.602994	0.244151	0.433	1.07066	0.367053	0.366634	2.88564	0.126505	0.393381	0.0349226	0.319739	0.305168	0.788117	0.0143106	0.488192	0.904186	0.214934	0.303352	0.343632	2.19077	0.64337	1	1	0.97257	0.3134
SM(d44:7)	0.17615	0.217502	1.38666	0.131153	0.179502	0.197134		0.092178	0.0730136	0.0165404	0.66541	0.0874674	0.190363	0.344779	0.0595928	0.0589694	0.110458	0.128629	0.107412	0.036905	0.0755493	0.213869	0.278514	0.0248835	0.21592	1.01694	0.111983	0.222314	0.151861	0.228486	0.523761	1	1	0.97257	1.18676
SM(d45:1)		0.0798266		0.0701677	0.0671023	0.014032		0.0311485	0.0476045		0.0168315	0.0775415	0.0525165	0.159292	0.0824064	0.0283205	0.0361838	0.022672	0.184379	0.0429961	0.0171067	0.0107378	0.156938		0.0361303		0.0586919	0.0961554	0.0597358	0.112945	0.883736	1	1	0.985882	0.383675
SM(d45:2)	0.289066	0.262888	0.12418	0.351193	0.344374	0.374708		0.214671	0.272821	0.0814142	0.282407	0.173335	0.221833	0.397151	0.208727	0.146043	0.261441	0.201627	0.249226	0.240404	0.184819	0.112633	0.31962	0.32082	0.340444	0.0877632	0.211111	0.419914	0.182898	0.384015	0.719115	1	1	0.97417	0.767573
SM(d46:2)	0.0439425	0.0201099	0.032526	0.0780501	0.0548988			0.107308	0.0341008	0.0457083	0.0472675	0.0578445	0.0582111	0.124727	0.0112866	0.0389442	0.0111753	0.0201992	0.105482	0.090314	0.0376043	0.028274	0.180359	0.074147	0.0700008	0.0818403	0.0288643	0.0190657	0.085287	0.120209	0.468883	1	1	0.97257	0.966223
SM(t30:1)	0.140866	0.222556	0.136657	0.155222	0.22108	0.175777		0.192831	0.280684	0.26484	0.199536	0.200442	0.129631	0.235052	0.134784	0.13992	0.158179	0.252851	0.317256	0.0526935	0.188009	0.125289	0.172141	0.158646	0.242863	0.150966	0.207533	0.239088	0.204225	0.152912	0.706999	1	1	0.97417	0.279552
SM(t32:1)	0.74413	1.3394	0.790909	1.26034	1.33527	1.9814		1.06916	1.48651	1.41237	1.81494	1.86921	0.766874	1.66105	0.967334	0.873503	1.20822	1.05307	1.9568	1.45448	1.38747	0.660208	1.52369	1.0045	1.41349	1.08917	1.36963	1.54587	1.61065	1.21128	0.828282	1	1	0.985882	0.214887
SM(t32:2)	0.104497	0.287773	0.116587	0.200263	0.206747	0.158435		0.19272	0.244209	0.232973	0.211875	0.17885	0.115742	0.214465	0.162031	0.0985574	0.259469	0.235585	0.301478	0.201078	0.139574	0.12588	0.0721792	0.175425	0.201032	0.160475	0.204885	0.225814	0.173499	0.133351	0.740466	1	1	0.974468	0.20852
SM(t33:1)	0.519089	0.956319	0.4583	0.504196	0.703702	0.742265		0.735885	0.357626	0.955219	0.457756	0.71202	0.412641	0.502174	0.450556	0.335732	0.752926	0.786394	0.593826	0.648693	0.376271	0.482501	0.735809	0.615342	0.502243	0.546428	0.498308	0.497555	0.535455	0.569482	0.528103	1	1	0.97257	0.420946
SM(t34:0)	2.73828	3.6614	4.00271	4.39946	4.42054	4.59945		3.89732	2.4613	2.78558	4.03626	4.10897	4.16316	5.54045	3.11476	3.05135	3.3191	2.29091	2.81112	2.75169	3.51109	3.61808	6.61737	4.15978	3.89641	3.49093	4.1651	3.98713	4.30088	5.07173	0.889747	1	1	0.985882	0.523427
SM(t34:1)	7.98473	3.38811	1.2712	1.49776	1.30862	4.6679		3.02818	10.0417	1.72216	3.60753	3.25446	2.50472	2.83608	1.48111	11.6593	9.20006	0.797398	14.0163	10.2762	2.05589	1.36564	5.83822	3.29388	4.5117	2.35984	2.6296	2.74301	2.86886	3.38501	0.20358	1	1	0.815526	1.37631
SM(t34:2)	1.78751	2.64427	0.478099	1.73363	2.53589	2.79695		2.13049	2.42412	2.41594	2.77022	2.99758	2.30884	2.70608	1.36603	3.21719	2.63783	1.83436	2.64035	2.36058	1.10613	2.32608	2.45361	1.96846	1.99623	0.58652	1.83402	2.33375	1.30197	1.78327	0.441725	1	1	0.97257	0.646223
SM(t35:1)	0.21416	0.51367	0.375987	0.540348	0.364968	0.533875		0.434951	0.199334	0.239253	0.217764	0.555666	0.347338	0.558825	0.25464	0.195512	0.223695	0.309007	0.324094	0.270036	0.364825	0.274202	0.554001	0.253976	0.475198	0.177435	0.509809	0.323254	0.500804	0.426731	0.459394	1	1	0.97257	0.99153
SM(t36:0)	0.351272	0.768112	0.543229	0.703613	0.357358	0.845788		0.34013	0.481076	0.38741	0.799192	0.332295	0.489662	0.898863	0.506773	0.310492	0.378176	0.427739	0.287719	0.654891	0.444722	0.33061	1.05476	0.510489	0.469418	0.397875	0.688637	0.522227	0.804666	0.721969	0.761157	1	1	0.981556	0.988606
SM(t36:1)	1.34265	1.92642	1.55515	3.30348	1.34459	4.07649		1.00264	1.38311	1.29589	1.8759	2.58277	1.29666	2.71104	1.1362	1.55701	0.9642	1.06872	1.2008	1.87071	1.79008	1.4637	2.34323	1.65604	1.69079	1.29954	2.39806	1.43873	3.69925	1.42071	0.52965	1	1	0.97257	1.2427
SM(t36:2)	0.707392	1.17922	0.647141	1.55941	0.652812	1.64826		0.703478	0.759426	0.786228	0.893191	1.26049	0.851573	1.14236	0.626516	1.02913	0.588573	0.686281	0.395974	1.35883	0.91505	0.831124	1.02917	0.751731	0.977388	0.633212	1.43726	0.689877	1.39821	0.85391	0.663525	1	1	0.97257	0.88252
SM(t38:0)	0.0627953	0.262783	0.394016	0.457207	0.322701	0.557408		0.475748	0.179159	0.216781	0.226148	0.481945	0.261623	0.47224	0.398841	0.23312	0.277179	0.270035	0.288924	0.530874	0.318921	0.183431	0.49065	0.486351	0.340952	0.410328	0.235005	0.281864	0.262377	0.43358	0.926143	1	1	0.985882	0.24306
SM(t38:1)	0.657194	1.30068	0.924476	1.56946	0.749044	2.14373		0.627226	0.687904	0.435528	1.0289	1.46799	0.915179	1.16364	0.874274	0.832946	0.614991	0.522064	0.662704	1.30233	0.757471	0.766802	0.975956	0.984031	0.769058	0.742324	1.78363	0.664423	2.04924	0.425874	0.502307	1	1	0.97257	1.23313
SM(t38:2)	0.183817	0.348945	0.384442	0.423236	0.367443	0.795124		0.269466	0.233033	0.129998	0.284936	0.4953	0.368927	0.323324	0.501494	0.278357	0.0574839	0.111058		0.387344	0.325359	0.170375	0.329991	0.32294	0.374812	0.490433	0.648822	0.213108	0.718132	0.305197	0.687708	1	1	0.97417	0.831074
SM(t39:1)	0.155488	0.581493	0.06316	0.92544	0.491356	0.814445		0.555505	0.607475	0.647073	0.599505	0.828372	0.341116	0.785285	0.460484	0.221992	0.345582	0.355203	0.435617	0.685109	0.634838	0.237829	0.423029	0.444048	0.448856	0.35645	0.911036	0.633911	0.561969	0.347613	0.274554	1	1	0.878891	1.01492
SM(t40:0)	0.967173	1.17674	1.32532	1.27282	1.33773	1.74232		1.55282	1.12785	1.06786	1.36847	1.59224	1.59047	1.9118	1.12107	1.35796	1.35523	1.00165	1.35244	0.925078	1.24803	1.37691	2.88868	1.71754	0.718109	1.16789	1.42152	1.01652	1.3456	1.45419	0.937098	1	1	0.985882	0.114564
SM(t40:1)	2.72804	3.51113	3.44925	3.55679	3.86742	5.19992		4.10621	3.1938	2.9011	3.81554	4.98962	3.97884	5.24095	3.28586	2.40724	2.99403	2.78877	3.09489	4.39603	3.64887	2.76937	4.77853	4.71514	3.64055	3.59588	4.50926	3.54634	4.27153	3.47258	0.490419	1	1	0.97257	0.717083
SM(t40:2)	1.23317	1.56218	1.59395	2.76858	1.52123	2.61276		1.13263	1.12578	0.910093	2.17549	2.58411	1.39379	2.189	1.41044	1.12588	1.29532	0.969013	0.733533	1.99247	1.60003	1.12576	1.93697	1.92031	1.35566	1.79002	2.70802	1.17954	2.12405	1.5546	0.435243	1	1	0.97257	1.41442
SM(t41:0)	0.574731	0.296549	0.351938	0.378162	0.535984	0.644929		0.633161	0.389771	0.45671	0.430457	0.57944	0.268878	0.749398	0.526894	0.312236	0.527883	0.347468	0.340112	0.3269	0.610257	0.492563	1.08877	0.849636	0.340466	0.192061	0.646659	0.444846	0.693675	0.67808	0.593986	1	1	0.97257	0.904073
SM(t41:1)	1.10566	1.3662	1.17225	1.67752	1.60808	2.15906		1.57039	1.52629	1.42486	1.60565	1.83205	1.41799	2.13094	1.63512	1.05342	1.17464	1.11538	1.41109	1.75639	1.34297	1.05602	2.29715	2.00056	1.25888	1.10728	2.08301	1.61237	1.81008	1.72081	0.614212	1	1	0.97257	0.563818
SM(t41:2)	0.814819	1.27292	0.982004	1.87352	1.44393	1.53583		0.984844	1.3447	1.08747	1.066	1.59	0.854394	1.42766	1.27145	0.979464	1.0633	1.15631	1.33301	1.85244	1.31683	0.815602	1.37656	1.78203	1.16734	1.20956	1.87744	1.40983	1.31856	0.906434	0.668313	1	1	0.97257	0.284791
SM(t42:0)	0.657564	0.346223	0.840649	0.629602	0.758389	1.01679		1.05302	0.658932	0.717892	1.06286	0.908047	1.1551	1.48164	0.795592	0.885435	0.816498	0.786722	0.914265	0.772006	0.579505	0.946262	1.6883	1.06966	0.431105	0.395485	0.641105	0.587542	0.816109	0.781615	0.613987	1	1	0.97257	0.493637
SM(t42:1)	6.50692	8.46522	7.52738	7.92866	9.76033	9.72485		9.40085	5.06026	7.06666	8.11692	9.63142	8.3457	10.7673	7.05442	8.29916	6.43274	5.79209	8.04204	8.03646	7.17866	7.69089	10.5845	9.78113	8.56569	7.3993	8.22869	8.37862	7.62756	10.6843	0.914846	1	1	0.985882	0.146889
SM(t42:2)	6.22112	7.82844	8.33229	8.24306	8.23077	10.7817		7.92489	5.78333	5.95464	7.94469	10.2189	7.41383	12.186	6.34561	7.33734	6.81596	5.32498	5.49158	10.4858	6.19587	8.63663	9.54909	9.24241	7.62154	7.85644	8.76588	6.94938	8.93477	7.30984	0.603659	1	1	0.97257	0.900622
SM(t42:3)	1.87097	2.3675	3.51271	3.71737	2.71359	3.50274		2.00778	1.70674	1.89208	3.29909	3.98717	2.13672	4.00176	2.19823	2.09874	1.8126	1.90979	1.34825	4.43359	2.55061	2.01821	3.0658	2.94155	1.9156	2.76603	3.42546	1.9472	2.70464	1.57328	0.274147	1	1	0.878891	1.71551
SM(t43:1)	0.0642112	0.211321	0.19807	0.429732	0.194363	0.294003		0.414808	0.0692398	0.341396		0.316855	0.216145	0.399327	0.0689669	0.172086	0.0832262	0.223756	0.148499	0.178245	0.323353	0.0842638	0.198151	0.225414	0.36061	0.0537843	0.31066	0.197412	0.320419	0.351862	0.478209	1	1	0.97257	0.470838
SM4(d40:1)	0.168742	0.372642	0.220097	0.637907	0.328487	0.442981	0.685835	0.746254	0.368692	0.278904	0.393832	0.71842	0.356976	0.821881	0.666629	0.342785	0.422858	0.41471	0.461987	0.311068	0.648442	0.402107	1.00111	0.973681	0.331881	0.381278	0.733773	0.328513	0.912178	0.452423	0.47544	1	1	0.97257	0.968237	1.12632	0.171611
SM4(d40:2)	0.300984	0.167665	0.361949	0.24958	0.358992	0.346293	0.30898	0.575657	0.219258	0.307107	0.322108	0.441007	0.258344	0.271921	0.266956	0.203288	0.275542	0.126824	0.380807	0.439215	0.349916	0.133901	0.232292	0.353517	0.35607	0.364028	0.461419	0.314982	0.45292	0.428681	0.838375	1	1	0.985882	1.32711	1.02451	0.0349376
SM4(d41:1)	0.0788165	0.188821	0.205549	0.43561	0.180913	0.292024	0.214855	0.303572	0.0685246	0.0399726	0.256294	0.296122	0.11314	0.122684	0.246609	0.0620685	0.215245	0.125192	0.103668	0.0529139	0.348532	0.154833	0.516745	0.360056		0.105075	0.290472	0.16633	0.357048	0.237995	0.694303	1	1	0.97417	0.397395
SM4(d41:2)	0.0666891	0.0418189	0.104879	0.120136	0.0962424	0.1293		0.283075	0.0786246	0.0651688	0.122431	0.141282	0.0800979	0.0343935	0.0985391	0.0272746	0.204965	0.09914	0.0874605	0.0433614	0.0676366	0.068656	0.0670417	0.180576	0.0666437	0.066155	0.180794	0.0357944	0.10296	0.232207	0.917818	1	1	0.985882	0.996359
SM4(d42:1)	0.231907	0.215618	0.394969	0.34116	0.294452	0.53789	0.348179	0.632862	0.260708	0.378083	0.487537	0.39475	0.290856	0.397781	0.255454	0.308245	0.36237	0.295703	0.460345	0.262934	0.501986	0.341103	0.710096	0.689194	0.0817118	0.5939	0.373129	0.26613	0.489375	0.438527	0.380963	1	1	0.964157	1.55895	1.13045	0.176897
SM4(d42:2)	0.624979	0.866192	0.803123	0.704875	0.981286	0.831532	1.07463	1.32373	0.549855	1.06923	0.997529	1.10937	0.863918	0.903321	0.970074	0.746309	0.9106	0.716554	1.08572	0.90454	1.09612	0.756178	0.909662	1.09967	1.02361	0.915703	0.782537	0.765522	0.991516	1.20546	0.810158	1	1	0.985882	1.35544	1.01726	0.0246936
SM4(d42:3)	0.311389	0.655099	0.424229	0.288061	0.423926	0.356522	0.302198	0.554309	0.239482	0.308338	0.278614	0.379894	0.60212	0.463243	0.368992	0.506033	0.459994	0.342849	0.614466	0.439363	0.497053	0.368454	0.312301	0.415974	0.67574	0.55799	0.217155	0.507998	0.308838	0.48235	0.277833	1	1	0.884264	1.09437	1.12594	0.171128
SM4(t34:0)	0.269367	0.199119	0.164598	0.33288	0.286112	0.325756	0.360135	0.369297	0.503093	0.253106	0.284432	0.381609	0.188414	0.435351	0.201413	0.191736	0.399357	0.332359	0.121915	0.409461	0.236123	0.224869	0.427352	0.312447	0.318575	0.2769	0.30991	0.261552	0.268078	0.227924	0.637606	1	1	0.97257	0.36041	0.948158	-0.0768007
SM4(t34:1)	2.6566	3.40055	2.87666	3.39076	3.46765	4.53847	3.73845	4.29795	2.18727	2.7626	3.07013	4.37659	2.86493	4.12961	3.14122	2.56583	3.83416	2.13297	3.1539	2.24828	3.3658	3.11022	5.69947	3.51007	3.3162	2.54752	3.52956	3.00772	4.6171	3.27385	0.826105	1	1	0.985882	0.200636	0.980613	-0.0282443
SM4(t34:2)	0.385875	0.602449	0.489027	0.436807	0.535718	0.565829	0.754291	0.9531	0.374184	0.437385	0.469467	0.605006	0.535701	0.563946	0.459069	0.333744	1.3192	0.251032	0.44193	0.576807	0.47459	0.467512	0.514928	0.667396	0.585515	0.551649	0.473384	0.453575	0.492772	0.608664	0.967443	1	1	0.991611	0.90918	1.00549	0.00789917
SM4(t36:1)		0.100118	0.0458684	0.0622112	0.0373899	0.089795	0.0423407	0.0166148	0.0536045	0.0217923	0.0294544	0.102809	0.0154438	0.105385	0.064216			0.0308158	0.112181		0.0554733	0.0369229	0.0527178	0.125846	0.142839	0.0466288	0.110383	0.0861507	0.130471	0.0942881	0.0539606	1	1	0.658381	1.44821
SM4(t36:2)		0.0569778	0.0368831	0.0448592	0.0522317	0.0542131		0.0391872	0.0457778			0.0522608	0.0170051	0.0281131		0.0412933	0.0352245	0.0438449			0.0130517	0.0184088	0.0557778	0.0162917	0.0325094	0.0602509	0.0221912	0.0111004	0.0374409	0.0323046	0.0917021	1	1	0.658989	1.55812
SM4(t38:1)	0.0250451	0.0326734	0.0164904	0.124211	0.13204	0.140341		0.117578	0.0705879	0.0685129	0.0354698	0.160647		0.0687546	0.0402909	0.0771219	0.0945849	0.0489913	0.145647		0.164475		0.0893439	0.169358	0.0651548	0.0194263	0.235225	0.0926922	0.19693	0.106652	0.112911	1	1	0.68594	1.8229
SM4(t40:1)	0.353765	0.431244	0.396017	0.788048	0.526304	0.615392	0.506412	0.646796	0.34023	0.312381	0.446218	0.509652	0.437392	1.00492	0.469621	0.376984	0.365758	0.263656	0.595114	0.427465	0.41887	0.335481	0.951208	0.613899	0.553744	0.411821	0.612574	0.373208	0.629387	0.43207	0.667516	1	1	0.97257	0.611596	0.945641	-0.0806357
SM4(t40:2)	0.121166	0.0845702	0.0697555	0.131659	0.237919	0.251039	0.220952	0.235275	0.0410081	0.144164	0.182079	0.144673	0.0368869	0.0892324	0.140906	0.166495	0.110898	0.127489	0.247352	0.1121	0.0770194	0.0610781	0.0626073	0.121265	0.218081	0.0987052	0.197193	0.116828	0.200777	0.216451	0.993331	1	1	0.997108	0.806058	1.00143	0.00206575
SM4(t41:1)	0.152198	0.367815	0.067971	0.559523	0.42755	0.451825	0.306659	0.200096	0.0982059	0.0624625	0.177066	0.240596	0.0211093	0.226796	0.202991	0.108158	0.295312	0.192628	0.173375	0.117829	0.239413	0.155112	0.351964	0.281384	0.223177	0.108843	0.437036	0.377845	0.186422	0.297855	0.982038	1	1	0.995322	0.376773	0.995366	-0.00670115
SM4(t42:1)	0.376119	0.528212	0.491693	0.668449	0.562351	0.531756	0.557217	0.342841	0.241311	0.190178	0.43202	0.328196	0.566706	0.657174	0.417758	0.252488	0.333716	0.374379	0.422629	0.239979	0.467902	0.647091	0.815313	0.818486	0.359055	0.363969	0.803709	0.409017	0.614565	0.309546	0.727933	1	1	0.974468	0.374243	1.04931	0.0694448
SM4(t42:2)	0.844042	0.892834	0.491166	0.931954	0.95942	1.03514	0.948608	0.815417	0.47966	0.595694	0.698224	0.829204	0.308182	0.706401	0.61225	0.680668	0.438031	0.576226	0.469399	0.565479	0.609145	0.758853	0.807118	1.05106	0.925933	0.667409	0.779142	0.991932	0.904635	0.76619	0.885839	1	1	0.985882	0.156723	0.985919	-0.0204587
TG(40:0)	5.01885	3.79151	3.35612	4.08696	8.71576	3.78252	6.00319	10.8977	7.41945	7.88757	9.61647	3.05649	3.80366	4.71342	7.65218	2.80585	5.7342	3.18884	3.0114	4.66069	3.37073	4.56977	16.2616	6.77937	3.54808	5.17637	11.1434	2.66064	1.72389	2.53198	0.485312	1	1	0.97257	0.618208	0.859301	-0.218765
TG(40:1)	3.23536	2.37329	3.16588	3.60656	6.69301	3.05872	3.57645	6.23861	4.79634	3.62404	9.25269	1.98995	2.42997	3.20689	4.44346	1.71508	3.47864	1.89194	1.78453	3.17567	2.83024	3.59585	12.2221	6.16026	1.94796	4.6091	6.98185	1.67525	1.12993	1.29735	0.603654	1	1	0.97257	0.363449	0.883363	-0.178921
TG(40:2)	1.18469	0.680753	1.11704	1.07205	1.9632	1.03317	0.659934	1.75582	1.42145	1.09075	3.74978	0.561902	0.85287	1.07694	1.42706	0.505974	1.12878	0.482801	0.579863	0.878197	0.572975	1.17956	4.52151	1.95658	0.467119	1.42835	1.28735	0.546119	0.363759	0.346358	0.510137	1	1	0.97257	0.48313	0.826842	-0.274317
TG(40:3)	0.193189	0.206642	0.19501	0.290148	0.402728	0.185943					0.303234		0.0808456	0.215839	0.188523	0.0885952	0.0487281	0.156239	0.0988182	0.300088	0.107854	0.285917	0.915485	0.472168	0.057896	0.308136	0.221177	0.0254821	0.0378057	0.0650113	0.839798	1	1	0.985882	0.1028
TG(41:0)	2.85096	2.50725	2.00807	2.68252	3.49288	2.3273	3.92391	6.90009	4.23679	3.73175	4.68553	2.51358	2.7126	2.8142	3.27242	2.00184	3.22305	2.29776	2.24037	3.15318	2.33369	3.16467	5.82927	4.65965	2.76266	3.0087	3.90447	2.21734	1.60207	1.87809	0.334019	1	1	0.935268	1.04183	0.874002	-0.194292
TG(41:1)	1.3973	0.7745	0.579888	1.00226	1.3517	1.94937	1.19777	4.01323	1.96287	1.0008	9.36368	0.59999	0.833073	0.782374	1.01714	0.640239	1.12861	0.680416	0.631902	0.880631	0.529365	1.57759	2.83675	2.34161	0.7898	1.11017	1.66768	0.523734	0.270626	0.453146	0.216232	1	1	0.834571	0.826604	0.577241	-0.792755
TG(41:2)	0.380997	0.0374588	0.146846	0.333412	0.275597	0.989378	0.0852919	0.740487	0.38032	0.207469	5.77523	0.079021	0.132186	0.24728	0.263035	0.093496	0.311994	0.134757	0.0915272	0.155285	0.111101	0.500257	0.824809	0.481714	0.167414	0.505541	0.299468	0.129114	0.113368	0.0872171	0.297897	1	1	0.90239	0.94138	0.397762	-1.33002
TG(42:1)	6.88368	3.51045	4.31379	5.98437	13.1186	6.22056	5.84419	14.2844	11.5915	6.99369	33.2379	3.58145	4.16905	6.44109	9.59419	2.75213	7.31462	3.61618	3.17582	6.78451	4.69517	6.43608	29.2074	8.68568	3.88474	8.54469	20.7848	2.88199	1.96956	2.03916	0.582657	1	1	0.97257	0.362003	0.830621	-0.267737
TG(42:2)	2.65528	1.13254	2.16639	2.11626	6.27171	2.63566	2.03989	4.97185	4.00751	2.27024	12.6279	1.17127	1.49664	3.14511	3.55309	0.777768	1.67743	1.18606	1.10121	2.37892	2.09464	2.38488	15.2179	3.06494	1.14265	3.33666	5.77547	1.33878	0.997919	0.690801	0.618999	1	1	0.97257	0.323175	0.825965	-0.275848
TG(42:3)	0.706201	0.217073	0.571401	0.490089	1.34535	0.406059	0.278782	0.179167	0.722168		1.70316	0.181162	0.151621	0.648586	0.866765	0.0607344	0.139635	0.150684	0.221359	0.309384	0.724039	0.441976	2.60448	0.651723	0.247114	0.582653	0.961601	0.226234	0.208825	0.124983	0.648235	1	1	0.97257	0.56211
TG(42:4)	0.0291382	0.122974	0.0429368	0.0621003	0.0955794	0.102771	0.223573	0.191678	0.221679	0.444372	0.364373	0.0963639	0.043281	0.086483	0.141586	0.0518911	0.0595479	0.0490378	0.0601823	0.123528	0.0493247	0.0729194	0.455048	0.0906917	0.132499	0.0979935	0.105963	0.0561064	0.0700663	0.0512743	0.23381	1	1	0.845063	0.752053	0.672608	-0.572161
TG(43:0)	8.17645	6.59741	5.1414	6.75442	10.4975	5.6434	12.5384	22.4261	13.2134	13.8902	12.7953	6.4981	7.3731	6.87181	8.31262	5.35822	11.2305	5.09618	5.787	8.42634	5.71343	9.12959	17.8179	14.6111	6.8936	8.6581	9.67577	4.94812	3.07779	4.32138	0.281606	1	1	0.890876	1.10407	0.822908	-0.281196
TG(43:1)	5.99565	4.02828	3.21928	4.92963	6.7767	4.46123	7.74183	15.2799	8.54189	8.93395	11.7781	3.85505	4.17586	4.93828	5.55662	3.55508	7.40814	3.40177	3.64981	5.54404	3.61668	6.44643	12.479	11.3083	4.70113	5.96521	7.27389	2.85898	1.74468	2.29222	0.319393	1	1	0.92492	0.999459	0.820712	-0.285053
TG(43:2)	1.65147	0.891506	1.10347	1.2621	1.9622	1.46302	1.57591	4.10402	2.17332	1.77317	6.65563	0.698297	0.855743	1.15658	1.45189	0.81858	1.57491	0.753585	0.960536	1.29922	0.814273	1.81534	3.56356	2.87082	1.03358	1.82641	1.85602	0.755391	0.455285	0.626992	0.27107	1	1	0.878891	0.709339	0.730567	-0.452911
TG(43:3)	0.110937		0.118129	0.164531	0.245618	0.339822		0.283833	0.246323	0.242294	2.08303	0.0399194	0.0993555	0.100375	0.112367	0.0918451	0.110186	0.0805037	0.0213817	0.106782	0.0802587	0.429313	0.506832	0.315884		0.146044	0.281329	0.113817	0.0326857	0.0757038	0.343899	1	1	0.942589	0.806543
TG(44:0)	27.73	15.4732	29.9938	24.4861	54.6509	15.5486	31.2597	52.8153	45.4428	36.3581	59.712	16.5713	20.6821	25.1245	37.1735	12.4376	33.3871	18.1355	15.3248	49.7821	28.0703	27.5022	108.619	40.9718	17.5408	59.1035	59.6413	14.7228	9.486	11.6478	0.910993	1	1	0.985882	0.743235	1.02708	0.0385476
TG(44:1)	24.4228	12.4043	22.7163	25.9929	48.6772	14.8208	21.9372	46.2932	40.2775	25.6963	64.6035	12.1756	16.7845	22.5573	27.9448	9.67946	33.0296	14.1697	12.9764	41.3936	23.0518	24.8675	106.447	34.9582	15.3749	47.8471	88.1713	11.5975	8.81865	8.06418	0.682511	1	1	0.972957	0.909347	1.12437	0.169113
TG(44:2)	9.41449	4.71368	6.15889	8.69467	21.1474	5.86134	7.60804	15.7879	14.823	9.68056	27.3718	4.64945	5.50632	11.8139	11.2513	3.28105	11.1891	5.36766	5.23288	11.6987	7.95525	9.54644	55.7032	11.6758	5.44723	11.4199	24.7609	5.48594	3.02632	3.01033	0.859631	1	1	0.985882	0.510105	1.06273	0.0877748
TG(44:3)	2.05432	0.62955	1.1246	1.43885	3.9217	1.27571	0.82798	1.97173	2.39702	0.935085	4.67889	1.04212	0.983235	2.73194	2.62812	0.602807	1.69814	0.894902	0.789542	1.7104	2.0013	1.60442	10.344	1.99795	0.935634	1.66657	4.19258	1.06407	0.579755	0.418299	0.8631	1	1	0.985882	0.233521	1.06493	0.0907524
TG(44:4)	0.359515	0.0611116	0.271863	0.261828	0.962725	0.216986	0.272249	0.603507	0.232504	0.0480865	0.513347	0.144586	0.114638	0.634152	0.456752	0.0319578	0.136543	0.0719309	0.104384	0.348389	0.355327	0.356935	2.02401	0.354973	0.0319196	0.199656	0.85197	0.266901	0.144026	0.114881	0.913537	1	1	0.985882	0.315154	1.04656	0.0656523
TG(44:5)	0.0485537	0.0511318	0.11576	0.0246804	0.0701958	0.0196675	0.123543		0.393796	0.0569365	0.26319	0.0908203	0.017973	0.0732196	0.131741	0.0268869	0.129652	0.102697	0.0156958	0.0811636	0.0639584	0.0498357	0.192013	0.098506	0.023598	0.0588214	0.168042	0.0471353	0.0665951	0.0120995	0.347996	1	1	0.949632	0.601514
TG(45:0)	24.0934	18.006	14.6093	18.1533	29.03	15.7213	34.9624	65.5406	42.8483	45.7363	38.9141	19.0889	20.5979	20.5062	23.6801	14.9069	31.3041	15.6139	15.3079	27.2082	18.2821	23.2259	44.1737	43.6841	19.8163	29.4214	26.1767	14.6301	8.43963	12.2652	0.220127	1	1	0.841344	1.13264	0.798298	-0.325001
TG(45:1)	20.4239	14.3381	11.9964	18.1138	23.9603	12.2593	27.7957	53.1471	32.4483	33.8644	30.779	15.0748	16.2331	17.2781	17.7691	12.1928	27.4361	12.8076	12.8761	22.5143	14.2214	22.3174	44.331	41.2584	16.6424	25.0434	23.7423	11.1281	6.513	9.28154	0.483163	1	1	0.97257	1.15906	0.875028	-0.192599
TG(45:2)	8.37554	5.93749	6.06864	7.93609	10.6494	5.42888	10.2681	19.1867	11.7114	11.842	14.7007	5.52111	6.69454	7.22572	7.32322	5.52088	11.0061	5.37365	5.38425	9.9228	6.31551	8.90235	18.6902	16.5638	6.91995	9.57647	9.14	4.51947	2.81933	3.5026	0.529278	1	1	0.97257	0.965992	0.894058	-0.16156
TG(45:3)	1.08256	0.545088	1.1453	1.12688	1.49909	0.730432	0.865079	2.16169	1.58606	1.18834	2.52009	0.495314	0.668504	0.923424	1.13939	0.746112	1.08498	0.507342	0.692024	1.17127	1.14244	1.22392	2.61523	2.07336	0.795193	1.50732	1.34698	0.761758	0.397256	0.438651	0.720218	1	1	0.974201	0.65887	0.933621	-0.0990917
TG(45:4)		0.0431275	0.0671902	0.0550099	0.117365	0.0807164		0.0915159	0.0499134		0.0618471	0.0310771		0.0139894	0.0697445	0.151525	0.0614285	0.0286459	0.0480719	0.041088	0.0693729	0.0918375	0.212854	0.0549547	0.02567	0.0366962	0.0850395	0.0691713	0.0202313	0.0258196	0.702807	1	1	0.97417	0.579922
TG(46:0)	82.6891	39.4246	130.269	56.9294	129.655	48.2384	73.5443	140.422	119.226	102.089	237.76	40.1704	50.7642	52.0944	85.4829	27.6197	81.5487	47.82	36.761	207.566	68.0524	67.9275	184.234	90.6399	45.6374	206.172	155.888	34.7436	27.6599	29.6471	0.818151	1	1	0.985882	0.436672	0.944669	-0.0821193
TG(46:1)	103.722	46.9107	184.394	112.09	167.351	63.4079	77.747	154.609	181.984	99.7876	328.596	51.9043	82.2565	85.4218	114.42	33.6879	132.493	59.4164	58.5523	290.759	142.719	101.534	349.288	130.553	53.4837	324.145	218.117	56.0501	48.2968	33.7261	0.728079	1	1	0.974468	0.588431	1.0961	0.132374
TG(46:2)	44.3629	19.8453	48.0726	44.7193	79.8801	25.1623	33.1012	67.2599	77.9626	39.8952	127.025	24.2286	31.4587	45.8648	51.7388	14.2274	63.933	26.716	26.2527	92.5564	59.5676	44.3982	217.599	53.2312	23.1601	90.7368	82.2751	28.6186	18.5863	13.7253	0.682392	1	1	0.972957	0.681998	1.12491	0.169814
TG(46:3)	11.5761	5.35712	7.88657	10.7907	23.1952	5.59894	7.17262	15.2232	19.3423	9.66568	21.9702	7.24178	7.42491	15.375	14.1721	4.0062	15.6917	6.41045	6.14103	15.5882	17.2108	11.2477	54.3181	12.4287	6.254	14.6083	20.825	8.50834	4.39823	3.29549	0.727959	1	1	0.974468	0.582152	1.10407	0.142831
TG(46:4)	1.79593	0.287156	0.691935	1.19471	3.79071	0.322535	0.123345	0.328938	1.6102	0.287543	2.31437	0.655514	0.709182	3.05525	2.60262	0.255171	1.42385	0.545675	0.404076	1.48262	2.45513	1.25162	9.0404	0.886552	0.618366	1.21461	3.72197	1.23659	0.450443	0.23504	0.58204	1	1	0.97257	0.386492	1.27578	0.351381
TG(46:5)	0.346403	0.0716159	0.104975	0.243082	0.652303	0.0769767	0.243984	0.519385	0.397091	0.334082		0.351903	0.238923	0.711643	0.65583	0.070618	0.139308	0.0238961	0.10532	0.324128	0.316909	0.310794	1.64187	0.148027	0.0687217	0.147741	0.879306	0.264315	0.112436	0.116617	0.735717	1	1	0.974468	0.208263
TG(46:6)			0.0233385	0.0999188	0.0856604	0.0168436			0.361983		0.516877	0.0866654	0.0601364	0.0302811	0.180461	0.0126437	0.0452395					0.0549541	0.0979869		0.0309527		0.17195			0.0556483	0.184962	1	1	0.770582	0.617383
TG(47:0)	46.0581	32.12	24.8074	19.0777	47.2575	23.4223	61.1254	118.336	72.3876	82.8634	77.0666	31.472	32.1956	27.5593	36.3618	21.9133	55.1871	25.613	23.8517	51.8874	29.6217	31.4086	55.0198	54.3489	35.5398	47.7562	48.1423	21.4359	11.4965	20.2027	0.122549	1	1	0.690195	1.22002	0.728612	-0.456777
TG(47:1)	61.2858	39.9286	54.6102	48.7006	70.1537	37.0567	75.1321	140.839	99.3409	96.2654	107.939	41.1313	44.1749	44.3639	51.4061	33.1233	78.6382	40.2247	39.9982	82.5787	47.7192	56.3766	102.683	95.2517	45.717	90.0225	72.6533	32.6036	22.661	26.0266	0.363203	1	1	0.956866	1.05071	0.855728	-0.224776
TG(47:2)	25.977	17.5733	21.4425	26.4512	35.7771	17.2202	36.2203	64.3967	44.9522	42.6484	43.9756	19.4219	20.7992	23.6061	22.2535	16.2362	36.1957	16.8874	17.317	36.785	22.6063	29.5329	61.6959	49.4793	19.7058	36.2826	29.5974	16.6061	9.91967	11.6544	0.503817	1	1	0.97257	1.02554	0.887158	-0.172736
TG(47:3)	5.27826	3.47096	3.61319	4.9213	6.8125	3.10083	5.88341	10.6173	8.39359	7.59473	8.04395	3.59394	3.90886	4.68377	4.76538	3.04635	7.84876	3.12833	3.30197	5.68962	4.34405	5.33467	12.8651	8.72905	3.58863	5.98829	5.64354	3.23983	1.91099	2.11425	0.581526	1	1	0.97257	0.870332	0.906609	-0.141448
TG(47:4)	0.453554	0.16405	0.48938	0.553724	0.772011	0.253005	0.244179	0.340911	0.582423	0.29552	0.662865	0.295365	0.177619	0.342799	0.441185	0.33153	0.665823	0.101181	0.161912	0.548551	0.491664	0.33994	1.52203	0.731	0.149406	0.413426	0.761895	0.433361	0.135341	0.0810066	0.623235	1	1	0.97257	0.482098	1.13174	0.178543
TG(47:5)	0.0312415	0.0505381	0.0958634	0.0456028	0.0704479	0.0193497			0.0992897		0.0684497		0.0331048	0.0127028	0.0212266	0.151135		0.0472618			0.0285815	0.0419352	0.088822	0.0150351		0.0971892	0.0764464	0.0331231	0.0396171		0.457835	1	1	0.97257	0.653319
TG(48:0)	176.123	69.2911	304.274	98.8206	250.922	101.392	119.63	264.209	204.498	236.736	592.485	59.0295	97.3118	79.2673	152.255	45.4298	126.46	91.8808	60.7709	500.691	174.046	129.899	266.572	128.807	77.8515	433.249	290.181	65.6388	57.4518	54.8405	0.696083	1	1	0.97417	0.312387	0.892214	-0.164539
TG(48:1)	467.308	202.544	1161.58	447.526	632.53	362.755	259.365	455.565	734.988	485.415	1802.93	198.393	345.532	253.996	387.473	111.158	508.534	283.303	270.292	1630.12	640.966	425.317	847.55	410.222	222.86	1561.63	884.291	256.992	297.243	146.421	0.904805	1	1	0.985882	0.151476	1.03647	0.051682
TG(48:2)	267.273	121.798	668.612	351.353	427.636	214.294	171.905	287.806	488.213	244.882	1018.5	151.471	247.213	240.206	299.754	73.8293	368.916	195.77	185.807	1005.94	513.734	313.45	857.153	286.394	120.795	906.587	451.72	244.001	205.727	97.4876	0.676373	1	1	0.972957	0.380228	1.12044	0.164065
TG(48:3)	67.3834	28.5647	97.5806	80.5832	117.754	37.6939	42.9064	74.191	127.499	53.0747	184.932	46.1994	63.2281	88.0115	99.6321	17.7027	104.357	47.7389	46.283	163.306	145.685	84.3913	309.14	73.8137	27.0462	136.223	89.1173	76.5801	36.1029	21.5212	0.615065	1	1	0.97257	0.506431	1.1404	0.189538
TG(48:4)	16.191	5.76372	12.5975	13.0826	25.7885	6.26005	6.57171	11.1487	22.7337	8.30969	25.9537	11.4223	11.5915	26.1228	26.8637	3.3367	21.4062	8.80098	8.27815	22.8569	37.4564	16.2991	76.9909	11.0384	5.90572	17.8649	19.3526	18.498	6.57229	4.82613	0.53644	1	1	0.97257	0.533129	1.21303	0.278614
TG(48:5)	2.65564	0.69766	0.664418	1.51305	3.40939	0.640148	1.67442	2.27963	2.94145	1.73298	2.8748	1.37812	0.885142	2.83271	4.22155	0.294851	2.47767	0.90724	0.623773	2.32273	6.05599	1.99139	8.70363	1.33896	0.588096	1.34982	3.37118	2.25154	0.731053	0.77483	0.736671	1	1	0.974468	0.577805	1.11123	0.152163
TG(48:6)	0.29992		0.0644405	0.337802	0.665417	0.0723694		0.108855	0.287286		0.250082	0.176574	0.085269	0.474023	0.553015	0.0264108	0.296321	0.0398818	0.0532687	0.318808	0.844061	0.164068	1.03334	0.145427	0.0693475	0.095494	1.45135	0.37967	0.118654	0.0355009	0.653772	1	1	0.97257	0.429078
TG(48:7)		0.0318538	0.0451473	0.0402158	0.0567143	0.0159506				0.0549065		0.0545489		0.0386611	0.0613131	0.017524		0.0551363	0.0162101	0.0294875		0.018678	0.0777814	0.0121989			0.16656	0.0311981	0.0169351	0.0292067	0.916448	1	1	0.985882	0.208133
TG(49:0)	39.9146	18.3847	20.5353	12.8529	41.7602	16.2819	42.2106	95.7619	55.3272	56.9597	57.4281	18.1351	18.2884	14.7931	29.8088	11.1976	38.6395	15.9011	13.759	42.5623	20.2631	21.0211	47.2895	29.8806	21.628	30.1144	40.7428	16.4157	6.44116	12.5881	0.11197	1	1	0.68594	1.19944	0.684277	-0.547347
TG(49:1)	124.343	70.3873	132.031	74.0866	146.956	74.4842	124.252	198.159	210.84	193.6	245.906	63.3966	63.205	60.1718	84.5031	40.9288	133.855	72.959	64.429	185.026	103.499	79.3812	153.121	108.151	78.5763	199.599	169.138	56.2964	43.0763	43.2059	0.302282	1	1	0.903848	0.760602	0.82046	-0.285495
TG(49:2)	86.3396	53.766	129.423	83.9493	111.784	61.5455	80.1929	138.358	149.142	122.722	171.822	54.5043	55.0048	57.9296	65.5166	39.1921	108.528	64.2231	57.3612	159.287	98.0851	79.0893	156.41	104.799	52.909	162.376	112.224	59.7382	46.863	37.9328	0.718668	1	1	0.97417	0.602011	0.941644	-0.0867459
TG(49:3)	22.2338	12.627	27.814	25.1792	33.3724	14.324	21.3882	38.7917	38.9539	27.5478	39.66	15.7867	15.6792	20.2082	19.6489	10.5304	29.2974	16.7017	15.7874	35.2419	30.9841	25.1266	51.1651	31.4377	13.4894	36.7561	27.8223	20.8643	10.2237	9.99467	0.894762	1	1	0.985882	0.760754	0.979121	-0.0304404
TG(49:4)	3.26844	1.46364	2.809	3.36789	4.41569	1.90878	2.14452	4.44254	5.27228	2.40379	5.11448	2.17357	1.87734	3.02937	2.6639	1.11319	4.0726	1.69689	1.62354	4.35945	4.51015	2.77878	8.2178	4.09428	1.87127	3.69552	3.71249	3.65487	1.37047	1.46189	0.828279	1	1	0.985882	0.738321	1.04051	0.0572941
TG(49:5)	0.101362	0.0427918	0.128561	0.535891	0.576529	0.407961	0.0920308		0.349213		0.445927	0.237992	0.181478	0.330479	0.294801	0.114137	0.440319	0.196731	0.114531	0.388162	0.625185	0.316239	1.09306	0.538838	0.0573313	0.253905	0.727046	0.399514	0.335026	0.116921	0.285819	1	1	0.893763	1.04905
TG(49:6)	0.0963001		0.0306128	0.150731	0.1315	0.0538992	0.0452202	0.130949		0.122388	0.159121	0.101328		0.0513156	0.0716895	0.0130827	0.0444979	0.0488299	0.0358294	0.0282583	0.10477	0.0435614	0.102005	0.0898586	0.072933	0.0640315	0.298664	0.125828	0.113323	0.0196596	0.502243	1	1	0.97257	0.386397
TG(50:0)	90.0213	32.2488	117.591	66.6325	114.754	65.5607	36.9384	121.885	97.0466	128.6	231.905	22.1684	52.8341	35.9169	101.895	19.2459	87.6304	48.5799	31.7834	225.105	98.7752	67.8783	138.453	52.1904	35.9748	146.33	170.715	28.7888	36.9499	19.3828	0.738187	1	1	0.974468	0.346472	0.91777	-0.123796
TG(50:1)	1398.72	855.126	2957.69	1059.56	1619.99	1202.78	1052.23	1198.7	1921.13	2580.41	4852.46	686.607	1241.02	726.299	1238.6	595.96	1029.33	956.881	856.365	4097.11	2009.98	1246.35	1620.61	1143.39	816.075	3542.05	2138.33	768.309	873.093	650.659	0.706172	1	1	0.97417	0.271939	0.908633	-0.13823
TG(50:2)	1322.32	1166.93	3977.86	1529.55	1753.71	1748.19	1137.91	1057.64	2248.59	2272.76	5747.13	997.531	1625.66	1040.99	1457.26	683.218	1547.1	1260.61	1210.7	5445.21	2936.15	1630.83	1917.38	1408.6	882.014	4694.07	2008.03	1171.02	1478.24	751.821	0.993674	1	1	0.997108	0.13226	0.99797	-0.00293152
TG(50:3)	473.534	358.853	1575.3	772.929	875.277	467.329	418.15	419.912	944.117	649.046	1622.29	508.19	659.295	691.571	748.149	262.995	687.539	545.265	527.66	1875.31	1468.1	870.131	1237.62	670.43	260.124	1723.51	700.945	779.334	497.337	288.289	0.632978	1	1	0.97257	0.306927	1.10825	0.148282
TG(50:4)	112.094	60.8268	209.081	154.224	203.566	77.8408	80.5228	91.3537	189.994	95.776	252.5	127.051	120.091	209.15	181.78	45.3911	147.445	94.8137	87.9072	278.386	339.373	195.565	403.105	140.62	49.8686	220.205	136.116	213.632	84.5945	50.9398	0.509881	1	1	0.97257	0.468089	1.14872	0.20003
TG(50:5)	23.7125	8.70483	17.9584	20.1918	29.1379	12.1298	10.6715	13.6565	27.426	10.3107	40.0326	20.7915	15.8407	29.8323	29.4128	5.80254	23.974	11.1025	10.766	36.3789	54.97	28.2572	60.9754	20.5975	8.1774	21.845	21.2845	29.389	11.9295	7.84936	0.560175	1	1	0.97257	0.474242	1.14037	0.189506
TG(50:6)	4.80181	1.70096	2.09301	3.80864	6.65306	2.41276	1.45052	2.02629	5.24827	1.02956	6.27777	3.73918	2.9558	5.29676	6.8471	1.02559	4.54025	2.53936	1.55308	5.47783	9.48523	4.79893	9.6079	4.24889	1.80642	2.72517	4.88157	5.54799	2.14595	2.18418	0.630538	1	1	0.97257	0.312173	1.11052	0.151235
TG(50:7)	0.626193	0.0710038	0.15265	0.398535	0.699666	0.232182	0.05056	0.186371	0.595769		0.89445	0.399433	0.194051	0.394502	1.07658	0.0893318	0.167373	0.203967	0.0964896	0.461904	0.974979	0.323347	0.768499	0.367412	0.123078	0.127732	0.626844	0.702507	0.238959	0.234949	0.595471	1	1	0.97257	0.67573
TG(50:8)	0.0284216			0.022898	0.0529942	0.0309745	0.0777326	0.118854					0.0220441	0.0353291	0.150908		0.0889993	0.0149056	0.0175362	0.037534	0.0391185	0.0112181	0.0919109	0.0230849	0.021558		0.0387997	0.0177571		0.0388069	0.205865	1	1	0.817423	0.837538
TG(51:0)	10.9816	4.68665	6.98767	7.05277	12.6861	8.06692	7.72262	20.7153	13.7013	16.6746	20.4478	4.1373	5.30985	5.59629	9.66159	3.29944	12.9826	5.32329	4.98248	16.3804	8.07885	5.9957	21.0075	9.256	5.62074	13.3254	14.8543	5.12007	4.67926	4.22128	0.522119	1	1	0.97257	0.891037	0.875016	-0.192618
TG(51:1)	123.347	61.5867	129.028	78.2604	124.897	81.5713	86.1876	126.452	154.703	155.419	213.958	48.6424	47.3707	48.5549	81.1005	28.7856	97.1299	63.4888	52.3795	173.025	109.567	67.2429	141.724	77.4381	63.4538	156.752	172.689	55.3373	47.3071	37.4097	0.423153	1	1	0.97257	0.536802	0.86077	-0.2163
TG(51:2)	223.22	175.802	342.103	202.274	258.99	232.798	205.683	232.604	381.74	345.157	430.295	174.734	160.188	128.263	168.031	90.0785	223.435	166.109	163.772	382.244	318.35	176.843	234.662	204.661	164.364	391.143	297.166	155.089	169.352	124.126	0.425382	1	1	0.97257	0.510701	0.890633	-0.167096
TG(51:3)	97.1953	79.9995	181.419	122.629	171.338	90.9154	112.095	95.5228	188.589	150.719	168.693	123.92	92.8275	120.382	117.214	58.7621	123.335	108.154	105.912	169.473	195.201	124.779	186.713	126.931	69.0802	190.572	128.592	137.241	75.3519	69.9776	0.847855	1	1	0.985882	0.190207	0.977327	-0.0330866
TG(51:4)	26.8003	16.3092	39.3141	36.2202	47.9104	17.4215	24.934	24.5057	45.7844	28.8249	37.9153	37.6258	22.8564	44.4281	37.4213	13.6823	30.4824	24.7034	24.5412	35.6536	61.425	36.4952	72.7461	34.2998	15.9986	42.3359	30.3853	55.5199	17.7574	18.3495	0.74115	1	1	0.974468	0.217296	1.05346	0.0751383
TG(51:5)	5.79145	2.39919	4.3356	5.85957	7.9698	2.6762	3.31787	3.49471	6.2026	3.65816	4.87553	6.41161	3.16372	7.37587	6.81636	1.84726	6.06351	3.27175	2.65592	5.00076	10.213	5.76511	11.4986	6.22187	2.63205	4.40621	5.15758	9.13311	2.54312	3.72046	0.668089	1	1	0.97257	0.2886	1.07777	0.108049
TG(51:6)	0.628173	0.280189	0.374734	0.83861	1.34874	0.51976	0.279133		0.868591	0.11618	0.424466	0.776925	0.321211	0.589341	0.8954	0.188964	0.335749	0.359846	0.178697	0.589082	1.12412	0.662225	1.37641	1.29177	0.276438	0.376161	0.805372	1.40023	0.402132	0.683273	0.580108	1	1	0.97257	0.398416
TG(52:0)	27.4379	14.7695	20.3204	26.1268	37.7271	24.5057	15.803	53.0462	38.1987	46.282	60.9251	11.4347	18.1132	19.089	33.1498	7.88699	32.5358	14.7203	12.9059	61.4927	32.5757	22.466	61.5737	20.7238	15.8041	25.9178	62.8052	12.6115	14.4711	8.23788	0.675558	1	1	0.972957	0.675	0.910051	-0.13598
TG(52:1)	359.724	229.195	563.416	359.333	389.365	492.182	174.184	308.576	390.008	505.361	944.476	148.627	323.608	184.667	404.037	107.558	269.441	191.452	205.802	892.645	556.832	290.304	397.021	243.173	217.478	569.243	616.382	159.907	369.712	120.824	0.625186	1	1	0.97257	0.418871	0.901504	-0.149593
TG(52:2)	4181.58	5791.47	8306.78	3915.68	5179.68	6476.34	6696.87	3783.92	7935.55	10719.1	11847.3	6080.08	7308.66	4038.77	5402.71	3756.54	4646.47	4271.46	4723.27	10140.3	8745.8	5632.12	3582.31	5094.56	4681.83	8735.36	6082.58	4072.22	4688.41	3503.97	0.224326	1	1	0.845063	1.08143	0.843267	-0.245939
TG(52:3)	2697.62	3870.33	6758.03	3307.28	4911.57	3605.32	4479.99	2285.66	5801.29	7468.02	6933.22	5337.92	6063.92	4880.06	5556.04	3358.13	3724.17	3726	3987.32	7020.96	7553.62	5233.35	4398.04	4687.2	2727.35	6923.57	3819.5	4604.09	3049.82	2841.73	0.464758	1	1	0.97257	1.01646	0.914795	-0.128479
TG(52:4)	994.671	1029.94	2682.07	1517.96	1995.77	1035.8	1311.41	779.815	1801.08	1801.09	1961.48	2225.39	2073.9	2739.78	2537.99	1250.64	1277.2	1434.24	1382.95	2329.16	3451.16	2531.68	2726.76	1963.7	766.677	2409.73	1233.17	2424	1088.72	959.826	0.851501	1	1	0.985882	0.607802	1.02799	0.0398296
TG(52:5)	251.555	170.491	423.965	326.481	360.426	210.184	218.077	149.828	321.805	238.393	416.764	471.641	360.819	577.422	499.837	191.612	249.565	221.655	208.442	479.248	881.923	527.285	527.94	386.806	141.751	393.499	250.598	509.177	236.068	171.446	0.683369	1	1	0.972957	0.382656	1.0759	0.105545
TG(52:6)	45.2181	22.0915	39.7403	49.67	58.1401	32.1159	25.9311	24.7473	48.4011	24.0989	67.5798	65.8458	43.9549	71.4317	68.5379	20.5908	39.3089	26.9866	21.959	71.2603	132.041	70.1908	74.9072	63.2676	21.7353	39.84	42.4049	74.6999	30.0882	26.3665	0.623884	1	1	0.97257	0.313214	1.09912	0.136343
TG(52:7)	7.20401	2.82636	3.90166	6.71461	9.66958	5.01791	3.59952	4.93285	6.74749	1.59688	8.81206	8.81534	5.50285	8.22476	10.5435	2.4535	6.15685	3.89186	2.44854	8.7367	15.9376	8.69436	8.78085	9.96765	2.84539	4.10241	6.32863	12.1707	4.18897	4.33757	0.708967	1	1	0.97417	0.243486	1.07366	0.102539
TG(52:8)	0.65185	0.172855	0.146568	0.485869	0.88483	0.304699	0.713883	0.875541	0.414589	0.341431	0.415203	0.320839	0.388349	0.915455	1.3785	0.120836	0.209207	0.282532	0.212361	0.330849	1.21934	0.806618	0.849128	0.940721	0.125418	0.129896	0.528256	1.43928	0.292714	0.443224	0.820791	1	1	0.985882	0.206107	0.942919	-0.0847949
TG(52:9)	0.0326506	0.0554356		0.0590447	0.10315	0.0677472		0.103291	0.0581974	0.0690038				0.0390298	0.122615	0.0222779	0.0974439	0.0495887	0.0608391	0.0220739	0.110999	0.0632689	0.0816443	0.0679142	0.0368075	0.0266548	0.0423125	0.17188	0.0446636	0.0535321	0.590688	1	1	0.97257	0.291292
TG(53:0)	6.4992	4.99774	3.20051	4.49985	7.57506	4.18549	9.17647	20.9566	9.69813	13.0341	9.69243	5.66265	4.54341	4.68375	6.38746	3.37999	9.22716	3.81463	3.91619	6.11906	4.19934	5.32044	10.6976	7.65446	5.06226	5.64834	8.10671	2.63963	2.46887	2.9769	0.11013	1	1	0.679232	1.25134	0.707636	-0.49892
TG(53:1)	23.0956	15.5339	21.7093	26.191	32.9167	25.7563	18.0022	35.6475	32.5955	36.0917	47.9116	11.1219	14.036	15.9489	19.7676	8.13839	21.4118	12.5779	13.9799	33.4138	27.3983	17.3979	42.0293	21.5098	15.1247	27.4073	54.479	12.4073	18.3387	8.53122	0.514458	1	1	0.97257	0.553487	0.887915	-0.171506
TG(53:2)	122.954	141.573	194.409	154.096	161.937	193.546	151.356	132.347	245.328	243.273	225.326	142.719	129.184	96.7644	137.015	64.2039	147.237	115.031	138.029	185.168	224.381	116.168	123.522	123.08	115.567	190.127	199.718	115.262	130.628	76.9777	0.110355	1	1	0.679232	1.26128	0.835455	-0.259367
TG(53:3)	139.875	153.292	148.056	146.559	210.821	147.984	188.923	151.216	256.296	242.021	197.376	216.673	169.605	176.719	166.221	78.2299	151.576	132.732	144.414	172.301	258.619	167.884	175.032	168.709	119.574	146.048	165.124	194.739	114.992	118.077	0.0713664	1	1	0.658381	1.41756	0.851165	-0.232489
TG(53:4)	58.55	56.6905	64.1281	66.8705	97.9813	55.2014	73.7422	50.3909	104.739	86.8085	77.8662	102.902	72.024	106.166	90.0665	36.9159	69.5307	59.8454	64.7512	74.6831	119.279	83.3507	101.013	82.0709	45.3596	60.4001	66.9557	109.463	46.7546	47.8191	0.431609	1	1	0.97257	0.953665	0.917591	-0.124078
TG(53:5)	23.6319	15.2838	22.3135	25.5403	31.4743	21.3742	15.3123	12.9075	29.7687	17.1715	24.0207	32.3094	20.313	36.7024	29.2509	10.911	21.1538	20.2137	17.5729	25.3049	43.9031	29.0097	35.9377	27.7491	15.0738	20.4003	21.753	39.8855	19.6836	16.0177	0.875793	1	1	0.985882	0.510101	1.02013	0.0287588
TG(53:6)	7.54837	2.72334	4.89954	8.05461	9.66776	5.27523	3.17745	2.04111	7.32598	2.37959	5.58777	7.21012	4.84621	8.85473	8.45739	2.31752	4.43159	4.6225	3.13772	7.16024	11.7498	6.78483	11.1104	9.79284	3.89406	5.5172	6.76212	11.3686	5.2965	5.48465	0.463382	1	1	0.97257	0.487493	1.12926	0.17538
TG(53:7)	0.919676	0.505271	0.548504	1.54141	1.91479	0.775768	0.491397	0.125691	1.16439	0.178554	0.638624	1.07947	0.51078	1.18187	1.47542	0.229209	0.788618	0.842823	0.324698	0.964809	2.20457	1.00393	1.47079	2.66685	0.605416	0.417869	1.21674	2.60935	0.721435	1.14157	0.261741	1	1	0.878891	0.770275	1.31851	0.398908
TG(53:8)	0.0425581		0.0196246	0.153359	0.267814	0.0264049						0.0342406	0.0245888	0.023751	0.148853			0.0960255			0.0607322	0.06659	0.0521529	0.408706	0.0297981	0.0394278	0.0727257	0.241186	0.0456622	0.128109	0.509555	1	1	0.97257	0.543706
TG(54:0)	14.9002	11.2651	9.39392	13.0867	20.0111	12.3229	18.7891	37.8435	25.1527	30.5874	19.7906	13.0637	14.0319	14.4814	15.5067	8.12192	19.6492	10.525	10.7708	18.085	12.6501	16.4054	36.779	32.508	12.562	13.9904	23.4209	9.54732	8.57743	7.54075	0.529401	1	1	0.97257	1.12845	0.892336	-0.164341
TG(54:1)	46.3144	1.36219	1.21097	1.37384	1.52445	1.72232	49.5285	82.5718	3.32941	5.67727	5.81837	2.41006	2.22202	1.3703	2.57865	0.434567	2.54014	1.17033	1.08074	3.01498	1.78576	1.28703	1.49757	1.50348	1.39385	1.49411	2.15307	0.788732	1.2944	0.784031	0.0722416	1	1	0.658381	1.23849	0.106322	-3.23349
TG(54:10)	0.0513415	0.0390513		0.0553646	0.272799	0.017528			0.0717646	0.230731	0.137009	0.077483	0.0401946	0.0714605	0.0371332	0.0117512	0.0497893	0.0214452	0.0165877		0.103997	0.0545576	0.0191294	0.159986	0.0948225		0.108618	0.2838	0.0579926	0.269695	0.897207	1	1	0.985882	0.769292
TG(54:2)	308.643	528.676	665.204	474.207	449.253	763.414	341.892	380.817	478.162	746.688	832.883	479.923	657.24	433.992	515.516	213.988	300.184	248.391	477.297	781.502	681.153	408.815	393.758	419.933	385.816	571.138	586.399	273.649	741.339	220.054	0.168151	1	1	0.744299	1.48385	0.83205	-0.265259
TG(54:3)	1328.11	2609.21	2143.55	1511.32	2000.04	2324.52	2695.74	2277.71	2672.4	4226.73	3066.72	3650.36	3563.24	2346.6	2702.56	1384.25	1726.21	1528.35	2795.35	2771.98	2907.37	2224.73	1423.87	2213.37	1886.78	1997.42	1839.01	1717.26	2068.93	1185.8	0.016065	1	1	0.658381	2.02887	0.758476	-0.398824
TG(54:4)	905.072	1691.3	1604.79	1261.4	1865.25	1386.98	1916.61	1070.44	1949.54	2819.34	1807.72	3330.19	2928.8	2897.26	2794.76	1191.3	1290.45	1308.15	2222.12	1845.34	2577.27	2274.45	1546.67	1967.31	1196.75	1439.89	1219.48	1970.75	1506.64	1069.96	0.11787	1	1	0.690195	1.90532	0.814654	-0.295741
TG(54:5)	712.801	847.845	942.805	786.505	1123	888.562	883.289	513.228	1013.49	1137.84	1083.72	2108.45	1497.27	2192.16	1911.6	795.22	763.364	761.685	1040.62	1103	1841.29	1530.04	1276.79	1215.94	673.188	868.142	709.43	1473.93	939.764	613.037	0.411892	1	1	0.968985	1.50948	0.884534	-0.177011
TG(54:6)	334.564	252.953	393.563	389.501	480.943	367.474	292.89	217.968	375.653	293.532	504.798	793.126	507.622	896.7	824.263	324.822	287.431	299.239	290.002	521.121	902.304	666.498	687.919	681.891	238.14	361.089	301.137	723.953	385.106	296.02	0.972118	1	1	0.993191	0.732145	1.00594	0.00854099
TG(54:7)	82.2047	49.3441	84.2833	114.812	133.386	87.3664	60.7299	58.0866	93.504	43.6876	126.23	172.164	105.37	158.452	193.276	59.3861	65.5032	70.9617	43.2675	122.693	233.649	146.282	116.543	197.774	51.5513	78.2242	78.5522	207.89	78.3835	79.4607	0.821123	1	1	0.985882	0.452006	1.04301	0.0607571
TG(54:8)	12.1593	6.52891	5.97816	14.2427	18.5765	11.0385	7.13274	7.64409	12.6307	4.3878	14.459	22.4648	11.7932	17.5078	24.9815	6.55038	9.10403	8.34986	4.34254	12.3994	30.8696	17.5232	13.1434	27.8397	6.3868	5.94692	9.64903	30.5186	8.79805	9.88752	0.819121	1	1	0.985882	0.276229	1.05108	0.0718739
TG(54:9)	2.54758	0.622056	0.247356	1.64765	2.01134	1.38806	0.731323		0.397025		0.957123	2.63003	1.17872	1.83983	2.74289	0.736223	0.648513	0.692677	0.43267	1.29419	3.53939	1.8763	1.34257	2.94013	0.314023	0.528365	1.04317	3.21796	1.38824	1.61524	0.96393	1	1	0.990032	0.0312787
TG(55:0)	9.72159	7.59633	5.05478	5.85471	9.02323	6.16661	14.9428	32.0994	15.5013	20.2255	11.9939	8.4187	7.63241	7.70148	7.89562	6.41024	11.8301	6.11604	6.70441	9.25715	6.45645	8.37512	11.5209	16.1442	8.35642	8.45932	8.37818	4.95812	3.24706	4.6769	0.121839	1	1	0.690195	1.31239	0.71184	-0.490375
TG(55:1)	9.90689	6.9747	6.36536	8.80426	12.4829	7.56932	16.224	30.1628	16.7087	18.2164	14.095	8.44162	8.48915	10.0516	9.77482	6.73862	14.9247	6.28486	6.41605	10.6201	7.12715	9.53032	16.3061	17.5398	8.49173	10.7966	12.0638	5.90384	4.47268	5.23975	0.16009	1	1	0.741172	1.18958	0.773094	-0.371284
TG(55:2)	12.3248	9.96039	14.6707	11.821	15.0999	15.9536	10.6474	27.3888	18.5928	16.3473	18.1582	9.82487	9.05253	9.78718	11.8896	5.6289	11.0002	6.3738	10.8288	13.6518	11.9523	9.14768	13.5329	12.2708	9.11288	14.9159	15.1896	7.1274	8.22616	5.80079	0.0189714	1	1	0.658381	1.45558	0.731659	-0.450756
TG(55:3)	15.1686	12.1498	16.9982	11.8079	15.3068	20.4184	10.371	33.0848	22.5587	24.3041	19.2242	14.5315	10.6815	12.2535	17.0747	6.40809	15.7565	12.2291	13.1484	20.4546	17.0775	11.0104	13.2827	12.6274	11.0705	15.9363	15.195	13.5533	11.2475	7.85675	0.0424679	1	1	0.658381	1.26173	0.76916	-0.378644
TG(55:4)	20.4711	19.1826	13.7932	11.9684	20.2202	17.6169	17.3414	36.2653	24.2834	23.0163	19.647	20.3974	16.9618	20.3945	20.4992	8.427	17.0238	13.2821	13.6827	16.981	20.6525	16.1823	15.8721	14.1464	14.8625	15.0804	17.3972	17.096	11.0713	9.99509	0.00334595	1	1	0.658381	1.83433	0.734137	-0.445879
TG(55:5)	24.29	23.6631	15.2812	15.0692	18.7642	27.2863	19.1524	17.7742	22.2002	18.3806	20.6567	25.0575	16.7947	23.6713	18.9059	11.1447	16.129	13.1419	14.0918	18.6218	23.8747	17.4734	15.8018	15.8061	20.5141	13.4622	21.0254	18.7772	22.9102	13.7377	0.0207079	1	1	0.658381	2.10493	0.835687	-0.258966
TG(55:6)	15.0914	12.2697	8.57034	13.7523	21.0292	19.2198	10.1445	7.74008	18.2236	10.4739	14.3286	14.5719	13.5272	15.95	17.0268	7.94502	12.6323	13.1998	8.15849	16.037	22.136	14.6514	12.8324	27.0131	13.2886	9.04176	15.8884	22.6251	15.9377	18.4051	0.495377	1	1	0.97257	0.446978	1.08434	0.116815
TG(55:7)	6.79638	5.08968	4.66853	11.0837	11.397	8.01877	5.46671	3.06753	10.1681	3.14178	5.4632	5.65944	5.81696	6.20053	9.67664	3.6987	4.39251	8.37907	3.92859	6.55281	9.86693	7.47225	6.00831	18.5524	5.15779	4.91293	8.47292	16.1608	6.75827	10.5491	0.341739	1	1	0.939007	0.640202	1.18826	0.248845
TG(55:8)	1.33917	0.646356	0.956345	2.64114	3.46102	1.27954	1.30132	0.217812	1.95211	0.412917	0.312912	1.18541	1.24235	1.35155	2.15612	0.725313	0.922495	1.65322	0.601031	0.848011	2.23877	1.68737	1.36636	4.75305	0.927163	0.837051	1.51145	5.7018	1.31276	2.19151	0.318997	1	1	0.92492	0.684651	1.33346	0.415175
TG(56:0)	13.8076	9.31922	6.90306	7.77187	12.3693	9.06785	18.8674	40.5651	21.2349	25.9796	15.9791	10.2352	11.0775	12.1569	11.1435	7.53475	15.9903	7.63379	9.04974	12.1598	8.97894	12.5073	21.3007	28.601	10.8411	11.8779	11.4296	6.96315	4.36949	5.51114	0.229032	1	1	0.845063	1.23351	0.771592	-0.37409
TG(56:1)	27.1401	16.2363	16.6625	21.0287	33.4566	25.3662	28.0892	69.8695	39.5819	38.5223	29.4538	20.5385	25.0308	30.925	27.4983	13.6586	21.2199	13.3415	20.8748	22.3631	18.5639	20.7872	35.2713	33.5691	19.2892	24.5836	28.4422	13.5834	17.5818	11.0129	0.0281704	1	1	0.658381	1.36465	0.699027	-0.51658
TG(56:10)	3.43041	1.39002	0.532965	2.7096	3.37846	3.09647	1.37876	0.890221	1.29381	0.336092	2.45498	3.36913	2.51892	2.47427	5.75525	1.76839	1.49967	1.34986	0.571109	2.39656	5.11321	3.32405	1.52509	7.40636	2.31238	0.529854	2.70138	7.06522	2.51695	4.05437	0.365686	1	1	0.956866	0.618478	1.26065	0.334165
TG(56:11)	0.659519	0.158003	0.038932	0.301335	0.378052	0.33657	0.0806585	0.168276	0.487599	0.393809		0.22839	0.097951	0.10164	0.18307	0.0725187	0.145629	0.0371994	0.0491543	0.0401218	0.345221	0.241085	0.0373279	1.30294	0.063871	0.0279841	0.120369	0.877605	0.125775	0.573973	0.907707	1	1	0.985882	0.30906
TG(56:2)	36.9874	30.1289	45.0301	32.8421	48.4013	51.6127	48.0291	88.2653	57.8799	49.5952	55.6584	36.1995	39.6352	42.318	46.1708	16.9115	30.3765	22.1958	35.5444	36.0197	34.0069	27.3892	37.2591	42.1405	31.0754	45.5055	44.4064	27.5876	38.4537	22.6	0.00216516	1	1	0.658381	1.96469	0.693431	-0.528175
TG(56:3)	64.8774	82.3763	121.044	67.876	63.7805	96.4342	68.1797	151.033	76.9316	115.145	88.1159	95.9748	140.301	86.6481	94.6665	45.7559	51.5009	45.1108	98.7931	79.5284	86.5887	70.6931	45.3674	81.996	61.3027	99.1912	63.2755	57.6612	73.1357	38.801	0.00361418	1	1	0.658381	2.20422	0.706603	-0.501028
TG(56:4)	77.4629	94.1747	136.952	75.0523	73.4337	115.081	85.1493	169.48	95.3793	140.328	99.785	111.578	154.375	107.341	122.274	48.1181	80.1103	64.8945	116.98	96.7083	109.605	99.254	51.9272	79.8338	62.3974	116.514	75.5169	78.0563	92.113	41.0923	0.00561138	1	1	0.658381	2.08257	0.731745	-0.450587
TG(56:5)	266.097	409.376	283.263	247.212	236.343	420.479	316.957	254.542	330.657	476.909	381.847	420.107	505.313	407.157	317.376	272.403	247.675	205.493	304.396	395.252	396.972	372.943	161.172	246.169	316.637	281.818	304.562	266.708	344.217	204.861	0.0359127	1	1	0.658381	2.13011	0.819412	-0.28734
TG(56:6)	361.915	495.617	318.143	352.708	379.058	561.926	435.797	252.459	486.346	542.144	541.158	563.118	683.105	614.264	468.046	416.566	337.87	337.892	371.196	618.972	664.463	534.901	250.996	448.24	428.591	317.831	407.554	423.978	530.794	393.506	0.3767	1	1	0.964157	1.30759	0.918868	-0.122071
TG(56:7)	252.859	278.887	292.61	386.506	423.787	444.898	272.361	166.483	382.36	246.55	313.536	413.57	471.901	499.67	507.285	357.934	212.941	333.772	231.15	410.105	518.215	448.743	230.63	667.458	274.326	288.493	325.78	536.234	403.964	413.867	0.642745	1	1	0.97257	0.690271	1.05611	0.0787543
TG(56:8)	90.1706	77.3561	113.917	164.356	190.412	139.009	84.4993	56.8939	114.547	56.2071	84.8911	146.997	160.483	208.813	255.612	121.68	66.7118	117.434	67.016	122.579	202.949	175.643	112.26	307.41	81.2934	101.328	102.8	312.567	146.044	151.862	0.515725	1	1	0.97257	0.572982	1.12623	0.171502
TG(56:9)	20.086	11.9285	10.2045	25.553	29.5512	21.4474	12.8894	9.52071	15.3968	6.77905	13.748	26.5238	22.9968	34.4692	45.9306	16.1898	12.1131	14.2777	7.13634	18.7504	38.1824	29.4631	18.378	53.6031	15.078	8.34938	17.3224	55.2772	22.1693	24.603	0.542112	1	1	0.97257	0.437329	1.14288	0.192676
TG(57:0)	8.07928	6.04801	3.89509	4.20393	6.68094	4.93486	12.5129	26.5846	12.8981	16.5207	10.0954	6.8873	6.34099	5.9912	6.48133	5.14253	9.91281	4.96908	4.93067	7.47485	5.17722	6.37078	8.38666	11.9264	6.95204	6.56344	6.07328	4.09162	2.42459	3.60667	0.0944194	1	1	0.658989	1.32032	0.680416	-0.555511
TG(57:1)	12.5833	9.13566	6.99607	8.23917	12.8508	8.12479	18.3873	37.9398	19.7202	23.432	15.4949	10.8745	10.798	10.7532	11.0775	8.00823	13.6137	7.55835	9.03536	11.403	8.56971	10.8581	14.97	20.666	11.2191	11.9652	11.2445	6.44117	4.39799	5.65322	0.0954348	1	1	0.659279	1.27981	0.719032	-0.475873
TG(57:10)	0.25904	0.0575202		0.136505	0.292935	0.209662		0.431221	0.290381	0.119952	0.113844	0.105553	0.349109	0.0279415	0.258134	0.0619885		0.116529	0.120035	0.104606	0.200322	0.214874	0.0326273	0.485314	0.0892826	0.210664	0.0307066	0.320186	0.195744	0.402162	0.700473	1	1	0.97417	0.524115
TG(57:2)	7.99441	5.02931	5.14671	6.0801	9.3013	6.09455	10.3165	21.2364	11.8629	12.8393	9.84657	6.36517	6.01891	6.89274	7.57756	4.83667	7.80056	4.57449	5.41273	6.94711	5.53227	7.11757	9.87785	11.7409	5.79713	8.1386	8.14398	4.60676	3.47645	3.43329	0.0721148	1	1	0.658381	1.25766	0.734801	-0.444575
TG(57:3)	3.20673	1.06473	1.84832	1.83845	1.99945	2.5371	2.09162	8.21172	2.94316	2.62175	2.75832	1.61627	1.45784	2.88486	3.40677	1.85706	2.39018	1.3088	2.1553	1.85693	1.57427	2.41664	2.53142	2.48375	1.43087	2.49621	2.22485	2.04474	0.633084	0.870998	0.0929647	1	1	0.658989	1.14459	0.698373	-0.51793
TG(57:4)	2.63252	1.02566	1.20836	1.26449	0.616154	2.86765	0.312836	5.40277	1.46864		0.407701	1.12113	0.526426	1.70932	0.821235	0.630443	0.991059	0.26342	0.686386	0.692541	1.07202	0.251232	1.4003	1.38928	0.181555	0.819285	0.923438	0.810412	1.30841	0.260628	0.0649535	1	1	0.658381	1.1874
TG(57:5)	4.02244	4.07147	2.81123	1.99663	1.64515	4.24955	0.606852	6.64102	3.7459	4.10962	3.06165	1.1049	1.42072	1.81165	2.13611	1.08609	3.29685	1.59669	1.57726	1.88597	3.86901	2.20175	1.21289	0.532521	1.61297	2.43786	2.60327	2.79826	2.73575	0.571327	0.0757575	1	1	0.658381	1.11072	0.691114	-0.533004
TG(57:6)	7.75657	5.61364	2.75486	5.52683	7.68364	6.08164	9.1937	4.82418	10.9436	3.52484	5.39438	5.76239	4.95063	5.80416	5.11626	2.95616	5.35515	5.36734	3.81689	6.2112	9.22351	4.40489	3.44587	6.94456	5.25007	3.72633	7.4735	6.8858	3.81028	5.83559	0.341898	1	1	0.939007	0.685796	0.887562	-0.172081
TG(57:7)	6.35931	4.84724	3.22919	8.13481	11.0344	9.57426	5.46338	5.86452	10.4777	2.45591	5.73108	6.31345	7.0343	5.39648	7.89571	4.80108	4.61659	6.99365	3.72663	4.5547	7.4873	6.06396	2.8287	15.8213	5.52419	3.84262	8.26861	13.557	6.18453	11.3961	0.739943	1	1	0.974468	0.238593	1.05866	0.0822429
TG(57:8)	3.0807	2.56236	1.24649	5.16478	6.90175	5.71667	2.11239	3.12129	4.57402	2.19247	1.56982	3.35113	3.50179	1.75677	5.58172	1.73538	1.481	4.27236	1.31546	2.19309	3.63661	4.04435	2.42031	12.0667	2.36552	1.33941	4.06145	10.5601	4.5236	6.69614	0.480342	1	1	0.97257	0.606458	1.196	0.258223
TG(57:9)	1.27246	0.732424	0.157213	1.40338	1.56308	1.29322		0.232829	0.860492	0.266714	0.0840777	0.359703	0.467141	0.568017	1.80206	0.528929	0.231752	0.838333	0.356975		0.826465	0.998037	0.523923	3.73246	0.707299	0.293202	0.846737	3.94659	1.54111	2.08471	0.216502	1	1	0.834571	0.998529
TG(58:0)	8.14811	5.06131	3.0772	3.44445	5.95409	5.17915	9.62202	24.0474	11.6226	13.5916	8.09809	5.50893	6.12673	5.62812	5.42844	3.80821	9.72447	4.20594	4.83916	6.55919	4.44048	7.04286	13.2684	18.4656	5.56922	5.42688	5.50773	3.46512	2.26902	2.72572	0.38878	1	1	0.965801	1.30792	0.807362	-0.308712
TG(58:1)	23.9015	10.0431	10.9724	10.9074	19.5127	19.4871	20.5534	64.3419	30.6786	27.8973	20.2581	13.0176	21.7661	22.3087	18.8061	10.8792	15.4568	8.76981	16.0574	16.2012	12.1898	14.4862	20.4906	23.4824	13.0716	16.2528	17.6862	9.66482	9.67466	6.21933	0.0339046	1	1	0.658381	1.36562	0.629635	-0.667411
TG(58:10)	24.0873	16.121	9.66648	26.329	30.5548	34.2997	12.992	7.91135	12.0993	7.23533	11.1214	23.2483	26.219	44.3685	47.7204	26.8463	10.5005	15.0416	8.71061	19.189	29.7766	28.6402	17.6522	58.8297	19.0643	8.40847	19.6597	56.9518	38.5585	31.7518	0.484727	1	1	0.97257	0.537171	1.1665	0.222189
TG(58:11)	5.3954	2.39565	1.01462	5.55925	8.13609	6.19911	2.92715	2.31091	2.59531	0.708583	2.53838	4.71587	4.95045	5.28065	12.9314	4.19026	1.74023	2.93339	1.43579	3.70244	5.79513	5.42311	2.67632	19.6262	3.88374	0.873276	4.51937	15.022	5.60772	9.64872	0.417836	1	1	0.971556	0.545397	1.28701	0.364025
TG(58:12)	0.837712	0.258244	0.136836	0.697315	1.39223	0.704715	0.254684	0.354121			0.642056	0.623798	0.516072	0.251724	2.00357	0.468294	0.162787	0.351822	0.122532	0.290021	0.908221	0.489016	0.0381291	3.32938	0.610213		0.648298	2.39368	0.533196	1.94106	0.488778	1	1	0.97257	0.563306
TG(58:2)	36.2708	16.4218	21.1714	18.7704	27.9181	34.0577	31.4406	99.9631	41.8396	35.7353	25.9884	28.2827	33.4728	38.7289	40.285	19.7436	20.0157	13.8022	27.488	22.0336	19.3931	21.599	27.941	35.4794	19.9098	22.226	24.9031	18.4978	18.6225	11.4781	0.0177225	1	1	0.658381	1.49439	0.609286	-0.714808
TG(58:3)	17.5943	6.86168	12.6732	9.25153	13.7347	17.2551	12.8707	55.8507	15.3507	14.2029	11.5093	14.429	16.4422	23.7595	29.577	8.44665	8.3344	6.75652	12.9951	9.10545	9.9295	10.1985	14.5797	20.9077	9.15785	11.9276	9.64601	12.9882	9.07992	6.08583	0.0331529	1	1	0.658381	1.36564	0.590129	-0.760897
TG(58:4)	12.2778	6.07026	11.0876	5.6961	7.41161	13.5559	5.23387	40.3291	11.7439	9.38909	7.24096	8.11061	10.2316	13.3106	16.0954	4.57215	6.55739	4.40399	8.16832	7.43681	8.59549	6.74208	7.62565	12.4361	6.03258	9.39725	5.48227	9.17758	6.91235	4.23719	0.0565442	1	1	0.658381	1.21415	0.606224	-0.722077
TG(58:5)	16.5392	14.7475	20.1185	9.19685	7.62466	21.5441	4.49217	28.2116	12.0099	12.3867	9.20131	10.3474	16.5928	14.1263	12.4346	6.21233	7.4836	5.60955	10.7258	13.1116	13.8659	10.621	5.56731	7.9101	10.3937	17.1943	10.3797	7.69221	13.9095	6.89116	0.0313936	1	1	0.658381	1.5648	0.704133	-0.506079
TG(58:6)	41.4545	42.5059	54.6002	28.9665	32.9789	47.2786	36.2253	61.3685	53.9898	55.7398	53.7512	45.833	54.316	47.5269	43.3748	30.3208	32.6013	34.5604	36.505	60.5835	57.4481	44.1372	16.5426	36.4065	34.7459	44.3826	36.5941	34.8355	36.6043	24.894	0.0194941	1	1	0.658381	1.71911	0.801763	-0.318752
TG(58:7)	69.9514	76.4216	71.0206	59.6938	70.7826	97.2192	70.6374	74.0989	90.1817	63.1358	76.03	94.2223	114.595	80.403	91.6871	57.9081	50.946	57.5426	53.4351	90.6086	100.798	87.2194	30.1694	104.717	65.5488	58.6118	67.9743	90.2528	76.6403	72.8002	0.182732	1	1	0.768383	1.42569	0.887584	-0.172044
TG(58:8)	65.4396	89.0204	52.8933	74.6995	97.5417	150.168	70.5831	54.8836	87.2834	54.2967	60.0495	101.764	139.149	97.1803	134.871	86.1276	43.8779	72.2059	55.02	71.6841	97.4104	96.0541	31.9072	193.046	86.1865	48.6527	70.0902	140.878	115.75	110.739	0.960152	1	1	0.990032	0.645341	0.992335	-0.0111013
TG(58:9)	52.7876	50.024	28.6607	58.1196	70.7523	88.173	35.4725	20.6185	37.7685	25.8546	29.7125	66.0262	81.0236	90.1639	108.619	67.4374	27.5317	46.2882	28.9557	41.503	65.029	77.3664	31.4746	135.743	51.4374	25.5569	44.9916	120.547	103.353	72.3438	0.577195	1	1	0.97257	0.572165	1.11352	0.155122
TG(59:0)	3.52617	2.79037	1.42776	1.40517	2.65125	1.94005	5.1188	11.2495	5.58064	5.86748	3.90813	2.38294	2.48818	2.10112	2.53812	1.99822	3.99829	1.98347	1.90677	2.77911	1.94383	2.49152	2.93828	4.28234	2.56736	2.51077	2.19329	1.47662	0.982613	1.44943	0.0781153	1	1	0.658381	1.33802	0.645775	-0.630897
TG(59:1)	7.54946	4.96706	3.59814	4.01715	6.88882	4.99366	10.2537	23.1505	11.1716	13.5	8.87097	5.65289	6.1625	5.97339	5.98512	4.46331	8.38432	4.13583	4.77233	6.45456	4.59722	5.97666	7.6771	10.4501	5.87789	6.30693	5.90367	3.72387	2.60187	3.02171	0.0824122	1	1	0.658381	1.31993	0.687232	-0.541131
TG(59:2)	7.63545	4.72521	4.06613	4.56218	7.5704	5.55666	9.02069	22.8593	11.1516	12.4495	8.12459	6.36274	6.26797	6.55466	7.66919	4.49821	7.08556	4.18356	5.53775	6.21909	5.49186	6.23269	7.79743	9.99353	5.58928	6.03824	5.88522	4.384	3.36897	3.13865	0.0570159	1	1	0.658381	1.32996	0.685877	-0.543978
TG(59:3)	3.23311	1.55924	1.88396	2.29533	3.92269	2.57755	4.06615	8.94139	2.87793	3.77202	2.41482	3.40522	2.69831	3.9284	4.40264	1.71817	2.26511	1.68205	2.61405	2.48222	2.35235	2.90214	3.42697	4.2184	1.69506	2.30325	2.64793	3.52368	1.69932	1.66782	0.0587628	1	1	0.658381	1.21106	0.715648	-0.482677
TG(59:4)	0.769509	0.119003	0.410314	0.565147	0.917862	0.515532	0.445027	2.25926	0.816353	0.553364	0.537851	0.714394	0.512407	1.67851	2.16192	0.499809	0.939934	0.452791	0.472529	0.620379	1.03012	0.192978	1.51589	1.04772	0.298253	0.56135	0.342507	2.20831	0.146133	0.241799	0.474474	1	1	0.97257	0.456231	0.814591	-0.295852
TG(60:0)	2.90646	2.08815	1.13844	1.24296	2.01587	1.80529	3.34695	8.5875	4.74408	6.19445	3.09782	1.79627	2.06454	1.83735	1.98171	1.38626	5.5394	1.48882	2.41989	2.60342	1.76987	4.67147	13.1098	18.9198	2.27396	1.97363	1.93312	1.33979	0.78777	0.935132	0.456159	1	1	0.97257	1.58831	1.36355	0.447364
TG(60:1)	12.0353	4.46404	3.53493	3.77114	7.55974	9.40546	9.5714	31.8842	14.1541	12.6091	8.49818	5.25265	9.6842	8.20876	6.98968	4.26577	7.35321	3.80297	6.19388	5.78209	4.88269	5.95661	7.60538	9.29221	5.65507	5.96986	6.25607	3.67213	3.74146	2.66751	0.0322098	1	1	0.658381	1.39988	0.5629	-0.82905
TG(60:10)	14.6532	14.7281	5.49621	11.7113	12.6333	26.5371	7.67732	6.99836	10.3632	4.09997	7.24491	12.4184	18.9685	14.1248	17.2302	14.576	6.98132	8.88749	5.19926	11.2381	11.5638	15.0665	4.57779	21.5289	14.3448	4.13965	13.2911	17.9059	22.558	17.2563	0.896023	1	1	0.985882	0.595743	1.02288	0.0326359
TG(60:11)	7.56712	8.14595	4.30471	13.162	13.1655	20.1281	5.11424	3.16925	5.30877	3.2824	3.39372	7.23295	12.5024	9.91373	15.3769	13.8204	3.67393	8.19436	3.21046	7.91466	9.2249	11.2055	3.26098	27.2703	10.2982	2.90732	11.0654	18.9578	19.9877	19.6923	0.271367	1	1	0.878891	0.707349	1.29534	0.373332
TG(60:12)	2.6764	2.97329	1.21702	8.07177	8.34057	7.89627	2.50383	2.40695	2.8023	0.567266	0.989669	2.79538	4.83378	4.80776	10.2506	5.76519	1.75694	4.23053	0.881171	2.88086	3.22156	4.59684	1.52104	22.6918	4.19472	1.50991	5.12228	14.3934	6.90117	11.4304	0.290179	1	1	0.90239	0.752609	1.44295	0.529025
TG(60:13)	0.72344	0.42756	0.0647571	0.947124	1.48224	1.34771	0.443609		0.0787208	0.059132	0.120569	0.422406	0.691892	0.362279	1.80149	0.701041	0.406911	0.570517	0.0885411	0.396445	0.518261	0.64448	0.133724	4.72463	0.764065	0.209494	0.645331	2.72077	0.898677	2.28116	0.270661	1	1	0.878891	0.812665
TG(60:2)	24.3477	8.54527	7.37328	8.12485	13.1121	21.6773	16.2315	67.5269	24.1226	20.0444	13.3739	12.5284	24.2619	20.0965	17.4004	11.9318	10.8525	6.66366	15.552	10.0571	9.05932	12.2321	11.6981	17.005	10.889	9.88292	11.7089	8.55032	10.6796	4.93214	0.0295703	1	1	0.658381	1.38888	0.541206	-0.885751
TG(60:3)	18.7382	5.89798	6.14022	6.3619	9.61749	17.7132	9.05237	54.057	14.3705	11.4512	7.04339	11.087	14.6706	17.3164	16.2688	7.06412	5.89047	4.68101	9.85173	6.07914	7.00871	9.24839	7.93675	11.9531	6.74833	6.73651	6.91521	8.35734	7.69736	3.97972	0.0319102	1	1	0.658381	1.36773	0.501159	-0.996659
TG(60:4)	7.09448	2.64788	2.72832	3.11543	4.78951	5.8741	4.00888	21.0357	6.50148	3.48683	3.40825	5.31763	5.89863	8.82561	8.72293	2.9253	3.15933	2.28913	3.88524	2.43076	3.91857	5.23618	4.04802	5.97004	2.77438	3.23741	3.2756	5.14449	3.06801	1.72404	0.0419786	1	1	0.658381	1.2941	0.568039	-0.815937
TG(60:5)	3.6023	0.537658	1.50513	1.00327	1.70901	3.14816	0.721004	9.81998	1.57318	1.73456	1.64623	1.6926	2.69173	3.13563	3.87086	1.15789	1.01995	0.771521	1.45003	1.32413	1.98102	1.65526	1.01285	1.18831	0.457073	1.17042	0.815459	1.54016	1.203	0.647499	0.0319114	1	1	0.658381	1.38539	0.453086	-1.14214
TG(60:6)	3.87302	1.47763	4.64352	1.80225	1.37707	3.85683	0.577955	2.01576	1.71054	1.04145	1.86865	1.57802	1.89525	2.92167	2.76228	0.941116	1.247	1.07661	1.57907	2.79217	2.0659	1.77391	0.831183	2.42786	1.70267	3.05233	2.00374	1.81917	1.95759	0.738554	0.168602	1	1	0.744299	1.79931	0.778665	-0.360926
TG(60:7)	4.66758	3.82306	7.12426	2.54064	2.46987	5.11466	1.8484	3.87396	3.92815	1.47351	2.22967	2.92025	4.66716	3.48325	4.78292	2.09366	1.49669	4.05128	2.16494	3.34102	3.6989	3.39356	0.542102	3.6415	1.74764	4.596	2.39937	3.48523	2.49864	2.40833	0.0720418	1	1	0.658381	2.17212	0.75634	-0.402893
TG(60:8)	11.532	10.6179	7.8098	5.04755	7.69076	11.8042	6.96281	18.9784	10.0161	6.37782	7.59061	9.09655	14.6876	10.2868	9.0224	5.58919	5.01375	4.27451	5.15832	7.11233	8.5241	10.7601	2.25914	7.70806	9.26509	7.00247	6.16557	8.93058	8.01158	6.60927	0.00964451	1	1	0.658381	1.81958	0.694029	-0.526932
TG(60:9)	13.1212	12.1701	4.72195	7.3425	7.14089	14.8147	8.00644	8.25528	7.83318	6.60339	8.4974	11.4146	13.5481	13.2955	11.6163	8.29302	6.28384	5.35979	5.27236	10.6333	12.7171	12.4684	2.98836	13.2108	11.0289	4.9763	7.93906	12.3047	12.1434	10.5222	0.497587	1	1	0.97257	0.90483	0.91751	-0.124204
TG(61:0)	1.11079	0.995174	0.346009	0.461251	0.864612	0.639934	1.35583	2.90953	1.71211	1.64491	1.21024	0.895628	0.785081	0.727715	0.752786	0.630487	1.59515	0.660588	0.618779	0.721158	0.849921	0.856391	1.18033	1.91969	0.860839	0.823273	0.664035	0.644827	0.333542	0.325403	0.222046	1	1	0.844522	1.25418	0.772893	-0.371659
TG(61:1)	2.8509	2.15838	1.24222	1.46329	2.82468	1.96295	4.36021	9.43006	4.52261	4.83611	3.18498	2.13154	2.31307	2.02393	2.25609	1.83056	2.97081	1.54339	1.71917	2.57471	1.80735	2.16648	2.71395	3.82319	2.35902	2.45613	2.23582	1.46349	0.944243	1.07189	0.0763504	1	1	0.658381	1.34324	0.666096	-0.586198
TG(61:2)	3.97303	2.59211	1.81271	1.93154	3.24726	2.87558	4.46023	11.7289	4.91323	6.12497	3.66289	2.73612	3.14837	2.75396	2.8387	2.26117	4.01131	1.95997	2.59141	2.9164	2.25086	3.13332	3.16481	4.57189	2.846	2.84284	2.68022	1.69712	1.66559	1.51188	0.0788585	1	1	0.658381	1.3473	0.682059	-0.552032
TG(61:3)	2.43476	1.36854	0.928315	1.11636	1.76361	2.06384	2.34927	7.33271	2.85787	3.08762	1.80578	1.93635	1.63009	2.01226	1.95795	1.15991	1.78837	0.957841	1.49256	1.42783	1.24846	1.79204	1.75778	2.41831	1.51793	1.55155	1.48949	1.14639	0.878121	1.02581	0.0471079	1	1	0.658381	1.35915	0.624973	-0.678134
TG(61:4)	0.881982	0.348633	0.327326	0.473302	0.43559	0.827149	0.87346	1.65269	0.878257	0.904117	0.438246	0.57236	0.664025	0.818636	0.988498	0.478878	0.406976	0.296416	0.582609	0.385212	0.454631	0.806651	0.727244	0.855156	0.490186	0.556863	0.56585	0.659871	0.456285	0.227927	0.0462804	1	1	0.658381	1.24612	0.717301	-0.47935
TG(61:5)	0.265185	0.0711563	0.129342	0.213718	0.189254	0.277986	0.115496	0.119302	0.0568596	0.274914		0.274564	0.130545	0.235461	0.302178	0.100643	0.150102	0.0648506	0.135956	0.201352	0.303904	0.277381	0.111325	0.0978819		0.1613	0.297827	0.0639002	0.132069	0.156275	0.366964	1	1	0.956866	0.973756
TG(62:0)	1.67316	1.43938	0.731487	0.870795	1.51519	1.03658	2.52322	5.67636	5.9273	7.50061	1.89487	1.12232	1.4649	0.76369	1.08985	1.24508	10.4852	1.44928	3.4334	2.73448	1.62027	9.25589	31.3702	46.9144	2.16515	1.30395	1.19084	0.749915	0.610594	0.763384	0.150091	1	1	0.720647	1.76003	3.27258	1.71043
TG(62:1)	3.50582	1.96465	1.21309	1.43586	2.32094	2.71698	3.98585	10.622	4.95619	5.99474	3.15937	2.36199	3.43331	2.45886	2.23846	1.91069	3.2048	1.53568	2.12447	2.36634	1.66833	2.15287	2.98106	3.93822	2.28476	2.09313	2.18477	1.52458	1.12326	1.03326	0.0496992	1	1	0.658381	1.3584	0.613469	-0.704937
TG(62:11)	2.01188	1.18993	0.442964	1.64308	1.2735	3.18433	0.916395		1.03797		1.11459	0.615887	1.71938	0.879109	1.60081	1.70564		1.21271	0.21322	0.340832	0.853063	1.22399	0.352757	2.96312	1.78975	0.305453	1.0711	3.7836	2.42202	2.02206	0.796531	1	1	0.985882	0.179287
TG(62:12)	1.31457	0.914882	0.359933	2.1771	2.83124	3.27175	0.711698	1.13606	1.07655			1.09595	2.21865	0.870074	2.86285	1.44946	0.286512	1.2763	0.271803	0.5176	0.741637	1.13459		5.19038	1.83959	0.166706	1.86765	3.46766	2.50447	3.92881	0.748992	1	1	0.977009	0.191138
TG(62:13)	1.211	0.877114	0.418801	1.96521	2.13425	3.46993		0.623777	0.809707	0.372178	0.126278	0.540766	1.66757	0.561248	2.87572	2.20079	0.288317	1.33169	0.46015	0.519991	0.375312	0.954318	0.0808071	9.04069	1.6234	0.233859	1.25986	4.65589	2.5151	5.44656	0.265924	1	1	0.878891	0.891958
TG(62:14)	0.17439	0.280083	0.138382	0.844243	1.22955	1.05194	0.547928		0.27701			0.180076	0.427615	0.25728	1.22601	0.766047	0.0678817	0.516485		0.154905	0.0860752	0.377962	0.0819453	3.49198	0.456704		0.440283	2.23971	0.924329	1.73202	0.317371	1	1	0.92492	0.779085
TG(62:15)	0.0571065	0.138051	0.0812969	0.106803	0.244683	0.116915	0.0753294		0.144281	0.153505	0.129993	0.0776071	0.0948202		0.18872	0.0554051	0.110945	0.127633	0.0441229		0.0393207	0.0260811	0.138399	0.524717	0.0370326	0.0541541	0.131912	0.237787	0.124434	0.327981	0.663714	1	1	0.97257	0.341651
TG(62:2)	9.9633	3.31452	1.95291	2.30592	4.00274	7.57598	6.28582	28.4581	8.52612	7.64314	4.96264	3.84114	7.66544	4.95835	4.08447	3.48026	4.58107	2.35938	4.08189	3.33244	2.80674	3.89285	3.98612	5.47968	3.81618	3.58028	3.72658	2.48318	2.48079	1.67626	0.0485841	1	1	0.658381	1.33551	0.490462	-1.02779
TG(62:3)	10.1548	2.24383	1.79577	2.13466	3.18647	8.60885	4.26307	33.8341	8.13187	5.4953	2.7101	3.221	4.35438	4.60405	3.27197	2.39396	2.81371	1.68325	2.68528	2.44674	1.98555	3.05297	2.6833	4.15861	2.60959	2.5951	2.45989	2.55898	2.13189	1.58345	0.0718529	1	1	0.658381	1.26361	0.386105	-1.37293
TG(62:4)	4.38493	1.13949	1.2217	1.37374	1.58632	3.94676	1.89789	14.5428	3.35744	2.8423	0.697966	1.19005	2.27437	2.91473	2.18859	1.27872	1.51855	0.943592	1.43252	0.950221	1.41096	2.00985	1.1828	2.2594	1.28731	1.2636	1.19667	1.33004	1.33629	0.78755	0.0729344	1	1	0.658381	1.23516	0.443119	-1.17424
TG(62:5)	2.72982	0.836871	0.93031	0.987823	1.0666	2.4748	0.640336	7.26076	1.73363	1.027	0.652285	1.08635	1.67299	1.8393	1.2594	0.955433	0.645236	0.50059	0.964413	0.746717	0.799796	1.42923	0.656507	1.20983	0.649325	0.747967	0.971011	0.998852	0.928565	0.563571	0.0555888	1	1	0.658381	1.23429	0.487324	-1.03705
TG(62:6)	1.24594	0.237996	0.433294	0.341321	0.845047	0.846377	0.418538	2.00085	0.935638	0.179411	0.290645	0.247289	0.805952	0.702755	1.14966	0.428913	0.367453	0.191134	0.439784	0.217016	0.489981	0.46516	0.166185	0.676828	0.330124	0.238355	0.68439	0.359949	0.501924	0.286166	0.0282617	1	1	0.658381	1.47333	0.547095	-0.870137
TG(63:0)	0.627007	0.319243	0.272604	0.3979	0.596272	0.420687	1.26644	1.02119	1.01636	1.51928	0.51226	0.297454	0.406382	0.382858	0.55682	0.208416	0.694766	0.330573	0.252945	0.601012	0.479718	0.601842	0.672052	0.802237	0.563798	0.442652	0.491796	0.338546	0.16193	0.201686	0.113417	1	1	0.68594	1.05534	0.711967	-0.490117
TG(63:1)	1.6035	1.21745	0.76293	0.721118	1.45784	1.17666	2.42031	3.96659	3.0099	2.85246	1.88382	1.2323	1.4248	1.08077	1.18826	1.01024	1.95281	0.945664	1.20745	1.13091	1.1097	1.53693	1.56054	2.09471	1.37549	1.58788	1.05898	0.792091	0.514952	0.651934	0.0762309	1	1	0.658381	1.26473	0.712739	-0.488555
TG(63:2)	1.92559	1.5756	0.90451	0.893275	1.72436	1.34428	2.9127	7.41887	3.2947	3.19639	2.33887	1.42374	1.52867	1.29106	1.27489	1.07894	1.54683	1.06985	1.32633	1.35932	1.31153	1.69652	1.72583	2.53137	1.63464	1.65197	1.37974	0.916888	0.586396	0.864574	0.0786078	1	1	0.658381	1.36326	0.625788	-0.676254
TG(63:3)	1.50266	0.952287	0.481661	0.618095	0.887481	0.961694	1.25736	3.98925	1.97913	2.24175	1.22936	0.702592	0.965332	0.802196	0.914464	0.726439	1.12406	0.657467	0.687843	0.738996	0.678014	0.967319	0.949964	1.46002	0.662574	0.9593	0.792873	0.649961	0.426761	0.494608	0.0519588	1	1	0.658381	1.35167	0.614627	-0.702217
TG(63:4)	0.734506	0.318186	0.146255	0.314325	0.240483	0.492978	0.464356	1.97712	0.560287	0.861147	0.286225	0.379398	0.395971	0.423729	0.297736	0.218524	0.385556	0.209475	0.433763	0.397134	0.238572	0.487245	0.387315	0.637865	0.472683	0.359513	0.495912	0.291372	0.187986	0.1891	0.18104	1	1	0.763639	1.35861	0.683165	-0.549695
TG(63:5)	0.201994	0.0335209	0.0600181	0.0953057	0.119645	0.35021	0.443334	1.20139	0.318524	0.208983	0.193901	0.269369	0.138159	0.261127	0.164526	0.0583069	0.105972	0.0778679	0.0789309	0.227719	0.102117	0.231106	0.153188	0.18782	0.211466	0.104202	0.0715357	0.106921	0.161767	0.0776047	0.0774829	1	1	0.658381	1.26363	0.481902	-1.05319
TG(64:0)	0.73926	0.557989	0.252164	0.390332	0.335483	0.313491	1.13404	1.55138	1.18449	1.33198	0.564496	0.578855	0.595029	0.368521	0.525253	0.398868	1.0651	0.305748	0.547113	0.685269	0.397039	0.910638	1.94637	2.70269	0.588784	0.550578	0.486028	0.431016	0.159631	0.329916	0.729982	1	1	0.974468	1.46357	1.10381	0.142497
TG(64:1)	1.75697	0.738704	0.702347	0.782013	1.13191	1.17014	1.93384	4.82667	2.17898	2.8442	1.60105	1.04991	1.47622	1.04582	1.13033	1.1287	1.89315	0.650064	1.33786	0.979907	0.945951	1.24198	1.39124	2.07077	1.18514	1.21942	1.14698	0.691419	0.466121	0.642603	0.115505	1	1	0.68594	1.32518	0.697248	-0.520257
TG(64:2)	3.25772	1.78628	0.991785	1.18396	2.09412	2.49288	3.55565	9.34033	4.28942	4.17736	2.43939	1.8322	2.45127	1.65948	1.9716	1.4383	2.58785	1.2219	1.58453	1.81952	1.3179	1.80693	2.27257	3.16205	2.05711	1.82662	1.54576	1.20626	0.88564	0.866124	0.0448333	1	1	0.658381	1.37671	0.588167	-0.765702
TG(64:3)	3.56945	1.38413	0.724761	1.00489	1.51944	2.55085	2.45011	11.2016	3.48312	3.59207	1.68372	1.55774	2.06486	1.4896	1.47563	1.19753	2.02091	0.802905	1.08556	1.39241	1.25172	1.4973	1.62988	2.36851	1.38483	1.49819	1.30074	0.930417	0.750759	0.815692	0.0656787	1	1	0.658381	1.33745	0.501292	-0.996276
TG(64:4)	2.27689	0.660807	0.462571	0.573746	0.685974	1.67224	1.19959	7.16805	1.43109	1.43351	0.790585	0.793628	1.08721	0.960251	0.655984	0.651023	0.94591	0.578795	0.621663	0.50552	0.423262	0.783519	0.761249	1.166	0.767318	0.836823	0.750621	0.530424	0.455481	0.323373	0.0897394	1	1	0.658989	1.26638	0.462242	-1.11328
TG(64:5)	1.37932	0.298004	0.24872	0.24451	0.384183	1.08485	0.342536	4.41759	1.17335	0.522985	0.371441	0.253113	0.472497	0.568507	0.357448	0.306926	0.179786	0.222785	0.320648	0.324137	0.235524	0.496466	0.253958	0.389494	0.28796	0.44553	0.315679	0.264911	0.375382	0.202581	0.0906198	1	1	0.658989	1.21714	0.381364	-1.39076
TG(64:6)	0.817418	0.0436217	0.25183	0.443693	0.394647	0.830809	0.230255	2.28489	1.55541	0.220823	1.37649	0.159749	0.280073	0.238381	0.31453	0.256078	0.204698	0.441863	0.228604	0.654231	0.218373	0.252575	0.265052	0.405093	0.0659947	0.271213	0.60136	0.239225	0.23579	0.122692	0.069364	1	1	0.658381	1.16029	0.472627	-1.08122
TG(65:0)	0.408914	0.351627	0.197757	0.268302	0.309715	0.213575	0.904445	1.66907	0.759469	0.775127	0.631609	0.345077	0.372991	0.322549	0.325893	0.253629	0.52895	0.324724	0.28898	0.439747	0.174172	0.366252	0.446739	0.641084	0.500942	0.379028	0.380872	0.296562	0.1681	0.271214	0.146901	1	1	0.713557	1.3311	0.695126	-0.524653
TG(65:1)	0.764999	0.697298	0.45648	0.502492	0.67287	0.622799	1.34785	2.4514	1.41228	1.46137	0.887683	0.712587	1.00402	0.607003	0.613474	0.479043	0.89305	0.349454	0.610856	0.681615	0.579551	1.16857	0.860583	1.30692	0.620973	0.647837	0.637891	0.418716	0.274702	0.358808	0.0782171	1	1	0.658381	1.26341	0.695663	-0.52354
TG(65:2)	1.13144	1.20234	0.570657	0.68073	1.32656	0.678736	2.23619	3.12174	1.84644	1.91687	0.998005	1.13105	1.32175	0.972753	1.01794	0.751317	1.51592	0.724335	1.1649	1.04902	0.705915	1.73932	1.0974	1.46561	0.920934	0.963106	0.835303	0.712947	0.361645	0.611198	0.0795964	1	1	0.658381	1.22185	0.725387	-0.463177
TG(65:3)	0.885312	0.787462	0.445437	0.597559	0.962495	0.668004	1.39217	3.5668	1.58084	1.28221	1.00979	0.714622	0.845497	0.863728	0.956201	0.632265	0.88567	0.41388	0.821609	0.751522	0.569288	1.2832	0.906152	1.22663	0.790908	0.808843	0.768608	0.615328	0.291148	0.493541	0.101534	1	1	0.669371	1.28026	0.679944	-0.556513
TG(65:4)	0.853372	0.288033	0.247736	0.250376	0.50708	0.226819	0.719812	1.53232	0.949171	1.05286	0.527112	0.406518	0.535948	0.545477	0.380771	0.36501	0.626452	0.31436	0.322349	0.226045	0.276974	0.516986	0.45322	0.674762	0.436508	0.528408	0.350044	0.204103	0.128644	0.161814	0.0387293	1	1	0.658381	1.32755	0.619021	-0.691939
TG(66:0)	0.339228	0.381184	0.212481	0.252661	0.332035	0.168279	0.659721	0.747012	0.66636	0.376477	0.230879	0.270751	0.278601	0.334718	0.303238	0.177304	0.304438	0.237128	0.236664	0.432243	0.179408	0.325324	0.458796	0.674638	0.38958	0.431637	0.225374	0.162814	0.105009	0.189722	0.266568	1	1	0.878891	0.893678	0.815698	-0.293894
TG(66:1)	1.04597	0.483643	0.213605	0.40277	0.55231	0.568025	1.07767	2.73381	0.810613	1.25891	0.78524	0.443449	0.711313	0.436689	0.477015	0.430238	0.76595	0.35875	0.517815	0.580418	0.5226	0.722411	0.661422	0.967327	0.542783	0.536982	0.429671	0.343602	0.205398	0.358817	0.119235	1	1	0.690195	1.3706	0.661958	-0.595188
TG(66:2)	1.48138	0.921643	0.557418	0.648741	1.03931	1.06525	1.77817	4.41736	1.78507	2.02988	0.897971	1.05429	1.28286	0.703957	0.707803	0.703921	0.964523	0.488018	0.797266	0.586855	0.760272	1.01423	1.0571	1.43466	0.97544	0.890765	0.866556	0.611685	0.297313	0.434654	0.0432476	1	1	0.658381	1.39245	0.583339	-0.777594
TG(66:3)	1.76872	0.832693	0.625186	0.676776	1.02982	1.17	1.69499	5.31744	2.22996	2.43256	1.35272	0.897061	1.30567	0.93041	0.88102	0.744768	1.28806	0.786474	0.850134	0.850811	0.715311	1.13533	1.04686	1.56788	0.943645	1.07446	0.821311	0.667311	0.40241	0.427059	0.0535764	1	1	0.658381	1.36625	0.57558	-0.796911
TG(66:4)	1.04095	0.835843	0.455893	0.444583	0.681576	0.650814	1.24465	3.54837	1.66958	1.68251	1.0514	0.657324	0.669417	0.603104	0.74183	0.619106	0.924445	0.547006	0.558597	0.838445	0.553619	0.699551	0.798905	1.09155	0.623361	0.751185	0.616193	0.430024	0.296305	0.359739	0.0649652	1	1	0.658381	1.34818	0.607593	-0.718822
TG(66:5)	0.771883	0.33207	0.212659	0.204691	0.378871	0.494944	0.670625	2.08395	0.786544	0.915623	0.627786	0.295802	0.310914	0.327409	0.358894	0.351225	0.591158	0.22368	0.345973	0.255243	0.295254	0.300967	0.382887	0.483212	0.324459	0.363636	0.291353	0.273042	0.089342	0.166155	0.0482623	1	1	0.658381	1.37611	0.54004	-0.888863
TG(66:6)	0.424088	0.0423015	0.0506434	0.0883579	0.126206	0.194115		0.884171	0.262718	0.0976389	0.119067	0.0857721	0.132971	0.119379	0.0840962	0.144805	0.0679101	0.06934	0.0542821	0.111978	0.0615406	0.0898014	0.226959	0.327647	0.105916	0.127451	0.128071	0.0498349	0.0254551	0.0725675	0.205086	1	1	0.816726	1.10627
TG(67:1)	0.414843	0.41001	0.182736	0.256775	0.217316	0.221329	0.474144	0.787536	0.504119	0.549135	0.289791	0.180718	0.461804	0.252357	0.303936	0.27311	0.385796	0.112842	0.190231	0.105258	0.357648	0.495161	0.449094	0.58915	0.42472	0.229373	0.250693	0.201407	0.105055	0.180259	0.20008	1	1	0.803883	1.0029	0.789932	-0.3402
TG(67:2)	0.414863	0.549261	0.151118	0.289506	0.572725	0.319375	0.764235	0.692196	0.682365	0.881332	0.518887	0.452821	0.888072	0.314794	0.311925	0.440299	0.219007	0.224152	0.482303	0.353149	0.510842	1.16868	0.390052	0.743336	0.367065	0.35107	0.371444	0.271739	0.126239	0.215869	0.246478	1	1	0.866301	0.740849	0.799035	-0.32367
TG(67:3)	0.442335	0.521879	0.212121	0.183316	0.602677	0.33963	0.739512	1.4307	0.691142	0.889845	0.736794	0.359666	0.773125	0.466029	0.37391	0.430547	0.378016	0.252299	0.445695	0.407198	0.439243	0.918212	0.440048	0.67946	0.27743	0.339272	0.472252	0.25733	0.109836	0.227749	0.0741396	1	1	0.658381	1.19598	0.693234	-0.528586
TG(67:4)	0.27959	0.302307	0.164262	0.181378	0.383896	0.244987	0.524077	1.74282	0.990567	0.658138	0.325495	0.22941	0.316036	0.34676	0.374576	0.263999	0.275126	0.0771383	0.229013	0.305678	0.228308	0.604166	0.315166	0.306653	0.369454	0.133964	0.23489	0.190977	0.140207	0.18085	0.0704823	1	1	0.658381	1.2668	0.545785	-0.873595
TG(67:5)	0.219072	0.143582	0.0415772	0.112505	0.160356	0.127074	0.418458	0.67292	0.305467	0.469467	0.265555	0.155711	0.130647	0.0712346	0.138889	0.0883434	0.20088	0.14904	0.0896796	0.226973	0.068241	0.195323	0.186376	0.334517	0.13281	0.189875	0.0642642	0.105963	0.04939	0.0727788	0.0976741	1	1	0.667933	1.27742	0.627661	-0.671944
TG(68:1)	0.280545	0.104057	0.114103	0.137385	0.302823	0.233437	0.309982	0.992931	0.490113	0.484093	0.25219	0.1243	0.211536	0.193488	0.242602	0.13748	0.199366	0.0827102	0.217994		0.230825	0.148312	0.219975	0.386299	0.182946	0.176558	0.163532	0.106985	0.0625385	0.0448566	0.0526363	1	1	0.658381	1.27041
TG(68:2)	0.610298	0.340035	0.200197	0.254714	0.428531	0.553546	0.848982	2.18599	0.42853	0.762715	0.501546	0.330613	0.480984	0.35044	0.295054	0.237984	0.430807	0.183046	0.351896	0.221206	0.363362	0.460536	0.328317	0.508029	0.352094	0.276486	0.216934	0.234925	0.143667	0.17768	0.0492813	1	1	0.658381	1.36914	0.523434	-0.93392
TG(68:3)	0.812198	0.292326	0.19574	0.264574	0.476764	0.434227	0.972761	2.05433	0.978288	0.809531	0.435206	0.369866	0.385096	0.408446	0.249204	0.303658	0.618248	0.221616	0.314251	0.283307	0.299227	0.637627	0.503291	0.68268	0.27894	0.43517	0.283185	0.266672	0.15116	0.289759	0.084916	1	1	0.658381	1.33078	0.609373	-0.714602
TG(68:4)	0.852923	0.384339	0.223183	0.261124	0.338802	0.307375	0.979897	1.89322	0.891299	0.7748	0.609631	0.300083	0.403722	0.371641	0.324837	0.402863	0.895261	0.275752	0.387269	0.428376	0.300094	0.588409	0.483	0.578626	0.492126	0.483957	0.381004	0.251985	0.171763	0.175358	0.172603	1	1	0.752631	1.32973	0.706059	-0.502139
TG(68:5)	0.498998	0.240006	0.176091	0.227899	0.271286	0.416314	0.233644	1.57588	0.788945	0.718599	0.494122	0.237177	0.344029	0.254677	0.332759	0.248831	0.411058	0.179662	0.171323	0.322311	0.154766	0.282011	0.273582	0.684236	0.259351	0.318712	0.187262	0.127395	0.0607677	0.13487	0.0623344	1	1	0.658381	1.2512	0.560338	-0.835632
TG(70:4)	0.301758	0.101042	0.0213928	0.063807	0.0982493	0.103507	0.551664	0.231666	0.162378	0.312641			0.220328	0.159495	0.179823	0.0612558	0.0959253	0.236812	0.134087	0.205627	0.0873138	0.10826	0.146199	0.18852	0.183775	0.184887	0.0948994	0.0651948	0.0226825	0.0749805	0.128245	1	1	0.693073	1.00127
TG(O-48:0)	6.07858	1.25355	0.667404	0.83702	1.92791	3.69274	2.38879	17.8914	5.70166	2.28609	4.38368	2.92373	0.994722	1.29112	1.83764	0.157489	1.40211	1.20018	0.744976	3.18562	4.17126	0.748397	1.78575	1.09839	0.471274	1.60359	2.1533	0.783166	0.965386	0.616452	0.072306	1	1	0.658381	1.2777	0.389381	-1.36075
TG(O-50:0)	4.40482	1.10161	0.933506	1.00205	2.02027	4.07762	3.55034	18.0493	5.93947	4.18359	3.96806	3.78619	1.10847	1.27506	2.29067	0.453043	1.68716	1.12166	0.867514	2.64708	3.33391	0.990367	2.24854	1.26272	1.30556	1.58831	2.85982	0.880807	1.12888	0.891168	0.0570531	1	1	0.658381	1.34648	0.403296	-1.31009
TG(O-50:1)	23.2399	10.1123	4.86128	5.50722	11.3872	21.9143	18.4256	82.7647	27.2278	20.1564	22.8183	27.051	7.04347	8.30562	11.1115	2.83761	5.51398	6.34309	5.04536	16.716	20.6799	6.45058	9.36266	9.00228	6.36163	9.01981	11.1588	7.05323	9.26503	6.33552	0.0389134	1	1	0.658381	1.37287	0.434362	-1.20303
TG(O-50:2)	12.2838	3.54124	2.31666	2.15707	3.16708	10.4643	4.37982	47.0946	10.0295	7.19342	8.92308	4.52592	0.922673	1.88686	5.30508	1.18107	1.03573	1.86434	1.8447	6.80216	5.2336	3.60445	3.33264	3.82702	2.95402	4.51325	3.34097	3.15252	3.1701	2.80239	0.108377	1	1	0.679232	1.26044	0.391807	-1.35178
TG(O-51:0)	0.535329	0.397277	0.188386	0.268264	0.666854	0.493634	0.796311	1.12808	0.815831	0.670761	0.593377	0.677011	0.426297	0.252083	0.456961	0.252201	0.402342	0.309073	0.137364	0.455109	0.527323	0.282099	0.450184	0.259757	0.254866	0.341312	0.537596	0.163281	0.142296	0.184894	0.00290917	1	1	0.658381	1.85927	0.561731	-0.832049
TG(O-52:0)	2.02139	0.652488	0.485107	0.660023	0.946995	1.63364	1.84904	5.77329	3.02467	2.19438	1.89406	1.58953	0.678374	0.511954	0.770397	0.306496	0.953242	0.650894	0.560491	1.37785	1.31734	0.494863	1.17827	0.848616	0.553883	0.819086	1.50166	0.468994	0.68226	0.512307	0.037605	1	1	0.658381	1.39977	0.495284	-1.01367
TG(O-52:1)	14.44	4.78847	2.64849	4.09846	6.29791	13.099	11.0294	47.6138	16.0124	12.749	10.5931	12.3562	4.75185	3.99587	6.58932	1.78998	4.18372	4.50549	3.852	8.25962	9.10059	3.39828	5.84475	5.37379	4.33539	4.87549	8.46554	3.19068	5.24944	3.11723	0.042451	1	1	0.658381	1.38073	0.441603	-1.17918
TG(O-52:2)	27.8839	9.87543	6.40251	6.49919	13.4226	26.2074	20.4483	99.7362	28.5717	23.6087	20.9628	26.3278	8.80714	8.04888	9.51726	5.06226	7.28301	6.79736	7.39373	16.0263	15.8804	6.69194	7.9919	11.6901	8.00161	8.88608	11.5239	8.06517	12.5153	7.21933	0.0467906	1	1	0.658381	1.36298	0.419328	-1.25385
TG(O-52:3)	10.4938	1.80654	1.77373	2.13252	5.16724	8.96254	4.85344	24.8426	7.07513	7.63523	8.15936	8.63637	2.95458	4.98554	6.32103	1.17508	2.31232	1.38021	1.68373	5.67524	3.37086	1.1567	4.09838	4.70129	2.15979	3.86569	3.52194	2.52742	3.75489	1.87628	0.013571	1	1	0.658381	1.55988	0.408884	-1.29024
TG(O-53:0)	0.221818	0.125229	0.137245	0.155755	0.321878	0.217544	0.282407	0.726438	0.551355	0.622849	0.356446	0.169869	0.0529561	0.0812026	0.168275	0.135605	0.199836	0.199456	0.151265	0.226092	0.120014	0.159016	0.129032	0.195248	0.22003	0.226298	0.211234	0.0912416	0.0768814	0.108995	0.0483144	1	1	0.658381	1.30135	0.584607	-0.774461
TG(O-53:1)	1.35538	0.790802	0.353434	0.489163	1.28653	0.821144	1.17121	3.85171	1.29242	1.34071	0.798536	0.728354	0.49354	0.465543	0.662058	0.466172	0.665302	0.561307	0.459342	0.687092	0.587083	0.552088	0.608144	0.946016	0.676648	0.676812	0.708663	0.352905	0.418445	0.349192	0.0479976	1	1	0.658381	1.3779	0.548108	-0.867468
TG(O-53:2)	1.03241	0.343808	0.206022	0.418075	1.2438	1.07678	1.08838	6.40097	1.79869	0.579038	0.479872	0.519693	0.357433	0.423622	0.333431	0.121698	0.470488	0.249494	0.385457	0.422188	0.10885	0.650223	0.4578	0.567093	0.70873	0.67685	0.6842	0.453694	0.362255	0.215026	0.125062	1	1	0.693073	1.25816	0.400812	-1.319
TG(O-54:0)	0.81055	0.372818	0.29258	0.276148	0.524629	0.651749	1.06686	2.17448	1.33559	0.890915	0.848756	0.458842	0.450611	0.240733	0.3934	0.178478	0.33733	0.371742	0.280188	0.67089	0.385072	0.288223	0.296924	0.469093	0.257587	0.391674	0.637796	0.256374	0.289757	0.299632	0.0188506	1	1	0.658381	1.49662	0.501523	-0.995613
TG(O-54:1)	4.85968	1.80859	1.34861	1.3861	2.22902	4.31444	4.24682	13.996	5.69239	4.85219	3.43288	2.40864	1.48362	1.25572	1.46941	0.749385	1.20952	1.46742	1.47638	2.71964	1.85904	1.2919	1.51746	2.20332	1.63405	2.08953	2.66735	1.19661	1.83443	1.14535	0.0343783	1	1	0.658381	1.42354	0.457457	-1.12829
TG(O-54:2)	10.3495	3.01561	1.96153	2.60126	3.57165	9.83762	6.49426	36.891	9.18438	7.08981	5.78661	5.36682	3.17295	2.1884	2.96184	1.09284	1.94209	1.96018	2.3133	3.9367	3.75767	2.08444	2.66051	3.90535	2.94526	3.32736	3.90319	2.51326	4.06734	1.62711	0.0611839	1	1	0.658381	1.32527	0.380514	-1.39398
TG(O-54:3)	8.98591	1.52732	1.32648	1.73148	2.83686	7.68069	5.14374	32.8561	7.8413	2.19998	3.37163	3.95371	2.31127	2.05886	2.89643	1.21596	1.42616	1.27615	1.86964	3.45458	2.97806	1.44967	2.13792	3.17133	1.34332	1.79424	2.62146	1.86707	3.04056	1.61914	0.091887	1	1	0.658989	1.24824	0.360524	-1.47183
TG(O-54:4)	5.69059	0.78283	0.392887	0.437111	1.25247	5.20437	2.65761	16.2043	2.68772	0.261531	1.03458	2.81937	1.26314	1.74539	1.84363	0.79584	0.316855	0.628119	0.653135	2.18249	0.983917	0.532334	1.45137	1.73689	0.587994	0.629452	0.926769	1.11006	1.61141	0.734038	0.0809606	1	1	0.658381	1.19719	0.336077	-1.57313
TG(O-55:1)	0.611364	0.324853	0.265037	0.231015	0.634852	0.420479	0.647993	1.71316	0.676888	0.631623	0.616506	0.310316	0.206248	0.182694	0.230412	0.195337	0.35709	0.145569	0.195408	0.344286	0.258448	0.238278	0.268515	0.495659	0.425899	0.41912	0.335271	0.259689	0.203464	0.181924	0.0424471	1	1	0.658381	1.38516	0.561302	-0.833151
TG(O-55:2)	0.919342	0.51272	0.254902	0.341966	0.565652	0.762354	0.841686	3.20727	0.709641	0.536929	0.578894	0.328961	0.239622	0.382992	0.188922	0.167426	0.359237	0.285417	0.248521	0.279178	0.195708	0.276037	0.365265	0.556448	0.376482	0.458862	0.411408	0.352326	0.312666	0.140648	0.0706229	1	1	0.658381	1.2998	0.461405	-1.11589
TG(O-55:3)	0.660903	0.21825	0.141821	0.135114	0.263542	0.595697	0.145341	2.46754	0.506752	0.333954	0.10939	0.232638	0.0266095	0.182928	0.317901	0.0550039	0.187683	0.125439	0.116306	0.0231569	0.156677	0.0995254	0.225739	0.238174	0.128253	0.217475	0.167136	0.174876	0.126998	0.0405415	0.0870385	1	1	0.658381	1.22406	0.32863	-1.60546
TG(O-56:0)	0.62758	0.367909	0.138879	0.23337	0.482427	0.567619	0.763295	1.78077	1.01652	0.671056	0.381518	0.250784	0.366992	0.157483	0.236469	0.125556	0.41895	0.293267	0.222733	0.403872	0.221751	0.336349	0.220632	0.338168	0.282944	0.275234	0.405707	0.191877	0.201729	0.325147	0.0390706	1	1	0.658381	1.39207	0.530162	-0.915496
TG(O-56:1)	3.11545	1.12267	1.16884	0.943471	1.80199	2.7824	3.53024	8.11407	4.00229	3.43034	2.94321	1.3542	1.54817	0.882312	1.0992	0.697966	0.772366	1.06346	0.92993	1.90648	1.36856	0.977491	0.739234	1.82546	1.07318	1.77868	1.56963	0.964961	1.42445	1.13502	0.0188266	1	1	0.658381	1.50802	0.481697	-1.0538
TG(O-56:2)	5.73023	1.95881	1.81084	1.51357	2.39905	5.42106	5.01898	17.3503	5.65665	4.92478	3.71707	2.32074	1.92957	1.43628	1.78809	0.888386	0.927944	1.33489	1.42371	2.84388	1.96099	1.49848	1.52673	2.88376	1.624	2.78734	2.25757	1.74477	2.86714	1.68271	0.043215	1	1	0.658381	1.37953	0.44862	-1.15643
TG(O-56:3)	5.39696	1.55967	1.22974	1.09999	1.71738	5.17206	3.51702	17.9788	3.90316	3.5752	2.1119	1.70153	1.58409	1.28436	1.30823	0.748974	0.628782	0.789693	1.05648	1.77649	1.58692	1.29137	1.34742	2.24549	1.41096	1.95015	1.4893	1.52416	2.16935	1.09538	0.073048	1	1	0.658381	1.30415	0.397269	-1.33181
TG(O-56:4)	5.53136	0.241229	0.367815	0.44373	0.540941	5.015	0.520099	23.3134	3.20169	2.0307	0.799474	0.961063	0.464201	0.765071	0.544755	0.33961	0.468813	0.25149	0.323478	0.590548	0.579252	0.269725	0.759005	0.544299	0.462737	0.85604	0.524995	0.827999	0.952651	0.329783	0.129857	1	1	0.693073	1.21573	0.180606	-2.46908
TG(O-56:6)	2.36351	0.683999	0.15791	0.853732	0.69313	1.99361	1.83389	5.74673	1.90036	1.8194	0.825441	2.20474	1.20431	0.591044	1.26747	0.556477	0.226421	0.791593	0.907951	1.20428	1.62799	0.620562	1.35357	1.1413	0.869472	0.429076	1.23432	0.747318	0.930713	0.789506	0.0618657	1	1	0.658381	1.30427	0.556377	-0.845864
TG(O-57:0)	0.149988	0.112349	0.0245202	0.0499596	0.208029	0.144001		0.183671	0.129341		0.0601742	0.0497774	0.0916305	0.0306977	0.0927727	0.034722	0.210642		0.0387826	0.16948		0.136074	0.0535918	0.16278	0.153314	0.102132	0.0744342	0.0803709	0.0561518	0.0715631	0.954158	1	1	0.989234	0.973993
TG(O-57:1)	0.449761	0.228045	0.193208	0.154309	0.520934	0.298102	0.581768	1.52324	0.620827	0.528473	0.469086	0.23638	0.275181	0.187277	0.32501	0.146732	0.275226	0.181511	0.217324	0.280759	0.279135	0.246051	0.226828	0.464665	0.26386	0.250243	0.290702	0.250261	0.166624	0.226632	0.0514915	1	1	0.658381	1.37648	0.571417	-0.807384
TG(O-57:2)	0.424659	0.285596	0.114383	0.223339	0.398616	0.508313	0.510417	1.70371	0.609841	0.518965	0.280085	0.203391	0.211225	0.13771	0.153594	0.14061	0.125908	0.148347	0.185933	0.1856	0.177218	0.206661	0.184444	0.451875	0.194217	0.30821	0.182861	0.227662	0.287655	0.183857	0.0627832	1	1	0.658381	1.33738	0.507819	-0.977613
TG(O-57:3)	0.363731	0.114926	0.110824	0.142883	0.278449	0.463611	0.259974	1.41073	0.491578		0.215782	0.115959	0.0581366	0.084143	0.0747148	0.0939729	0.142854	0.11166	0.096492	0.0495066	0.063156	0.0943299	0.157646	0.269309	0.145251	0.14918	0.154401	0.1202	0.207582	0.108541	0.0983835	1	1	0.669371	1.21624
TG(O-58:0)	0.465794	0.132732	0.123512	0.118071	0.269805	0.316875	0.47022	1.29815	0.623288	0.468497	0.304735	0.0939112	0.331705	0.129681	0.160744	0.139389	0.0614776	0.1905	0.093916	0.217947	0.169358	0.187431	0.148058	0.16193	0.191614	0.170733	0.0392706	0.0929024	0.10719	0.169614	0.0195682	1	1	0.658381	1.49353	0.403437	-1.30958
TG(O-58:1)	2.08666	0.796966	0.643412	0.637016	1.36501	1.83334	2.59845	5.83854	2.70542	2.30795	1.64727	0.890945	1.46621	0.582373	0.755616	0.543849	0.534181	0.784868	0.787164	1.12097	0.91396	0.941266	0.613461	1.01281	0.844505	0.994818	1.03385	0.688796	0.947381	0.801776	0.0214218	1	1	0.658381	1.49691	0.480351	-1.05784
TG(O-58:2)	3.86644	2.02823	1.81174	1.4426	2.3212	4.56452	5.88326	10.2172	4.95356	6.03667	3.17707	2.41425	2.94479	1.53647	1.73086	1.30685	1.02562	1.3779	1.76337	1.98414	2.13155	1.75631	1.31419	2.51741	1.92206	2.64436	2.23448	1.70653	3.21774	1.87619	0.0143143	1	1	0.658381	1.55342	0.523927	-0.932563
TG(O-58:3)	3.61235	2.15158	1.64036	1.48365	2.3067	4.38213	5.74327	9.96672	3.8627	5.33534	2.62915	2.85021	2.59297	2.2907	1.81831	1.28139	0.783073	1.13379	1.67062	1.95815	2.27048	1.91533	1.82439	2.87081	2.13652	2.18511	1.87278	2.18161	3.22797	1.77646	0.017129	1	1	0.658381	1.51534	0.552318	-0.856428
TG(O-58:4)	3.4155	1.46624	0.914165	0.910765	1.42298	3.66483	3.1822	12.0138	1.93759	3.48136	1.37984	2.01887	1.6284	2.13082	1.19074	0.826819	0.479952	0.553274	1.07913	1.12958	1.33694	1.45813	1.39413	1.81904	1.45562	1.16246	1.28457	1.30778	1.8625	1.25431	0.0550572	1	1	0.658381	1.33189	0.451548	-1.14705
TG(O-58:5)	2.66224	0.632917	0.450768	0.338923	0.436967	2.46673	1.27498	10.757	2.20667	1.43976	0.428177	1.15335	0.695033	0.967025	0.299411	0.246473	0.306221	0.325712	0.458249	0.696034	0.759327	0.625156	0.578204	0.907043	0.508177	0.707557	0.63774	0.819688	1.05673	0.536811	0.115276	1	1	0.68594	1.25856	0.349834	-1.51526
TG(O-58:6)	1.39717	0.298367	0.0595013	0.191952	0.36804	0.77038	0.347129	4.89789	0.81286	0.577629	0.0561254	0.424112	0.147564	0.273582	0.261771	0.125423	0.153128	0.180615	0.292568	0.201258	0.126224	0.179536	0.167899	0.384727	0.270931	0.0719707	0.355944	0.157259	0.309025	0.212486	0.122457	1	1	0.690195	1.24238	0.292996	-1.77105
TG(O-59:1)	0.469232	0.158816	0.145271	0.144891	0.550345	0.195547	0.521761	0.754185	0.387004	0.767347	0.299867	0.20619	0.252217	0.148418	0.226825	0.221276	0.0721938	0.161512	0.228174	0.178723	0.139255	0.154928	0.174839	0.253035	0.288744	0.199948	0.282511	0.174768	0.100039	0.178853	0.0133137	1	1	0.658381	1.56117	0.537269	-0.896283
TG(O-59:2)	0.201349	0.132337	0.14696	0.142115	0.276548	0.310428	0.438542	0.505378	0.263443	0.0800069	0.205946	0.15551	0.198075	0.107466	0.179635	0.172976	0.0903378	0.0880958	0.103481	0.0756613	0.167371	0.123809	0.116603	0.250543	0.0650074	0.245589	0.15552	0.134562	0.168781	0.130071	0.0234521	1	1	0.658381	1.44563	0.624573	-0.679058
TG(O-59:3)	0.177863	0.100214	0.0974501	0.0916927	0.197605	0.23188	0.239855	0.6217	0.242006	0.25829	0.101897	0.225526	0.27176	0.227459	0.131032	0.0518973	0.126211	0.0920651	0.141161	0.0848963	0.137246	0.115704	0.127527	0.112059	0.0604421	0.0710932	0.128107	0.0629686	0.17395	0.083013	0.00602808	1	1	0.658381	1.75172	0.487633	-1.03613
TG(O-60:1)	0.919405	0.191863	0.180277	0.231648	0.725156	0.612737	0.549316	2.08546	0.777107	0.925797	0.610001	0.217547	0.369115	0.215052	0.336137	0.249018	0.260516	0.200992	0.198652	0.327624	0.371273	0.274494	0.212305	0.379181	0.345426	0.276817	0.295921	0.147364	0.1658	0.230057	0.0199118	1	1	0.658381	1.49762	0.43988	-1.18482
TG(O-60:2)	1.71742	0.865036	0.513005	0.559624	0.958585	1.84768	2.51455	4.35157	2.00187	1.80834	0.848673	0.644071	1.42432	0.505539	0.653236	0.563607	0.586353	0.536363	0.640905	0.641397	0.821163	0.911468	0.471167	0.903179	0.768727	0.817833	0.847653	0.658572	1.1915	0.774798	0.0258052	1	1	0.658381	1.44823	0.524886	-0.929923
TG(O-60:3)	2.03609	1.61457	0.935139	0.869078	1.4159	2.84228	4.00833	4.68761	2.9322	4.04623	1.2159	1.66535	2.24954	1.48173	1.15698	1.06366	0.523214	0.687163	1.39855	0.976859	1.53963	1.48508	0.823453	1.66221	1.71382	1.11632	1.17095	1.23708	2.25094	1.2821	0.0115194	1	1	0.658381	1.58103	0.570952	-0.808557
TG(O-60:4)	1.70053	1.2504	0.649054	0.688352	1.23449	2.05321	3.34207	4.80117	1.2022	3.23421	0.990189	1.99892	1.98274	2.11935	1.01172	0.877198	0.55	0.523556	1.14741	0.662756	1.42811	1.68841	1.05708	1.6158	1.26879	0.77678	0.968234	1.24052	1.60436	1.04188	0.0218235	1	1	0.658381	1.44265	0.582155	-0.780525
TG(O-60:5)	1.47382	0.799046	0.325392	0.437122	0.768337	1.37778	2.01323	4.08085	1.28079	1.44534	0.546108	1.3753	0.932188	1.64957	0.806311	0.607728	0.365814	0.421949	0.654604	0.502768	1.04027	1.06696	0.984493	0.942303	0.842883	0.600876	0.538102	0.837016	0.912898	0.708274	0.0369492	1	1	0.658381	1.35676	0.571013	-0.808404
TG(O-60:6)	1.20805	0.611834	0.180685	0.340692	0.587981	1.1108	1.01054	4.33049	0.996584	1.15354	0.515867	0.940412	0.634117	0.85562	0.474196	0.277142	0.25637	0.225577	0.469159	0.472139	0.430436	0.403861	0.242149	0.802115	0.699272	0.201864	0.386084	0.487843	0.649062	0.519608	0.0441047	1	1	0.658381	1.35011	0.436259	-1.19674
TG(O-60:7)	0.67824	0.372389	0.178724	0.234543	0.384914	0.938478	0.513595	2.52288	0.508668	0.747203	0.0579435	0.511916	0.261212	0.113434	0.336608	0.158801	0.25074	0.25798	0.244871	0.0979298	0.406558	0.308293	0.0923362	0.164861	0.474929	0.163979	0.210362	0.342351	0.247224	0.32272	0.0676486	1	1	0.658381	1.28403	0.447799	-1.15908
TG(O-62:2)	0.304995	0.0741223	0.0679258	0.0613357	0.249303	0.399079	0.242291	0.653226	0.332056	0.206338	0.194336	0.0407291	0.264385	0.135941		0.108045	0.119232	0.0438021	0.0406303	0.148394	0.0579202	0.130717	0.0620178	0.218435	0.169401	0.0993982	0.122884	0.100524	0.103403	0.0780923	0.0161702	1	1	0.658381	1.53645
TG(O-62:4)	0.475763	0.21286	0.0695564	0.108641	0.136942	0.454363	0.266729	0.783748	0.260826	0.209373		0.0593814	0.3211	0.139362	0.100043	0.14655		0.138142	0.107841	0.0644308	0.0376886	0.240602	0.095795	0.164708	0.175264	0.178716	0.0950154	0.136408	0.177928	0.122907	0.0429042	1	1	0.658381	1.24439
TG(O-62:5)	0.375163	0.154335	0.065406	0.0520631	0.118302	0.305418	0.210847	0.887575	0.220255	0.148038		0.14489	0.356497	0.203086	0.143724	0.0945655	0.0593902	0.0395315	0.125596	0.0332343	0.10751	0.218052	0.110884	0.157613	0.0943195	0.127915	0.0199494	0.157111	0.218606	0.0787855	0.0382611	1	1	0.658381	1.32819
[truncated: 4 more rows]
